# Supplementary material for: Where is the limit of prostate cancer biomarker research? Systematic investigation of potential prognostic and diagnostic biomarkers
Source: BMC Urol. 2019 Jun 6;19:46. doi: 10.1186/s12894-019-0479-z (PMC6554887; doi:10.1186/s12894-019-0479-z)
Supplement: Supplementary file 2 — Table S1 Pairwise comparison of the gene expression of normal and tumor tissue using negative binomial generalized log-linear model and correction for false discovery rate (FDR). (TXT 2100 kb) [file 12894_2019_479_MOESM2_ESM.txt]

Gene	logFC	logCPM	LR	PValue	FDR	Tumor	Normal
A1BG	-0.8087372477	1.7153717651	25.7893778064	3.807783159609E-07	1.3161637664948E-06	59.6613933602	113.9795173077
A1CF	3.5642570541	-1.8291884404	18.3329002468	1.85476239618934E-05	5.0914072203912E-05	3.9491501006	0.2323884615
A2BP1	-1.6229056533	-0.2051901358	55.6921760263	8.47549271069467E-14	6.65954774125109E-13	12.7317374245	41.3125326923
A2LD1	0.6434977966	3.0288268214	49.8072873461	1.69612823885034E-12	1.13555287055624E-11	165.8763619718	108.2730288462
A2M	-0.2846037434	9.4526719583	3.9119428459	0.0479441412	0.0742954792	13464.1971694165	16419.9872057692
A2ML1	-0.5407924555	0.9542807881	4.5034278297	0.0338269792	0.0542862904	33.9452790744	49.5041692308
A4GALT	-0.6905353457	4.8580758884	49.2041560292	2.30661489003821E-12	1.52386739432108E-11	543.9140263581	965.518475
A4GNT	0.1595126315	-3.0862094021	0.3315460136	0.5647501542	0.6452309069	0.3410257545	0.3057942308
AAA1	0.0169854477	-3.3071854161	0.0150945819	0.9022179534	0.9364319804	0.0087022133	0.0074173077
AAAS	0.4258242815	5.4372306773	100.552344363	1.15308993787763E-23	3.03055688801172E-22	879.2076160966	674.7311307692
AACS	0.3727367728	5.7455446058	30.6692900274	3.05969541124262E-08	1.21864689975663E-07	1082.5764303823	864.9291884615
AACSL	2.829437312	-2.3391592557	22.646330066	1.94731811544887E-06	6.08536911077771E-06	2.0635350101	0.1948653846
AADAC	-0.2792248273	-3.0795067953	0.4953909661	0.4815323227	0.5658267005	0.3406565392	0.4409288462
AADACL2	0.0584837353	-3.2991534373	0.0902597115	0.7638472455	0.8224668656	0.020617505	0.0153846154
AADACL3	0.139199987	-3.2960188106	0.4581283336	0.4985000004	0.5823598136	0.0259943662	0.0126211538
AADACL4	-0.4379687217	-3.0196083635	3.4362453052	0.063780485	0.0961120971	0.4346305835	0.6723576923
AADAT	0.8715479308	4.6737683637	37.0020647018	1.1800422389779E-09	5.59455733095445E-09	520.3044020121	287.4471038462
AAGAB	0.2136224498	5.8036808975	21.9116190779	0.000002855	8.72763358768179E-06	1114.5249806841	1003.421225
AAK1	0.3654952417	6.4923464872	15.9316078999	6.56727973873686E-05	0.0001661064	1803.2422231388	1481.0679942308
AAMP	0.3281101037	7.4428743956	64.4095720193	1.01065963176579E-15	1.02566942827717E-14	3514.2947044266	2876.5897942308
AANAT	0.3729507834	-3.036208947	1.9467900907	0.1629331693	0.2221717422	0.4372187123	0.3211365385
AARS	0.0971990378	7.5141074157	2.3436334552	0.1257958333	0.1767643143	3631.5968720322	3538.2915384615
AARS2	0.2585093551	4.8848110341	24.7899133893	6.39311398165939E-07	2.13868858720655E-06	587.9654712274	504.7072096154
AARSD1	0.3648215734	5.2828363779	32.3097116365	1.31454679586849E-08	0.000000055	797.9144921529	629.3274019231
AASDH	-0.0858778531	3.9076828439	1.6025709465	0.2055392504	0.2726690372	289.522928169	316.6765096154
AASDHPPT	-0.1584274409	5.2147248134	5.8497550329	0.0155792197	0.026705745	714.8050561368	830.5061288462
AASS	0.295486174	4.9135442378	11.0441983	0.0008896517	0.0018905213	597.2589012072	504.9205923077
AATF	0.3183397273	5.7557112369	54.2652164144	1.75175378502038E-13	1.32610607802503E-12	1092.6817338028	907.3282846154
AATK	0.0681215047	2.5143909186	0.1545860938	0.6941906903	0.7609298017	110.5582696177	109.2883769231
ABAT	0.336814318	6.8611201916	6.0539197478	0.0138754612	0.0240080144	2327.3168591549	1843.0011884615
ABCA1	0.2007861135	4.5853240306	2.3015235965	0.1292471635	0.18100607	467.279578672	438.2815307692
ABCA10	-0.0268062385	-0.465525007	0.0302452419	0.8619349422	0.9038192489	12.2504523139	13.2174173077
ABCA11P	0.1053861911	2.6628529376	2.253160569	0.1333418142	0.1861047924	122.8114832998	117.5789480769
ABCA12	0.466194054	-0.7503994738	1.4959049415	0.2213025302	0.2909261171	9.7492442656	7.2779115385
ABCA13	-0.218045238	-2.1258593813	0.5684771962	0.4508646733	0.5359344662	2.4592112676	3.2016711538
ABCA17P	0.4937645696	-1.3081084532	6.0088659413	0.0142341728	0.0245644029	6.1952895372	4.5070096154
ABCA2	0.6643501904	6.707692735	58.7195011063	1.81830349087096E-14	1.55378164080261E-13	2119.6418253521	1381.0067692308
ABCA3	0.713332057	6.2340626479	66.8094478156	2.99061387211831E-16	3.23522872709369E-15	1538.9568130785	978.7321307692
ABCA4	-2.2565810205	-1.0998520553	166.0579743868	5.37281826130104E-38	5.17102227026626E-36	5.1847454728	31.9123461538
ABCA5	0.1227358884	4.8661528142	2.0725377649	0.14997179	0.2065588346	572.6108162978	556.8431
ABCA6	-0.5618304133	0.5480800084	11.239190039	0.000800881	0.0017150381	25.3083416499	39.1300807692
ABCA7	0.0928321518	3.8387558361	0.7262276184	0.3941087038	0.4789109916	283.0789239437	276.4431384615
ABCA8	-0.4169186997	3.7642347983	6.8526809822	0.008850836	0.0158881031	254.4152211268	347.770275
ABCA9	0.0866053662	0.5734226707	0.285752421	0.5929554257	0.6717277977	27.3312382294	27.6174173077
ABCB1	-0.1069383013	3.5426440921	0.5351531839	0.4644483748	0.5492212889	222.4309841046	244.4148442308
ABCB10	-0.0802193982	4.4608291046	1.1288737146	0.2880157051	0.3661822101	424.3392577465	462.9154519231
ABCB11	0.8553161734	-2.6240166639	6.0983192317	0.0135310519	0.0234596215	1.2643474849	0.6603730769
ABCB4	0.1885338681	-0.2562281477	1.6014534448	0.205697358	0.2728434706	14.6114448692	12.9937730769
ABCB5	1.2640768261	-0.2013151178	10.0063239972	0.001560036	0.0031923275	15.664017505	7.3942307692
ABCB6	0.4953073671	5.7714548968	53.5248980361	2.55336190818601E-13	1.88490886272283E-12	1117.7303943662	813.7507807692
ABCB7	0.1147430296	4.2908639589	4.3251375531	0.0375533789	0.0596316241	384.5344615694	368.0871173077
ABCB8	0.2817350568	5.3638953471	17.4527858291	2.94532343591427E-05	0.000078496	833.9350722334	703.3203673077
ABCB9	-0.2680339276	2.3375621173	11.5728678507	0.0006692113	0.0014560423	95.8904350101	124.6019596154
ABCC1	0.3975407167	6.8146610376	24.0668381587	9.30490156148324E-07	3.05005567653352E-06	2254.9618	1751.6831461539
ABCC10	-0.1545857399	4.4566292976	5.5163669919	0.0188393447	0.0317290968	423.5252084507	493.0219807692
ABCC11	1.2709795731	3.8510941309	9.7544966528	0.0017888462	0.0036301075	299.3033955734	120.7508192308
ABCC12	2.7060678468	-1.0509060435	13.7536214182	0.0002084186	0.0004891896	8.3304386318	1.1639480769
ABCC13	-0.0837960434	-2.8946866148	0.0446323334	0.8326815392	0.8799211611	0.6664394366	0.7170288462
ABCC2	0.3516091768	-1.2171003478	4.7516351175	0.0292704686	0.0475169945	6.5625245473	5.4043865385
ABCC3	-1.1200562564	3.845012862	43.680554665	3.8659396411981E-11	2.19899452398893E-10	249.065094165	628.529525
ABCC4	1.6568762672	9.3963851602	83.2940787001	7.07110966370553E-20	1.20057675555903E-18	14125.2902704225	4482.5542
ABCC5	0.2061574881	5.4576383136	3.4591755832	0.0629016698	0.0948987512	864.2355458753	792.1718846154
ABCC6	-0.955006895	1.8708241063	21.7604545275	0.000003089	9.40515432309333E-06	64.5013758551	124.1652211538
ABCC6P1	-0.7227883153	-1.2954664339	11.1513541955	0.0008397035	0.0017919969	5.6754193159	9.384525
ABCC6P2	-0.8678844157	-0.4622561738	29.0091602389	0.000000072	2.73190635176819E-07	11.5014350101	21.1389423077
ABCC8	-0.8005347301	2.3484123554	14.4121223942	0.0001468539	0.0003525595	91.9077790744	186.800575
ABCC9	-1.0247275983	3.7764304217	47.9863491035	4.2919696948584E-12	2.74868412198054E-11	239.8560267606	503.4437134615
ABCD1	-0.1927293572	4.3379427004	7.4617388111	0.0063024101	0.0115977923	392.900532998	473.4378826923
ABCD2	-1.3105431043	-0.6367603424	64.1715462658	1.14043949454172E-15	1.14828141640989E-14	9.1611040241	23.7987288462
ABCD3	-0.4736176877	5.7363072557	54.8066407214	1.32990647976156E-13	1.02108924476075E-12	1003.3567887324	1494.0157923077
ABCD4	0.2491894532	4.8796574267	23.6287998052	1.16825891229266E-06	0.000003768	591.0680790744	509.7383269231
ABCE1	0.3078243684	6.014568055	17.0735028061	3.59605498066918E-05	9.44632587182449E-05	1281.7371126761	1073.7800038462
ABCF1	0.1370738906	6.450683308	11.0923957052	0.0008668243	0.0018446899	1740.508150503	1623.7081653846
ABCF2	0.1884355926	5.8425181849	17.1315463725	3.48781562579751E-05	9.17846217315135E-05	1141.1657688129	1040.8111788462
ABCF3	0.1535685355	6.1487163851	12.0874774138	0.0005076161	0.0011237721	1416.2454501006	1355.2868019231
ABCG1	0.9001417448	5.3561694008	76.0597072978	2.75216053698168E-18	3.81727273397324E-17	839.1006945674	467.4614538462
ABCG2	-2.4924323333	3.9278642564	397.5591413298	1.87190118034872E-88	7.52430866610759E-86	205.5219549296	1438.2852326923
ABCG4	-1.3835507679	-1.9674263409	97.8514100092	4.50985485238705E-23	1.10456421115812E-21	2.6431523139	7.5145403846
ABCG5	0.431356803	-2.4918494856	5.462588021	0.0194278512	0.0326424843	1.5820064386	1.1836961538
ABCG8	1.0458737781	-3.2103010036	11.2807845889	0.0007831345	0.0016816024	0.1608384306	0.0142884615
ABHD1	0.473755115	1.5644086556	7.6052943057	0.0058197164	0.0107714145	58.7880466801	41.9339038462
ABHD10	0.3356532394	5.923479371	25.9264739488	3.54671543809731E-07	1.23170703847188E-06	1227.5398531187	999.8683346154
ABHD11	0.6852683213	6.3809692686	40.4082268388	2.06071562764627E-10	1.06517071020546E-09	1726.7146086519	1093.2727173077
ABHD12	0.7507721564	7.0950565094	42.1624183108	8.39988418796954E-11	4.55428790937253E-10	2831.0049778672	1741.1594557692
ABHD12B	-1.0699532366	-2.9119498027	29.9750741638	4.37635915304666E-08	0.000000171	0.5610488934	1.3799442308
ABHD13	-0.2328957701	4.4922043889	13.7571357475	0.0002080291	0.000488443	430.567410664	528.4657403846
ABHD14A	0.2261764641	4.8351156358	5.6851314859	0.0171092574	0.0290708476	582.3098704225	507.9070365385
ABHD14B	0.1127180135	6.9648869903	2.6588458903	0.102975427	0.1478185179	2516.534093159	2380.5878096154
ABHD15	-0.1934301443	3.531530543	6.8571500239	0.0088287255	0.0158511888	221.0345239437	262.9652153846
ABHD2	1.0005041869	9.5334207035	37.8915748555	7.4787515548743E-10	3.61590582252177E-09	15208.6370800805	7628.156025
ABHD3	0.3050610539	4.3287733145	11.5483444626	0.0006780961	0.0014728724	399.1161195171	333.0967365385
ABHD4	-0.4616824773	5.5451782885	42.6741801547	6.4660170123541E-11	3.56134736037773E-10	883.0230851107	1332.8847326923
ABHD5	-0.0812930092	4.6154885815	2.1788461418	0.1399193281	0.1940300498	475.683739839	525.5257692308
ABHD6	-1.1659616387	3.1861687323	249.6721441556	3.06136698183593E-56	6.67638543911026E-54	158.0717438632	406.98665
ABHD8	-0.1607911886	4.0967770532	4.3167085576	0.0377398543	0.0598859829	335.803745674	389.3892673077
ABI1	-0.0814747066	5.8964169121	2.1449471015	0.1430399667	0.197875654	1155.6651915493	1260.433525
ABI2	-0.1552344053	6.260029218	6.289989401	0.0121421778	0.0212312047	1480.72141167	1710.1282730769
ABI3	0.0285682532	2.9058826332	0.0631573155	0.8015735223	0.8535350721	146.6660810865	144.4934076923
ABI3BP	-0.5982228355	3.6291977156	12.9066479857	0.0003274171	0.0007468623	226.3684460765	352.3090846154
ABL1	-0.0193644583	7.1292134593	0.0853250107	0.7702067631	0.8276583657	2728.1665108652	2890.9580846154
ABL2	0.2376867272	5.0277462835	13.0812217093	0.0002982709	0.0006839612	645.2526160966	564.7182461538
ABLIM1	-0.6052393043	6.1701661653	23.8431207707	1.04514718553021E-06	3.39494807532393E-06	1341.4171140845	2200.4110692308
ABLIM2	0.5206243719	1.6266844736	11.3018007965	0.0007743195	0.0016649413	61.3012072435	43.3512403846
ABLIM3	-0.3780414263	4.3636568222	10.5546709341	0.0011589484	0.002419147	393.1112798793	539.6193057692
ABO	-1.4276336391	0.847533857	35.1347890387	3.07655153952242E-09	1.38218949288208E-08	28.2231376258	78.1197384615
ABP1	-2.0284411105	4.9083133178	46.0302862041	1.16438945813856E-11	7.05377774581575E-11	455.9294277666	1823.2388692308
ABR	-0.2498996005	6.5434498141	16.4956114262	4.87628114470553E-05	0.0001256932	1794.4045756539	2176.0995807692
ABRA	-0.5267782295	-0.5660977855	2.4406341267	0.1182284227	0.1673467283	11.1772462777	16.691425
ABT1	0.0931626984	4.9234113448	3.610587425	0.0574128369	0.0874870406	601.5894110664	582.6483057692
ABTB1	0.1384883214	5.0067384497	2.6132499252	0.1059743817	0.1516879503	647.5869533199	606.0893230769
ABTB2	-0.4212067705	3.565197006	9.6267610574	0.0019176249	0.0038684619	221.0255837022	326.9045288462
ACAA1	0.2194312662	7.139985626	8.7816030121	0.0030428368	0.0059171082	2859.064756338	2470.229025
ACAA2	-0.7634424251	4.7652940524	50.1497044359	1.42452586241433E-12	9.60617769062292E-12	502.011828169	905.2741653846
ACACA	0.8461926195	8.3030978788	61.3121637766	4.8706189503664E-15	4.51187024322237E-14	6457.9641742455	3697.9957596154
ACACB	-1.0128921719	4.600610519	88.3031043238	5.61552564669231E-21	1.08295649818619E-19	432.2828464789	932.8149307692
ACAD10	0.4963592772	5.1375797866	53.7475248706	2.27981237120933E-13	1.69764451906252E-12	715.2509195171	522.612825
ACAD11	0.4509845199	4.5915148845	20.7639167665	5.195265582315E-06	1.53396146388388E-05	483.2260002012	369.1577
ACAD8	0.7248129764	6.8150961866	18.1604044665	2.03056985297493E-05	5.53988314958558E-05	2307.8358891348	1408.7407788462
ACAD9	0.2526120826	5.6970359028	31.9494620508	1.58236188054791E-08	6.56249616654505E-08	1040.0406802817	906.4400903846
ACADL	0.4556116452	4.8328670701	5.5026815521	0.0189873356	0.0319652114	577.254904829	420.3123903846
ACADM	-0.0881983566	5.5898934574	1.2277042502	0.2678539717	0.3436389274	933.1446810865	1048.0876769231
ACADS	-0.0362394783	4.5323777013	0.1371612318	0.711119602	0.7760421528	460.9457629779	477.7765634615
ACADSB	0.3506027871	6.8964732566	10.8526391994	0.0009865505	0.0020809019	2375.3604424547	1903.642825
ACADVL	0.0831367827	8.2371350021	1.2527295792	0.2630317821	0.3383416912	6061.7947120724	5929.2213865385
ACAN	1.3306456019	1.1988735939	23.9324288443	9.97767972813785E-07	3.25393627786869E-06	46.0022692153	18.8616557692
ACAP1	0.3494721812	2.2800277411	3.5821877088	0.0584021909	0.0888295677	95.5249523139	74.8314153846
ACAP2	-0.2067438668	5.4999853528	6.0250526801	0.0141042108	0.0243606303	862.2288657948	1032.6769673077
ACAP3	0.425631324	5.0101977605	18.6098520794	0.000016039	4.44562625346814E-05	654.0083933602	501.9006923077
ACAT1	0.3046254228	6.22085432	12.4635580715	0.0004149687	0.0009299146	1502.7854547284	1277.4651346154
ACAT2	-0.1600132616	5.6961149342	2.2014699663	0.1378791999	0.1915378192	1016.6164287726	1130.99495
ACBD3	0.1185863733	6.2639279395	2.2169958327	0.1364984371	0.1898770415	1504.9340716298	1435.9943403846
ACBD4	0.0583252736	4.3479696282	0.5296269208	0.4667637519	0.5515711849	406.8879851107	405.3656423077
ACBD5	0.1860715609	5.6172337796	5.617380373	0.0177832101	0.0301211111	967.1999126761	880.5035
ACBD6	0.3003052605	4.4846405341	27.4388210869	1.62143427772731E-07	5.88620554159906E-07	451.1011704225	376.4013096154
ACBD7	0.1887535293	1.1214206917	1.7265925704	0.1888466434	0.2530672289	41.3140004024	41.5110865385
ACCN1	1.8540321954	0.2849765539	20.9263963964	4.77272359349008E-06	1.41798309661662E-05	23.4240018109	7.0990961538
ACCN2	0.5320950905	3.6560258257	25.9933409442	3.42597023028461E-07	1.19219809405593E-06	255.3258678068	176.3729384615
ACCN3	1.9288010257	0.7690818986	66.521140013	3.46161226057833E-16	3.7123443966147E-15	34.3791102616	9.0104192308
ACCN4	0.5515009637	-2.1208510421	5.9655778429	0.0145878192	0.0251091765	2.6712201207	1.8086576923
ACCN5	1.5101305339	-2.6070874393	3.3121313301	0.0687702462	0.1030247038	1.3367631791	0.3907826923
ACCS	0.7527643263	4.3068583012	39.8644155773	2.72217652936338E-10	1.38541754845952E-09	408.8893927565	248.1792538462
ACCSL	-0.2804478664	-3.2769994363	1.0922823695	0.2959660623	0.3747099974	0.0466269618	0.0867730769
ACD	0.0898603823	4.316139321	1.7558629812	0.1851413684	0.2487317683	397.9050901408	382.2394134615
ACE	-1.1821529805	5.271190959	105.6899414781	8.62239374022136E-25	2.66203421196593E-23	674.2885963783	1758.2840211539
ACE2	-3.5784315491	0.4107026072	423.3909240259	4.46044848253906E-94	2.12649288121048E-91	11.6449581489	169.4410096154
ACER1	-1.3960895753	-0.5059257349	42.484464102	7.12458889019476E-11	3.90416817281245E-10	10.2796901408	27.0890230769
ACER2	-0.2911415903	2.9776601266	3.1376519896	0.0765038702	0.1132628578	146.7921454728	191.6945038462
ACER3	0.5379777574	4.84604229	11.1069660585	0.0008600407	0.0018313944	572.1782167002	403.0097
ACHE	0.2307820572	2.9570487922	1.5939271364	0.2067659517	0.2741155691	153.251450503	135.8848134615
ACIN1	0.0921688859	7.0283937216	3.6481270542	0.0561323014	0.0857844178	2577.91852334	2514.5465615385
ACLY	0.5825798169	8.6636102503	35.0882404271	3.1509791111354E-09	1.41253163739943E-08	8184.5899905433	5530.1494096154
ACMSD	-0.1275181349	-3.2551751262	0.2081492707	0.6482218699	0.721106378	0.0807140845	0.1053538462
ACN9	0.5783916537	4.1619327581	42.6661924391	6.49247504028251E-11	3.5730399550548E-10	362.1134591549	250.7092115385
ACO1	-0.425468138	5.9812678524	41.8471746181	9.86932811477793E-11	5.29914160170109E-10	1202.4380806841	1668.7676192308
ACO2	-0.0022181419	7.4094328843	0.002227508	0.9623566305	0.9851840662	3358.7282287726	3535.690725
ACOT1	-0.145930468	4.5834113706	2.9570918869	0.0855015942	0.125154065	470.511395171	544.8255826923
ACOT11	-1.1822495173	1.8400562738	70.1945528575	5.37346130831109E-17	6.33808727389973E-16	60.888805835	144.6844423077
ACOT12	-0.3001847964	-2.7789371345	1.0976061234	0.294792061	0.373546622	0.8738498994	1.1168288462
ACOT13	-0.0444617547	5.2895811274	0.677337865	0.4105049307	0.4955161679	769.0528802817	812.6827134615
ACOT2	-0.1008234754	3.9157245534	1.4938038761	0.2216272037	0.2912595471	294.1667299799	329.47495
ACOT4	-0.1222530302	1.4205077712	1.2774694632	0.2583700765	0.3331196615	50.5363716298	58.8793923077
ACOT6	-0.3140051245	-2.53141781	3.2541803962	0.0712415446	0.1063306636	1.4005682093	1.8607326923
ACOT7	0.1941396258	4.3154785507	7.323314932	0.0068065751	0.0124707113	399.3529597586	351.5799038462
ACOT8	0.604464447	5.0720625579	65.301554177	6.42706381335542E-16	6.66556241392464E-15	696.9280774648	464.4561884615
ACOT9	-0.1100499102	4.5788351573	3.9495263863	0.0468845616	0.0728241788	467.7734460765	520.1753346154
ACOX1	0.0803527681	6.9753420312	2.003277872	0.1569594575	0.2148550266	2483.3756267606	2416.83825
ACOX2	-1.6114755505	2.9416544002	114.7997787091	8.70583266351148E-27	3.35469115793205E-25	125.0693818913	395.3176211538
ACOX3	0.1397177552	5.1666809261	3.2530431622	0.071290983	0.1063889606	717.949868008	670.7152192308
ACOXL	0.3281459287	2.0224188932	3.288930785	0.0697484283	0.1043376226	79.8945694165	63.1407788462
ACP1	0.2391777131	6.4834682812	28.4958687161	9.38986312004675E-08	0.000000351	1787.7532211268	1571.2282403846
ACP2	0.3154653798	6.4576654001	19.6156786444	9.46889790801226E-06	2.70125810067146E-05	1784.7743287726	1461.0155846154
ACP5	0.0536360844	5.3616421502	0.0814838014	0.7752965895	0.8320810473	828.1548985915	783.8209942308
ACP6	0.6056973149	4.7918504604	58.3006912585	2.24965031062017E-14	1.89785314270425E-13	566.864572837	383.9911923077
ACPL2	-0.5800026238	4.8027046688	64.035882928	1.22173604566237E-15	1.22472317535836E-14	519.6311142857	882.4846096154
ACPP	-0.8761326567	12.5346186665	22.9517869894	1.66115714980408E-06	5.24226009405536E-06	109080.688877264	198010.805301923
ACPT	1.7071284813	-2.0243479931	48.8101590638	2.81975467840269E-12	1.84268316567597E-11	3.1429448692	0.883525
ACR	0.324071947	-1.6943124282	3.7427776161	0.0530362117	0.0814840995	4.1710277666	3.4203076923
ACRBP	0.73611731	0.5367026388	33.130566899	8.61733235210654E-09	3.68259242003836E-08	27.6088927565	17.0347769231
ACRC	0.7807661489	-0.2552033273	30.6338597393	3.11607988130119E-08	1.23893788919074E-07	15.168655332	9.1197326923
ACRV1	0.588863378	-1.1458640493	6.6293734762	0.0100310541	0.0178240971	7.1717655936	5.4878634615
ACSBG1	-0.8510557476	-0.2541904021	34.7588804485	3.73172584120965E-09	1.65944424609106E-08	13.5522527163	25.1274884615
ACSBG2	0.4698480149	-2.7194757379	4.2372516101	0.0395461361	0.0624717415	1.0357122736	0.7617230769
ACSF2	-1.3619741178	4.0018997942	101.7302378977	6.36217518870458E-24	1.74131630665479E-22	275.1517207243	776.1372769231
ACSF3	0.1904434822	4.6724272554	7.3037890177	0.0068809355	0.0125979439	513.7140020121	460.0106134615
ACSL1	0.401072422	8.2828034942	13.4121571289	0.0002499988	0.0005798138	6221.892921328	4774.3115826923
ACSL3	0.4936924724	8.5167436765	15.4514229787	8.4653182145429E-05	0.0002108615	7378.7037486922	5343.9646288462
ACSL4	-1.0763532021	4.6788445722	91.7945494165	9.61589549144346E-22	2.01354297829E-20	447.842094165	972.5390057692
ACSL5	0.3759518394	6.237172846	3.5493642941	0.0595682677	0.0903885631	1510.7879692153	1231.9879365385
ACSL6	-5.1104345707	1.1193701303	1070.769966085	7.44635082272575E-235	5.0883397288626E-231	9.452060161	449.1057211538
ACSM1	2.848963258	6.4881253929	77.9405990859	1.06186270602818E-18	1.56044340312385E-17	1948.243215493	266.9852596154
ACSM2A	0.1670431255	-2.8964170064	0.1767553128	0.6741766306	0.743563831	0.682268008	0.6465557692
ACSM2B	-0.3950262175	-3.0988122394	1.3121565172	0.2520045771	0.3261281486	0.3093694165	0.5062211538
ACSM3	0.7199345489	6.0191282752	18.3631159666	1.82557913452441E-05	5.02070998896572E-05	1326.0189082495	814.9948326923
ACSM4	-0.3520556681	-3.2981613313	2.5894013265	0.1075809921	0.1536764224	0.017398994	0.0599
ACSM5	-0.9716278969	-1.2534600576	44.3231031622	2.78411047044403E-11	1.61044764797129E-10	5.7147392354	12.0893788462
ACSS1	0.8301008615	7.3429367651	111.203192019	5.34064639993115E-26	1.90737371426112E-24	3356.2887615694	1913.8940346154
ACSS2	-0.259635072	5.345863177	23.9140802528	1.00732308096741E-06	3.28040081967147E-06	786.5789756539	987.8728057692
ACSS3	-1.394506184	2.6772558104	82.2977613452	1.17054624178788E-19	1.91969583653213E-18	106.0677144869	289.4248134615
ACTA1	0.1136051524	5.8542941626	0.056161986	0.8126682704	0.862839214	1246.8242060362	1143.5165576923
ACTA2	-1.2457091985	10.3705434865	78.0575875203	1.00079890392168E-18	1.47599838348162E-17	23489.1425	57305.9419480769
ACTB	-0.538250358	11.7582067459	65.2901240243	6.46444978289938E-16	6.69975836953677E-15	65825.3820158954	99757.7253038461
ACTBL2	-0.2664162489	-2.6747031852	1.035879528	0.3087817248	0.3886073644	1.0680939638	1.3298980769
ACTC1	-2.4608208263	5.2224711966	101.1514282781	8.52134700669284E-24	2.28051714931075E-22	536.0272853119	3195.4870192308
ACTG1	0.3635201672	11.5135418342	36.2106076783	1.77103919629424E-09	8.21781428792032E-09	59213.7820138833	47769.3775442308
ACTG2	-1.6050555595	10.2780194737	96.095161535	1.09492062110351E-22	2.55356913909237E-21	20967.3037146881	66085.7276076923
ACTL6A	0.2964398864	5.3844568804	18.2647342743	1.9223321001793E-05	5.26209214229878E-05	829.2320022133	700.3563019231
ACTL6B	1.8297259841	-2.2298969985	6.8272195974	0.0089778914	0.0160964469	2.328977666	0.6216903846
ACTL7A	0.3946766281	-3.281483506	2.7706285916	0.096008452	0.1389658453	0.0489597586	0.0076923077
ACTL7B	0.3772944566	-3.1774445259	1.5444508867	0.2139565136	0.2824644853	0.2054396378	0.1349115385
ACTL8	1.7236425149	-2.82692354	18.9484735404	1.34296685077449E-05	3.75898695260472E-05	0.860750503	0.1800211538
ACTL9	0.2032168047	-3.3010833842	1.9305817132	0.1646948166	0.224260627	0.0188277666	0
ACTN1	-0.7997241633	8.2769052506	72.3431979361	1.80845071804465E-17	2.27582809821457E-16	5678.7600541248	10308.2456673077
ACTN2	-0.4129536123	4.1829737057	0.8443574984	0.3581534906	0.441314333	367.0514973843	490.7158269231
ACTN3	-1.1141090906	-2.3911586349	37.4925684319	9.17619491967767E-10	4.39659036587297E-09	1.5983899396	3.7532807692
ACTN4	-0.4099885154	8.6446969022	52.638495103	4.00952779119107E-13	2.89420139857102E-12	7615.7980885312	10501.7228288462
ACTR10	-0.0758851618	5.6556038923	3.9090097103	0.0480278899	0.0744196329	989.7984855131	1077.6320038462
ACTR1A	0.0134879062	7.1352040985	0.0867835603	0.7683067233	0.8259196554	2798.580144668	2842.3590596154
ACTR1B	0.0617801972	6.5118072785	2.7331890036	0.0982828589	0.1418572561	1809.8270249497	1791.4922673077
ACTR2	-0.0602523798	7.7443714182	0.7105885815	0.3992484863	0.4840377296	4157.2065476861	4501.2244653846
ACTR3	-0.095294964	7.169664911	2.4054124524	0.1209162512	0.170632832	2798.2668643863	3120.1768173077
ACTR3B	0.5698896533	3.5351235875	70.1725830767	5.4336413067169E-17	6.40170383837337E-16	233.8375555332	165.8573346154
ACTR3C	0.1887179491	1.6766541443	3.7781955941	0.0519246273	0.0799140286	62.1308746479	58.0559192308
ACTR5	0.3530317873	3.3650446773	44.1741526658	3.0042204344993E-11	1.72801680435566E-10	206.438270825	165.6472634615
ACTR6	0.034563978	4.6407592505	0.423449209	0.5152209546	0.5983135766	488.6571336016	496.0110826923
ACTR8	0.0456400812	4.4279221058	0.5886400796	0.4429454738	0.5282450011	421.0699360161	421.7263788462
ACTRT1	0.5260988593	-3.2267995909	2.6094036293	0.1062317055	0.1520138184	0.1320090543	0.0574115385
ACTRT2	-0.0395410129	-3.3110519094	0.1532269902	0.6954704101	0.7620473251	0.0027969819	0.0065826923
ACVR1	-0.095097263	5.0343581921	1.5569049727	0.2121189678	0.280417801	632.1946758551	695.7108961538
ACVR1B	-0.1156067819	6.1314944388	2.7194950851	0.0991293684	0.1429884641	1357.0282684105	1565.6387807692
ACVR1C	-0.6098731347	-0.3877010811	23.3334821162	1.36208184673776E-06	4.3527167354831E-06	12.340710664	19.4640730769
ACVR2A	-0.1572051058	4.5773218877	5.5997718768	0.0179628163	0.0303951906	461.7303851107	528.5240057692
ACVR2B	0.3679421198	4.106870469	16.4467255861	5.00365326881112E-05	0.000128669	341.7881513078	277.9962326923
ACVRL1	-0.8047691865	3.960882955	56.7509381755	4.94654828707136E-14	4.00016725384469E-13	285.4061338028	538.1910903846
ACY1	0.7720931559	6.1072474927	71.2390731197	3.16458600235142E-17	3.84097176129095E-16	1436.3822511066	853.7307576923
ACY3	2.1176474164	1.8538550239	18.5125898776	1.68785681614351E-05	4.66151286218181E-05	74.5205981891	17.5520942308
ACYP1	0.3459438376	1.9834801763	11.2377855889	0.0008014872	0.0017161571	77.8836549296	65.0186211538
ACYP2	0.1879917833	3.4840159461	7.5203243593	0.0061006694	0.0112528093	223.6013442656	201.5191461538
ADA	-0.2807314283	1.3116736294	5.0678677175	0.0243733471	0.0402394794	46.0582293763	57.7420846154
ADAD1	-0.1152400298	-3.3108801027	1.0086354551	0.3152299638	0.3953875586	0.00238833	0.0135153846
ADAD2	-0.7220879503	-1.6032990701	15.3421320938	8.96936757296988E-05	0.0002226323	4.3223748491	7.1966903846
ADAL	-0.0106042427	3.2362224109	0.0304758503	0.8614149002	0.9034125674	183.1855865191	191.149025
ADAM10	-0.0971068369	6.6149102562	0.5134878396	0.4736328825	0.558208238	1877.5332770624	2070.5591038462
ADAM11	-0.0763478646	1.1664359914	0.4158836209	0.5189982169	0.6021542502	42.4019915493	46.0029653846
ADAM12	0.3629430302	0.573511191	2.8994415872	0.0886102443	0.1292521708	27.5603820926	21.6706576923
ADAM15	0.4610997188	7.5387574255	45.8356011147	1.2860494531607E-11	7.74728586241386E-11	3789.6841672032	2767.5130692308
ADAM17	-0.2047891996	3.9183768521	4.4036200285	0.0358627287	0.0571995595	286.2966183099	347.6630057692
ADAM18	1.4825771866	-3.1151861439	10.7078815968	0.001066801	0.0022398015	0.3177551308	0.0357211538
ADAM19	-0.7591700389	3.1270994064	28.0596187172	1.17634973541377E-07	4.35128878853273E-07	157.3961943662	280.2135384615
ADAM2	2.8532362171	0.8244716288	32.6482276911	0.000000011	4.65752217791357E-08	35.3335303823	4.8679673077
ADAM20	0.2511412031	-2.5166899341	1.9403061452	0.1636352972	0.2230253037	1.4848432596	1.2779192308
ADAM21	1.9003495096	-0.4125931948	51.002093634	9.22675005348846E-13	6.37292372292835E-12	13.761784507	3.7259288462
ADAM21P1	2.0451129011	-2.0562168869	44.7930062923	2.19003528718612E-11	1.28346836441725E-10	2.9570507042	0.6470692308
ADAM22	-0.9483062523	2.623041678	25.5619217212	4.28410853221268E-07	0.000001469	106.9373525151	209.8709615385
ADAM23	-0.6204106111	-0.0404111348	10.5242912299	0.0011781559	0.0024564886	16.13988833	25.7350903846
ADAM28	-0.9535484149	2.3265341246	31.4039529701	0.000000021	8.54726133214107E-08	87.1512925553	181.1982346154
ADAM29	-2.0485691976	-2.9765730592	63.8067887888	1.37239828305916E-15	1.36706340149236E-14	0.3663144869	2.3521769231
ADAM30	0.5788262847	-3.2207146901	3.0532684114	0.0805748398	0.1186200515	0.1407700201	0.0570211538
ADAM32	0.6394496104	-0.0630666898	6.7142421847	0.0095645926	0.0170588262	17.4236195171	11.2885923077
ADAM33	-0.6701807086	3.4652599049	17.2596003758	3.26045924876665E-05	8.6266668301131E-05	204.8401537223	336.6602730769
ADAM3A	0.3115038344	-3.2937233751	3.0675812632	0.0798682223	0.1176473779	0.0299720322	0
ADAM5P	0.1102728744	-3.3069794249	1.016489299	0.3133532071	0.3933705295	0.0099012072	0
ADAM6	0.8543824444	8.6314916566	7.3888289451	0.0065630205	0.0120546474	8114.553394165	4401.3746057692
ADAM7	-1.2466551277	1.4686581761	8.3955154506	0.0037614783	0.0072005142	45.7655472837	140.2306538462
ADAM8	-0.0162090918	2.8747809139	0.0160194322	0.8992824082	0.9340705882	141.7931939638	143.3949480769
ADAM9	0.227607394	7.446067859	3.2246265246	0.0725383414	0.1080223739	3430.6081358149	3049.0577442308
ADAMDEC1	0.5246008567	0.9507788819	4.1400059893	0.0418810212	0.0658102817	36.2706072435	25.2760153846
ADAMTS1	-0.6117477387	6.8199269773	12.6760794284	0.0003703633	0.0008369101	2116.6767066398	3229.8616653846
ADAMTS10	-0.3269376226	2.3058559333	5.2670493266	0.0217328206	0.0361655022	92.7262448692	118.3649480769
ADAMTS12	-0.5964814579	-0.2413480548	10.7606530737	0.0010368079	0.0021806261	13.8427370221	21.3298442308
ADAMTS13	0.7751806778	2.7355337911	33.4809716862	7.19646147893505E-09	0.000000031	135.0208971831	83.8324019231
ADAMTS14	0.472386227	-0.7620577719	5.6782506023	0.0171764857	0.0291729874	9.8346187123	7.2603923077
ADAMTS15	-1.1779862709	-0.2062888705	48.7583794587	2.89518953474561E-12	1.89017151153774E-11	13.2586897384	31.3735115385
ADAMTS16	-0.121127804	-1.0171021533	0.263725243	0.6075723365	0.6848426292	7.6295545272	8.8387173077
ADAMTS17	0.1176214559	1.3566978062	1.0875571881	0.2970130914	0.3757803107	48.7240014085	49.1422384615
ADAMTS18	-2.6060337058	-1.4799037964	96.3684620637	9.53743681093887E-23	2.24217264477347E-21	3.3643315895	21.399975
ADAMTS19	-0.0506488537	-1.4328098952	0.035274954	0.8510206754	0.8946627614	5.2670686117	5.5455115385
ADAMTS2	0.465013772	2.553582028	5.9485127305	0.0147297085	0.0253300079	115.1409382294	85.4000788462
ADAMTS20	0.9181264305	-3.1892638779	5.7083824477	0.01688409	0.0287144387	0.1899221328	0.0482307692
ADAMTS3	0.7107653432	2.1648080515	15.7831064897	7.10339405769417E-05	0.0001788279	88.9796283702	56.75515
ADAMTS4	-0.2411526454	4.0981505636	0.8882215282	0.3459597123	0.4282972464	329.7774812877	389.1687307692
ADAMTS5	-1.760563113	2.9258752485	135.0950757011	3.14731376181161E-31	1.85402103784879E-29	119.0329092555	433.8143730769
ADAMTS6	0.4190836586	-0.1060751286	4.2193570362	0.0399653021	0.0630804353	16.455165996	12.8148826923
ADAMTS7	0.1955566753	1.1701359247	2.5530361917	0.110082524	0.1569435804	42.7061541247	38.0759153846
ADAMTS8	-0.7959949345	2.7558052347	34.1984076009	0.000000005	2.18271013438535E-08	122.3790207243	226.8473423077
ADAMTS9	-0.5599698026	3.796240903	15.3275482586	9.03887401424625E-05	0.0002241947	258.2612046278	389.0807326923
ADAMTSL1	0.7712778868	4.9793828312	7.1106729888	0.0076626337	0.0139061606	647.6649181087	382.2770903846
ADAMTSL2	0.3527470155	3.3306163735	5.6287985462	0.0176677368	0.0299502691	199.7815076459	163.1134230769
ADAMTSL3	-0.8878118074	3.9723518212	27.3273838718	1.71761639728548E-07	0.000000621	277.969454326	528.3063038462
ADAMTSL4	-0.8594247643	2.7733580474	31.5838294958	1.91013567780693E-08	7.84567850030895E-08	123.8984668008	230.4400538462
ADAMTSL5	-0.7148725123	0.9971725762	26.3945123789	2.78330112313247E-07	9.79699056047658E-07	35.2502853119	60.1758346154
ADAP1	-0.1225109187	2.9217393514	0.9931379194	0.3189766471	0.3994027159	147.5383828974	171.0566961538
ADAP2	0.2681917386	2.287708576	5.7602147099	0.0163930685	0.027969863	95.2459808853	80.4651653846
ADAR	0.1057171737	8.3465555089	2.2245633747	0.1358310518	0.1891154959	6380.5705217304	6131.7528884615
ADARB1	0.2085212485	5.412881272	8.3009528402	0.0039624284	0.0075555559	847.8876249497	752.5456826923
ADARB2	-0.2003282618	1.1342897556	0.661851108	0.4159071923	0.5011210948	40.4091243461	60.570575
ADAT1	-0.2669238143	3.3707579843	4.4508128412	0.0348846386	0.0558001787	194.1827921529	241.5891826923
ADAT2	0.9931667516	2.9080990875	70.5161199975	4.56520838063127E-17	5.43477188170389E-16	152.9387758551	78.5351346154
ADAT3	0.7406841	2.009136367	31.3695017468	2.13305342063267E-08	8.69163091293374E-08	82.9681599598	50.5235961538
ADC	0.4250887727	2.8724066755	21.7518961625	3.10283043617906E-06	9.44159476646441E-06	145.9030969819	110.6498403846
ADCK1	0.4343086043	3.7568743963	41.8732888125	9.73839325147805E-11	5.23706877374869E-10	274.2302808853	206.8812019231
ADCK2	0.2253861786	5.5698074986	16.081252714	6.0681798659553E-05	0.0001540719	953.192845674	839.4458096154
ADCK4	-0.0059598376	5.2745389634	0.009783246	0.9212094966	0.9518545706	769.1441551308	790.2761153846
ADCK5	0.7310507114	3.3388832687	39.4062774019	3.44188709514504E-10	1.7332027867962E-09	208.3046064386	128.6538153846
ADCY1	0.7060280135	4.506379737	13.1502309101	0.0002874838	0.000660401	455.7255150905	283.1673076923
ADCY10	1.0982988404	-1.5262614391	24.5805924294	7.12658787701632E-07	2.36859681385919E-06	5.1077869215	2.3751442308
ADCY2	-0.3256735423	4.1689298025	4.6365820597	0.031297276	0.0505510682	342.7208750503	438.9034442308
ADCY3	-0.5495188641	4.9446015789	32.3203622816	1.30736119517523E-08	5.47499239182233E-08	575.4067706237	866.8328884615
ADCY4	0.0556095849	2.9072293933	0.1799434883	0.6714218103	0.7412832352	146.4846269618	142.1323230769
ADCY5	-1.438694565	4.0311289987	91.2291074154	1.27963997942418E-21	2.64175423748194E-20	272.2876806841	760.5398326923
ADCY6	0.5841789965	6.6746386177	53.375246841	2.75547086235891E-13	2.02462912825655E-12	2065.841270825	1429.329175
ADCY7	-0.2104594737	3.1136281098	2.8533316293	0.0911847955	0.1325924463	163.2941307847	191.7077653846
ADCY8	-4.7330895159	-2.2199090363	324.4943881238	1.52036255865778E-72	4.72233825037643E-70	0.5415370221	21.8965788462
ADCY9	-0.7154445527	4.2401080281	56.4597410353	5.73608549386064E-14	4.58797318080933E-13	345.1311672032	615.2379307692
ADCYAP1	-0.4223467	-0.3935997607	2.8948414209	0.0888635195	0.1295939835	12.554294165	17.0487634615
ADCYAP1R1	-2.4740563365	-2.3178394109	119.3851559735	8.62468238581794E-28	3.65301629977826E-26	1.3219678068	8.1089384615
ADD1	-0.3063019873	8.2825521109	54.8740046376	1.28509555287537E-13	9.89277462784272E-13	5994.1665957747	7652.6117134615
ADD2	0.3816407942	1.9891083876	1.9907631674	0.1582611064	0.2165355857	77.0998857143	59.1909711538
ADD3	-0.7806975421	5.9648891864	35.6755987472	2.33065081182483E-09	1.06244922487011E-08	1135.9568384306	2019.6442557692
ADH1A	-0.8508383168	-2.6411385335	15.5366896172	8.09193687187577E-05	0.000202052	1.0857094567	2.1256134615
ADH1B	-1.679860442	2.3318595318	81.9444296274	1.39967238542187E-19	2.27905352669963E-18	80.7812704225	271.0708326923
ADH1C	-0.3505279313	2.6791284341	3.7109361788	0.0540570635	0.0828972024	123.0078521127	161.0731115385
ADH4	-1.5019603425	-2.6572102207	24.3306162646	8.11391175662367E-07	2.67850549131699E-06	0.9486957746	3.4362423077
ADH5	-0.4746189565	7.5207362592	40.5190896547	1.94704451743965E-10	0.000000001	3494.132267002	4982.8265288462
ADH6	0.1216924142	-0.8822122187	0.1501388966	0.6984026591	0.7643614602	8.7273440644	8.4392057692
ADH7	-0.9871143177	-3.1115469867	9.4992078052	0.0020556063	0.0041228773	0.2633092555	0.645
ADHFE1	0.2064113742	3.9849661798	2.4050509999	0.1209441827	0.1706605001	315.7842496982	280.7791596154
ADI1	0.2105542285	8.150410407	12.1861337727	0.0004814607	0.001068407	5732.0885068411	5028.5036153846
ADIG	-1.1997946882	-3.0379638136	21.9586644548	2.78586325196879E-06	8.53347160572157E-06	0.3618750503	1.1395788462
ADIPOQ	-0.6507644331	-2.3882676328	0.8702455106	0.3508873499	0.4337264455	1.7632607646	2.8754826923
ADIPOR1	0.3003337654	7.3011651181	25.6223655927	4.1519900679308E-07	1.42644203775065E-06	3153.7491782696	2666.4899057692
ADIPOR2	-0.1370892012	6.5516691107	6.3608135236	0.0116668039	0.020468077	1824.3739710262	2167.9159807692
ADK	0.2011122584	4.0551099226	10.2255582592	0.0013850781	0.0028605784	329.7531344064	296.7792538462
ADM	0.0876275973	3.8151172785	0.2328452702	0.6294220822	0.7041283867	277.1873818913	264.4382711538
ADM2	1.2598365321	5.3488329853	81.5715659673	1.69028587932191E-19	2.72412425519648E-18	855.0666305835	356.4275576923
ADNP	0.1336831218	6.9395035647	2.4949703962	0.1142105237	0.1621859058	2397.6600692153	2282.4383711539
ADNP2	0.0780502386	4.9717988321	1.1057337692	0.2930112162	0.3715886131	611.5545070423	603.1584730769
ADO	0.2187588538	5.1888647111	18.7839947613	0.000014639	4.07856085883924E-05	724.5820571429	641.2039576923
ADORA1	0.2740514302	-0.3005157557	2.7009242383	0.1002900928	0.1444797542	14.3159476861	12.5957903846
ADORA2A	0.3268842114	1.9040785348	9.3039038974	0.0022866607	0.0045519438	73.6526185111	59.1957461538
ADORA2B	-1.146685688	0.9322336278	52.6160813988	4.05554816319044E-13	2.92536021623519E-12	31.493349497	70.5680615385
ADORA3	-0.1259790665	1.3446205894	0.7655993428	0.3815818831	0.4660090912	47.6109851107	53.3447692308
ADPGK	0.5333077509	6.5080207608	32.2325253224	1.36781741191103E-08	5.71084662814176E-08	1849.4612674044	1296.2439096154
ADPRH	-0.3455798675	4.1619100738	12.4493198425	0.0004181441	0.0009362116	341.1300299799	467.8111403846
ADPRHL1	1.106895425	3.0789476404	40.469126963	1.99747439922071E-10	0.000000001	174.8904702213	82.51345
ADPRHL2	0.2376393766	5.3033026867	23.176496159	1.47792697137208E-06	4.70312060123063E-06	796.4416722334	691.2735903846
ADRA1A	-2.0310467383	1.4367391568	133.0640807578	8.75400917879465E-31	4.86333843266369E-29	39.2619476861	168.6407730769
ADRA1B	-1.5387315633	-1.1861367949	73.8581788274	8.39359062010366E-18	1.09737632469468E-16	5.6944018109	16.7565615385
ADRA1D	-1.5555383651	1.5716018418	56.4768864935	5.68628661179846E-14	4.55169369550443E-13	48.6467185111	144.7647538462
ADRA2A	1.4753494218	4.2179604164	43.1815005714	4.98901670106505E-11	2.79134395119633E-10	384.5414167002	142.5383884615
ADRA2B	-1.3538685265	0.0120653141	94.6401970278	2.28334224500696E-22	5.132512721781E-21	15.883915493	43.2367942308
ADRA2C	-0.401854881	3.0475595236	5.9728804369	0.0145275317	0.0250117074	160.132245674	226.4601076923
ADRB1	1.0104807571	5.115341963	47.1912338938	6.43877659002467E-12	4.02914896506428E-11	719.6371881288	357.5896288462
ADRB2	0.5483474091	4.956627707	20.0186208801	7.66917011290678E-06	2.21558606700379E-05	627.3188625755	430.6243942308
ADRB3	-2.3980716096	-2.0486275204	86.1633666528	1.6566834394368E-20	3.02961735133402E-19	1.9855971831	11.0033846154
ADRBK1	0.718529692	7.9460922178	132.7934758126	1.00323748528671E-30	5.55847795902095E-29	5072.2587344064	3123.6680788462
ADRBK2	0.1417203355	5.6157268747	1.8868849661	0.1695536854	0.2300668884	962.5248794769	873.3336365385
ADRM1	0.3286573433	6.6532384917	37.5382773416	8.9636526040593E-10	4.30238535198351E-09	2049.4267559356	1675.0258826923
ADSL	0.4937512183	5.7554278796	79.2000103559	5.61297849023365E-19	8.52341178146591E-18	1102.0532744467	797.0662903846
ADSSL1	-0.2671063454	2.9649513618	8.2608614882	0.00405089	0.0077071471	149.8198396378	184.8188346154
AEBP1	0.0169525162	8.2772338945	0.0130096833	0.9091902316	0.9424280603	6117.5520004024	6219.0531807692
AEBP2	-0.2700325247	5.0944822366	16.5320671443	4.78342217418085E-05	0.0001234237	651.7431185111	816.9629615385
AEN	0.3207076678	4.9223117941	15.114387338	0.0001011892	0.0002490548	610.3345118712	507.7690038462
AES	-0.0187046327	9.1299920959	0.0932362128	0.7601026035	0.8195068566	11202.8521843058	11678.8009942308
AFAP1	-0.3806827089	5.4663703908	20.2564564387	6.77245215071131E-06	1.96901530406442E-05	833.9514859155	1123.3973980769
AFAP1L1	-0.629872775	2.6578549797	31.0372717641	2.53120773705844E-08	1.02185424595703E-07	115.6257587525	183.9690711538
AFAP1L2	-1.501649222	4.4386149841	149.9468164866	1.78067390982685E-34	1.38797776241256E-32	358.7794947686	1138.0153230769
AFARP1	0.2403084789	-2.0272936067	2.1948504031	0.1384726522	0.192258	2.8914390342	2.5475692308
AFF1	0.0931813853	7.0990513851	1.1073583088	0.2926569153	0.3712019422	2679.8408955734	2647.6397480769
AFF2	-1.7240911036	0.668317797	112.3540688857	2.98872968260763E-26	1.09213829756607E-24	23.8358649899	83.7512461538
AFF3	-0.0642150847	6.4957479288	0.1106873115	0.7393629942	0.8008528681	1757.8312171026	1836.7736538462
AFF4	-0.1246593821	7.234324776	1.9437974465	0.1632568058	0.2225982388	2896.1522710262	3280.4440538462
AFG3L1	0.3584570578	3.2252143425	14.4041798639	0.0001474746	0.0003539667	185.8797889336	150.9946269231
AFG3L2	0.206464352	6.2145144298	12.8154941243	0.0003437606	0.0007813607	1474.3533822938	1324.1362673077
AFM	-0.6749469406	-3.2702666344	6.3419278581	0.0117916653	0.0206588444	0.0512231388	0.1649192308
AFMID	0.5341287458	5.4232874813	40.5793471682	1.88791608101862E-10	0.000000001	877.2828682093	634.3142442308
AFP	2.8087970866	-2.1259334679	25.257330368	5.01685361272125E-07	1.7033040586417E-06	2.8344937626	0.3224307692
AFTPH	0.1458094332	6.7526189533	4.6755045256	0.0305957146	0.0494959082	2126.4867072435	1975.0531538462
AG2	-0.1412462084	5.0774634152	0.5332404213	0.4652476961	0.5500333201	676.9844142857	740.3335173077
AGA	0.2025892892	4.8415680857	7.7035209196	0.0055113215	0.010251528	572.564804829	509.4593173077
AGAP1	0.5354915223	4.5446777499	36.2363541872	1.74779537363825E-09	8.1154711573237E-09	467.167705835	339.8736673077
AGAP11	-0.1133849299	2.0363679823	0.4598044693	0.4977153689	0.5815757559	77.0671511066	86.1385403846
AGAP2	0.6961212067	1.5812137204	23.0193217674	1.60381382349433E-06	5.07692763768278E-06	58.7080503018	36.5573961538
AGAP3	0.4672745849	6.7022210196	52.0985436053	5.27840636548501E-13	3.74938775095089E-12	2123.7369245473	1565.5859326923
AGAP4	0.7053380853	4.0621700207	40.1428250655	2.36056901153493E-10	1.2113057505999E-09	339.8847975855	214.8656442308
AGAP6	0.8750398467	2.3331072934	43.0528654637	5.32805246118864E-11	2.96324133082927E-10	101.2062724346	58.2342519231
AGAP7	0.363876539	2.3972796211	4.3496783592	0.0370159364	0.0588535747	103.7227561368	80.7751615385
AGAP8	0.60165034	1.2762678876	14.5088630885	0.0001395017	0.0003360103	46.8701370221	32.1652365385
AGBL1	0.0650364713	-1.4352041855	0.017860029	0.8936861299	0.9297419773	5.3270257545	5.1015153846
AGBL2	-0.1173792126	-0.4114992236	0.4926677055	0.4827397094	0.5667906096	12.5893032193	14.2644557692
AGBL3	0.296427795	-0.7930183346	6.0563443668	0.0138564225	0.0239811449	9.5014181087	7.9818903846
AGBL4	0.014145197	-1.6738792717	0.0051532857	0.9427719046	0.9694080706	4.1703865191	4.3438538462
AGBL5	0.0870854281	5.7441615703	3.6904163166	0.054725955	0.083872763	1061.6776859155	1037.2480326923
AGER	0.4603230579	1.4527404871	7.2252574738	0.0071884861	0.0131165372	53.9790402414	41.1483
AGFG1	-0.028725893	5.8428829643	0.2295739739	0.6318399005	0.7065247346	1116.2438207244	1183.7760115385
AGFG2	0.3428810275	5.9090010506	16.1044573387	5.99427861924662E-05	0.0001523276	1215.0679132797	1000.4654230769
AGGF1	0.0170994616	5.2857797095	0.0708480123	0.7901060536	0.844174394	761.1692221328	784.4657961538
AGK	0.3569415538	4.9523619805	30.0350480494	4.243075719749E-08	0.000000166	616.4125903421	500.2013615385
AGL	-0.4362437449	5.6795820104	30.3593294558	3.58976269481815E-08	1.41410713381576E-07	965.0985746479	1353.9188730769
AGMAT	1.3681938014	1.7439377265	50.4104667635	1.24727220155943E-12	8.475001701017E-12	67.9228235412	26.6540057692
AGPAT1	-0.1279822895	6.5442991555	6.4277920791	0.0112348154	0.0197711147	1829.5445682093	2061.5201346154
AGPAT2	0.2793467387	5.6032522448	9.4027793821	0.0021665676	0.0043306002	995.0877283702	843.680875
AGPAT3	0.4990942361	6.9718425802	76.4413179292	2.26854869975738E-18	3.19404178193862E-17	2536.7426189135	1874.8216326923
AGPAT4	-0.5089724504	2.3308275109	18.3307644414	1.85684286883901E-05	5.09575352224895E-05	93.2824195171	138.0628519231
AGPAT5	0.1646284445	5.3606334827	3.3511442351	0.0671583154	0.1008087769	808.512501006	749.9103923077
AGPAT6	0.4504261009	6.6843449854	39.2001741433	3.82506114664345E-10	1.91580145385269E-09	2089.0262796781	1595.7672326923
AGPAT9	-0.4155484526	1.3033605878	5.7243984815	0.0167307669	0.0284749458	44.3714480885	62.3612480769
AGPHD1	0.3320265835	1.7766067372	26.3905331126	2.78904108759052E-07	9.81382463021038E-07	67.1739985915	54.7437326923
AGPS	-0.7410219046	4.2913774204	54.0089138821	1.99582114156132E-13	1.49486055542591E-12	356.7256816901	625.8093307692
AGR2	0.4468861871	8.7909002662	5.6942586985	0.0170205004	0.0289344272	9034.6492615694	7105.076
AGR3	1.713815666	3.1102210409	22.5596789973	2.03715568692421E-06	6.35255424124526E-06	180.2180219316	54.8123096154
AGRN	0.3806543822	7.6998748377	16.7155869943	4.34227677165101E-05	0.0001128794	4174.9710024145	3299.2071538462
AGRP	0.1811301191	-3.1050675841	0.4074650475	0.5232589594	0.606034388	0.3177682093	0.2785269231
AGT	0.721157825	5.5980249755	4.3806075626	0.0363500382	0.0578957178	979.1071857143	624.3174480769
AGTPBP1	0.3613911741	4.0595096252	13.8989613554	0.000192905	0.0004553314	329.3944531187	262.3377903846
AGTR1	1.4078765323	4.5598965886	23.1631139722	1.48824787214331E-06	4.73449431702946E-06	489.7752541247	189.1199307692
AGTR2	-0.1482197501	-3.2342086595	0.2906052066	0.5898329605	0.6687818413	0.1091857143	0.1532134615
AGTRAP	0.135283645	7.0695978641	2.2693980725	0.1319511425	0.1843772355	2724.0889187123	2463.8517307692
AGXT	-0.0451993393	-2.5548301597	0.0188247766	0.890870013	0.9274711932	1.3839593561	1.5015884615
AGXT2	-0.2878789878	-3.2485641876	1.043311613	0.3070525272	0.3866350199	0.0877655936	0.1486826923
AGXT2L1	0.9226053909	-2.5541891565	7.8769617747	0.0050068526	0.0093829856	1.441754326	0.7323576923
AGXT2L2	0.3868190921	4.8443259177	31.5969015443	0.000000019	0.000000078	578.6361873239	451.4892461538
AHCTF1	-0.0276512115	5.7171321002	0.1524533148	0.6962018214	0.7627264503	1019.8966993964	1088.7718673077
AHCY	0.3799473497	8.2196662949	37.2435554901	0.000000001	0.000000005	6061.2319523139	4705.7342288462
AHCYL1	-0.2268273448	7.2148643292	16.3307599406	5.31934649374921E-05	0.0001362401	2857.3277012072	3568.9559653846
AHCYL2	-0.0319124875	5.0525343361	0.1316220682	0.7167561161	0.7810290958	642.8454665996	677.0889730769
AHDC1	-0.6024261158	4.7918084615	54.6989705206	1.40479860189659E-13	1.07577031523646E-12	514.5361818913	812.9892769231
AHI1	-0.0936477785	4.4514446393	1.7769686694	0.1825219974	0.2456473835	423.3051142857	472.8398480769
AHNAK	-0.4079599977	10.2471780182	14.5399923929	0.0001372156	0.0003310485	22866.1950088531	31376.9576846154
AHNAK2	-1.6409140494	5.3680692842	134.6013361437	4.03587698233495E-31	2.35043971982575E-29	672.452437827	2223.3209711539
AHR	-0.9246340388	5.4182136301	44.6692233767	2.33295767345438E-11	1.3629419294903E-10	758.774617505	1500.4376615385
AHRR	0.6441604093	0.4303913767	17.306854421	3.18037578229998E-05	8.4256530805311E-05	25.2049404427	16.5680846154
AHSA1	0.2943595202	6.9342524251	31.2567103435	2.26064729101814E-08	9.18598007252167E-08	2473.6292826962	2075.3085596154
AHSA2	0.8388344461	4.5247957109	30.9768430671	2.61125448404967E-08	1.05189068428018E-07	468.703470825	281.8876730769
AHSG	2.4130080693	-2.5056791262	13.7148680896	0.0002127634	0.0004984174	1.6601859155	0.2018038462
AHSP	0.2787825155	-3.1298312962	0.8269475669	0.3631566595	0.4463606805	0.2809991952	0.2142
AICDA	0.5590005211	-2.8001901135	1.356358428	0.2441695962	0.3172239509	0.8677088531	0.5693788462
AIDA	0.4165466338	6.0578679348	8.4594909728	0.0036314347	0.0069691455	1338.9502613682	1050.29185
AIF1	0.1589798334	3.3907160991	1.3706541582	0.2416995221	0.3144333166	209.2132953722	187.1661096154
AIF1L	-1.2790913581	5.1373349223	155.1165269277	1.32047180781628E-35	1.08713542410577E-33	611.4418790744	1868.2765461539
AIFM1	0.5809427859	5.8933077247	108.2697717	2.34574975871982E-25	7.7063894316917E-24	1213.4923923541	845.8408711538
AIFM2	-0.7590713662	3.6874398301	75.2746228138	4.09590395392651E-18	5.55330893224163E-17	237.2168162978	431.0931576923
AIFM3	-0.7333733725	0.051987305	21.9514352983	2.7963768710035E-06	8.5611945921774E-06	17.598484507	31.1275211538
AIG1	0.2190454598	5.3216016324	15.6742919299	7.52399288695127E-05	0.0001885828	801.8074847082	709.6585019231
AIM1	0.3176376801	7.8201270702	7.160282154	0.0074535471	0.0135567133	4492.0402442656	3628.6810230769
AIM1L	-2.0761316575	-0.9842797026	89.2408050789	3.49563851990449E-21	6.85747269454948E-20	6.0727933602	25.8918653846
AIM2	0.4568643983	-0.9476801074	3.2512161083	0.0713704866	0.106476601	8.3224118712	6.1194884615
AIMP1	0.1125208198	5.7792552452	8.3959963115	0.0037604834	0.0071992819	1087.4198293763	1039.5192711539
AIMP2	0.5849413895	4.7344442644	68.1023870478	1.55222644182275E-16	1.7397836007308E-15	542.7576919517	375.2566230769
AIP	0.1039118508	6.0122259716	2.2096591951	0.1371489665	0.1906396673	1304.943332998	1235.7632442308
AIPL1	-0.337538759	-3.2207394841	1.3753741766	0.2408906676	0.313540234	0.1258321932	0.1996211538
AIRE	0.2375956464	-3.064363096	0.7677670154	0.3809087316	0.4653533372	0.3808790744	0.3163730769
AJAP1	-1.4537255734	0.4365482724	84.197650425	4.47702400294224E-20	7.77129483999288E-19	21.0800784708	69.8113692308
AK1	-0.7703278563	4.4440211144	53.8587870388	2.15429466900521E-13	1.60709755147768E-12	409.0339156942	792.5338423077
AK2	0.3375641659	6.6238962737	58.1405689553	2.44041338755301E-14	2.05287133544673E-13	1993.3124698189	1621.4864384615
AK3	-0.164714897	6.614390019	8.3304309475	0.0038986408	0.0074450058	1898.1925979879	2209.1812980769
AK3L1	0.2123072468	4.4861640076	3.8779772004	0.0489234678	0.0756814888	442.4403372233	387.7636807692
AK5	2.0472644929	3.6393809464	55.5676285243	9.02984252804422E-14	7.07884404684155E-13	264.8959969819	64.038075
AK7	-0.2958279525	0.4461001454	3.5283842633	0.0603265491	0.0914038623	23.9503927565	31.9378807692
AKAP1	0.1786503433	7.1573907794	6.9978616017	0.0081607144	0.0147617264	2831.5685533199	2550.6316173077
AKAP10	-0.3373965234	4.2927201634	12.8297398938	0.0003411532	0.0007759503	368.3935104628	484.6906403846
AKAP11	-0.5692480352	5.8031488507	35.7493995587	2.24401119959584E-09	1.02591948242004E-08	1032.7428639839	1603.3485076923
AKAP12	-0.7812726196	6.0710983979	29.4783035931	5.6546181291523E-08	2.1740373527311E-07	1223.1040810865	2149.6862211539
AKAP13	-0.1760831863	6.869616056	4.0936133835	0.0430455246	0.0674436911	2244.0441843058	2685.0824442308
AKAP14	2.9687340137	-1.9748292735	21.770611575	3.07270918447738E-06	9.35827340392012E-06	3.2900299799	0.3448096154
AKAP2	-0.8171966045	4.7104679887	21.8875556474	0.000002891	8.82854854517697E-06	468.8840257545	873.2992192308
AKAP3	-0.1324688446	1.0029560512	1.0026748673	0.3166641328	0.3970163734	37.2039241449	41.7673846154
AKAP4	-0.0208217683	-3.2840955537	0.0060171736	0.9381697546	0.9660679108	0.0405903421	0.0446365385
AKAP5	0.286080061	1.6396480986	3.648679588	0.0561136816	0.0857687498	59.3413716298	50.7319846154
AKAP6	-0.7859657415	2.1606728126	28.8130425962	7.9712504531309E-08	3.00552941491969E-07	79.9457859155	141.5164211538
AKAP7	-0.6817687516	3.9875712129	31.2201685884	0.000000023	9.35125946845068E-08	293.4168108652	474.2047615385
AKAP8L	0.3611101321	5.7918068305	25.1694356248	5.25077974514993E-07	1.77713364331474E-06	1124.8619525151	899.1042788462
AKAP9	0.2589192745	6.6987073357	5.7980061314	0.0160443587	0.027429685	2039.1366635815	1779.1440461539
AKD1	0.1374844277	2.7451812037	2.0645504719	0.1507593786	0.2075181132	129.8864619718	124.1219038462
AKIRIN1	-0.2358770478	5.9893950528	10.3867444524	0.0012692321	0.0026343281	1217.0328826962	1498.2145403846
AKIRIN2	-0.0506858005	4.4699439586	0.6511343536	0.4197074103	0.5050149241	432.8117374245	463.9618615385
AKNA	-0.1530240142	4.9466120427	2.4899534866	0.1145751107	0.1626698365	593.1571674044	683.6690711538
AKNAD1	-0.7346417911	-2.5079238985	15.6808815577	7.49782390292227E-05	0.0001879958	1.3998277666	2.4902134615
AKR1A1	0.5602870087	7.5081221341	101.4164573668	7.45418918295869E-24	2.00276380407147E-22	3750.1867969819	2590.9315115385
AKR1B1	-3.4485049599	5.5586373961	844.3030073514	1.25924272901119E-185	2.34677054042994E-182	481.2818249497	6863.1632076923
AKR1B10	-1.0975820902	-1.8778337949	11.2194910287	0.0008094269	0.0017313493	3.082621328	6.9018961538
AKR1B15	-0.4024862086	-2.7114020445	0.4105788846	0.5216758326	0.6046107286	1.0253969819	1.517125
AKR1C1	-0.3928118498	2.8015185666	3.6676124224	0.0554796049	0.0849198762	131.1080682093	183.7062403846
AKR1C2	-1.0841928321	1.444184791	28.7909937387	8.06251629780093E-08	3.03603203719543E-07	46.7290901408	103.4454769231
AKR1C3	0.4001615643	3.0948870001	3.2181526235	0.072825776	0.1083952957	169.1750784708	134.1165692308
AKR1C4	1.7029597224	-3.1149598501	9.8896625812	0.0016620984	0.0033896755	0.3215122736	0.0131769231
AKR1CL1	0.252124429	-3.2887290946	1.244514856	0.2646027018	0.3400210235	0.0366792757	0.0114384615
AKR1D1	1.77269396	-2.2741216312	14.8010491485	0.000119469	0.0002907652	2.2277156942	0.5855115385
AKR1E2	0.1917951132	-0.1550151449	0.868133508	0.3514725512	0.434361424	15.8926565392	14.5130326923
AKR7A2	0.0974576291	5.9413965131	3.1273681903	0.0769879338	0.1138956949	1233.527344668	1177.1967903846
AKR7A3	1.3005427012	0.4123887534	24.3433039826	8.06064485111235E-07	2.66220749875629E-06	25.9248625755	10.7699769231
AKR7L	0.9497818452	-0.5097767074	29.2402383562	6.39375257612885E-08	2.44127263569829E-07	12.4945152918	6.5791980769
AKT1	0.2390815593	8.2148842505	21.8755845548	2.90911849353154E-06	8.87982863570527E-06	5940.8613816901	5156.1152
AKT1S1	0.5115345895	6.2684405858	90.3770593564	1.96835171692826E-21	4.003133509286E-20	1581.3829867203	1145.9630826923
AKT2	0.2183810383	7.2660502849	30.8087870326	2.84745580096929E-08	1.14120906979219E-07	3074.7379160966	2726.6576403846
AKT3	-0.0959217783	6.1573676004	1.2350411684	0.2664288863	0.3421532399	1381.9781806841	1560.7656288462
AKTIP	-0.2939572167	4.957236267	30.3437674764	3.61867819040909E-08	1.42467645291697E-07	598.8658374245	765.2655480769
ALAD	-0.8624340007	5.9542167418	100.1479277303	1.41429375644511E-23	3.67064031496398E-22	1124.7982820926	2138.7839961539
ALAS1	-0.1449703304	5.811092773	5.9478427563	0.0147353079	0.0253353864	1091.3922569417	1292.5299076923
ALAS2	0.6262721648	-2.5869933477	6.7040731804	0.0096192917	0.0171459421	1.3652772636	0.889375
ALB	4.8095575954	3.0899571916	68.0414863754	1.60091558583027E-16	1.79141754964632E-15	183.9716879276	6.3344
ALCAM	0.5981852811	7.951293798	29.020765506	7.16065900591863E-08	2.71638618840362E-07	5020.468438833	3415.7965442308
ALDH16A1	0.3031748889	4.8760902476	14.4363150529	0.0001449795	0.0003483745	595.804349497	496.9182365385
ALDH18A1	0.3924260192	6.9898110944	36.7934766281	1.31328950034487E-09	6.19333672810439E-09	2554.0389406439	2067.3013
ALDH1A1	-0.3267465236	6.8451013476	2.1064595709	0.1466783263	0.2024105929	2174.5219907445	3210.7339307692
ALDH1A2	-1.5641824803	4.4763391833	114.3380619144	1.09883201879042E-26	4.20262245992604E-25	367.3555189135	1215.0210096154
ALDH1A3	0.9981533736	9.5351750754	46.8022963641	7.8521346933828E-12	4.8660447767336E-11	15312.3759450704	7692.1693615385
ALDH1B1	-0.5019867657	6.2309159604	36.1610716441	1.81663432743847E-09	8.41034410851145E-09	1422.1442655936	2102.4770730769
ALDH1L1	-0.531616595	4.7410012554	9.04624014	0.0026323561	0.0051847905	507.1971853119	762.6895038462
ALDH1L2	-1.8835148361	2.2771293976	176.9503318471	2.24552265335277E-40	2.48828185912064E-38	73.3685605634	300.5330288462
ALDH2	-0.7661505314	7.2806985822	38.7128872243	4.90956826906422E-10	2.4193785941302E-09	2899.7219993964	5145.4615038462
ALDH3A1	-1.594181234	0.6081199922	62.6280185749	2.49676095729635E-15	2.40411459016323E-14	23.5866036217	74.5256884615
ALDH3A2	-0.4485497371	7.3906261709	29.8328845107	4.7093596223069E-08	1.83156653874581E-07	3197.0552002012	4402.4219019231
ALDH3B1	-0.6550613374	2.62909722	29.1484473448	0.000000067	2.55305342372151E-07	113.0223336016	184.0365038462
ALDH3B2	0.9954551052	5.471862403	19.357399999	1.08398366338734E-05	3.07183648043137E-05	922.1658889336	487.5472269231
ALDH4A1	-0.3662795495	6.9126953677	14.0303653866	0.0001798822	0.0004261904	2330.8279961771	3071.9452826923
ALDH5A1	0.0440150251	5.2821386404	0.3325844831	0.5641411992	0.6446429534	762.6163637827	754.348675
ALDH6A1	0.3385011908	5.8589387922	7.363405641	0.0066564595	0.0122164208	1149.4312792757	933.31425
ALDH7A1	0.1308570391	7.0150350099	2.1755399746	0.1402202925	0.1943816605	2586.1203561368	2396.5757173077
ALDH8A1	0.2979027024	-1.1069756348	2.3608835485	0.1244117068	0.1750713887	7.2515464789	6.2000057692
ALDH9A1	-0.1836032541	7.3514550023	7.8732702172	0.005017084	0.0094004407	3166.493517505	3681.3432423077
ALDOA	-0.0967140932	9.7671263723	2.2340830217	0.1349966907	0.1881327097	17290.4352331992	19264.4056365385
ALDOB	1.0022195917	-1.6007517405	13.551773033	0.0002320721	0.0005409298	4.7721533199	2.4112519231
ALDOC	-0.5552837127	4.4383247663	30.853331709	2.78283954958768E-08	1.11662185880892E-07	409.5920336016	619.2539230769
ALG1	0.2802838664	5.1991056549	26.5465651188	2.57261719481531E-07	9.10543033385944E-07	737.8503879276	630.6839423077
ALG10	-0.077095394	2.5593363167	0.6985842271	0.4032598237	0.4879198717	112.1996855131	123.4629
ALG10B	0.1368067017	3.9721961077	2.535536688	0.1113090341	0.158515818	305.6513189135	289.0355442308
ALG11	0.2122435403	-0.6218551711	2.9711749594	0.084760272	0.1241930938	10.8588426559	9.7739653846
ALG12	0.2843512765	5.6730308193	26.5658132276	2.54711286869761E-07	9.02139146653439E-07	1028.3574710262	872.8501
ALG13	0.229763846	5.0574252479	16.5903543443	4.63863390023108E-05	0.0001199596	661.4274044266	583.6633173077
ALG14	0.3752719067	3.8421287307	33.7502981157	6.26594408168413E-09	2.71740752431827E-08	290.1819810865	230.6367423077
ALG1L	0.5940513735	1.1784809934	5.0842613068	0.02414396	0.0398800403	45.1021901408	29.6014788462
ALG1L2	0.2098215693	-3.2448256024	0.5026138422	0.4783538687	0.5628661639	0.099228169	0.0717788462
ALG2	0.1199622564	6.1152887427	3.6032293975	0.0576674462	0.0878423723	1372.5034579477	1348.3596615385
ALG3	0.490816326	5.7052106714	53.9999728267	2.00492380756388E-13	1.50058189321137E-12	1068.7754744467	786.1195
ALG5	0.014500883	5.289496199	0.0485043713	0.82568652	0.8744419931	777.3080903421	802.7573961538
ALG6	0.7196219716	4.1753300516	87.0769704075	1.0437890502704E-20	1.94524323004939E-19	368.8164625755	228.8461634615
ALG8	0.420511256	5.4798309925	46.3798341176	9.74129246693359E-12	5.97178515466922E-11	901.9018655936	703.6819980769
ALG9	0.0820481343	4.9901957124	3.4354157307	0.0638125232	0.0961526443	628.9246665996	620.5557692308
ALK	-0.0776661382	-2.1698013193	0.1678605307	0.6820202634	0.7502180838	2.3935593561	2.6513442308
ALKBH1	-0.0699889504	3.6217238996	2.4500625885	0.1175201821	0.1663959377	239.3391285714	259.9104442308
ALKBH2	0.7423922849	4.3780712323	77.8566467377	1.10796682242417E-18	1.62586398423016E-17	430.7863299799	264.2336923077
ALKBH3	0.2239655373	4.6202126642	15.7356283357	7.28392138920131E-05	0.0001830355	496.4802295775	432.2473
ALKBH4	0.2246695595	4.1021852003	13.3061640909	0.000264535	0.0006108321	345.3854036217	303.0805096154
ALKBH5	-0.0836210339	7.0868471556	3.7049460562	0.0542514251	0.0831828134	2658.0415694165	2928.2591230769
ALKBH6	0.4595539156	3.1123712053	29.4083209607	5.86253834612318E-08	0.000000225	176.0539613682	130.8932865385
ALKBH7	0.5013892509	6.2185478011	24.897063031	6.04744854766456E-07	2.0303422081088E-06	1565.3305468813	1113.2650480769
ALKBH8	-0.2774538383	3.1010310647	19.7022895303	9.04928821895472E-06	2.5891194485495E-05	162.5138653924	202.9960826923
ALLC	1.3659130396	-2.5480997186	20.2323094154	6.85847472130341E-06	1.99317737151573E-05	1.5002179074	0.5156769231
ALMS1	-0.203061438	4.7873972315	5.854359437	0.0155385125	0.0266404204	526.2659338028	629.7868884615
ALMS1P	0.6545815221	-1.5108127713	17.6823885465	2.61032261698518E-05	0.000070216	5.0890243461	3.2970211538
ALOX12	0.236089613	-1.4534129549	3.2839338984	0.0699610501	0.1046098852	5.2961084507	4.6349942308
ALOX12B	0.2836898369	-1.532461452	2.3255792392	0.12726284	0.1785417764	4.9176062374	4.08305
ALOX12P2	-0.3592994548	0.142287165	1.8970914921	0.1684042352	0.2287343021	19.2102706237	24.8743365385
ALOX15	2.0052758927	2.6830722836	26.3395572603	2.86363032710986E-07	1.00590167419041E-06	131.9799325956	35.0143576923
ALOX15B	0.2014402355	8.1544740077	0.4100060517	0.5219664338	0.6049133299	5768.4950676056	4894.1937576923
ALOX5	-0.2215430316	4.438454639	3.6287308643	0.0567901073	0.0866800618	414.8158203219	488.8083288462
ALOX5AP	-0.3186234458	2.5129386102	5.5683532822	0.0182879518	0.0309019957	107.5892605634	136.1015846154
ALOXE3	0.5162645617	-1.03556352	8.1119099484	0.0043975369	0.0083171424	7.9024195171	5.5998365385
ALPI	0.0662227639	-3.2560512621	0.0128541268	0.9097324332	0.9428947308	0.0834609658	0.0869346154
ALPK1	-0.3461441723	3.6387324019	13.5956109596	0.000226715	0.0005291048	234.9796764588	306.5225230769
ALPK2	-0.005703315	-0.3729684052	0.0007951122	0.9775044449	0.9974038684	13.2516452716	13.8722384615
ALPK3	-0.0255150204	3.3352938091	0.0281873462	0.8666691282	0.9074837638	196.8971627767	205.9196423077
ALPL	-0.1640511724	3.6442692108	0.8973172049	0.3435020871	0.4257947022	241.2880615694	281.2244346154
ALPP	-0.0497717327	-3.0253818363	0.0219567568	0.8822021948	0.9199890626	0.4417376258	0.4712884615
ALPPL2	0.7408359556	-3.2307109852	4.9483205776	0.0261160261	0.0428577117	0.1270889336	0.0268846154
ALS2	0.0979413897	4.5897408609	2.0460478092	0.1526018824	0.2097202915	469.3948044266	454.7421788462
ALS2CL	-0.7698678555	2.9394443918	23.7367302047	1.10454298640043E-06	3.57259880422985E-06	138.9311855131	249.0790115385
ALS2CR11	-0.1606320125	-1.7493464138	0.6695254557	0.4132171037	0.4984184805	3.7715084507	4.4038846154
ALS2CR12	0.325481202	-2.5034314942	2.4767188854	0.1155430661	0.1639078857	1.5204195171	1.2468192308
ALS2CR4	-0.744667761	4.6418467375	91.0482439742	1.40211536117282E-21	2.88588001044606E-20	456.1028402414	781.7307019231
ALS2CR8	-0.4266732997	3.0281502089	23.0929043879	1.54359286211518E-06	4.89839840144909E-06	151.1330933602	212.0493134615
ALX1	0.5718580019	-1.6086491771	2.1686720975	0.1408478099	0.1951591824	4.5765708249	3.2424346154
ALX3	0.3196103348	0.4556623373	8.2574284263	0.0040585579	0.0077209017	25.3472424547	21.1106288462
ALX4	0.6248201524	-1.5869510581	3.1974066332	0.0737551386	0.109627345	4.68278833	3.2095192308
AMAC1	-0.0112729107	-3.1588683135	0.0028802348	0.9571998227	0.9811544545	0.2251046278	0.2442346154
AMAC1L2	0.340743644	-2.4316300257	2.7184054166	0.0991970688	0.1430760508	1.7225462777	1.3764865385
AMAC1L3	0.1825922626	-3.0320796275	0.407092095	0.5234491453	0.60622041	0.4335104628	0.3823846154
AMACR	3.172603251	9.2660957135	127.3921824787	1.52462508587886E-29	7.53128054470281E-28	13325.0718830986	1501.5719211539
AMBN	4.9524677283	-1.8315234257	15.1177367965	0.0001010098	0.0002486731	3.8929056338	0.0077730769
AMBP	1.4898444286	-1.3987141813	23.5197429444	1.23638517901391E-06	3.97520328886217E-06	5.9835740443	2.0706269231
AMBRA1	-0.0167510927	5.4720975239	0.0995749042	0.7523403632	0.8127623021	866.9513760563	906.5677211538
AMD1	0.0647231448	9.0522968971	0.2359641859	0.6271363097	0.7024145959	10458.2151905433	10118.3873961538
AMDHD1	0.0255389121	-1.9153872913	0.0213142359	0.8839261577	0.9213181937	3.2388851107	3.3355730769
AMDHD2	0.7887134511	3.9598441106	84.9647192926	3.03736677907978E-20	5.36776025613237E-19	322.1216993964	189.0192807692
AMELX	-2.2189400842	-3.0294474142	98.04794544	4.08374115566754E-23	1.00863486374921E-21	0.2872478873	2.0960115385
AMELY	1.3727799513	-2.1934221018	21.8303987567	2.97843710714557E-06	9.07925066118723E-06	2.5114905433	0.9000173077
AMFR	-0.2727703082	6.9507159919	31.9405705821	1.58962143955747E-08	6.59127012761491E-08	2390.453610664	3030.0714173077
AMH	3.5402631747	0.2791917882	80.7471097808	2.56532959035411E-19	4.05156060109856E-18	23.8516044266	2.0270461538
AMHR2	1.6268886007	-1.5714598147	48.6756391962	3.01994361759636E-12	1.96598425407194E-11	5.0545525151	1.5642192308
AMICA1	0.082549315	2.8829558549	0.2568799183	0.6122718415	0.6893817076	144.9150249497	135.0566384615
AMIGO1	-0.2355459882	3.3235233945	5.6811492868	0.0171481315	0.0291296567	189.8525981891	232.2660134615
AMIGO2	-0.5939991042	3.7408228569	15.6929917883	7.44996980348174E-05	0.0001868645	245.3350171026	391.6891692308
AMIGO3	0.2255984532	3.0821582473	4.8620196253	0.0274541801	0.0448669237	168.4168245473	150.0295673077
AMMECR1	0.4308271405	4.0583507866	16.6829703586	4.41757825366886E-05	0.0001146624	329.9033957746	254.9484903846
AMMECR1L	0.1064245978	4.9805794811	3.3280139323	0.0681090727	0.1021237558	618.9677897384	595.8743384615
AMN	-0.2457525054	-1.6335386512	1.1627846947	0.2808887671	0.3583656787	4.3826539235	5.266225
AMN1	-0.0585103593	3.3618439145	1.1173813871	0.2904830085	0.3688844499	199.9118790744	214.5230423077
AMOT	-1.4166651081	5.2107018232	120.0394672225	6.20145236535511E-28	2.6820627318519E-26	619.6771814889	1934.4918807692
AMOTL1	-0.2624714354	7.3010365578	5.0011117077	0.0253310432	0.0416729303	3010.9879867203	3713.0268134615
AMOTL2	-0.7232450614	5.935232916	42.7080889495	6.35489580673475E-11	3.50320327621437E-10	1121.5727402415	1924.9116634615
AMPD1	-0.3312540078	-0.0477420049	0.6102507793	0.4346934029	0.52011993	17.4214257545	22.2943634615
AMPD2	0.0355142629	5.5949271028	0.3849863506	0.5349466331	0.6171303308	953.3207372233	960.2141038462
AMPD3	0.4861570656	4.87649743	10.50023124	0.0011935961	0.0024866585	586.3860253521	427.8179
AMPH	-1.2064594785	0.3658031145	68.7774185081	1.10227648282223E-16	1.25676684637685E-15	20.7590551308	50.1086038462
AMT	-0.8594055672	3.9436602615	39.651235313	3.03612614285093E-10	1.53604604956674E-09	282.7296215292	529.0323269231
AMTN	-0.1398861373	-0.3979644111	0.2006460922	0.6541998437	0.7264555981	12.7568802817	14.6112153846
AMY1A	1.2020351839	-1.9352570956	14.658856152	0.0001288279	0.0003122455	3.4005933602	1.4653615385
AMY2A	0.79026833	-2.5657956369	8.2342474565	0.0041107213	0.0078114375	1.4323581489	0.7960346154
AMY2B	0.6859498316	2.7369678537	13.4048980823	0.0002509681	0.0005817987	134.2441	87.4459423077
AMZ1	0.627802931	-1.7807914092	7.9534633638	0.0047995442	0.0090271239	3.8317416499	2.5331711538
AMZ2	-0.0540303352	5.8162429158	1.805683016	0.1790269616	0.2414826104	1107.8546861167	1196.6364365385
AMZ2P1	-0.1315081126	3.4171627422	3.7141483951	0.0539531407	0.0827440251	208.5123517103	232.6122307692
ANAPC10	-0.0905866796	2.3667230435	2.9830939149	0.0841382957	0.1233875858	98.724393159	108.9214269231
ANAPC11	0.4705891071	6.4521014491	32.7294471314	1.05920357919761E-08	4.47059365319148E-08	1822.2767173038	1334.0028673077
ANAPC13	0.0566853906	6.279411026	1.1000716678	0.2942503768	0.3729754977	1543.8632239437	1537.7603730769
ANAPC16	-0.2030471651	7.222815781	20.6075865746	5.63722804956839E-06	1.65527477721773E-05	2917.4580239437	3467.38495
ANAPC2	0.3854546756	5.8355984702	45.066867024	1.90420056363341E-11	1.12334133969741E-10	1157.5869410463	909.2830192308
ANAPC4	-0.301007755	4.2625696346	23.7759665073	1.08225399663135E-06	3.50493000488825E-06	367.866015493	491.9669923077
ANAPC5	0.535764712	7.200857136	96.6768810767	8.16167258805944E-23	1.93203565883624E-21	3002.5793603622	2127.0999653846
ANAPC7	0.0659451301	5.7564155044	2.7935658558	0.0946434107	0.1371934605	1071.0251917505	1050.4665576923
ANG	-0.2820595878	5.0744009791	4.3246131881	0.0375649512	0.0596407606	659.3212919517	806.0751846154
ANGEL1	0.2312772899	4.6907113989	13.337388233	0.0002601664	0.00060149	511.2911464789	450.4655884615
ANGEL2	0.1426247086	5.0956166193	4.9044588719	0.0267874434	0.0438822591	672.5035698189	630.1564442308
ANGPT1	-2.0108357381	3.9978632794	187.8161205025	9.52881547265554E-43	1.15586223189017E-40	240.05387666	1016.5631346154
ANGPT2	0.0516362764	2.8635660403	0.0940456286	0.7590956345	0.8188518474	140.5599841046	139.3913326923
ANGPT4	-0.6985968616	-2.4857972239	14.840175004	0.000117016	0.0002852014	1.4426696177	2.4940980769
ANGPTL1	-1.9601552446	2.2984196508	139.1208229603	4.14451412682201E-32	2.63041918265793E-30	74.648771831	294.0632788462
ANGPTL2	-0.5329945122	5.390293548	14.0568179394	0.0001773696	0.000420891	783.8609953722	1151.41485
ANGPTL3	4.1072516252	0.9702219083	52.1859761885	5.04853942066785E-13	3.59607568185167E-12	39.6056169014	2.2319019231
ANGPTL4	-0.7647826785	4.0886817859	15.0128144713	0.0001067836	0.0002620692	320.3353700201	539.7149019231
ANGPTL5	-0.8788115481	-2.9405527675	15.6605244902	7.578963575924E-05	0.0001897947	0.5318179074	1.1424826923
ANGPTL6	0.6124691041	-2.0838681468	11.4590726166	0.000711458	0.0015396272	2.7615778672	1.8416096154
ANGPTL7	-0.5726567679	1.5410359499	6.1189171179	0.0133742706	0.0232152876	52.9780420523	81.9199365385
ANK1	0.2396787713	2.2654425336	1.1421226738	0.2852042423	0.3631257045	95.2147148893	81.3573692308
ANK2	-1.4191355784	3.4478014938	97.8410312013	4.53355489719853E-23	1.10904385909988E-21	182.7461368209	506.9874769231
ANK3	0.2709318923	6.6328148191	4.0442255649	0.0443227107	0.0692067614	1968.7012167002	1796.7788692308
ANKAR	0.1207427104	1.4190652484	1.9386052912	0.1638200494	0.2232325853	50.6347672032	47.7517903846
ANKDD1A	-0.628008904	2.6493089285	33.7267484258	6.34225868412099E-09	2.7475972743973E-08	117.1823132797	182.4518153846
ANKFN1	-1.1166824016	-2.2539037133	17.6559854632	2.64681017195226E-05	7.10948749017575E-05	1.8976277666	4.2760903846
ANKFY1	-0.1337599823	6.2107146405	3.5961914888	0.0579121006	0.0881560899	1430.370548491	1621.2960519231
ANKH	0.2364710813	8.2890737507	4.263304692	0.0389440906	0.0616156407	6230.1821253521	5310.3498846154
ANKHD1	-0.1351437517	6.414303099	3.9280024064	0.0474883216	0.0736559426	1647.2651012072	1879.3682134615
ANKHD1-EIF4EBP3	0.1709752006	6.0859412674	3.8209516241	0.0506154833	0.0781103138	1336.8641794769	1245.7835057692
ANKIB1	-0.0527245107	5.6377838933	0.3545191344	0.5515660384	0.6329547574	958.9993364185	1059.6635961539
ANKK1	0.5027490565	0.6024114119	8.0289975409	0.0046034311	0.0086825225	29.2451110664	21.2468519231
ANKLE1	0.5255226253	-0.8267289843	11.5317082722	0.0006841912	0.0014840671	9.3891933602	6.7225961538
ANKLE2	0.1096900085	6.0168455817	7.3610444862	0.0066652062	0.0122302835	1281.1000028169	1231.7327884615
ANKMY1	0.1180683963	3.5058771091	3.5767745021	0.0585928162	0.0890732467	224.0993816901	215.8104057692
ANKMY2	-0.5979049603	4.2800126463	105.2572277404	1.07266760939448E-24	3.28204268546072E-23	361.003205835	582.1199288462
ANKRA2	-0.0207015834	4.4410436986	0.0698411799	0.7915681623	0.8452960008	422.5539625755	443.4555903846
ANKRD1	0.1338867383	2.049599763	0.0925276674	0.7609880123	0.8202802961	85.9901798793	74.4867923077
ANKRD10	0.5423692002	6.3086579586	36.6183027426	1.43676351317345E-09	6.74768660253282E-09	1609.0378146881	1145.6896519231
ANKRD11	-0.1829733685	6.6968769732	8.228350475	0.0041240997	0.0078354072	2002.2790336016	2374.6579942308
ANKRD12	-0.2259254961	5.6886657259	7.8134084798	0.0051859999	0.0096877162	983.8076498994	1215.4082788462
ANKRD13A	-0.2510434925	5.7482802884	12.5460938032	0.0003970354	0.0008935751	1029.7830086519	1269.2304230769
ANKRD13B	1.018676584	3.0680311749	57.0639665133	4.21864771898748E-14	3.42775577642661E-13	172.4820408451	86.4969980769
ANKRD13C	0.0390173297	4.9828446169	0.4764756591	0.4900230501	0.5739286137	617.4637724346	623.2948192308
ANKRD13D	0.3143843052	5.0228904738	14.4343667991	0.0001451295	0.0003485934	653.6463219316	544.3687865385
ANKRD16	0.5184714493	3.2720897634	40.3842178635	2.08619494726317E-10	1.0772543178563E-09	195.1627678068	138.8346326923
ANKRD17	0.051992048	6.919340468	0.3001108677	0.583812925	0.6629376741	2351.7710529175	2360.0370576923
ANKRD19	1.2671051227	2.1380084404	60.829216133	6.22472252054175E-15	5.66134923119369E-14	93.6350321932	39.2209403846
ANKRD2	-0.3391283026	0.1675098002	0.7107895278	0.3991818324	0.4840141695	20.9990309859	27.9026019231
ANKRD20A3	-0.4693561225	-0.6079230965	8.5315166233	0.0034904872	0.006722492	10.4546203219	14.7119788462
ANKRD20A4	-0.3139672131	-2.4552490844	2.367952435	0.1238494009	0.1743758735	1.559915493	2.0223346154
ANKRD20B	0.0891264148	-0.7554861227	0.2379155726	0.625715668	0.7011298822	9.6182708249	9.2512980769
ANKRD22	0.5140936625	4.0918874149	8.9570130418	0.0027640644	0.0054202526	346.0283939638	240.8848538462
ANKRD23	0.4159716447	2.4944486608	3.0159295265	0.0824501732	0.1211781505	115.7784370221	87.9360711538
ANKRD24	0.7408125403	2.8041972039	30.3980516196	3.5188141363533E-08	0.000000139	143.3170623742	86.9465884615
ANKRD26	-0.0853432835	2.902339865	0.7642117948	0.3820136578	0.4664252522	141.9912348089	156.3979192308
ANKRD26P1	2.1711535229	-2.5897036848	7.3108957388	0.0068537755	0.0125515809	1.4303969819	0.2226019231
ANKRD27	-0.2182441217	5.533103107	14.575640255	0.0001346439	0.0003252268	889.473938833	1076.9333096154
ANKRD28	0.2242373311	5.5288965533	11.2570533218	0.0007932103	0.0017009217	909.9432571429	815.1128384615
ANKRD29	0.5013396938	3.7028158981	6.085235747	0.0136316176	0.0236179988	259.0391474849	189.7516346154
ANKRD30A	6.1423899857	-0.0053419211	30.5759572746	3.21047647847133E-08	1.27473886904246E-07	18.9468633803	0.1561826923
ANKRD30B	3.0115668838	-1.2351565336	29.1011865425	6.86948993123874E-08	2.61270025214089E-07	6.7954368209	0.7915788462
ANKRD31	-0.7058753642	-2.7671867769	14.9276450106	0.0001117139	0.0002732206	0.8429150905	1.5110096154
ANKRD32	0.2807883834	2.5706105911	6.5863190173	0.0102765443	0.0182255522	115.6544422535	99.5282557692
ANKRD33	0.0756244461	-3.2154244563	0.0559822608	0.8129626921	0.86310711	0.140428169	0.1326423077
ANKRD34A	0.1343238162	1.6021671026	0.9659847903	0.3256836062	0.4063611641	58.1754209256	54.0106788462
ANKRD34B	1.9291131993	3.1736661144	15.6865167295	7.4755179314703E-05	0.0001874595	183.901601006	51.4922826923
ANKRD34C	0.5119017473	-2.5130567904	1.1072978223	0.2926700972	0.3712019422	1.4900237425	1.0383557692
ANKRD35	-0.9029349626	2.7952396751	39.9868241842	2.55681697491215E-10	1.30584903987455E-09	126.7504158954	236.3560673077
ANKRD36	0.6166157315	2.7481604238	24.8725309901	6.12489733745545E-07	2.05533467699847E-06	134.148478672	90.2297615385
ANKRD36B	0.3833429241	0.2374961069	5.7877698232	0.0161380495	0.0275737635	21.3767275654	16.7917557692
ANKRD36BP1	-0.5015446515	1.829446001	7.57304011	0.0059247767	0.0109549854	63.635139839	92.8358269231
ANKRD37	0.1562195891	5.2170857678	0.9545096627	0.3285740518	0.409319887	750.6647207243	670.4433480769
ANKRD39	0.2353366054	3.4840961739	11.2611718036	0.0007914523	0.0016976847	225.7237313883	196.0113326923
ANKRD40	-0.3251747931	5.8140595182	38.1852405373	6.43372289589059E-10	3.13504443465075E-09	1072.3922672032	1403.8971192308
ANKRD42	-0.2462649903	3.7341083433	19.1237963002	1.22507884889755E-05	3.44926746359014E-05	254.0537686117	318.7060807692
ANKRD43	-1.4122788287	1.9982844656	88.2229867125	5.84763973345209E-21	1.12454610258694E-19	65.9032221328	191.6575942308
ANKRD44	-0.8329519565	1.2083779484	28.4897798317	9.41943929789353E-08	0.000000352	39.5837635815	73.9890096154
ANKRD45	-1.6598330839	-0.7263537098	113.9091740884	1.36416047840932E-26	5.16918480728116E-25	8.1652416499	26.5242576923
ANKRD46	-0.1177161719	4.6127292774	2.4197176891	0.1198165216	0.1693373798	474.2603774648	536.247375
ANKRD49	0.0194045348	3.6963408228	0.0912220413	0.762629294	0.8217106233	252.0859325956	259.1824211538
ANKRD5	0.1514717921	3.1759844893	2.9246867636	0.0872341532	0.1274081035	175.5116969819	169.5809807692
ANKRD50	0.0967602168	5.8921756579	0.6866208474	0.4073161395	0.491985674	1153.6000714286	1102.7941596154
ANKRD52	0.3870658493	6.1984192419	23.3170281523	1.37378368101813E-06	4.38805943609719E-06	1464.0796136821	1156.9028480769
ANKRD53	-1.0667708379	-0.3039233488	57.1341184381	4.07081901369723E-14	3.32344841819168E-13	12.7820955734	27.2309673077
ANKRD54	0.2570162648	4.6136913413	18.5180370769	1.68303990424481E-05	4.65053484796044E-05	493.8812102616	426.5785480769
ANKRD55	0.1172177506	-2.2553444066	0.2551639616	0.6134622173	0.6901912877	2.1438704225	2.0098538462
ANKRD56	0.5659446454	2.8150108008	20.6402647839	5.54182562248154E-06	1.62878029047845E-05	138.9230408451	102.9135038462
ANKRD57	-0.6888373626	4.6342280812	80.9203133526	2.35005521738814E-19	3.73169108880379E-18	456.2500424547	762.8202846154
ANKRD58	0.4926068074	-0.8841330642	10.4833537299	0.001204549	0.0025082026	8.9531668008	6.7778980769
ANKRD6	-0.1855532549	3.4689866604	2.5189556409	0.1124850591	0.1600016452	210.9614585513	245.9207153846
ANKRD7	-0.8764835075	-2.7024377049	11.7660556307	0.0006032066	0.0013207023	0.9652599598	1.9156442308
ANKRD9	0.8416453664	3.0065718704	45.5406135414	1.49506429839144E-11	8.94072873892195E-11	165.5052661972	93.1628384615
ANKS1A	-0.4239458898	5.6343063225	48.5538853555	3.21337060100815E-12	2.08858900826465E-11	937.1375869215	1364.9553615385
ANKS1B	-0.3994354851	1.1913578846	11.0557318173	0.0008841344	0.0018795764	41.2745748491	57.0370211538
ANKS3	0.7883502889	4.6836437203	64.2485464478	1.09672820739496E-15	1.10698809707517E-14	535.8780424547	316.0136365385
ANKS4B	0.6007568312	-2.8025497286	4.5105257231	0.0336868851	0.0540741637	0.8707420523	0.5475769231
ANKS6	0.8159652774	4.4847928854	61.4521286531	4.53639622178255E-15	4.21942479793749E-14	457.2353555332	266.3150634615
ANKZF1	0.7768581325	5.471222062	93.6827054016	3.70383126901608E-22	8.15558979751123E-21	914.3789627767	550.1043807692
ANLN	0.9242715674	2.3403930123	19.429690394	1.04371812626937E-05	2.96387610313369E-05	99.8379265594	54.1092403846
ANO1	-2.4995651212	5.5093923644	403.7476932268	8.41624427496356E-90	3.59443765909902E-87	613.1182348089	4356.4713961539
ANO10	0.0728491157	5.0999170048	2.1975923143	0.1382264896	0.1919682296	678.976668008	672.7211576923
ANO2	0.0536308835	-0.0381009017	0.1391850798	0.7090925009	0.7742421448	17.2713979879	16.9363134615
ANO3	0.2289617295	-0.6989389915	0.4363581505	0.508885479	0.5925002737	10.2555818913	9.4298711538
ANO4	-1.1177862135	2.6570410484	38.4725301976	5.55298067307442E-10	2.7207481787291E-09	109.7655432596	244.509725
ANO5	-1.5056243448	2.9351176588	92.197400965	7.84477282251387E-22	1.66305938843366E-20	125.6868740443	370.74295
ANO6	-1.2805169443	5.8765930746	140.1603870885	2.45550562104735E-32	1.59297041871742E-30	1005.6901008048	2635.0486115385
ANO7	0.701099175	7.3774762514	11.6462377139	0.0006433252	0.0014035936	3426.4802794769	2075.992025
ANO8	0.5386635342	3.6965277114	30.8152258312	2.8380236024643E-08	1.13809631945458E-07	257.935268008	184.5312807692
ANO9	0.0877604393	2.6881395627	0.2509619649	0.6163985415	0.6927724836	126.2053979879	118.8068365385
ANP32A	0.3018518304	7.4016056355	45.2469053598	1.73694785809159E-11	1.02911650551669E-10	3400.5796706237	2820.0524230769
ANP32B	0.3255820762	7.0954703449	36.0644773162	1.90895236532316E-09	8.8178286365761E-09	2768.5042698189	2263.3631807692
ANP32C	0.1606357167	-2.0879882129	1.1917941135	0.2749679609	0.3516872472	2.6859148893	2.4931326923
ANP32D	-0.2847547788	-3.1191537225	1.1517957036	0.2831735613	0.3609661737	0.2771402414	0.3805846154
ANP32E	-1.0287143248	4.5941139504	104.4961185215	1.57501649130354E-24	4.72169000865862E-23	425.9711800805	935.7663807692
ANPEP	0.147252191	8.7509070578	0.2293072787	0.6320379472	0.7066100364	8736.1951410463	7719.2486769231
ANTXR1	-0.7451757963	6.9042807057	33.0552728612	0.000000009	3.81847315246643E-08	2179.780178672	3772.5034653846
ANTXR2	-0.7076497142	7.747606944	39.7449705213	2.89384863672934E-10	1.46986860884419E-09	3973.002882495	6566.5100576923
ANTXRL	0.9109716903	-3.1020250825	7.4919769032	0.0061974483	0.0114189906	0.3354024145	0.1233865385
ANUBL1	0.2169592654	3.4568227298	5.2849844293	0.0215100845	0.0358384861	214.6170917505	190.961325
ANXA1	-0.9859513257	7.1973700192	61.3764810471	4.71408106466449E-15	4.37675098847926E-14	2625.7151390342	5318.8556538462
ANXA10	1.7968879716	-2.0708077348	20.6831173336	5.4191710441376E-06	1.59488703374448E-05	2.9896513078	0.7562442308
ANXA11	0.0714079003	8.1053659155	1.3023721812	0.2537803717	0.3280677021	5498.7656215292	5322.32205
ANXA13	-5.3195865934	0.6137375404	518.6189693067	8.45286952877136E-115	6.66476251306973E-112	5.7708032193	318.5388826923
ANXA2	-0.9340379331	7.9273378568	71.979532532	2.17441050814565E-17	2.70154032830217E-16	4427.5270967807	8847.5158019231
ANXA2P1	-0.9615200876	0.5675527794	64.1338211857	1.16248708811065E-15	1.16875847504994E-14	24.8426275654	51.6482211538
ANXA2P2	-1.0966971961	6.3803622348	100.3283773831	1.29113604667753E-23	3.37508590209632E-22	1471.8235778672	3315.0362980769
ANXA2P3	-1.7362745781	-1.8468933462	97.5508998676	5.24894951467436E-23	1.27795089133996E-21	2.828695171	10.4321692308
ANXA3	0.3076271454	6.5686853148	7.3785416073	0.0066006675	0.0121205377	1901.2731098592	1536.5421230769
ANXA4	-0.4242428566	6.2720089775	44.266002294	2.86651539035663E-11	1.65344866354279E-10	1469.5482229376	2028.4781923077
ANXA5	0.2737644973	8.62414655	15.3406561589	8.97637733809666E-05	0.0002227524	7881.7820062374	6785.5665557692
ANXA6	-1.0891362161	7.0732625523	106.2549180572	6.48347645818663E-25	2.03851637105561E-23	2410.6529336016	5350.4091538462
ANXA7	-0.0806440633	7.2739155432	2.6091895902	0.1062460452	0.1520237262	3016.1183156942	3298.8926
ANXA8	-1.615609903	2.9895648755	52.7861981934	3.71905505574656E-13	2.69592039048106E-12	128.1879209256	402.5981961538
ANXA8L1	-0.685996977	-3.2767808377	6.4825272046	0.0108939983	0.0192142275	0.0408472837	0.1494211538
ANXA8L2	-1.2919625184	1.795130503	51.4611707116	7.30272695397279E-13	5.1024506665454E-12	57.6261096579	145.8795653846
ANXA9	-2.5209680966	1.5535365643	416.8986932712	1.15475072054592E-92	5.14617168938941E-90	38.1405056338	283.7566076923
AOAH	-0.2292417307	2.0291273735	1.8480437052	0.1740110945	0.2352742012	76.345538833	89.4044076923
AOC2	0.9753843459	0.3773453525	35.5078799425	2.54020865424562E-09	1.15183095359512E-08	24.6372623742	12.7948211538
AOC3	-1.0844567783	6.5973580548	68.335129754	1.37941541880681E-16	1.55373714755712E-15	1719.8074311871	3758.2658673077
AOX1	-2.2710697494	4.8488454619	216.3467098168	5.66616311083469E-49	9.59969783240587E-47	410.9181130785	2218.8934923077
AOX2P	-0.0854397756	-3.2870898289	0.1200284582	0.7290036263	0.7918758226	0.0355336016	0.0473557692
AP1AR	0.2663158659	4.5425788805	10.8082941479	0.0010104637	0.0021284941	459.1924828974	403.0180596154
AP1B1	0.1550120121	8.0806597766	4.7843130761	0.0287201007	0.0467012028	5404.3305221328	4952.7384538462
AP1G1	-0.0396460668	6.8860610193	0.2452408126	0.6204462851	0.6965198426	2301.8895790745	2443.225675
AP1G2	0.6667925555	6.302496498	55.2154077494	1.08018679778723E-13	8.36879416275062E-13	1623.8221474849	1046.8823096154
AP1M1	-0.0027043536	5.4929422527	0.0037776035	0.950991108	0.9761813486	889.9897235412	919.0786519231
AP1M2	0.5441128057	6.9079452702	70.6157703146	4.34033549334941E-17	5.17608363081227E-16	2460.2142963783	1754.8567326923
AP1S1	0.4932281933	5.9088203227	44.1250530949	3.080528654515E-11	1.76942665781893E-10	1228.122845674	882.3183288462
AP1S2	-0.6304361111	3.3882856462	42.8536081077	5.89931780328821E-11	3.26501120322377E-10	192.8431690141	323.1138423077
AP1S3	-0.2666448747	3.9916312588	6.7227728339	0.0095189521	0.0169862915	303.5998205231	412.6691346154
AP2A1	-0.0336630669	6.5284268906	0.5137265292	0.4735301046	0.5581577004	1810.7689376258	1919.4403403846
AP2A2	0.2493697523	6.7859450746	40.4405864066	2.02686649335054E-10	0.000000001	2216.378072837	1918.4931230769
AP2B1	-0.0743673336	7.8967084365	2.4131931888	0.1203167194	0.1699154552	4650.2609579477	5129.0662980769
AP2M1	-0.0447662303	8.5374570972	1.2229090458	0.2687905052	0.3446894381	7352.5895074447	7854.2070634615
AP2S1	0.6495114275	6.6541442156	42.1632610645	8.39626508056192E-11	4.55353000400845E-10	2116.1555573441	1343.4508230769
AP3B1	-0.1554195855	5.726141555	5.288787367	0.0214631603	0.0357661183	1022.0139895372	1191.9585519231
AP3B2	-0.4310390354	1.8251552836	8.1721398222	0.0042538693	0.0080655125	65.5332565392	90.5300826923
AP3D1	0.3051421138	7.7134451038	36.443359859	1.57167647540725E-09	7.33114762282746E-09	4204.6301472837	3549.1061211539
AP3M1	0.0244807052	6.2662123297	0.1345562944	0.7137539165	0.7782954941	1504.1546114688	1526.7878288462
AP3M2	0.0721863954	4.6719032843	0.8702168836	0.3508952731	0.4337264455	499.2153877264	491.5226076923
AP3S1	-0.454853851	5.4018800858	55.5776327519	8.9840051040898E-14	7.04560461491357E-13	802.3499448692	1233.4949980769
AP3S2	-0.0720647569	6.4212370207	2.3011701597	0.1292765738	0.1810348906	1683.3515293763	1820.7278192308
AP4B1	0.2510336479	3.8831109122	23.3874769482	1.32437917766621E-06	4.24148932075571E-06	294.5885096579	254.420125
AP4E1	-0.3838314059	3.3519547787	28.798062457	8.0331436113754E-08	3.02608313181176E-07	191.1910676056	259.6178903846
AP4M1	0.4302472405	4.6146629189	44.2851513766	2.8386119141766E-11	1.6387368133095E-10	497.3844102616	380.2462230769
AP4S1	-0.4634954537	1.8935120854	68.0145451039	1.62293935820683E-16	1.81013366938194E-15	68.8454895372	98.2595807692
APAF1	-0.033125093	4.3140991358	0.1789457068	0.6722808533	0.7419918969	383.6023655936	407.771875
APBA1	0.4597518729	3.5551933104	18.1350671	2.05776759251793E-05	5.60662355749834E-05	233.0288350101	174.5417346154
APBA2	1.1681713007	3.7829567507	61.8177464306	3.76763420587941E-15	3.54133430630573E-14	285.0152720322	126.7586153846
APBA3	0.2414031153	3.9080887332	19.4132054859	1.05276593322145E-05	2.98791383511555E-05	299.8941722334	263.3909403846
APBB1	-0.7266596038	5.304705895	72.1757538181	1.96859710822031E-17	2.46224775585823E-16	735.4841619718	1268.1811711539
APBB1IP	-0.0809790817	2.3207670194	0.285415224	0.593173655	0.6719007586	94.5892482897	103.0058211538
APBB2	-0.1635995032	4.8914763415	5.4511023951	0.0195559827	0.0328443099	572.711761167	670.6075576923
APBB3	0.5590107372	4.0176405786	32.2265539527	1.37202760034172E-08	5.72609238741964E-08	327.1548649899	232.9412423077
APC	-0.205182624	5.1291933676	4.1801523153	0.0409000248	0.0644119619	668.0909635815	795.4496961538
APC2	0.9084394799	0.0132330148	23.5867260814	1.19408399620748E-06	3.84643650569662E-06	18.6356424547	10.4389096154
APCDD1	-0.6065675102	6.3568935498	20.2998862092	6.62045211565528E-06	1.92673578039372E-05	1531.0834193159	2353.1567596154
APCDD1L	-1.3048996918	-1.1979637798	48.7421006557	2.91931997688285E-12	1.90471227008589E-11	5.7314863179	15.3350192308
APCS	2.26888319	-2.8058543591	7.1295058501	0.0075825622	0.0137705993	0.929444668	0.0959461538
APEH	0.3751462478	7.1713964096	47.4830405377	5.54818736140457E-12	3.5007030135055E-11	2931.12621167	2313.1078519231
APEX1	0.4515025944	7.3539805993	59.1424825852	1.46658557690689E-14	1.27071024203682E-13	3314.6841663984	2501.6214730769
APEX2	0.0853971226	4.7903870451	3.4658623957	0.0626478315	0.0945714903	547.6547511066	531.2586826923
APH1A	0.1420344592	7.7330299317	9.1499859248	0.0024871998	0.0049192085	4224.5301631791	3971.3925596154
APH1B	0.0304732786	5.3997109965	0.1520312305	0.6966017503	0.7629322731	827.8224303823	829.7908538462
API5	-0.1511395225	6.7687967633	7.6797616592	0.0055843543	0.0103760775	2108.8421559356	2424.9783192308
APIP	0.0034219088	4.7010630234	0.0030516177	0.9559461075	0.9803349277	511.0966710262	544.1079711538
APLF	-0.774010064	0.9311218498	50.9837614561	9.31332599269879E-13	6.43055516504968E-12	33.1386293763	58.6176230769
APLN	1.4721543137	3.5613284021	49.9737882664	1.55813571360359E-12	1.04727154520897E-11	243.6589426559	89.6018442308
APLNR	0.6913256896	2.4789087391	12.3232723223	0.0004473458	0.0009975621	111.279139839	71.6769519231
APLP1	0.3321017258	2.4961015553	2.7752539445	0.0957314721	0.1386020757	112.3749726358	90.826525
APLP2	0.2911458258	10.2874588758	14.9642260672	0.0001095688	0.0002683726	25014.0483442656	20872.9695211538
APOA1	0.2625996545	-1.4210755068	0.6117083673	0.4341453038	0.519494439	5.6405770624	4.9958384615
APOA1BP	0.2570948683	6.9113396722	14.5913481008	0.0001335262	0.0003226411	2459.3094173038	2104.6520423077
APOA2	5.2690230738	-1.4314320923	13.7830097345	0.0002051835	0.0004820929	6.0804933602	0.0384942308
APOA4	1.3982853548	-3.1279578711	3.4989238831	0.0614087197	0.092885616	0.3050949698	0.0327865385
APOA5	0.2904889862	-2.9393192628	0.8780973783	0.3487233222	0.4314580303	0.6023585513	0.4848865385
APOB	-1.3512558754	-0.3611018065	45.3332314972	1.66204942445415E-11	9.85594827923347E-11	11.5369686117	30.5490423077
APOB48R	-0.8601328648	3.1200036392	52.6582907555	3.96931762154432E-13	2.86921760372562E-12	157.8475674044	346.4407711538
APOBEC1	0.4318187223	-3.2674747419	2.3339101348	0.126583557	0.177712842	0.0679851107	0.0192519231
APOBEC2	-0.8791001492	0.8443479667	4.9888315295	0.02551143	0.0419528571	32.7008420523	61.4062846154
APOBEC3A	-0.7284856765	-1.22920797	14.0307365123	0.0001798467	0.000426177	6.0498794769	10.0760076923
APOBEC3B	0.6178681755	0.9402406818	14.1930010337	0.000164983	0.0003936855	36.7862189135	24.4176769231
APOBEC3C	-2.0533845352	3.5090019984	217.6683424465	2.9173573022441E-49	5.06829022847492E-47	169.1187637827	757.2103692308
APOBEC3D	-1.2039780711	1.3770007815	75.3730961987	3.89663509408432E-18	5.29363945849759E-17	43.3870150905	105.5817076923
APOBEC3F	-0.975412598	3.2962220025	60.5931052141	7.01793861290351E-15	6.32107827612135E-14	175.452015493	378.3438115385
APOBEC3G	-1.7772418029	3.2122340261	175.7394961274	4.1278283445956E-40	4.45370952969525E-38	145.0845299799	572.7312326923
APOBEC3H	-0.4084998294	-1.5993512963	4.8745203059	0.0272560154	0.0445690022	4.3472138833	6.6011461538
APOBEC4	2.4407708747	-1.9503342759	25.4897657316	4.44735784774773E-07	1.5205276163914E-06	3.3599410463	0.5697307692
APOC1	2.2998216422	4.5956443834	87.0078523342	1.08091169201631E-20	2.01077038895957E-19	523.559465996	104.7888730769
APOC1P1	1.190458118	-3.1940989023	13.9519655618	0.0001875415	0.0004435395	0.188961167	0.0133019231
APOC2	1.444257173	1.0356053379	38.8127155121	4.66479260329661E-10	2.30874573557655E-09	41.4909054326	15.4516307692
APOC3	3.6338207669	-2.5192616121	10.8609454286	0.0009821354	0.0020724422	1.6478350101	0.0143038462
APOC4	1.5040224942	-3.0050548769	19.2653450398	1.13752411588062E-05	3.21467388689726E-05	0.5187468813	0.1057307692
APOD	0.8517363075	7.3485247698	23.0880787401	1.54747179871953E-06	4.90994766657643E-06	3374.281316499	1891.7379711539
APOE	1.6983087677	6.8166551571	69.1764001399	9.00390215160221E-17	1.03696625903284E-15	2410.4228875252	739.9117192308
APOF	2.4252260475	3.2049646227	83.1805347491	7.489154927062E-20	1.26673000003936E-18	195.9817460765	36.4945192308
APOH	3.5539978811	-0.2188720924	13.26597884	0.0002702663	0.0006232238	16.4245559356	1.4191673077
APOL1	-0.5275870852	6.2034697835	17.0980843345	3.54980926347336E-05	9.3356112766137E-05	1394.3102905433	2122.0120269231
APOL2	0.3156751064	5.8034238453	17.4858887733	2.89448108189332E-05	7.72514805088048E-05	1126.8560207244	943.7553826923
APOL3	0.3555701276	5.0948680737	9.4127254244	0.002154847	0.0043092736	684.1766173038	548.2999173077
APOL4	-0.0090546451	5.3578490622	0.0018590973	0.965608068	0.9877727243	801.5131678068	825.5248615385
APOL5	0.0994864795	-3.2801446143	0.1483976456	0.7000713524	0.7656155094	0.0469945674	0.0370384615
APOL6	-0.1173766078	6.0410301953	0.8980587793	0.3433027575	0.4255990886	1266.7229070423	1404.0177711539
APOLD1	-0.6972009976	5.3847044074	23.9580935884	9.84555227842627E-07	3.21545040158895E-06	772.1406653924	1279.9282692308
APOM	-0.5848753821	0.6327612419	32.1469338793	1.42942100967338E-08	5.95713167275957E-08	27.779628169	43.4164557692
APOO	0.3330283534	4.0764467703	25.5442267662	4.32357787673E-07	1.48141979730846E-06	339.4862488934	280.5618692308
APOOL	-0.2176546695	3.1556522851	2.2301222733	0.1353431367	0.1885770612	167.20831167	201.8762365385
APP	-0.3314095281	9.6453365946	10.8614150016	0.0009818864	0.0020721301	15339.9900122736	20689.1709846154
APPBP2	-0.0665037009	6.0655664999	0.9684371268	0.3250702645	0.4057687646	1298.7458269618	1403.5639442308
APPL1	-0.1625741073	6.0807493855	5.3622959266	0.0205766667	0.0344119487	1299.5325354125	1540.7081942308
APPL2	0.2846781871	6.6309676746	13.297895775	0.0002657041	0.0006132555	1967.9590012072	1661.8229788462
APRT	0.8764240575	7.3087009498	66.5206685822	3.46244023723283E-16	3.7123443966147E-15	3360.2592971831	1841.7485269231
APTX	0.3607797202	4.975303736	58.6864155609	1.84913807230969E-14	1.57684403004778E-13	636.2612555332	506.6346346154
AQP1	-0.4851625162	7.133933525	16.3198096792	5.35017228471502E-05	0.000136927	2660.0432082495	3816.4018365385
AQP10	-0.8447212685	-2.074144871	10.9473532183	0.0009373742	0.0019853467	2.4945780684	4.7142038462
AQP11	0.5583788242	3.4575858091	12.8982917302	0.0003288822	0.0007496202	221.7153342052	149.6077826923
AQP12A	0.4741982213	-3.2817977218	4.8744793377	0.0272566625	0.0445690022	0.0483158954	0
AQP12B	2.3868387404	-2.6486274273	14.8165101231	0.0001184936	0.0002885265	1.2695074447	0.1480307692
AQP2	-8.7953956894	4.2559590413	490.1465732961	1.32409591957502E-108	9.35998839699582E-106	8.6024422535	5211.1274192308
AQP3	-1.0174684107	7.3918662463	60.3170309453	8.07457322752607E-15	7.20630174855396E-14	3012.9075949698	6088.4662096154
AQP4	-0.7641431143	-0.2175293514	20.7501103536	5.23285635181728E-06	1.54417094015048E-05	13.9339688129	24.2028538462
AQP5	-2.2102664814	-0.1787225126	118.9557129424	1.07094059209922E-27	4.49038686100422E-26	11.5958028169	56.4532173077
AQP6	-0.4006172646	-1.7099269118	2.8540895125	0.0911418288	0.132558176	3.8803975855	5.887775
AQP7	-0.3494388941	-1.4009236771	3.0384463907	0.0813137049	0.1196304687	5.4537199195	7.2814980769
AQP7P1	0.0666516866	-1.6500058084	0.1087197383	0.7416064296	0.8028415626	4.386278672	4.4159769231
AQP7P3	-0.4396151622	-2.8517027658	2.9826212505	0.084162867	0.1234147906	0.7386368209	1.0698692308
AQP8	-1.1492704319	-2.3627189952	18.2512372648	0.00001936	5.29668112498203E-05	1.6615267606	3.9345653846
AQP9	-1.371747049	-0.0659418334	57.4150761803	3.52891907288417E-14	2.90300325016555E-13	14.5115420523	41.3634961538
AQPEP	-1.8099056244	-2.4797596488	111.0277754639	5.83474584560868E-26	2.06228085922376E-24	1.2144293763	5.6907653846
AQR	-0.0611158133	5.4534196333	0.534571685	0.4646911442	0.5494704076	845.8306044266	918.7310596154
AR	-0.1266782439	5.0682069226	0.4788215453	0.4889565936	0.5728759312	635.8392255533	735.3854673077
ARAF	0.0228968495	6.5561117583	0.176013721	0.6748216067	0.7439549845	1875.1466205231	1877.1446423077
ARAP1	-0.0671693728	6.6136578853	1.1598777645	0.2814908924	0.3590668468	1923.2445227364	2070.1728173077
ARAP2	-0.0120129882	3.5633979771	0.0108844306	0.9169086816	0.9483795468	227.0856454728	235.6468173077
ARAP3	-0.5344235261	3.6460616724	21.7313990579	3.13615923428719E-06	9.53876324968656E-06	233.405317505	350.2951865385
ARC	-2.4114756057	1.1885681125	182.9420388533	1.10428701681996E-41	1.30854819912192E-39	30.7617651911	207.6835211538
ARCN1	0.0150018378	8.0551153918	0.0658279994	0.7975109854	0.8503133719	5216.0266702213	5359.3318961539
AREG	-1.4309443627	1.3687576558	37.6423565023	8.49790142519902E-10	4.08744672023885E-09	41.9779631791	111.7716596154
ARF1	0.2375820483	9.4930869754	21.1997911053	4.13809612493154E-06	1.23895093560825E-05	14484.6932156942	12707.8439807692
ARF3	0.0956723283	8.0444939779	3.7948036628	0.0514119024	0.0792260391	5208.3862160966	5088.9493961539
ARF4	0.1816901441	8.0950445718	8.5039553247	0.0035437531	0.0068161886	5431.0261354125	5029.5677461539
ARF5	0.4112512586	7.489706722	30.7769244942	2.8945954874157E-08	1.15738653192943E-07	3690.0954209256	2833.5841538462
ARF6	0.4213837597	7.7556813939	44.9917039237	1.97870958363486E-11	1.16461517268202E-10	4340.2709177062	3345.7778076923
ARFGAP1	0.5651773784	6.5692813817	60.5843592996	7.04918815643631E-15	6.34365044806604E-14	1962.3420841046	1351.7781307692
ARFGAP2	0.1366043408	7.0059941984	9.2875216286	0.002307201	0.0045884381	2578.0831227364	2391.8043442308
ARFGAP3	0.4016313759	7.7253745673	26.4042104209	2.76936155291521E-07	9.75294826228515E-07	4262.2091885312	3325.7420538462
ARFGEF1	0.0683578292	6.3643880148	0.7043392395	0.4013294769	0.4858997328	1606.6237181087	1600.2449
ARFGEF2	-0.2125874138	6.3814157086	5.0603304345	0.0244795702	0.0403985823	1590.9296060362	1940.1033038462
ARFIP1	-0.0665073471	5.8137260496	1.4323269371	0.2313850563	0.3024351985	1094.5955124749	1187.0911173077
ARFIP2	0.6111365265	7.3158659691	87.491287331	8.46518747571981E-21	1.59941330186411E-19	3275.7964535211	2182.2983403846
ARFRP1	0.2882442084	5.4832680839	14.99054774	0.000108051	0.0002649577	914.6214018109	763.0254153846
ARG1	1.6598861752	-1.5581427536	14.4528936222	0.0001437089	0.0003455757	5.2176448692	1.5073826923
ARG2	-0.1738828498	7.9302383798	1.1340854988	0.2869055694	0.3649518598	4781.6761710262	5335.9775365385
ARGFX	0.4211014191	-3.250166436	1.9938538875	0.1579385042	0.2161086194	0.0968647887	0.0415
ARGFXP2	0.2684292957	-2.9201616675	1.2559509746	0.2624189097	0.3376380875	0.6278541247	0.5218653846
ARGLU1	0.6171860566	6.4684124643	28.2166995735	1.08464709596421E-07	4.02812780204101E-07	1785.1508448692	1222.64425
ARHGAP1	-0.2914151094	7.5722139714	22.9541120605	1.65914917891071E-06	5.2367295100338E-06	3665.2963746479	4597.6433557692
ARHGAP10	-0.8162827724	4.6910355893	69.6166874685	7.20249562864468E-17	8.37974803559682E-16	475.453368008	862.9986596154
ARHGAP11A	0.7534033383	2.2893965093	23.9253047504	1.00146703371629E-06	0.000003265	96.1436804829	58.770525
ARHGAP11B	0.7002834736	-1.2523112004	10.3085675327	0.0013241402	0.0027432256	6.3669098592	4.00775
ARHGAP12	0.1177692779	5.4351137008	1.6253930588	0.2023414392	0.2690536099	844.8121118712	803.8194423077
ARHGAP15	-0.1628915332	1.2033041422	1.015586044	0.3135683049	0.3935682514	42.8467112676	48.3445884615
ARHGAP17	0.1050629682	5.3584802761	4.0158250707	0.0450751636	0.0702532392	808.2848579477	778.0374
ARHGAP18	0.2155056306	5.1417873324	4.4341498788	0.0352267589	0.0563166621	698.6055859155	624.894175
ARHGAP19	-0.0196538157	4.1259981902	0.0796688934	0.7777466185	0.8337938332	338.7482354125	351.4507326923
ARHGAP20	-1.6799883391	2.3529981312	132.536955771	1.14161624533736E-30	6.29116479285376E-29	80.3557249497	272.4191326923
ARHGAP21	-0.1045878598	5.6982525642	1.7822584894	0.1818722413	0.2449176212	1000.1525585513	1118.3150384615
ARHGAP22	-0.7535136191	1.5603336642	30.9603854009	2.63349114639231E-08	1.06063985267274E-07	53.0385792757	92.2285423077
ARHGAP23	-1.3114803105	4.8669127063	104.6743109749	1.43955376188526E-24	4.34622269788628E-23	496.2363702213	1280.1965807692
ARHGAP24	-0.8785512614	2.5895839936	63.8090255466	1.37084095253113E-15	1.36617596144327E-14	107.0268953722	206.6736980769
ARHGAP25	-0.3951201762	2.8518463636	9.5323414706	0.0020188239	0.0040554523	134.4141100604	179.4014711538
ARHGAP26	-0.0891509635	4.5921453732	0.736984237	0.3906286504	0.4752455391	467.2404933602	517.0941365385
ARHGAP27	-0.0687568146	4.8426515496	0.5966014038	0.4398776904	0.5250053943	556.3286034205	601.9117403846
ARHGAP28	0.5371375446	4.4705510265	9.2135181187	0.0024023459	0.0047610296	446.8220364185	312.9886076923
ARHGAP29	0.1531921282	6.2407950934	2.043707302	0.1528367629	0.2099968927	1478.6002074447	1370.7602634615
ARHGAP30	0.1107622983	3.6711091713	0.6464207436	0.4213952713	0.5067521008	247.225972837	230.2158076923
ARHGAP31	-0.50343143	3.8602399523	18.2160667341	1.97208193236596E-05	5.38963866331186E-05	269.0790038229	394.9620442308
ARHGAP32	0.6702177463	6.1805468247	38.6562746218	5.05405218395979E-10	2.48758870999221E-09	1458.9813559356	938.9646788462
ARHGAP33	0.7090140199	3.4220546559	28.458991664	9.57042541964929E-08	3.57300530145348E-07	216.3188911469	136.7369134615
ARHGAP36	1.363250219	-0.5905213781	16.2468324376	5.56024763684836E-05	0.0001420729	11.9495857143	4.6550134615
ARHGAP39	0.6985550791	4.0509016336	52.3153237881	4.72671664664831E-13	3.37858058773676E-12	335.0847396378	214.0790692308
ARHGAP4	0.5345121281	3.8763481823	17.4467185096	2.95473901307062E-05	7.87264748738598E-05	297.864795171	208.2632923077
ARHGAP42	-0.3506758382	2.2553149684	7.8952258289	0.0049565449	0.0092997594	88.4016907445	114.14785
ARHGAP5	-0.3090389761	6.5570955624	12.9059487114	0.0003275395	0.0007470582	1782.5825458753	2302.7598519231
ARHGAP6	-0.0071372447	6.6173439186	0.0064604234	0.9359376106	0.9639630736	1924.7868076459	2051.6323115385
ARHGAP8	0.6855045303	4.6350494	53.7508196563	2.27599233973367E-13	1.69541580539754E-12	513.3924995976	340.7347942308
ARHGAP9	0.3456155835	2.2174530698	4.0237074197	0.0448649869	0.0699575745	90.9718959759	71.5416615385
ARHGDIA	0.6121371196	8.746802028	104.4955956521	1.57543217849878E-24	4.72169000865862E-23	8874.1663348089	5953.9484096154
ARHGDIB	0.3066722204	6.3332578413	4.9306792353	0.0263839451	0.0432627479	1615.4064203219	1326.2044192308
ARHGDIG	2.6943629313	1.6772787129	63.8202732742	1.36303654028931E-15	1.35972014968033E-14	68.3394676056	10.3976615385
ARHGEF1	0.3621050081	6.1229530579	27.7703564367	1.36603240260134E-07	5.00691297216656E-07	1399.8143458753	1120.3367923077
ARHGEF10	-0.1611335438	4.8008794334	3.614229018	0.057287269	0.087328154	535.8355887324	613.4751557692
ARHGEF10L	-0.4657181601	5.2322179405	48.6646196449	3.03695967647212E-12	1.9764340751644E-11	711.9106128773	1044.9460076923
ARHGEF11	-0.1244714207	5.868191805	2.6942722634	0.1007094619	0.1450290207	1124.3386515091	1293.969475
ARHGEF12	-0.1474161233	7.681995634	3.1145521831	0.077595806	0.1146937564	3944.8411259557	4564.5869173077
ARHGEF15	-0.0968492741	3.1162797967	0.632966648	0.4262692116	0.51159293	167.6023702213	182.6813211538
ARHGEF16	0.5058809185	5.0911850685	45.4451083406	1.56977096579234E-11	9.34387479638299E-11	692.8275780684	503.0702019231
ARHGEF17	-0.7642364627	5.8232651411	61.9622639523	3.50102567139171E-15	3.30437505817357E-14	1034.8543060362	1823.6016076923
ARHGEF18	-0.1520922659	5.7412162321	9.3619114395	0.0022154099	0.0044213301	1037.7503889336	1193.5556788462
ARHGEF19	-0.901806494	3.6674861366	49.6342758119	1.85248858664524E-12	1.23660097773453E-11	230.3223971831	446.9525
ARHGEF2	-0.5329225292	4.6911258632	30.9367797093	2.66571739778715E-08	1.07298658265534E-07	482.5634798793	727.1570519231
ARHGEF3	-0.1574644415	5.4344202005	2.6702400034	0.1022406047	0.1468871257	831.0481684105	968.7139480769
ARHGEF33	-0.2601679251	-0.5503896341	3.5326211609	0.0601725916	0.0912042977	11.2686873239	14.0589807692
ARHGEF35	0.1093195764	4.7911662906	0.9216168561	0.3370507965	0.4187093278	541.0983929577	516.4835480769
ARHGEF37	-0.4809128407	6.58737344	27.0982373549	1.93374179994808E-07	6.95224603629175E-07	1822.0441016097	2860.6390615385
ARHGEF38	1.6402577892	2.6415619459	101.8152147133	6.09502135508403E-24	1.67042697565806E-22	127.7542995976	41.1449653846
ARHGEF4	-0.7739220017	3.8287874111	59.5048232963	1.21994757142088E-14	1.06647868716964E-13	262.2289784708	462.7583557692
ARHGEF5	0.1788466877	4.9984580762	7.6244019021	0.0057583763	0.0106675144	634.6130716298	573.1324
ARHGEF6	-0.5263983211	3.7856944016	22.6850156018	1.90850366323789E-06	5.97591646500333E-06	255.137804829	376.9680769231
ARHGEF7	0.208424915	6.3228915683	6.4297851803	0.0112222151	0.0197540279	1589.1014209256	1405.1442903846
ARHGEF9	-0.6597530293	4.8945839261	93.2195183016	4.68042606076679E-22	1.01964648507672E-20	550.4583102616	897.5170769231
ARID1A	0.1945667138	7.1765045566	5.5681943974	0.0182896114	0.0309022528	2842.4822076459	2601.5824519231
ARID1B	-0.1727698912	6.4399769497	4.374354591	0.0364836445	0.058084506	1663.7954790745	1956.7106461539
ARID2	-0.0918076572	5.2940432782	1.495709315	0.221332736	0.2909471682	756.7382653924	844.0316307692
ARID3A	0.7321495616	1.8616451706	45.7917669048	1.31515123929079E-11	7.92027038938341E-11	71.8868064386	44.6816673077
ARID3B	0.3187257241	3.053257935	19.0960047856	1.24304829864115E-05	3.49602004693972E-05	163.4891573441	134.8857788462
ARID3C	0.507155805	-2.8555750014	3.6850117085	0.0549035861	0.0841198441	0.762583501	0.5181192308
ARID4A	-0.3268629429	4.5396316068	17.6096354713	2.71210724731679E-05	7.2705895867653E-05	438.6908114688	573.4248326923
ARID4B	-0.0138736519	5.8650797468	0.0394703212	0.8425198055	0.8880028798	1132.498465996	1185.8075211539
ARID5A	-0.2088707141	4.811829366	2.0078552086	0.1564864136	0.2143649501	547.9434185111	636.1035173077
ARID5B	0.0970621195	7.0477601602	1.0971701439	0.2948879792	0.3736450692	2589.2267702213	2455.963075
ARIH1	-0.0839866999	6.2165629368	2.1005407766	0.1472470525	0.2030515657	1441.0431070423	1584.4061288462
ARIH2	0.1209574104	6.2278416266	7.6752305409	0.005598394	0.0104002789	1484.5169297787	1416.9428269231
ARL1	-0.0979882129	7.3400499236	3.1418135788	0.0763089133	0.1130053256	3164.4148607646	3517.7641
ARL10	-1.054486423	0.0896780219	63.7064847565	1.44408438505879E-15	1.4342892390361E-14	16.910177666	36.6683615385
ARL11	-0.3089721249	-0.199638668	5.0401618545	0.0247661759	0.0408189907	14.696567002	18.6412769231
ARL13A	-0.0606985114	-3.0510418462	0.0582432815	0.8092943635	0.8599014013	0.391060161	0.4321557692
ARL14	-2.0500128449	-2.2156034682	77.1786937929	1.56169203231954E-18	2.26092419933267E-17	1.7003977867	7.3354826923
ARL15	0.1373851291	4.1047187968	1.8000851272	0.1797022038	0.2422658935	335.0900354125	313.0497673077
ARL16	0.3221532048	4.7904008006	16.7211251862	4.32961960394679E-05	0.0001125789	563.4898915493	463.2933923077
ARL17A	0.3055287265	2.222225551	11.8814471356	0.0005669587	0.0012467983	90.9022432596	76.3666019231
ARL17B	0.072507003	-2.2242790166	0.1894996776	0.6633333581	0.7341720031	2.2298406439	2.2087461538
ARL2	0.0616214369	6.0599815128	0.599375238	0.4388165004	0.5240134129	1351.553383501	1317.2224980769
ARL2BP	-0.3734677243	5.7159829174	52.0269288132	5.47446857875292E-13	3.88058803127368E-12	1005.6557352113	1356.3541942308
ARL3	-0.0890276963	5.0701947291	2.3581813377	0.124627407	0.1753508471	664.9723217304	723.5675884615
ARL4A	-0.5522545445	4.1261395577	27.5807959575	1.50667259221958E-07	5.48805759426109E-07	329.4676305835	495.0299961538
ARL4C	-0.7063940386	4.6563513147	37.9417183909	7.28898186199859E-10	3.52664923698303E-09	462.5888386318	764.17365
ARL4D	-1.7808911474	3.0966716011	167.1190932153	3.1507655318819E-38	3.06117030348715E-36	136.2714219316	485.5251673077
ARL5A	0.0433903742	5.7050105769	0.3075040112	0.5792158778	0.6587194513	1020.0448895372	1021.2284673077
ARL5B	-0.0204006483	3.451793895	0.0259999073	0.8719005444	0.9117972331	209.8125299799	219.544175
ARL5C	-0.521684163	-3.1804054211	3.6533728877	0.0559557857	0.0855784547	0.1795102616	0.3248423077
ARL6	-0.1752282242	1.9107670545	5.423206914	0.0198708301	0.0333266807	70.6290257545	82.8767307692
ARL6IP1	0.296739287	7.8820108835	14.9172713655	0.0001123299	0.0002744651	4695.9052092555	4003.0333461539
ARL6IP4	0.2678701111	7.3084937562	9.9722239431	0.0015891942	0.0032503723	3276.4579929578	2755.1834096154
ARL6IP5	-0.1120723362	7.8987406933	2.8456828911	0.091619659	0.1331775515	4665.897617505	5167.8240057692
ARL6IP6	-0.1979868498	3.564396439	6.466773149	0.010990992	0.0193752977	225.1377637827	268.2148980769
ARL8A	0.2140481323	5.9648037886	20.7075234978	5.35053618247244E-06	0.000015755	1249.4374710262	1109.1983384615
ARL8B	-0.1904978967	6.6035669995	13.2825022296	0.0002678947	0.0006179635	1880.4707881288	2216.2519230769
ARL9	-0.0813166166	-0.8903175177	0.1609316549	0.6883002094	0.7558471338	8.6403464789	9.2999846154
ARMC1	-0.2080851676	5.0193418489	6.8742924563	0.0087444369	0.0157136183	619.7818643863	746.4376269231
ARMC10	0.1814088414	5.3371877058	10.6829038412	0.0010813019	0.0022672281	802.4748716298	731.4534423077
ARMC2	0.2331128776	0.8736349621	5.990301152	0.0143847464	0.0247954358	34.3666782696	30.3063
ARMC3	2.7159846311	-0.1979174687	46.0403509984	1.15842285091597E-11	7.02593740940157E-11	16.3619607646	2.5555769231
ARMC4	-0.2599156435	1.8465020505	4.4524434718	0.034851346	0.0557517468	67.254028169	82.5369846154
ARMC5	0.540162842	4.6401224492	48.5742919466	3.18010717260374E-12	2.06762439068749E-11	515.3404613682	359.2124134615
ARMC6	0.6317744574	5.7759082484	109.9945301111	9.82615050522121E-26	3.37413878319991E-24	1127.7506207244	738.7408711538
ARMC7	-0.0273893963	4.2886811444	0.1761175827	0.6747311801	0.7439353086	387.5900030181	405.1414
ARMC8	-0.1856170748	5.0140377054	8.4949915758	0.0035612543	0.0068479235	619.9988122736	733.5550788462
ARMC9	0.0667009034	3.6095213183	1.2977348482	0.2546273945	0.3290533156	238.9652189135	236.0682884615
ARMCX1	-1.1818520262	4.5452152959	66.1877115663	4.09960480466286E-16	4.33876605552858E-15	407.285716499	960.8174653846
ARMCX2	-0.649254978	5.610973688	32.2159630262	1.37952681749601E-08	5.75504675593572E-08	910.3051498994	1564.7067730769
ARMCX3	0.0115185906	6.8488170782	0.0367273032	0.8480213185	0.8922874829	2261.9065181087	2381.5726307692
ARMCX5	0.0819574382	4.7304780826	1.9011230257	0.1679526706	0.2281965633	520.8828472837	506.8272942308
ARMCX6	-0.0082314344	3.8440789605	0.0217140794	0.8828502601	0.9204307752	281.8216688129	295.4499288462
ARMS2	-0.3952218933	-3.0254946444	2.7751640267	0.0957368484	0.1386020757	0.4258973843	0.6246730769
ARNT	-0.1845209393	5.6169426547	8.9935434196	0.0027093514	0.005323656	942.5386217304	1109.8809884615
ARNT2	0.0979431506	5.0290667167	0.8722871615	0.3503229029	0.4332802118	638.4973615694	608.7408326923
ARNTL	-0.6243845793	2.6542534127	39.7222683193	2.92768281299491E-10	1.48631742611183E-09	114.9241074447	193.9945442308
ARNTL2	-0.7961744131	-0.1516401351	16.978658514	3.78023536616728E-05	9.90540918415271E-05	14.4044798793	25.2455634615
ARPC1A	0.1349137119	6.9168729507	6.8311257168	0.0089582788	0.0160654987	2411.4857736419	2275.5198826923
ARPC1B	0.1108459375	6.3027652615	1.5157231791	0.2182678528	0.2874910216	1570.7519062374	1512.8789692308
ARPC2	-0.2823329667	7.2375410207	35.4102584858	2.6707650895728E-09	1.2078244945123E-08	2909.4726241449	3651.9333442308
ARPC3	0.3998582732	7.5214075385	50.5025058211	1.19012738708418E-12	8.12170820080752E-12	3747.0159241449	2909.2299019231
ARPC4	0.2001479875	7.4078701739	15.7314477076	7.30003690177546E-05	0.0001833731	3435.9503245473	3058.5490480769
ARPC5	-0.0177920327	6.887922402	0.1219957508	0.7268799366	0.7901706809	2331.0367128773	2416.5930807692
ARPC5L	0.5304216896	5.3507762182	71.4487670527	2.84551551259495E-17	3.47014086901824E-16	835.7375394366	597.4167384615
ARPM1	-0.728460338	0.4909285332	75.6028192122	3.46865935223645E-18	4.75000111695706E-17	24.2456843058	42.3554173077
ARPP19	-0.315305974	6.9023314209	31.2058327063	2.32067755036885E-08	9.41125416074408E-08	2281.646249497	2969.1161230769
ARPP21	0.1551139765	-0.7815624509	0.2094090021	0.6472310169	0.7201995248	9.8915788732	8.8938615385
ARR3	0.6028623783	-3.1791464678	3.750570084	0.0527895039	0.0811354649	0.2041356137	0.0957980769
ARRB1	-0.1083274442	4.8628777278	1.8351470208	0.1755208128	0.2370965118	570.4760913481	614.3030403846
ARRB2	0.410292445	4.4761892502	26.7712307923	0.000000229	8.16086138607957E-07	448.8733698189	342.9756538462
ARRDC1	0.4807758459	6.3602794285	40.1481306048	2.35416662826568E-10	1.20832288130812E-09	1679.4533973843	1252.2187673077
ARRDC2	-0.3145342266	5.0757687839	8.0015822075	0.0046736494	0.0088068584	648.4145239437	832.5387942308
ARRDC3	-0.3802800388	6.525898332	11.2982989106	0.0007757814	0.0016672102	1735.7978782696	2337.5814326923
ARRDC4	-0.1305921764	4.9323037563	2.2076191596	0.1373304703	0.1908531381	592.1095452716	680.3059326923
ARRDC5	0.2410084017	-2.3831838417	1.4597831979	0.2269646194	0.2975490629	1.8189408451	1.5633480769
ARSA	0.3966912577	6.1334074015	18.4403036368	1.75310575421753E-05	4.82981695490652E-05	1439.6696905433	1135.5180557692
ARSB	-0.2654982327	3.8165189177	9.3691399735	0.0022066903	0.004406073	268.1793478873	334.518075
ARSD	0.2757016571	7.3251981787	11.7662437825	0.0006031457	0.0013207023	3206.6249649899	2745.9682865385
ARSE	-0.5287914942	-0.5857312866	8.8417422777	0.0029441795	0.0057448772	10.7168985915	17.5054192308
ARSF	-2.1767831875	-2.512587239	103.2740381181	2.918529083234E-24	8.43862428861734E-23	1.0766945674	5.5086788462
ARSG	-0.353876052	2.3802860106	6.4380390533	0.0111701886	0.0196675141	97.8770519115	142.0650826923
ARSH	1.5380498913	-1.8416733694	23.3914115322	1.32167306587524E-06	4.23348403913163E-06	3.7326046278	1.2599807692
ARSI	-0.5761711976	0.6991364398	15.0727108242	0.000103448	0.0002544008	28.8904450704	43.8386711538
ARSJ	-0.8034856891	3.1726081097	32.5241880483	1.17718251435397E-08	4.95121902836608E-08	162.1526124748	287.5925403846
ARSK	-0.4502472821	3.4541371611	31.4775829136	2.01756103016637E-08	8.25054879681039E-08	205.1880897384	292.3575519231
ART1	-0.6878968742	-2.8352968941	4.7065428069	0.0300480207	0.0486790283	0.7346768612	1.3169769231
ART3	0.4052988509	-0.3766474113	1.6839997866	0.1943938216	0.2596477289	13.5747639839	10.5558365385
ART4	1.1677653823	-0.159212748	14.3567615541	0.0001512356	0.0003624845	16.6130806841	7.2591173077
ART5	-0.5574784226	-0.614714708	11.4314640347	0.0007221076	0.001561355	10.5771295775	15.6269807692
ARTN	-0.0329883798	1.3371032695	0.0902567093	0.7638510563	0.8224668656	48.6481044266	50.8677557692
ARV1	0.0807570147	4.5585355527	1.9105757887	0.1668993132	0.2269458689	465.8394665996	459.3467230769
ARVCF	0.8852274763	5.4303207088	124.8509489702	5.48647725098626E-29	2.59153879366863E-27	892.0588060362	491.5740980769
ARX	1.1680691218	2.4604170579	16.3750520629	5.19647228742054E-05	0.0001332762	112.4058470825	50.2239134615
AS3MT	-0.5448919997	3.4597599222	20.9101164747	4.81345780256121E-06	1.42925673453802E-05	208.6645114688	306.8900326923
ASAH1	-0.0581066096	8.0984850005	0.4358784167	0.5091185061	0.5926706062	5366.2574144869	5891.1369730769
ASAH2	-0.2325379153	-1.3044672699	1.9310000216	0.164649079	0.2242132403	5.8246798793	7.1921557692
ASAH2B	-0.0466500006	-0.7499458605	0.0503852556	0.8223942513	0.8717208972	9.5263046278	10.0661961538
ASAM	-1.0725555221	1.7701221412	44.1830134364	2.99065234741522E-11	1.72166169957911E-10	57.935	124.9653519231
ASAP1	-0.5375225885	4.6606601414	27.0516995314	1.9808599270844E-07	0.000000711	468.1250788732	704.0096269231
ASAP1IT1	-0.0535659381	-3.2970097333	0.0605703837	0.8055966866	0.8568939728	0.0218698189	0.0284673077
ASAP2	-0.0285195936	4.855120543	0.0926174278	0.760875642	0.8202108988	558.9815780684	605.0256326923
ASAP3	0.0342613056	6.0418749388	0.1648024667	0.6847729458	0.7525784264	1294.766039839	1306.2056673077
ASB1	-0.4176135126	4.2917553819	35.7554361203	2.23706882115594E-09	1.02297369693725E-08	369.7434877264	513.8459634615
ASB10	-0.5893081945	-2.0539793638	0.8932390307	0.3446010681	0.4268988335	2.7626014085	4.3131596154
ASB11	-0.2870631452	-2.8120839126	0.3029315961	0.5820503836	0.6613658005	0.7955402414	1.0959423077
ASB12	-1.2170587772	-1.7810841681	50.5928127204	1.13660516683982E-12	7.7823667068191E-12	3.3525609658	8.2782634615
ASB13	0.4076162736	4.8371618101	34.59244482	4.06480875910253E-09	0.000000018	578.9271923541	445.6349019231
ASB14	0.3335457189	-0.7909815393	10.8856754751	0.0009691083	0.0020485379	9.5892108652	7.9777192308
ASB15	-0.4366556982	-2.95611374	0.8928291041	0.3447117974	0.4270102028	0.548849497	0.8142826923
ASB16	0.0190920841	0.4606071285	0.0258354728	0.872302777	0.9121248114	25.0155255533	25.6761096154
ASB17	0.0628840079	-3.3097394903	0.5698182577	0.450331145	0.5355797686	0.0055444668	0
ASB18	0.1626851851	-3.2457565256	0.1452586947	0.7031081331	0.7687315589	0.100327163	0.0774384615
ASB2	-1.419060033	4.1474623759	91.423658593	1.15981462200781E-21	2.41133419447346E-20	302.6346478873	838.8202173077
ASB3	-0.6294122192	3.9548827997	86.9295992095	1.12453711995336E-20	2.08624533566008E-19	286.2253092555	464.8402038462
ASB4	-0.5275697211	-2.8349323466	3.1838582529	0.074368934	0.1104275784	0.7384022133	1.20275
ASB5	-0.9152873235	2.9314006241	19.8684085623	0.000008296	2.38624903752495E-05	137.6921762575	269.8500692308
ASB6	0.0972008783	5.1376988187	5.8210810092	0.0158352098	0.0271105563	699.0717537223	676.8996903846
ASB7	-0.0806471676	4.31365249	1.9748519515	0.1599337951	0.2185907594	384.375784507	421.7701461538
ASB8	-0.0639763338	5.3145161244	2.3729960833	0.1234499204	0.1738955624	777.1205843058	843.3319980769
ASB9	1.3208336782	1.4233279886	24.4818518516	7.50130786041805E-07	2.48557730302223E-06	53.1086895372	21.7103326923
ASCC1	-0.2892015846	4.2563026506	19.8021770032	8.58848013854804E-06	0.000024645	364.6195380282	466.0204846154
ASCC2	0.1462444146	6.3836771412	11.0428391169	0.0008903041	0.0018917117	1672.090683501	1552.00115
ASCC3	-0.2231568377	5.5423244645	4.8821751478	0.0271354034	0.0443919695	888.3823627767	1073.8831230769
ASCL1	-0.4082348701	-0.2408326815	3.0647742256	0.0800062759	0.1178337996	14.3322384306	18.7527557692
ASCL2	-0.5212033129	1.6578566999	4.5200590126	0.0334996759	0.0538073616	60.8010203219	90.6816596154
ASCL3	-1.4604163302	-2.9187232079	26.4636724125	2.68541006778879E-07	9.47683015831817E-07	0.5188404427	1.6295269231
ASCL4	0.1436270171	-2.2236769373	0.3006115611	0.5834992807	0.6627000141	2.2662251509	2.0870826923
ASF1A	-0.1528343407	4.3961157033	5.2208134676	0.0223181086	0.0370642601	406.1560444668	477.7794846154
ASF1B	1.1898575173	2.4649054247	43.0993391241	5.20298272816967E-11	2.89918852752048E-10	111.8247716298	49.8030961538
ASFMR1	-0.091142823	-3.0598523956	0.128612155	0.7198753661	0.7839280216	0.3748484909	0.4261461538
ASGR1	0.144966196	-0.5809890028	0.618451206	0.4316234104	0.5171106255	11.4992927565	10.4753730769
ASGR2	0.1012076877	-1.6421836517	0.2964408013	0.5861223705	0.6650159727	4.4136567404	4.0930942308
ASH1L	-0.2670956944	6.6739186669	7.2188415515	0.0072142251	0.013157617	1934.9416573441	2438.4691211539
ASH2L	-0.2009773096	5.5508309766	10.9082767864	0.0009573554	0.002025783	908.580510664	1079.9796653846
ASIP	-1.118602114	-2.6163166755	26.1937282319	3.08823909611945E-07	1.08146398138792E-06	1.1192420523	2.6344365385
ASL	0.5209454561	5.3721348468	57.5415389388	3.30916356939519E-14	2.73429476713427E-13	848.1136613682	599.7199307692
ASMT	0.7662358289	-2.8383835874	9.4313135377	0.0021331145	0.0042678945	0.8183655936	0.4476711538
ASMTL	0.0879652011	6.0229596723	2.428903911	0.1191161616	0.1684288394	1302.3054796781	1251.1779826923
ASNA1	0.1817152019	6.043587695	16.6404291016	4.51776905823818E-05	0.0001170998	1323.1495044266	1206.9398115385
ASNS	0.7562155138	5.0222859151	73.9923198254	7.84215487020323E-18	1.02922006939287E-16	665.501249497	415.2811826923
ASNSD1	0.0181464964	5.4945915654	0.1970919469	0.6570784534	0.7286653843	886.4505798793	905.3917865385
ASPA	-2.3046458872	0.1320502769	191.9311054116	1.2045459365885E-43	1.53373861491082E-41	14.1854923541	72.1088173077
ASPDH	0.1995487214	-2.9662283958	0.618788324	0.431497909	0.5170206987	0.5476293763	0.4801192308
ASPG	-0.7148967534	-2.3404092786	10.9701413168	0.000925917	0.0019624998	1.7809861167	3.1049019231
ASPH	-0.9501708778	6.2666728166	85.2628340177	2.61227433897022E-20	4.64857846778555E-19	1378.3954420523	2797.7109711539
ASPHD1	1.7897460748	2.7141951786	98.5297633809	3.2017611699716E-23	8.03379485733387E-22	139.3144698189	40.2631634615
ASPHD2	0.3321259557	2.2739963898	6.9101069592	0.0085709864	0.0154249162	94.8853366197	76.9628884615
ASPM	1.473007482	1.7202308941	39.0662691358	4.09661026145221E-10	0.000000002	65.2095022133	24.1048403846
ASPN	1.9014454713	3.8676621245	75.2115586202	4.22884176662037E-18	5.71611521298996E-17	304.2411804829	85.0882634615
ASPRV1	-0.178076598	1.3000439495	5.9847559921	0.0144300387	0.0248626487	46.2220599598	54.1151615385
ASPSCR1	0.6308393219	5.1975031078	60.0418660436	9.28609699652693E-15	8.23734264079628E-14	765.714478672	502.0188461538
ASRGL1	0.6282730509	5.8747905991	17.4110771175	3.0106631322136E-05	7.9987810018635E-05	1204.6149267606	795.4414538462
ASS1	-1.0642276082	6.4784683629	62.0174728641	3.40423260494241E-15	3.21746281241675E-14	1592.457601006	3673.8561384615
ASTE1	-0.1149384412	2.9677514142	4.3094538515	0.0379011277	0.0601046738	150.1987501006	167.9504423077
ASTL	-2.202617735	-2.4410784743	110.2123396141	8.80368679170951E-26	3.03830941464722E-24	1.1836406439	6.6461634615
ASTN1	-1.9649297651	0.2223031719	76.5823372234	2.11220354935686E-18	2.99403154022296E-17	16.5020780684	72.1647673077
ASTN2	0.3177450812	6.8566019586	6.7677741571	0.0092818526	0.016605112	2338.1851008048	1870.4336865385
ASXL1	0.25769851	6.0400000533	13.9054480559	0.0001922404	0.0004538672	1303.7082919517	1131.4040269231
ASXL2	-0.4634983027	4.3754252159	7.7540909183	0.005359101	0.0099946844	381.8130945674	550.3041596154
ASXL3	-1.4597694543	0.3857936201	94.9459837076	1.95651801733646E-22	4.43679417648202E-21	20.0615535211	57.2103557692
ASZ1	1.3371710726	-2.3525515604	3.1543650357	0.0757241459	0.1122528737	1.9881484909	0.7856423077
ATAD1	-0.3598512045	5.7855663826	13.1733309315	0.0002839615	0.0006526022	1052.3773905433	1382.7373576923
ATAD2	0.101099215	5.2998220663	0.9014459354	0.3423942984	0.4246269279	769.4422428571	745.5614038462
ATAD2B	0.2569582648	3.8625604432	8.6204907257	0.0033240228	0.0064230812	284.3923507042	246.4537692308
ATAD3A	0.711980451	5.3109751679	91.5071940872	1.11187220468138E-21	2.31404875085973E-20	824.0007380282	514.1573673077
ATAD3B	0.9328259514	4.2261277585	58.5369777882	1.99505801190134E-14	1.69678522527758E-13	391.2455360161	209.7801480769
ATAD3C	-1.0401098773	1.9917590792	54.1817851399	1.82773290549551E-13	1.3785329125334E-12	70.4987331992	151.7569730769
ATAD5	0.1257442288	0.8480176894	0.8916825253	0.3450217665	0.4273167117	32.9270911469	31.2505634615
ATCAY	-1.2582438216	2.2770269119	50.2759331034	1.33577741929137E-12	9.03147661460197E-12	82.5670537223	205.052225
ATE1	-0.4916977687	3.5306308936	14.1820228508	0.0001659484	0.0003958049	212.6926162978	308.8395942308
ATF1	-0.1302878033	4.4680460905	3.0158475385	0.0824543425	0.1211781505	424.9754452716	484.2594538462
ATF2	-0.3750569217	4.4036361811	10.3826875465	0.001272024	0.0026398555	395.6655158954	537.1916134615
ATF3	-0.8500640834	7.1283174424	14.1150811115	0.0001719596	0.0004091899	2568.927910664	4745.8122788462
ATF4	0.2912599682	8.6720665264	20.2075697123	6.94774637833152E-06	2.01734092230763E-05	8309.1796961771	7060.2645826923
ATF5	0.7844908634	6.257457262	61.8845744507	3.64191351257487E-15	3.42788002790564E-14	1582.5322307847	935.6960461538
ATF6	-0.3237309479	5.8870970825	15.7327134986	7.29515373993814E-05	0.0001832729	1121.8917619718	1482.9965096154
ATF6B	0.1552666769	7.0084657344	8.2873026238	0.0039923247	0.0076051217	2546.2829565392	2361.867475
ATF7	-0.0335585397	6.1269651409	0.2106874625	0.6462291108	0.7192478511	1356.4641327968	1434.0758384615
ATF7IP	-0.375053822	4.9744854075	10.1428701924	0.0014486043	0.0029785746	588.0794975855	795.0982307692
ATF7IP2	-0.3407269928	1.3595843968	3.8586200667	0.0494910172	0.076495955	47.5032643863	61.7971634615
ATG10	0.1669849907	2.6503238353	6.1991522205	0.0127811518	0.0222497973	123.552022334	112.71525
ATG12	-0.2284333625	4.4878236484	19.3900810888	1.06559073330925E-05	3.02263872047041E-05	430.7786279678	531.6386346154
ATG16L1	0.052223242	5.436349954	0.9420076349	0.3317620636	0.4128648275	849.7120923541	839.6249846154
ATG16L2	0.4457109197	3.5044101959	11.3254393704	0.0007645244	0.001645433	227.6058356137	174.0850346154
ATG2A	0.1317967489	5.5903085909	6.5980215147	0.010209215	0.0181155465	952.8925820926	903.6042634615
ATG2B	0.1470787044	5.7594924746	3.4139767833	0.0646464789	0.0973377023	1061.0759503018	993.4046653846
ATG3	-0.0266032037	5.0048904484	0.359240074	0.5489285821	0.6304575009	629.9932273642	666.8899653846
ATG4A	0.2367486766	4.106356473	13.315020439	0.0002632885	0.0006081593	342.7777923541	303.7173923077
ATG4B	0.3913487862	6.101294413	37.3967146276	0.000000001	4.60685295243027E-09	1398.8054895372	1089.0596480769
ATG4D	0.4541146866	4.8747037381	51.9247259448	5.7669606224687E-13	4.07664457795201E-12	599.5203410463	451.8293961538
ATG5	-0.4561911655	5.2992053767	46.2531406227	1.03919837376635E-11	6.34790424976468E-11	745.073605835	1048.5925461539
ATG7	0.1878872001	5.1625495719	16.1419379692	5.8768184300325E-05	0.0001495466	720.9758261569	646.1583923077
ATG9A	0.1377019451	6.4400327095	11.1089183098	0.0008591358	0.0018302281	1734.0710474849	1620.635225
ATG9B	1.7534680712	1.4798276863	72.011982234	2.13894614634747E-17	2.66555598784943E-16	57.1102969819	17.0194519231
ATHL1	-0.064571715	4.6726336897	0.1693971471	0.6806481387	0.7491697634	503.6836537223	602.2971980769
ATIC	0.2271720871	6.1933817733	14.477651134	0.0001418323	0.0003413033	1471.7096227364	1300.0095134615
ATL1	-0.1123955177	4.3411392002	1.5333991488	0.2156030091	0.284418384	393.1191863179	435.19625
ATL2	-0.365471558	5.7299725718	25.1039264076	5.43221372617226E-07	1.83460265875669E-06	1005.2937668008	1341.6124980769
ATL3	-0.1713826395	4.1520544524	2.2929076492	0.1299662465	0.1819012804	338.837761167	399.3089634615
ATM	-0.1648056655	5.5670964299	2.691335688	0.1008952056	0.1452188243	903.946716499	1059.8372846154
ATMIN	-0.0435029937	6.5449620166	0.4811455896	0.4879038694	0.5719367179	1826.8038517103	1949.0130211539
ATN1	-0.1391781581	7.893480559	6.0077413582	0.0142432476	0.024575926	4624.3174376258	5376.6460192308
ATOH1	1.4034710457	-0.2090021251	6.719325756	0.0095373676	0.0170147103	15.8417643863	6.4835153846
ATOH7	1.8731962025	-1.9848559109	57.458908716	3.45114490398793E-14	2.84931415754139E-13	3.2486889336	0.8234538462
ATOH8	-0.7994336951	4.5094173679	30.8110837212	2.84408778337972E-08	0.000000114	424.5178736419	755.3482519231
ATOX1	0.3709092163	5.4354353898	19.2189826375	1.16548668489315E-05	3.29052155905654E-05	896.6476050302	703.6730153846
ATP10A	0.4313422263	3.6061772179	10.3092692956	0.0013236368	0.0027425263	242.8813899396	177.9717057692
ATP10B	-2.9575035592	-1.8700304875	193.6570566198	5.05956879884255E-44	6.73514028417353E-42	1.9765468813	19.3515288462
ATP10D	-0.6087853577	4.1887857131	29.5644866053	5.40868910046997E-08	2.08574353949651E-07	334.3063350101	535.6690576923
ATP11A	0.880976756	5.9193805635	20.5407952308	5.83738116827618E-06	0.000017105	1214.9625253521	701.9303365385
ATP11B	0.5126330798	7.2813334531	23.6549375606	1.15249825704677E-06	3.72007782545406E-06	3106.3049692153	2235.6594038462
ATP11C	-0.6437474946	4.6960417245	54.0552628189	1.94929306009452E-13	1.46344596757933E-12	476.7298806841	826.4603923077
ATP12A	0.3106355504	2.4060255207	0.4295932067	0.512188623	0.595466839	98.1818804829	82.7018076923
ATP13A1	0.5742397886	6.656730824	108.3352868492	2.26947921170017E-25	7.48557025289647E-24	2060.2885269618	1438.0929692308
ATP13A2	0.5754437915	6.1724552153	70.8205489411	3.91240706731864E-17	4.69145030707161E-16	1473.0993122736	1020.2949846154
ATP13A3	0.2828200438	6.5996791863	9.7289542114	0.0018138766	0.0036765346	1913.5472486922	1650.0597653846
ATP13A4	-4.6669411928	-0.8766656464	443.8033640935	1.60951714248065E-98	9.16530595023704E-96	2.5129442656	88.286275
ATP13A5	-0.9607820235	-3.1787232507	11.1913584143	0.0008217916	0.001755782	0.1671327968	0.4845134615
ATP1A1	-0.2663993494	9.7347969806	12.0061813591	0.0005302439	0.0011714624	16408.3345706237	21423.7548826923
ATP1A2	-1.6144934839	5.3037657619	77.6148000359	1.2522825167865E-18	1.8232806529917E-17	648.2681547284	2043.0003096154
ATP1A3	-0.7360284713	-0.4775161267	10.1878518188	0.0014136891	0.0029129186	11.3068587525	20.2037557692
ATP1A4	-2.6534299927	-2.0517300532	203.5642409122	3.48392006338945E-46	5.21316505835647E-44	1.7684581489	14.1144730769
ATP1B1	-1.0015450514	6.1784813531	69.9449762903	6.09820168217139E-17	7.1476920803038E-16	1290.400116499	2805.9215
ATP1B2	-0.943741127	2.3301439978	50.1120630013	1.45211557264003E-12	9.78578870451041E-12	89.0767231388	180.1899365385
ATP1B3	-0.1747821618	6.4503992172	8.7146069202	0.0031567047	0.0061182232	1707.9366203219	2004.6863211539
ATP1B4	-0.5646249629	-1.0910512412	0.8164043444	0.3662335528	0.4496758405	7.1243849095	11.0604519231
ATP2A1	-0.996875664	0.9495673279	16.5434392326	4.7548209105479E-05	0.000122763	33.6781462777	71.9205211538
ATP2A2	-0.2954185174	8.178383907	12.2912498098	0.0004550869	0.0010136116	5527.6210698189	7031.0288788462
ATP2A3	-0.9395863783	5.9383856513	47.7605917222	4.81575466069099E-12	3.06783625059557E-11	1108.2269422535	2481.3632942308
ATP2B1	0.1821994914	5.7398218747	4.1994405584	0.0404373175	0.0637763509	1049.2492730382	954.6806769231
ATP2B2	-0.3547528489	-1.7965105247	3.2594891376	0.071011246	0.1060178096	3.5813822938	4.7797134615
ATP2B3	-2.3433291401	-2.7650896972	76.8789120556	1.81767665358322E-18	2.61306952303338E-17	0.614945674	4.2816134615
ATP2B4	-1.400654233	6.8044339845	117.2219736423	2.56671931794E-27	1.04400289717798E-25	1887.3705812877	5258.2381653846
ATP2C1	0.5196895353	8.6877413889	29.3840570366	5.93640137403786E-08	2.27724977858862E-07	8305.369955332	5875.1410673077
ATP4A	-0.0162801896	-3.2178594331	0.0015251663	0.9688478323	0.9901480913	0.1359750503	0.1429115385
ATP4B	-2.0619933468	-3.0185211171	80.6289485052	2.72340435081542E-19	4.27486900395988E-18	0.3128227364	2.0229384615
ATP5A1	-0.0136019629	9.0067823084	0.0739585757	0.7856579583	0.8402630731	10200.1438269618	10707.1637230769
ATP5B	0.2359979872	9.3635316891	21.2910266463	3.94574217827876E-06	1.18395366883364E-05	13228.3094724346	11709.6678384615
ATP5C1	0.1744066614	7.1399173245	13.1969716707	0.0002804018	0.0006451445	2832.9483366197	2597.9392461539
ATP5D	0.7501422479	6.6760631053	38.1677781939	6.49155809822426E-10	3.16247483397332E-09	2192.1806867203	1310.3951365385
ATP5E	0.5065238729	7.607390117	34.2737077195	4.78806903029249E-09	2.10588747309582E-08	4069.986322334	2901.5366692308
ATP5EP2	-0.0508527217	0.8710240028	0.182873961	0.6689149492	0.7391923055	34.9105591549	37.1666961538
ATP5F1	-0.0319255018	7.2052510795	0.597661338	0.4394717253	0.524673599	2916.2152937626	3095.7090980769
ATP5G1	0.5108321653	6.0565412819	47.6156012736	5.18541690576928E-12	3.28901752995886E-11	1377.5729140845	993.054675
ATP5G2	0.528743155	8.5126790736	64.0364681336	1.22137319576745E-15	1.22472317535836E-14	7561.5850434608	5318.0231865385
ATP5G3	0.0984171261	7.2055369912	3.4852551239	0.0619178166	0.0935866136	2951.2828468813	2858.5438461539
ATP5H	0.2880887867	6.9350293993	22.984784034	1.63288711300044E-06	5.16019513126392E-06	2492.3849323944	2111.4371307692
ATP5I	0.7418749148	6.5691227898	48.3992079556	3.47708604688232E-12	2.25142968923207E-11	2013.8086102616	1224.2734038462
ATP5J	0.0897245739	6.3376466394	2.498749818	0.1139367119	0.1618643516	1623.6952138833	1579.9746923077
ATP5J2	0.5987602893	6.9004106549	43.179019367	4.99534745902835E-11	2.79389467153924E-10	2478.8608181087	1663.5137115385
ATP5L	0.1280985633	7.3116311775	4.5987305576	0.0319956391	0.0516180531	3206.8130965795	3010.3388096154
ATP5L2	-0.314072188	-2.8454355732	2.3419927671	0.1259283687	0.1769141693	0.7496577465	1.0078211538
ATP5O	0.0174548823	7.0576073641	0.0920825092	0.7615461846	0.8207610948	2675.4040758551	2709.9354692308
ATP5S	0.1509611935	3.127932706	8.3415310142	0.0038748931	0.0074024143	171.7696245473	159.2644557692
ATP5SL	-0.0417619379	5.3305050725	1.1492523938	0.2837057045	0.3615770557	794.1524754527	843.5245134615
ATP6AP1	0.4888071588	8.5227499057	69.107191483	9.32546974338116E-17	1.07099232346954E-15	7505.1398253521	5490.9415807692
ATP6AP1L	0.5063297482	1.4272354944	20.8498080203	4.96742044629255E-06	1.47134979264553E-05	52.4525875252	38.2402865385
ATP6AP2	-0.2054999653	7.1378653966	16.0725240813	6.09621506983505E-05	0.0001547454	2726.2369796781	3243.1419115385
ATP6V0A1	0.1627209445	6.4846712435	7.1328634771	0.0075683767	0.0137460549	1791.9297287726	1641.7934826923
ATP6V0A2	-0.0223749972	4.6095892704	0.1264173172	0.7221759985	0.7858489288	476.1698847082	498.2267576923
ATP6V0A4	-2.5027753488	-0.2202929527	72.369701393	1.78432535691817E-17	2.24684704034536E-16	10.1883939638	65.0139653846
ATP6V0B	0.548035114	7.5664382974	48.0705798196	4.11149507454284E-12	2.6405278517584E-11	3923.6741772636	2733.0986192308
ATP6V0C	0.4031159566	7.4964852444	37.8833019431	7.51053262246076E-10	3.62955961245746E-09	3688.1657460765	2893.8116769231
ATP6V0D1	-0.0270503628	6.8635009366	0.1639377739	0.6855566792	0.7532782293	2318.1927028169	2406.7888365385
ATP6V0D2	-1.9835102546	0.050205433	95.0486476176	1.8576363216187E-22	4.22658652532556E-21	14.1698052314	62.2320711538
ATP6V0E1	0.1132377351	7.679450529	5.4442803288	0.0196325017	0.0329620216	4112.2330209256	3911.8760615385
ATP6V0E2	0.7383875504	7.6595808955	53.4524983349	2.64921744788096E-13	1.95075279028591E-12	4195.5541583501	2614.6017153846
ATP6V1A	0.1301468435	6.6243154128	3.0214932676	0.0821677752	0.120791638	1937.7762362173	1836.9993307692
ATP6V1B1	-0.903667027	1.3731325196	19.1088587663	0.000012347	3.4735065504687E-05	45.5572881288	90.7593307692
ATP6V1B2	-0.020814752	6.3628879769	0.1089559482	0.7413359189	0.8026082037	1610.8641764588	1696.0763057692
ATP6V1C1	0.2873675751	6.1062997928	17.4665739619	2.92403827029764E-05	7.79692827017452E-05	1371.9541237425	1165.9444711539
ATP6V1C2	-0.4571588115	2.6977449789	9.2216179823	0.0023917409	0.0047404707	121.2173474849	185.9364730769
ATP6V1D	-0.0298630724	6.1543023817	0.3341132841	0.5632470169	0.6438006047	1406.9956911469	1481.8256519231
ATP6V1E1	-0.0690349822	6.9367316172	2.2150250282	0.1366728454	0.190055171	2428.5057851107	2627.9938673077
ATP6V1E2	0.452081897	2.4963411826	34.1983751649	0.000000005	2.18271013438535E-08	113.0338633803	84.4100423077
ATP6V1F	0.2894750749	6.6153507265	20.2765832988	6.70157933990891E-06	1.94923916668747E-05	1989.0887722334	1683.7461423077
ATP6V1G1	0.7007646018	8.2810968934	85.4129918321	2.42124543452028E-20	4.33877022794281E-19	6371.0948082495	4006.5724019231
ATP6V1G2	-0.6559259528	0.4306281005	26.7908033862	2.26713705862248E-07	8.08705580333405E-07	23.2049360161	38.1045596154
ATP6V1G3	-3.2920781908	-2.4582819369	133.7830726814	6.09433942150441E-31	3.47038772613445E-29	0.7974583501	10.6250865385
ATP6V1H	0.014862408	6.1189998795	0.064081899	0.800156917	0.8524660622	1375.6967754527	1399.0028942308
ATP7A	-0.0587824329	5.0084883497	0.4075497395	0.523215788	0.606034388	620.9219738431	666.3607576923
ATP7B	0.678044066	4.5512896064	26.6142167465	2.48409107480658E-07	8.81188216534608E-07	469.9711527163	300.7256288462
ATP8A1	0.7063104116	6.8292181542	37.6132154912	8.62580847782078E-10	4.14799610122744E-09	2295.0093535211	1493.1065711539
ATP8A2	3.5785933538	2.1946884576	61.9942616334	3.44459634156146E-15	3.2541117512447E-14	94.524127163	8.3532653846
ATP8B1	-0.2971640514	7.0282199361	8.7902423058	0.0030284602	0.0058919459	2484.3569321932	3131.2871384615
ATP8B2	0.0512652876	6.359818913	0.1670405906	0.6827554335	0.7508844629	1608.568917505	1590.3951884615
ATP8B3	-0.0966384743	-0.6286274036	0.6243054938	0.4294518228	0.5149001268	10.6783593561	11.8058384615
ATP8B4	-0.4380962621	3.7099216081	3.7697725798	0.0521867279	0.080251138	247.3993702213	334.0685211538
ATP8B5P	0.1768261134	1.0799037656	3.578699428	0.0585249545	0.0890030837	41.0920187123	36.8276038462
ATP9A	-0.0979314245	7.1817000085	1.3848265601	0.2392807164	0.3116426103	2802.2700158954	3108.8367884615
ATP9B	-0.1500935106	4.8015602308	5.7302254324	0.0166753419	0.0283876855	538.2080006036	619.0741
ATPAF1	0.3115323495	6.2334794259	41.8949080203	9.63131258500651E-11	5.18220230951794E-10	1514.8885591549	1266.2632423077
ATPAF2	0.365474821	4.4072047516	45.8437323379	1.28072238344886E-11	7.71746292201694E-11	429.7051382294	341.5963980769
ATPBD4	0.2117738609	2.6691107574	9.478469032	0.0020789739	0.0041656695	124.6029649899	111.3479692308
ATPIF1	0.5111015179	6.9581198169	55.5454912751	9.13210461403135E-14	7.15627464020041E-13	2562.6037132797	1839.5772096154
ATR	0.3464478082	5.0967575295	13.8045163511	0.000202848	0.0004768243	676.0556529175	550.8270192308
ATRIP	0.5080424292	3.9407591162	75.4041005277	3.83592542003912E-18	5.22154522648088E-17	314.1583358149	224.4406769231
ATRN	0.02647319	6.4023624257	0.1364904646	0.7117951975	0.7766140587	1650.5990368209	1680.9891038462
ATRNL1	-1.7411956892	2.3086145581	108.3362355211	2.26839321485549E-25	7.48557025289647E-24	77.8395867203	266.670325
ATRX	-0.2126639559	6.5716490503	5.558872574	0.0183872519	0.0310339754	1813.4040790745	2189.6943307692
ATXN1	-0.369580601	5.5603062627	13.7497820324	0.0002088451	0.0004900782	892.8674221328	1186.952475
ATXN10	0.174552414	7.0772128682	13.6655865331	0.0002184207	0.0005103869	2693.2333651912	2449.5900384615
ATXN1L	-0.3315720426	5.4347411901	13.1883919454	0.0002816885	0.0006478867	816.4437780684	1079.0972596154
ATXN2	0.4264126139	5.8811369895	24.0886501236	0.00000092	3.01763154631798E-06	1180.5188663984	908.2237942308
ATXN2L	0.4307995017	6.8210340482	41.0733275539	1.4662366644871E-10	7.70516575800706E-10	2262.4329478873	1746.5508019231
ATXN3	0.0892087136	4.5655219925	2.5091272601	0.1131886004	0.1609130589	464.3553849095	449.4013076923
ATXN3L	-0.0460845461	-3.3110164304	0.1917314023	0.6614794764	0.732871927	0.0029507042	0.0073461538
ATXN7	0.1535796434	4.9570635273	2.9936008448	0.0835940939	0.1226860628	606.0576873239	569.1908576923
ATXN7L1	-0.1863040847	3.5237347622	4.7604149238	0.0291215271	0.0473089234	219.4349382294	257.5715480769
ATXN7L2	0.3812938837	1.7487228789	17.9749537805	2.23830734208478E-05	6.0646709638829E-05	65.6550939638	51.8918211538
ATXN7L3	0.0772497298	5.9691838662	2.01656077	0.1555912015	0.213252633	1233.1939390342	1223.9571153846
ATXN7L3B	0.0935886136	7.5020014303	2.2987014778	0.1294822068	0.181273321	3562.9849639839	3484.5474519231
ATXN8OS	-1.377266174	-3.0914076234	7.7813396498	0.0052788637	0.009851316	0.2652581489	0.9393903846
AUH	0.3091602588	5.2973539338	10.4768405376	0.001208803	0.0025160384	788.5350273642	656.9508884615
AUP1	0.3386014625	7.1410261576	35.5529196694	2.48214729552859E-09	1.12799866012716E-08	2871.6332692153	2360.7001980769
AURKA	1.0631082576	2.0467008432	46.7333061424	8.1334851376587E-12	5.03279339939642E-11	82.5788474849	41.2348461538
AURKAIP1	0.5860459733	6.6028667703	38.0098563443	7.03881460867108E-10	3.4120524823305E-09	2050.4760412475	1386.4545076923
AURKAPS1	0.9356694025	-0.1446388914	46.6870595815	8.3277107476937E-12	5.14521007618207E-11	16.5727026157	8.8920903846
AURKB	1.6376165043	1.1432977924	54.1526612535	1.85502469561779E-13	1.39808846544723E-12	44.5390911469	14.3965134615
AURKC	0.199611067	-0.6919709	2.3371553361	0.1263200426	0.1773914833	10.4755933602	9.3084576923
AUTS2	-0.3207452034	5.1471790547	7.8069131743	0.0052046733	0.0097208276	671.3260052314	850.2257192308
AVEN	0.4230466495	3.8291619958	40.3166080025	2.15965259539365E-10	1.11322298731631E-09	289.0548814889	221.1402846154
AVIL	0.1155063348	0.3315648602	0.4386737107	0.5077632943	0.5915969044	22.7009470825	22.2529653846
AVL9	0.3501183807	4.2235053078	8.324391983	0.0039116229	0.007469101	366.7209710262	297.7116038462
AVP	0.0071559185	-3.3028391198	0.0021984331	0.9626029295	0.9853869996	0.0149607646	0.0147307692
AVPI1	-1.1381021386	3.7043310316	97.0158591903	6.87742554143079E-23	1.64320773425794E-21	231.4047513078	519.0664538462
AVPR1A	-0.7659913326	0.4477056649	15.4330453722	8.54803757116416E-05	0.0002128444	22.9903237425	40.2341596154
AVPR1B	0.9736394686	-2.5632423972	6.0073769011	0.0142461899	0.0245789339	1.3821275654	0.7076538462
AVPR2	-0.0601155132	0.1118004657	0.1797580628	0.67158124	0.741379398	19.6268913481	20.6008115385
AWAT1	0.2315061284	-3.2659241636	0.6929351743	0.4051678099	0.4899103517	0.0687050302	0.0415557692
AWAT2	0.1859524892	-3.1783344255	0.3459520323	0.5564135798	0.6372690311	0.199838833	0.1691096154
AXIN1	0.473233608	5.5176008047	67.9884511602	1.64455937460338E-16	1.83225365105268E-15	926.3892146881	688.0357
AXIN2	-0.2578644211	4.8949376213	5.6061550492	0.0178974927	0.0302971595	565.9164730382	700.3815115385
AXL	-0.600549204	5.2834657752	26.9662396722	0.000000207	7.41366911813542E-07	723.958782495	1134.0499269231
AZGP1	-0.1291379524	10.5086993744	0.43080846	0.5115925157	0.594841278	29279.7939531187	31449.695675
AZI1	0.6528004656	4.0506414781	59.3236436416	1.33759731620193E-14	1.16535252792773E-13	339.4364356137	221.457775
AZI2	-0.0648934058	5.7416190539	1.3789161134	0.2402858589	0.3128523409	1040.3878193159	1128.3337038462
AZIN1	0.073563653	7.66985237	0.8256304532	0.3635390799	0.446768847	3991.3028740443	3954.6794115385
AZU1	1.4553839839	-2.6572548317	11.7769312026	0.0005996927	0.0013137101	1.2550327968	0.378025
B2M	-0.1630850959	10.9493545741	2.5685995533	0.1090041931	0.155530916	38503.2675802817	43981.6901442308
B3GALNT1	-0.495089136	4.1480481054	18.8569882792	1.40893970065387E-05	3.9339776441575E-05	332.6298935614	476.9608673077
B3GALNT2	0.0996033411	5.7856704017	1.8419087114	0.1747273993	0.2361181071	1086.0336247485	1040.72045
B3GALT1	-0.2018727349	-2.0557638111	0.9619351471	0.3266998	0.4074554906	2.6811663984	3.2746192308
B3GALT2	-1.5431954779	1.8713204701	93.8087884611	3.47525339286425E-22	7.67701449932297E-21	59.0697764588	177.6003653846
B3GALT4	-0.3943069782	3.9011977719	20.95313139	4.70657876904503E-06	1.40015766601978E-05	288.3406756539	398.9298634615
B3GALT5	-1.1353945691	-1.4373179823	21.1104985925	4.33546355832139E-06	1.29539430032923E-05	4.6124221328	10.3347134615
B3GALT6	0.9855452549	5.46924197	124.3878323788	6.9287132280807E-29	3.25031169738339E-27	933.55742334	475.4078173077
B3GALTL	-0.3789137038	3.1695887556	30.8745264641	2.75261234488012E-08	1.10557509933469E-07	169.9121567404	229.5887942308
B3GAT1	1.6642427135	5.1559387368	59.7176059612	1.09492645056286E-14	9.63347306289214E-14	751.874428169	236.9509615385
B3GAT2	0.0039652827	-0.9793639198	0.0009257839	0.9757267531	0.9962346069	7.9110036217	8.3504076923
B3GAT3	0.687261972	6.2157773734	70.563851724	4.4560777099017E-17	5.30793684212579E-16	1553.2457617706	975.6846403846
B3GNT1	-0.045415604	5.4768979957	0.5329877675	0.4653534415	0.5500948882	880.59318833	941.3328961538
B3GNT2	-0.2715227413	4.1747194263	8.6441308636	0.0032811663	0.0063450532	344.1574649899	425.2177846154
B3GNT3	-1.2546720116	2.1668610669	29.9708320586	4.38594394639017E-08	1.71260668382854E-07	75.2332921529	186.6437711538
B3GNT4	1.2937990248	-0.8747948858	42.5322391943	6.95267379246674E-11	3.8181037435191E-10	9.3374706237	3.8056711538
B3GNT5	-0.7144669522	4.3806202785	21.9596479532	2.78443598337317E-06	0.000008531	378.4818529175	634.5632673077
B3GNT6	4.2293568331	3.5956473357	51.4329339742	7.40852133778571E-13	5.17284357713239E-12	250.3402114688	13.4939538462
B3GNT7	-0.1799162912	2.0810714446	2.0384475598	0.1533660981	0.2105971606	80.2969301811	93.2555307692
B3GNT8	-1.3908634186	1.4507041463	100.4818448794	1.19487193653669E-23	3.13233691803096E-22	45.4951939638	127.8284865385
B3GNT9	-1.0923285916	4.0085806095	101.8797920612	5.89952891808772E-24	1.62118422011794E-22	283.5735953722	643.7729096154
B3GNTL1	0.86115738	2.5533878116	83.9657244407	5.03427586203837E-20	8.67249203124257E-19	121.295137827	67.7564134615
B4GALNT1	-0.9627011068	1.4176961313	44.3674735785	2.72171800733333E-11	1.57569102373152E-10	46.6689603622	94.2554865385
B4GALNT2	-0.2785277667	-3.0446229942	1.1429173639	0.2850367168	0.3630025902	0.3966313883	0.5666519231
B4GALNT3	-0.1077844106	2.8373102307	0.5476501073	0.4592794518	0.5442328764	135.2887420523	147.8102826923
B4GALNT4	2.0106937781	4.6062324231	104.8954867125	1.28750878110609E-24	3.89866026775108E-23	520.1601589537	130.9051942308
B4GALT1	-0.2694362645	7.3775952941	11.8952019079	0.0005627873	0.0012386879	3196.8032118712	4011.199225
B4GALT2	0.2252515524	5.922000323	14.152277422	0.0001685929	0.0004016916	1228.6037635815	1076.4960634615
B4GALT3	0.5951504794	6.0463784111	115.2315300529	7.00253290482043E-27	2.7360408295747E-25	1348.434739839	917.1125307692
B4GALT4	-0.0360989974	4.8895525154	0.3657279287	0.545342172	0.6268300828	578.7195800805	624.64955
B4GALT5	-0.4475172578	5.9088131126	36.5250378955	1.50717766196118E-09	0.000000007	1129.2729734406	1612.3581153846
B4GALT6	-0.9514404569	3.1833120516	89.3242036151	3.35133796227815E-21	6.60600271410596E-20	161.4538887324	319.81415
B4GALT7	0.2537012682	5.2756491703	17.4299923361	2.98085248131265E-05	7.92574265459265E-05	788.2870901408	679.7019634615
B9D1	0.3651197585	3.6362663681	18.93023192	1.35586906954812E-05	3.79302891999679E-05	252.7422849095	207.9791153846
B9D2	0.1466858834	2.5414213883	3.5945524417	0.0579692359	0.0882234102	116.3878847083	109.2584269231
BAALC	-0.1157747348	0.0236267812	0.4680685291	0.4938770799	0.5778483043	17.9375778672	19.9929211538
BAAT	1.0846775529	-2.1351484237	8.5410798685	0.0034721958	0.0066904797	2.6340102616	1.2092423077
BACE1	-0.2669247598	5.5119120965	15.3147583066	9.10027677993937E-05	0.0002256358	874.971865996	1080.0396269231
BACE2	0.4563842715	7.0601615101	11.846205666	0.0005777895	0.0012685751	2705.9339438632	1977.4234942308
BACH1	0.1608146249	5.8173358253	2.9516979345	0.0857873825	0.125484005	1105.5063002012	1008.5298653846
BACH2	-0.4801417537	1.9304384582	12.7483215785	0.0003563288	0.0008076044	69.4410879276	100.3570269231
BAD	0.3782592472	6.2438665242	21.3645559579	3.79726712111829E-06	1.14241232731031E-05	1565.48152334	1226.2174538462
BAG1	-0.0801864572	6.5910940113	1.5482830399	0.2133890898	0.281842429	1923.4753863179	2056.2803576923
BAG2	-0.3142031166	5.0142525247	11.5643438258	0.0006722861	0.0014619405	619.4241853119	802.971825
BAG3	-0.7924697902	6.494225554	69.2083617626	8.85916504431479E-17	1.02144478857398E-15	1661.2526205231	2972.3306711539
BAG4	-0.6016077348	2.8096385328	25.0017585092	5.7278050075295E-07	0.00000193	127.2037865191	202.5414615385
BAG5	-0.0757438712	5.8679600544	2.7841373256	0.0952019462	0.1379055891	1136.8829593561	1249.4262153846
BAGE	1.465283466	-3.1761589062	14.5630047339	0.0001355498	0.0003272608	0.2185965795	0.0003846154
BAGE2	-0.1198036314	-1.8025151496	0.2533867448	0.6147003977	0.6912049889	3.5494953722	4.0761480769
BAHCC1	0.1368194367	4.880186989	2.3633220787	0.1242174104	0.1748579904	576.7891277666	543.8495288462
BAHD1	-0.0868953149	5.2724960604	2.3920487137	0.1219537115	0.1719311661	752.3498263581	836.4971807692
BAI1	0.237940832	1.1174200923	1.0676783535	0.3014704402	0.3806210521	41.6511901408	36.1868096154
BAI2	-0.7784644029	2.5016176925	33.9400797352	5.68357363581368E-09	2.47390800083062E-08	102.8977551308	182.2968326923
BAI3	-1.5436269737	-0.6835489009	85.857189872	1.93410905605772E-20	3.50258265452149E-19	8.5930541247	26.3665173077
BAIAP2	0.7104067745	7.8056013703	61.6525081875	4.09744852430189E-15	3.84077250791901E-14	4655.8109668008	2850.0862692308
BAIAP2L1	0.6718505594	6.9701671847	60.587242275	7.03887180463207E-15	6.33714852854446E-14	2571.764598994	1611.6206884615
BAIAP2L2	2.5432569721	2.115114383	41.3547857356	1.26960253054613E-10	6.72181091843899E-10	91.6184110664	15.8443076923
BAIAP3	1.114324388	5.2827126876	83.6200822327	5.99608500330473E-20	1.02604125682593E-18	810.6600633803	383.6771923077
BAK1	0.1231965612	3.9266838897	4.7553933598	0.0292066165	0.047432119	300.8631110664	285.0223538462
BAMBI	0.0246847315	4.6091298304	0.021073111	0.8845799634	0.9219272901	484.6280820926	542.2686307692
BANF1	0.2059623327	7.0994981706	8.8041115792	0.0030055246	0.0058506556	2784.8608865191	2478.4405057692
BANF2	-0.3854115033	-3.2931407717	2.5967766467	0.1070813021	0.1530586176	0.0235849095	0.0714519231
BANK1	1.2931573672	5.2505332921	22.0377644828	2.67338398877322E-06	8.20547563555188E-06	794.6715818913	327.3629173077
BANP	0.2339682469	3.6070825188	15.4270827797	8.5750501267894E-05	0.0002134651	242.1643696177	212.4234365385
BAP1	0.2762040445	6.5708259906	51.899766498	5.84073609534299E-13	4.12737297326891E-12	1909.2174631791	1626.4558730769
BARD1	-0.4544060649	1.6176539115	6.5725990656	0.0103560608	0.0183430895	54.9436460765	78.8256942308
BARHL1	2.9906312958	-2.7560787129	14.260733109	0.0001591506	0.0003805655	1.005905835	0.0258903846
BARHL2	1.8417941489	-2.8592345779	6.9186638464	0.0085300688	0.015353974	0.7995772636	0.1381
BARX1	2.5090484007	-1.4599413394	42.1012323025	8.66685586957943E-11	4.69035230534262E-10	5.6209746479	0.9240538462
BARX2	-0.4536726667	3.3041940972	8.912097596	0.0028328769	0.0055408812	185.8653971831	255.7324903846
BASE	2.6508294831	-2.7539542604	20.8121612887	0.000005066	1.49886492106803E-05	1.0397895372	0.0603826923
BASP1	-0.0132727898	7.300876694	0.0082754451	0.9275168473	0.9569729412	3112.5887152918	3261.3226307692
BAT1	0.3163153031	7.9649878399	31.4155922873	2.08301381592464E-08	0.000000085	5023.93598833	4165.2797403846
BAT2	0.4161801785	8.8876426799	39.6712245673	3.00520903801836E-10	1.52190675097274E-09	9481.1439716298	7345.4176019231
BAT2L1	0.1104320156	8.0431656966	1.4978397299	0.2210040542	0.2906082816	5157.3830273642	4964.9129384615
BAT2L2	-0.2196116598	7.3155648745	7.0561665677	0.0078992852	0.0143128289	3043.0904179074	3723.2445807692
BAT3	0.314014316	8.0125554147	72.7980551398	1.43618310424125E-17	1.83781233688799E-16	5193.6198390342	4319.5505942308
BAT4	0.2005995236	4.6490450688	12.8229543448	0.0003423927	0.000778424	506.2859229376	452.9595711538
BAT5	0.1034906783	6.2313293913	4.8441172876	0.0277405869	0.0452628169	1488.9039054326	1431.4169076923
BATF	-0.8514526977	1.5801109326	24.5112419362	7.38775315293331E-07	2.45023361325243E-06	53.255050503	103.2549519231
BATF2	-0.7073624539	1.5489776717	23.5754651695	1.20109261451338E-06	3.86779745484203E-06	52.1602418511	94.5916711538
BATF3	0.6650071612	-0.0479555729	14.2106606502	0.0001634419	0.0003902352	17.9451609658	11.2965596154
BAX	0.6563411231	5.4908480098	75.0600788687	4.56606075420912E-18	6.13798330893685E-17	934.5067052314	598.7925884615
BAZ1A	0.4155429154	5.5175251341	23.787149566	0.000001076	3.48682843831088E-06	910.572495171	709.31425
BAZ1B	-0.0652204568	6.8145174608	1.0187987923	0.3128041085	0.3928014839	2182.157262173	2413.8401461539
BAZ2A	0.1784286876	6.9361361985	4.568236096	0.0325700849	0.0524457419	2400.6565293763	2220.5671769231
BAZ2B	-0.2673862123	5.2168961007	10.8968661096	0.0009632709	0.002037249	706.907331992	891.1071423077
BBC3	0.4464289277	2.6734484869	14.7060990728	0.0001256393	0.0003050581	128.2809519115	97.8273384615
BBOX1	2.0462931961	2.4566102887	16.6547648497	4.48375362937301E-05	0.000116276	116.7180647887	32.0145634615
BBS1	-0.1991729812	5.8200551937	13.3701851215	0.0002556561	0.0005918634	1087.9320052314	1303.4399153846
BBS10	-0.240741796	4.328842763	8.9511442019	0.0027729585	0.0054366535	382.3780752515	470.5895346154
BBS12	-0.3177513268	2.278531038	14.0423238852	0.0001787419	0.000423804	90.6471591549	119.7107403846
BBS2	-0.3076264543	5.3723961153	21.8400642252	2.96347150264788E-06	9.03631798368014E-06	791.2966629779	1015.4987519231
BBS4	0.8131885203	5.9012037743	36.0916961045	1.88247323836672E-09	8.70336070963414E-09	1231.5181915493	708.0321423077
BBS5	-0.1072943495	3.4955073034	3.5776824616	0.0585607964	0.0890443797	218.0205929577	243.7516461538
BBS7	-0.1535961457	3.6200688387	5.3544697241	0.0206692189	0.0345441861	235.3520975855	270.3774153846
BBS9	-0.1712164667	3.6372621567	7.6837623421	0.005571988	0.0103549772	238.2338396378	281.5211711538
BBX	-0.7751920928	6.4565982278	80.3795570902	3.08975268783687E-19	4.82039041861917E-18	1593.7837895372	2915.2069711539
BCAM	0.9897846263	10.1082951953	70.9182785115	3.72332365592682E-17	4.48414026831356E-16	23191.9982474849	11707.6655788462
BCAN	-2.0487323821	-0.6469586172	78.757674103	7.02154432389964E-19	1.05684037180575E-17	8.1537179074	40.1390288462
BCAP29	0.0986938564	6.3625298292	1.882819866	0.1700139974	0.2305693932	1629.2966871227	1560.7599826923
BCAP31	0.1398790322	8.3468179356	6.315068136	0.0119716145	0.0209454721	6583.0275917505	6150.5392538462
BCAR1	0.0703992928	6.0259286559	1.0172104982	0.3131816018	0.3932089975	1292.8670368209	1266.8889115385
BCAR3	-0.7201061464	4.0046744832	56.6886340509	5.10578115118543E-14	4.11271173278198E-13	294.8356227364	510.4425403846
BCAR4	1.0414591947	-2.957864279	7.2462509788	0.0071049197	0.0129778896	0.5881997988	0.2305461538
BCAS1	-0.1451297601	6.3993255035	0.788663565	0.3745045402	0.4585404691	1641.5805615694	1801.7449365385
BCAS2	0.0058344607	5.3473186943	0.0153253508	0.901477115	0.935852578	800.2584702213	823.0510846154
BCAS3	-0.1446695662	5.158419206	5.8843067932	0.0152764104	0.0262151694	695.7554740443	789.1470692308
BCAS4	0.1860920592	4.5332328078	2.9702272523	0.0848099398	0.1242395678	466.3041056338	429.9036538462
BCAT1	0.4885911496	2.6867732614	4.7486216833	0.0293217715	0.0475818388	125.5560426559	92.0228173077
BCAT2	0.7173086906	6.5143364945	62.0621246688	3.32791019450697E-15	3.14823068700475E-14	1905.0125641851	1166.4747807692
BCCIP	0.335717187	6.1601771712	38.7970561326	4.70236498161001E-10	2.32565698728601E-09	1443.6674587525	1169.5454153846
BCDIN3D	0.2005070818	3.8924076592	15.0420378748	0.0001051429	0.0002582846	294.4075625755	262.8144288462
BCHE	-1.6795849258	2.4176811243	79.7503752968	4.24829885864306E-19	6.52360498892754E-18	85.05798833	298.5402019231
BCKDHA	0.1109198328	6.2054365149	4.3282357288	0.0374850805	0.0595323946	1472.1314042254	1428.5821423077
BCKDHB	0.1415245122	5.0923912983	2.6394411577	0.1042402056	0.1494352598	670.7659273642	626.4967192308
BCKDK	0.3048612109	6.1716531663	38.4672927092	5.56790303402038E-10	2.72675614422881E-09	1459.4386474849	1221.1836173077
BCL10	-0.2075434377	4.2582989508	9.5804872346	0.0019665621	0.0039613367	368.1523784708	436.1965615385
BCL11A	-1.0825381027	2.724924705	40.0753705084	2.44350473587817E-10	1.25073276118608E-09	115.2010800805	246.3024769231
BCL11B	-0.2927075364	1.5039894009	2.8721211148	0.0901260168	0.1312763496	51.6287774648	64.9944596154
BCL2	-1.0010504303	4.7789482121	62.5921749029	2.54261700417066E-15	2.44253273596526E-14	486.0781323944	1025.8327096154
BCL2A1	0.2492687899	0.709219458	2.1193059057	0.1454524493	0.2009080735	30.6791740443	25.8331653846
BCL2L1	0.2312619061	7.2756561658	20.2862027627	0.000006668	1.94028926439744E-05	3105.1194410463	2693.3605403846
BCL2L10	0.799831559	-0.5049435671	16.1748458018	0.000057756	0.0001470877	12.4700768612	7.2091019231
BCL2L11	0.0518274617	5.0919747901	0.4381928256	0.5079959936	0.5917452569	663.5278060362	671.0040403846
BCL2L12	0.6756546118	3.9822042044	84.741281741	3.40075339245362E-20	5.97390270311048E-19	324.5912849095	205.8333923077
BCL2L13	0.0994288658	6.1756885275	4.0901012799	0.0431350573	0.0675581538	1428.0200458753	1373.4762538462
BCL2L14	0.4508135936	1.6911166269	6.3366472878	0.0118268223	0.0207133582	63.366967002	46.1335615385
BCL2L15	-0.078172062	-0.1303973827	0.1136421702	0.7360350771	0.7979649416	15.9630030181	17.3566192308
BCL2L2	-0.0704907226	6.7566689523	1.1986103583	0.2735995999	0.3501595119	2107.6791142857	2290.1245576923
BCL3	0.1918391138	5.7853163143	2.2007341292	0.1379450276	0.1916032973	1106.8344885312	992.0973384615
BCL6	-0.3418842181	5.6139240684	10.627099454	0.0011144237	0.0023319064	935.4936321932	1218.7386480769
BCL6B	0.0576841062	2.7517102333	0.1697088202	0.6803707181	0.749025279	130.8456587525	128.5997211538
BCL7A	0.0067759571	4.712774211	0.0074523113	0.9312066581	0.9598137911	510.9404406439	529.2102384615
BCL7B	-0.1519607525	5.6354194908	10.2011281815	0.0014035476	0.0028940582	976.0146533199	1119.7415769231
BCL7C	0.1084232742	5.2788299518	1.1643780509	0.2805594182	0.3580123295	796.4774975855	742.1439019231
BCL8	2.9743813368	3.8931211681	42.4023214573	7.43017954976718E-11	4.05642292330831E-10	311.7961245473	41.3486288462
BCL9	0.464940741	6.2878446924	27.5009315021	0.000000157	5.70927042616993E-07	1559.2167428571	1183.1529269231
BCL9L	-0.1047815249	6.313387159	1.918525715	0.1660192757	0.2258840614	1536.6526390342	1720.3258788462
BCLAF1	-0.0349714557	7.3424220139	0.2446544156	0.620864477	0.6969511433	3153.3547784708	3362.6242365385
BCMO1	-1.2699184517	-0.2198847552	49.8476486073	1.66159392240573E-12	1.11425173075949E-11	13.0443060362	39.3100153846
BCO2	-0.3156332581	-0.1736802242	4.7251776266	0.0297241131	0.0481809376	15.1395078471	19.3746384615
BCOR	0.4163940885	6.3735362712	14.1445513651	0.0001692867	0.0004031572	1641.7493985916	1292.6280211539
BCORL1	-0.1674718148	4.2266927699	3.5147725763	0.0608240041	0.0921031234	358.0384352113	418.8605942308
BCORL2	0.1974110803	-1.5726725241	0.5103526278	0.474986246	0.5596102324	4.6520503018	4.1216423077
BCR	0.1450870831	6.2225027521	6.5986352461	0.0102056965	0.0181108707	1485.6386627767	1406.8521942308
BCS1L	0.5061809877	4.6782716131	62.7535789954	2.34255520134405E-15	2.26200572904159E-14	522.769184507	377.0449788462
BCYRN1	0.0316237317	-3.3061487256	0.045642257	0.8308274255	0.8784342783	0.0104074447	0.0077730769
BDH1	0.948247018	5.8088094516	113.2815869099	1.87207708956506E-26	6.96507810092264E-25	1165.5346967807	613.7526826923
BDH2	-0.8065052061	4.2402081155	48.5175348884	3.27348798298409E-12	2.12631507132997E-11	347.7978905433	634.3413653846
BDKRB1	-0.1938824251	-1.4127322956	1.3101956724	0.2523592309	0.3265188231	5.3544790744	6.4776269231
BDKRB2	-0.991692168	2.5872816832	41.7369020541	1.04419430610514E-10	5.59048923352189E-10	105.825504829	229.2972
BDNF	-1.2917826173	1.170755412	64.1272901424	1.16634708634662E-15	1.17206447402478E-14	36.9326796781	94.7789365385
BDNFOS	0.1521032311	2.1632336666	3.2434805494	0.0717081508	0.1068947857	86.8768374245	80.7209057692
BDP1	-0.0484186828	5.2552372277	0.205116195	0.6506225119	0.7234628712	733.9435637827	789.5143961538
BEAN	1.1719172202	0.3545815635	46.9229888677	7.38315695812382E-12	4.58650659519813E-11	24.5250748491	11.036225
BECN1	0.0829632089	6.4743556504	2.6792701134	0.101662314	0.1461587374	1756.989322334	1711.4143557692
BEGAIN	-0.5420400119	1.0381717298	13.4625747971	0.0002433695	0.000565767	37.1702539235	55.6227519231
BEND2	-0.952510393	-3.1549392787	11.0029642009	0.0009096629	0.0019298447	0.2008400402	0.5134326923
BEND3	1.0071102858	3.6493099737	49.0899536936	2.44489203793329E-12	1.61003169860689E-11	254.3074782696	128.9680788462
BEND4	1.6944734285	5.7860045366	65.8512359486	4.86275316949578E-16	5.10950486799915E-15	1150.6234303823	357.9282634615
BEND5	-1.0271368423	1.648599688	70.8289461233	3.89579005532623E-17	4.67586042940209E-16	54.8733331992	114.6264134615
BEND6	-0.8974150289	1.1776150491	62.2999162071	2.94937635546473E-15	2.8056712430175E-14	39.2055975855	75.0302096154
BEND7	-0.1576191035	3.2228911981	1.6933001392	0.1931665089	0.2582103177	177.9506503018	212.9973923077
BEST1	-0.7318132762	0.6858055044	48.7207360336	2.95129492631423E-12	1.92251496629939E-11	27.7815382294	47.3124269231
BEST2	1.2293618428	-2.998300234	8.9264715493	0.0028106681	0.0055021673	0.5252921529	0.1554307692
BEST3	0.124832431	0.6216849752	0.4975876079	0.4805620285	0.5649132166	28.8435663984	26.3491596154
BEST4	-0.5941395207	-1.7439715488	14.1048634047	0.0001728962	0.0004112277	3.770384507	6.091375
BET1	-0.0891533842	4.9370849555	2.651538674	0.1034497202	0.1484058268	597.9553350101	674.1479615385
BET1L	0.134382124	6.914410411	11.5981445757	0.0006601765	0.0014375682	2400.8397949698	2281.8923961539
BET3L	-0.0971174229	-3.0914341596	0.1349869082	0.7133164612	0.7779196316	0.3250376258	0.3717192308
BEX1	-0.9857408247	1.6328452542	18.0910034176	2.105941229997E-05	5.72879111803112E-05	54.0124915493	110.6021730769
BEX2	-0.211776508	4.333191538	3.9511873012	0.0468383096	0.0727633636	392.9132046278	471.9838673077
BEX4	-0.2405987995	6.2646579235	12.6488751269	0.0003757917	0.0008484284	1490.1338633803	1829.5973538462
BEX5	0.0327395933	2.3679443773	0.0296009479	0.8633988024	0.9050301912	101.192561167	100.8671365385
BEYLA	0.051500157	-3.3105043165	0.4668679233	0.4944316101	0.5783815913	0.0045424547	0
BFAR	0.0537929444	5.7256172208	1.3602245071	0.2434985763	0.3164725046	1040.3706110664	1039.9311923077
BFSP1	-0.0099791096	1.04891561	0.0122096027	0.9120151727	0.9448307581	39.1881820926	39.9204923077
BFSP2	0.2393002972	-2.9527554544	0.6123354419	0.4339098277	0.5192429786	0.5783879276	0.4757961538
BGLAP	0.5251502662	1.743333523	15.9235383546	6.59533769919325E-05	0.0001667338	68.2299237425	47.5562480769
BGN	1.0291986756	8.193202335	41.0843050336	1.45802459340298E-10	7.66594105277279E-10	6052.5285798793	3025.0088288462
BHLHA15	1.0336733791	2.9231563019	26.6217983504	2.47436233108627E-07	8.77889023663354E-07	153.7856746479	78.2570423077
BHLHB9	-0.3357685548	3.4016319174	20.8121091003	5.06616343320993E-06	1.49886492106803E-05	199.2259044266	261.8038519231
BHLHE22	-0.5655794725	-0.7757836854	9.8815313534	0.0016694594	0.0034043487	9.0061424547	15.3509019231
BHLHE23	0.0295422816	-3.3116764756	0.2645865199	0.6069865192	0.6843704567	0.002572837	0
BHLHE40	-0.5824165419	7.4775892164	13.741542208	0.0002097632	0.0004920075	3302.2933841046	5089.3467038462
BHLHE41	-0.0468059526	4.8718708798	0.0999590095	0.7518788298	0.8123921368	565.2006138833	618.5752653846
BHMT	-1.0250787662	-2.2638209734	32.3020538933	1.31973762857097E-08	5.52247833960093E-08	1.9283380282	4.2125403846
BHMT2	-1.4847011615	2.4430836545	118.6053213567	1.27785669605151E-27	5.31360289433184E-26	89.5838756539	259.5585173077
BICC1	0.2886822699	2.5591420046	1.7686875051	0.183544594	0.2468615784	112.9755293763	95.6383846154
BICD1	1.6035144583	4.3828750674	60.6439153747	6.83911378477847E-15	6.17357254900742E-14	429.4610338028	145.1696288462
BICD2	-0.4598529854	5.1302344198	41.9791842739	9.22502250256829E-11	4.97665687638552E-10	657.5059209256	945.0822711538
BID	0.2698570219	4.2862212074	18.2566548965	0.000019305	5.28234271585762E-05	391.4383867203	329.5910634615
BIK	1.0869385444	4.8477646387	88.6374834008	4.742177250117E-21	9.20593121471576E-20	607.5505985915	283.0461557692
BIN1	-0.2463480011	6.1619280857	5.8998971123	0.0151417693	0.0259949979	1416.7451066398	1696.3894211539
BIN2	0.0337439099	2.0513012409	0.0444387287	0.8330394726	0.8800922072	78.5840486922	77.4797019231
BIN3	-0.3479641131	4.1005222651	18.8549873403	1.41041844651099E-05	0.000039365	331.6515639839	439.3954634615
BIRC2	-0.0340316371	5.8206983307	0.2775313116	0.5983238665	0.676314472	1098.3522301811	1160.6118307692
BIRC3	-0.1598693356	4.3021264207	1.1681254864	0.2797867376	0.357159731	377.0763837022	433.8737615385
BIRC5	1.926674944	1.9656955924	67.8935650658	1.72563422186509E-16	1.91945206447284E-15	81.3037462777	21.3774576923
BIRC6	-0.0827406229	6.7153427177	0.6906506117	0.4059431717	0.4906980038	2020.3643981891	2221.6877826923
BIRC7	2.0751610501	-2.0296853914	46.2495327865	1.04111370828824E-11	6.35770956803957E-11	3.1170593561	0.6667115385
BIRC8	0.0796160775	-3.2683415628	0.0486776027	0.8253805298	0.8741897931	0.0639708249	0.0591384615
BIVM	0.176529819	4.8192374087	6.8505669303	0.0088613149	0.0159041285	557.8734943662	512.4649288462
BLCAP	-0.0981897275	6.7313114247	3.5542842766	0.0593919161	0.0901476589	2093.550750503	2315.0844788462
BLID	-0.3299600229	-3.2879289643	1.7283106577	0.188626786	0.2528178564	0.0317772636	0.0749403846
BLK	0.5149273908	-0.2866780399	2.1375891506	0.1437276074	0.1987464385	14.3705458753	10.0657269231
BLM	0.9156564578	1.0001280801	34.3784401229	4.53721593573764E-09	0.00000002	38.5826257545	20.7693711538
BLMH	-0.006729046	4.8765183578	0.0119456476	0.9129676029	0.9453874759	577.7009748491	596.1932557692
BLNK	0.3080489207	3.8804699073	12.546013377	0.0003970525	0.0008935751	294.2361802817	252.6026134615
BLOC1S1	0.2481418975	6.0801054664	6.4202220684	0.0112828051	0.0198487519	1397.3209690141	1186.6372769231
BLOC1S2	0.1384183091	4.9597993196	5.1936749472	0.022669231	0.0376108155	618.5502428571	573.77405
BLOC1S3	0.378239308	4.1081738206	52.2449984766	4.8990557302209E-13	3.49445520074907E-12	346.9205350101	276.1194903846
BLVRA	0.057467394	5.3057400146	0.553287438	0.4569775513	0.542034024	790.6810060362	773.1299019231
BLVRB	-0.0275961336	6.2874395243	0.0984738034	0.7536688739	0.8139401494	1565.4881309859	1611.2504884615
BLZF1	-0.3499008931	4.42955855	25.9951297413	3.42279733194679E-07	1.19149847690456E-06	407.4241828974	542.6442096154
BMF	0.4097287889	4.8603920539	13.2632172781	0.0002706647	0.0006240723	580.0795267606	459.6461442308
BMI1	-0.2592969986	6.2114731245	13.8225234827	0.0002009132	0.0004726014	1416.2225627767	1754.2914423077
BMP1	-0.2458549061	4.2938510085	7.9419904159	0.0048300679	0.0090802513	377.6232545272	459.2843307692
BMP10	0.2489621975	-3.2921915673	1.4060771581	0.2357087004	0.3074406927	0.0322122736	0.0075980769
BMP15	-0.0390014374	-3.2954538051	0.0300241533	0.8624354376	0.9042515585	0.024194165	0.0293576923
BMP2	-0.8288611445	2.1246226884	26.819391017	2.2338457685417E-07	7.97385308290177E-07	77.3702507042	140.0352596154
BMP2K	-0.1435919848	2.9025062501	1.5635096194	0.2111520835	0.2791936089	141.1843684105	160.5578769231
BMP3	-0.6504278645	1.2146532612	7.7567388805	0.0053512495	0.0099809494	40.6521412475	63.4440634615
BMP4	-0.739688817	3.6499453692	29.5118909772	5.5574692484449E-08	2.13949520362668E-07	229.056910664	390.3050903846
BMP5	-2.4842905076	1.720814568	44.5566895486	2.47097772735492E-11	1.43947267436135E-10	43.6786750503	242.3187884615
BMP6	0.9080713649	3.5863611714	18.0727355454	2.12624375186438E-05	5.78013485124251E-05	243.3372885312	134.0053096154
BMP7	-0.8983854275	3.9935079446	23.7102862071	1.11982416367263E-06	3.62031152109902E-06	287.0737138833	563.6399115385
BMP8A	0.9055550807	3.6288228728	56.6990430127	5.0788261445893E-14	4.09421690774993E-13	251.7777762575	138.4984
BMP8B	-0.1907405828	1.7400110935	1.4224331711	0.2330033299	0.3042787784	61.9939432596	78.1081153846
BMPER	-1.3540371433	2.038488242	38.887764521	4.48885341403907E-10	2.2270448932188E-09	69.0306484909	179.2227826923
BMPR1A	-0.4674561313	5.3502648254	32.1393753508	1.43499294423822E-08	5.97670771167888E-08	765.561528169	1095.5678192308
BMPR1B	0.7088303476	7.2881890387	31.6557579325	1.84068041441981E-08	7.57101695337202E-08	3187.1205372233	2029.0653096154
BMPR2	-0.2689126414	6.9246562561	9.3259061913	0.0022593656	0.0045016031	2310.2307205231	2872.8515980769
BMS1	0.1819798194	5.9305453333	13.5206655425	0.0002359507	0.0005492211	1210.3878605634	1102.6744923077
BMS1P4	0.207685872	0.5716063178	2.9824065589	0.0841740302	0.1234223317	27.2859476861	24.560825
BMS1P5	0.4104843656	1.8271833152	15.2375393989	9.480014777798E-05	0.0002343991	68.8491336016	53.8225596154
BMX	0.5560365564	0.7859151542	3.978659619	0.0460802182	0.0717113641	33.0328396378	23.0239442308
BNC1	-1.3486681518	-0.7068416588	43.9970638079	3.28868829524056E-11	1.88003653241582E-10	8.6751440644	22.8453096154
BNC2	-1.1735792211	3.1504158671	78.5910943193	7.63930320259333E-19	1.13998774469699E-17	153.1651209256	361.1951038462
BNIP1	0.3067754211	3.6263927651	23.7327264129	1.10684315007403E-06	3.57947382497516E-06	249.8301977867	206.1072480769
BNIP2	-0.5591355395	4.804762166	70.7896636377	3.97413768362121E-17	4.75597329330034E-16	520.8181780684	793.8123134615
BNIP3	0.4455262526	6.8539366008	31.1932195146	2.33580517767268E-08	9.4707290629529E-08	2346.7521269618	1742.5298211539
BNIP3L	-0.6752058919	6.5898154078	89.8307217788	2.59434264884764E-21	5.19882935497328E-20	1788.9960575453	3036.6390826923
BNIPL	-1.744589594	2.3145535883	87.3558187571	9.06530458755687E-21	1.70337987208905E-19	78.4588136821	275.9317980769
BOC	-0.5597913298	5.4388597683	21.7567681627	0.000003095	9.42044507973752E-06	816.1523301811	1235.3923615385
BOD1	0.1001003621	5.430147972	3.9136865637	0.0478944265	0.0742240507	858.0232947686	821.6769307692
BOD1L	-0.2805858802	5.7282941397	8.3537291405	0.0038489657	0.0073549401	1002.7547098592	1287.9839076923
BOK	-0.0347630998	6.3071255316	0.1524869201	0.6961700074	0.7627264503	1572.3372104628	1625.0102788462
BOLA1	0.0408436704	4.009883206	0.338279134	0.5608242266	0.6415678931	320.6295744467	322.9064269231
BOLA2	0.8737677878	5.5473036052	93.1696896375	4.79975733532316E-22	1.04342550767895E-20	985.6411167002	544.9343846154
BOLA3	0.4215100206	3.8626838282	36.2886402359	1.70152756901004E-09	7.90959527544352E-09	295.4648203219	225.9392538462
BOLL	0.3870777666	-3.0842584806	1.7224416361	0.1893790559	0.2536934357	0.3521897384	0.2498865385
BOP1	1.0682115013	4.2831519939	58.4578744858	2.07690654747388E-14	1.76227583705358E-13	407.9168169014	197.5107076923
BPESC1	0.5256410116	-3.2258350595	2.8674194372	0.0903896966	0.1316136644	0.1332273642	0.0562
BPGM	-0.0303572327	4.4907016489	0.2216312497	0.6377997891	0.7118301217	439.2851571429	470.0101038462
BPHL	0.7193756678	4.6125082256	72.6010763762	1.58692496975723E-17	2.01436296470732E-16	502.8091392354	310.5542038462
BPI	-0.6641486982	-1.9841854925	8.1057521459	0.0044125008	0.0083431348	2.8616754527	4.6894711538
BPIL1	0.0676433738	3.6462293165	0.0588676287	0.8082947342	0.859194875	248.4664191147	236.1025019231
BPIL2	0.055257055	-3.2795564465	0.0452152478	0.8316087265	0.8790336647	0.0473750503	0.0426019231
BPNT1	0.0646500364	4.8274718413	1.160602855	0.2813405487	0.3588974019	559.4278887324	550.1299519231
BPTF	-0.0127008023	6.4204995572	0.0189830481	0.8904150952	0.9271140495	1655.3030623743	1738.9931980769
BPY2	0.0347550888	-3.3113415649	0.3111921128	0.576949577	0.6566801582	0.0030261569	0
BRAF	0.3252159749	3.4200310697	10.0007389213	0.0015647743	0.003201704	210.8819364185	172.9818461538
BRAP	-0.0525242575	4.8118642636	1.9250205927	0.1653042482	0.2250008026	549.112767002	589.3054480769
BRCA1	0.2157273931	2.6677980721	3.3988760292	0.06524086	0.0981173523	122.8319806841	108.7115173077
BRCA2	-0.0482046313	0.5086330951	0.0770065191	0.7813958336	0.8367870547	25.2131736419	26.7774442308
BRCC3	0.2033297558	4.9511671689	9.5879203983	0.0019586166	0.0039461071	610.7960577465	553.4368653846
BRD1	0.1284720552	5.6659675529	5.0787560552	0.0242207413	0.0400004186	998.0441100604	948.0056519231
BRD2	0.2824888114	8.3946072885	18.5167864215	1.68414462547504E-05	4.65233321954432E-05	6687.1229458753	5718.7754403846
BRD3	0.3197470454	6.329207331	14.898548639	0.0001134502	0.0002770045	1594.2063442656	1336.9731653846
BRD4	0.0707546636	6.3380491001	1.0544768451	0.3044782775	0.3838748271	1583.7341088531	1577.7893903846
BRD7	0.0542539679	5.7171325447	1.3382407879	0.2473444472	0.3209012827	1037.8417515091	1032.7045788462
BRD7P3	0.0088601001	-3.0497686619	0.0010171948	0.9745569893	0.9952385315	0.3958348089	0.4103788462
BRD8	0.0925615235	5.8143480434	2.7202140831	0.0990847251	0.142934126	1107.4655519115	1077.2721057692
BRD9	0.0939869227	5.1059758353	3.6247155718	0.056927302	0.0868504645	682.7117943662	658.8217615385
BRDT	-0.2686349349	-3.081108544	0.2795425212	0.5970012214	0.6753034839	0.336438833	0.4365557692
BRE	0.2056990629	4.9178177671	26.0604499517	3.30893053291628E-07	1.15578592477055E-06	606.5704549296	541.6567634615
BREA2	0.6559505331	-1.7114721634	14.5261170218	0.0001382299	0.0003333387	4.2092569416	2.7383903846
BRF1	0.4644662578	5.5872612121	79.1337476169	5.80442996458889E-19	8.8010957303308E-18	977.876468008	726.7351980769
BRF2	-0.0481486158	4.1299943395	0.4552408224	0.4998566214	0.5837783136	344.0170179074	365.8350846154
BRI3	0.5458197077	6.9078359698	41.0869466716	1.45605531032283E-10	7.65755101632068E-10	2485.5705698189	1717.2298115385
BRI3BP	0.5120383961	1.9006656128	26.5045386835	2.62919663190209E-07	9.2992634496192E-07	73.4331327968	52.8006557692
BRIP1	0.221966533	0.2207204627	1.3473287155	0.2457456578	0.3190289395	20.6506217304	18.1501
BRIX1	0.3347226671	4.8326686397	33.6193890148	6.70213249836488E-09	2.89432728494797E-08	571.0722859155	467.2453923077
BRMS1	0.1793350434	5.7181795595	5.4421844062	0.0196560725	0.0329907881	1072.9281716298	959.1556846154
BRMS1L	-0.245398389	3.4261278062	15.7922209968	7.06925613219597E-05	0.0001779904	204.5824241449	250.2774980769
BRP44	0.9097107622	7.7043110391	76.256194938	2.49149835085475E-18	3.48401883987193E-17	4351.6278257545	2328.0122557692
BRP44L	-0.1108252486	4.8451258843	3.0921867799	0.0786690201	0.1160644053	564.1127291751	632.7810730769
BRPF1	0.0222045309	4.6611348789	0.1413618903	0.7069308453	0.7722109196	492.9625591549	506.9980384615
BRPF3	0.0478045234	6.1644380278	0.2816880131	0.5955969617	0.6740869936	1395.5035110664	1441.9337634615
BRS3	-0.2942339287	-3.2316792847	1.0319824943	0.3096934912	0.3895396104	0.1098995976	0.1720153846
BRSK1	0.3066406575	2.6157004785	2.7360928198	0.0981043708	0.141639524	120.9826414487	100.1249019231
BRSK2	2.6633622672	2.3392968185	53.9168552223	2.09155717734852E-13	1.56143197871976E-12	106.1881370221	17.1478826923
BRWD1	0.0098853665	5.8910337285	0.0182405846	0.8925662474	0.9289068978	1154.931160161	1194.5170596154
BRWD3	-0.0208119496	2.7870328507	0.0240068696	0.8768674335	0.9159167628	130.6938126761	138.4126038462
BSCL2	0.2603884085	7.0388817055	14.0862065458	0.0001746196	0.0004150861	2673.0926897384	2317.4278807692
BSDC1	0.201928231	7.1166009112	19.1987083863	1.17793064239546E-05	3.32473883644594E-05	2761.5626259557	2490.4246461539
BSG	0.403310937	9.4241260099	31.7636572948	1.74120552820529E-08	7.18059008815297E-08	14100.249516499	10961.9630711538
BSN	0.1551886233	1.4141186801	1.232684918	0.2668855202	0.3426752577	50.2541657948	49.5804134615
BSND	-1.2436269193	-2.5917044122	19.1171877435	1.22932803043254E-05	3.46028073923755E-05	1.1658050302	3.0002769231
BSPH1	-1.8600022747	-3.289484533	60.8817157092	6.06091552892823E-15	5.52216748191239E-14	0	0.3904538462
BSPRY	0.555481953	4.4818149258	57.3694269288	3.61178152522185E-14	2.96521911361826E-13	453.1289523139	323.6635903846
BST1	-0.5683758142	0.690328649	16.6271649152	4.54947296327761E-05	0.0001178173	28.3640462777	42.6534788462
BST2	-0.0864910387	5.7075573251	0.2131418419	0.644315927	0.717617978	1026.4199327968	1138.8834634615
BSX	0.0623158832	-3.3042657735	0.1544076327	0.6943583564	0.7610400276	0.0129215292	0.0074173077
BTAF1	0.1438717654	5.2652208569	1.7840529306	0.1816524364	0.2446537643	748.1749072435	705.2518403846
BTBD1	-0.0212567796	6.1347983901	0.1499991042	0.6985362143	0.7644668158	1372.9412207244	1435.0770288462
BTBD10	-0.1500745189	4.6833845599	8.7213723338	0.0031450122	0.0060972905	495.9597879276	568.9081442308
BTBD11	0.2192377212	4.3577435594	2.3417220108	0.1259502554	0.1769327921	409.7911452716	350.5739057692
BTBD12	0.2702974748	3.5111480601	14.9641270159	0.0001095746	0.0002683726	224.5244704225	191.965875
BTBD16	0.0663295242	-2.3166935874	0.0667967884	0.7960590565	0.8490302616	2.0002124748	1.889225
BTBD17	-0.1395018692	-3.1635248069	0.2164846023	0.6417316294	0.7154531345	0.2160140845	0.2592653846
BTBD18	-0.228872382	-2.6459498648	1.6638771215	0.1970806547	0.2628938978	1.1383859155	1.4087884615
BTBD19	-0.4809548436	-1.0722109422	8.8237457781	0.0029733569	0.0057957417	7.0124241449	10.4524903846
BTBD2	0.409412655	7.1899784843	61.9546627755	3.51456607078504E-15	3.31410324062067E-14	2968.328115493	2281.2221403846
BTBD3	-0.3832947786	5.2054514943	25.9042693569	3.58774766614696E-07	1.24469160866496E-06	696.8370169014	932.8284173077
BTBD6	0.3741248139	6.4016879579	45.9171158424	1.23363411126174E-11	7.44181127483365E-11	1718.7253690141	1361.8238692308
BTBD7	-0.258988407	5.2909893671	13.2439433521	0.000273462	0.000630026	745.7636028169	933.0701057692
BTBD8	-0.7268620743	-0.8324356315	15.2169651633	9.58385590048428E-05	0.0002366812	8.337565996	14.3396192308
BTBD9	0.2423846403	5.3098689676	13.3050184768	0.0002646967	0.0006111366	787.4040006036	684.4939269231
BTC	-0.2350533754	0.9700525949	3.2701104647	0.0705528728	0.1054025573	35.3245965795	43.6192019231
BTD	0.2334553069	5.4571820771	9.3801687484	0.0021934536	0.0043813504	880.284028169	766.4354557692
BTF3	0.2021585842	8.833828047	9.3324523037	0.0022513087	0.0044872949	9198.6513593561	8223.3355115385
BTF3L1	-0.2234377094	-3.2160509299	0.5910816768	0.4420011456	0.527232834	0.1351486922	0.1859865385
BTF3L4	0.2923817453	5.5501483486	33.0626080239	8.92384909320074E-09	0.000000038	935.803610664	790.1328384615
BTG1	-0.1328387956	7.4334337531	3.2846570011	0.0699302385	0.1045714414	3362.4082390342	3802.1783903846
BTG2	-0.8563464561	8.554589136	34.2287161943	4.90005312656513E-09	2.1528308850104E-08	6896.1556672032	12947.8401942308
BTG3	-0.7119676285	4.2123311389	51.7500829165	6.30341623490713E-13	4.43293423038066E-12	341.6478358149	590.9986903846
BTG4	0.0229415592	-3.2674015454	0.0043728053	0.9472765637	0.9730992963	0.0649472837	0.0655153846
BTK	-0.1384410268	1.5891085546	0.7820376846	0.376518667	0.4607526499	56.1800979879	62.3368019231
BTLA	0.3059302974	-0.6583284494	1.6212086661	0.2029233387	0.2697748666	10.4693352113	8.5407403846
BTN1A1	-2.0429330151	-2.7582878253	80.7945576918	2.50446753339329E-19	3.96460111463803E-18	0.6699694165	3.8754692308
BTN2A1	-0.4302912157	4.5170880102	44.2825594569	2.84237281520055E-11	1.64044602228636E-10	431.9790261569	611.3080211538
BTN2A2	-0.1077817242	3.467442017	1.3659139259	0.2425151703	0.3153343264	212.794398994	236.00655
BTN2A3	-0.6935315259	-0.2666908493	32.3346309025	0.000000013	5.43621252633531E-08	13.3849486922	22.6048730769
BTN3A1	-0.2571127767	4.8940069733	6.823137527	0.0089984345	0.0161276365	565.9042390342	696.9812480769
BTN3A2	-0.2729403645	5.1296883966	4.9753478346	0.0257110332	0.0422641473	670.997427163	827.0739538462
BTN3A3	-0.0867605906	4.3774968353	0.7301870078	0.3928225787	0.4776312493	401.6750140845	442.0626173077
BTNL2	-0.0718806835	-2.7981244163	0.0595639335	0.8071864933	0.858308165	0.8393426559	0.9232307692
BTNL3	0.1305154434	-3.1112090537	0.2015005727	0.6535123436	0.7259280977	0.3027806841	0.2746038462
BTNL8	-0.3445538678	-2.8034452711	2.34392562	0.1257722484	0.1767432884	0.8223871227	1.1071846154
BTNL9	0.231187061	1.6878275938	2.0723857391	0.149986737	0.2065630584	62.327627163	55.9219211538
BTRC	0.1672517126	5.5424988569	6.489436743	0.0108517355	0.0191493407	919.6584748491	841.2274807692
BUB1	1.5567509841	1.9376022299	45.9462665482	1.21541333297386E-11	7.34118247671305E-11	76.5042567404	26.5611211538
BUB1B	1.6831919825	2.0510806073	73.7617966983	8.81359807932965E-18	1.15082013137744E-16	83.5696937626	26.5957730769
BUB3	0.2917741835	6.2524041821	29.1783054477	0.000000066	2.51634797844032E-07	1520.4370370221	1282.976825
BUD13	-0.0688952802	4.2476986915	2.3239585645	0.1273954569	0.1786935933	370.931828169	400.1195557692
BUD31	0.3314726263	6.0993990073	18.2488547537	1.93842461458156E-05	0.000053019	1408.1882179074	1137.4555173077
BVES	-1.0050973407	3.5111893274	55.4221037773	9.72368804937094E-14	7.58506868387003E-13	202.1299891348	427.5777884615
BYSL	0.7053781907	4.6112060591	118.0007349273	1.73323777376945E-27	7.10627487245475E-26	502.1547346076	313.5770442308
BZRAP1	0.2941433824	5.1397153693	7.7422494876	0.0053943561	0.0100540322	702.56892334	594.4751403846
BZW1	-0.0238522016	7.7000987901	0.13202105	0.7163456801	0.7807893685	4066.7906225352	4231.7400153846
BZW2	0.229653166	5.8003087967	7.1111879324	0.0076604328	0.0139033974	1110.5284	1022.4979326923
C10orf10	0.0511305447	5.6224352757	0.1098896534	0.7402697988	0.8016656564	985.2953231388	989.4676807692
C10orf105	-1.0014809665	-1.193440716	45.5731174765	1.47045912468256E-11	8.80128819153064E-11	6.0409579477	12.2963557692
C10orf107	0.2497963479	2.3729095327	2.3994021703	0.1213816293	0.1712070593	102.3561651911	86.3113442308
C10orf108	-0.7639870181	0.3999969814	27.505610271	1.56639467990202E-07	5.69648588575331E-07	22.525354326	40.2783961538
C10orf11	0.6019204736	2.4301773458	16.0905899834	6.03833332560813E-05	0.0001533751	111.2342583501	74.1708173077
C10orf110	0.172854605	-0.5159983824	1.3530055513	0.2447533688	0.3178413823	11.8454501006	10.8234442308
C10orf111	1.0157916713	-0.7472050859	50.923780207	9.60231650725529E-13	6.61449893812949E-12	10.2881867203	5.1753326923
C10orf113	0.2476009846	-3.2535046704	0.7230919581	0.3951315599	0.4799832294	0.0876044266	0.0562634615
C10orf114	-0.8137314186	-0.4810663749	47.374737714	5.86334753020126E-12	3.68820571859852E-11	11.3722360161	20.9942846154
C10orf116	-0.5917169756	7.4146543693	10.215951081	0.0013923118	0.0028730409	3302.2553730382	4927.9803557692
C10orf118	0.0788544604	5.6719017726	0.3282572781	0.5666870722	0.6469612663	987.5198830986	979.5058288462
C10orf119	-0.1162213258	5.7770660779	4.4320150661	0.0352708434	0.0563695555	1061.9807	1192.003575
C10orf12	-0.1084945227	2.4725516157	0.9258853253	0.3359344082	0.4176261593	104.9699716298	118.1766615385
C10orf120	-0.1116746812	-3.2836269792	0.1842148683	0.667775794	0.7382518351	0.040031992	0.0552884615
C10orf122	-0.5578535312	-3.2699492819	4.188598951	0.0406967173	0.0641361243	0.0522054326	0.1408365385
C10orf125	0.4650599573	2.3649349321	8.9693883083	0.002745405	0.0053867536	104.6455663984	79.1211076923
C10orf128	-0.55720828	-0.7159393086	10.8760174504	0.000974175	0.0020585729	9.4194589537	14.2731903846
C10orf129	-1.3169258545	-3.1148323989	9.8609097036	0.001688276	0.003439982	0.2399219316	0.7740423077
C10orf131	0.3075367977	-2.9242977981	1.6045819619	0.2052550867	0.2723449371	0.6259818913	0.5001711538
C10orf137	0.8796679746	5.0121158879	69.3568502258	8.21667468299563E-17	9.50574667050848E-16	658.9279760563	367.6832576923
C10orf140	-0.9565914112	-0.2835934327	61.1846793642	5.19643308856362E-15	4.78987762210226E-14	12.9924732394	26.3054346154
C10orf18	0.1166402659	5.9292585299	1.8600713241	0.1726165687	0.2336815464	1188.427715493	1144.1415634615
C10orf2	0.8518628843	4.2589860979	102.1148716558	5.23937327245799E-24	1.44558751124346E-22	391.854917505	222.4553865385
C10orf25	-0.1576378497	1.3849979011	4.26709208	0.0388573735	0.061502174	48.9832605634	57.1442519231
C10orf26	-0.24966415	6.5462938518	18.9683181635	1.32907082030154E-05	3.72110786891309E-05	1807.4569770624	2245.1772634615
C10orf27	1.0015426095	-3.0799327004	10.1290077272	0.0014595396	0.002999555	0.3709826962	0.1277442308
C10orf28	-0.1703818191	3.9928571607	7.45377609	0.0063303507	0.0116439829	306.9648004024	354.1369346154
C10orf32	0.0903592601	5.6700914567	2.0778425109	0.1494512858	0.2059249468	1009.9387826962	969.0161269231
C10orf35	0.270984568	3.6816525056	17.0279374644	3.68338571093682E-05	9.66334874253965E-05	256.7577054326	217.0243
C10orf4	0.0087195849	4.2081525861	0.0160281853	0.8992550421	0.9340705882	365.5522969819	373.7132057692
C10orf40	-0.2277656156	-3.2934615305	0.9555021383	0.3283227185	0.4090565047	0.0251090543	0.0531346154
C10orf41	0.3445292795	2.8087973572	11.1095492312	0.0008588436	0.0018297957	140.2509828974	114.5962019231
C10orf46	0.1613686196	6.0019942828	10.1700919877	0.0014273715	0.0029381581	1268.9336032193	1185.2225192308
C10orf47	0.1346290701	4.3332056226	1.5972210961	0.2062974669	0.2735863677	399.3174623742	364.5570961538
C10orf50	0.2150873357	-3.1922467394	0.5119239863	0.4743071612	0.5589386528	0.1781118712	0.1416980769
C10orf53	0.6428217354	-3.2108888402	4.0322065608	0.0446395196	0.0696377865	0.1556267606	0.0587
C10orf54	-0.7549635389	5.0733339034	47.0916959093	6.77420907281033E-12	4.23259024665077E-11	623.8053358149	1084.6391788462
C10orf55	-1.177114021	-1.5456695175	64.6922938381	8.75566227211645E-16	8.96865390019806E-15	4.2264778672	10.0977615385
C10orf57	0.1822944422	6.7318113326	6.2006972944	0.0127699994	0.0222330363	2118.105277666	1892.2035269231
C10orf58	-0.1295356136	7.111332393	2.295668576	0.1297353365	0.1816028951	2712.0839680081	2995.3595173077
C10orf62	-0.618145302	-3.1541304778	5.4726434661	0.019316387	0.0324844901	0.2170891348	0.4210346154
C10orf67	-0.259889205	-3.1104995944	0.8920550547	0.3449210146	0.427217739	0.2945199195	0.4009288462
C10orf68	0.6647179436	-1.1664292489	18.0782215958	2.12012609932869E-05	0.000057658	7.0577639839	4.5451711538
C10orf71	-0.5517081511	-0.5497502636	0.8220028281	0.364595236	0.4479056954	11.4950744467	17.2604019231
C10orf72	-0.9960191886	4.7201054619	59.6014152282	1.16151610530239E-14	1.01800257198371E-13	471.4374947686	953.9880596154
C10orf75	0.4248283639	3.8551163551	9.9192437438	0.0016355957	0.0033392802	293.4627857143	220.1605538462
C10orf76	-0.1971534822	5.1834390181	21.4853380168	3.56544382511951E-06	1.07645947591973E-05	703.3161778672	831.2500634615
C10orf78	0.0062617422	2.4651190648	0.0092525331	0.9233696026	0.9536539298	106.7985794769	109.5952942308
C10orf79	1.0454165499	1.4505874026	44.0871586928	3.14074624367746E-11	1.80098735651435E-10	54.1611507042	27.5839480769
C10orf81	1.0152232122	4.9234751358	25.3048589217	4.89474175100029E-07	0.000001664	623.9643327968	314.6952288462
C10orf82	-2.1423558618	-0.8315502466	76.6864348533	2.00374996707178E-18	2.85851595859231E-17	6.8814947686	31.3450807692
C10orf84	-0.1696330445	4.9620845886	16.3881482062	5.16069091996003E-05	0.0001324579	605.7020181087	705.6052076923
C10orf88	0.1644951807	3.2735184747	10.363951836	0.0012849984	0.0026648929	189.6288849095	174.8270096154
C10orf90	-0.1069362215	-2.6463028919	0.1073174115	0.7432191408	0.8043839865	1.1654211268	1.2903480769
C10orf91	-0.2896540021	-2.3013278109	0.9999423121	0.3173244671	0.3976983294	1.9893352113	2.5967057692
C10orf93	-0.7908058723	-2.1593845614	15.6715542072	7.53489203512511E-05	0.0001888329	2.2492362173	4.4775807692
C10orf95	1.6120022211	0.7535926426	106.3254273122	6.25684780578977E-25	1.97331353874908E-23	33.7536599598	11.2788153846
C10orf96	-0.0878282999	-3.3059466842	0.278404199	0.5977490738	0.6759256447	0.0093503018	0.0184307692
C10orf99	-3.6263440198	-1.8651403019	171.8495496072	2.91889772889888E-39	3.0374316468237E-37	1.5790533199	21.6465076923
C11orf1	0.0964684841	4.4126303941	1.7258003294	0.1889481241	0.2531823351	426.2158655936	411.2509288462
C11orf10	0.4518327133	6.4730503785	44.0906908888	3.13508382742775E-11	1.7982433817087E-10	1830.8014444668	1385.373875
C11orf16	0.993212076	-2.6630463418	7.1471404834	0.0075083606	0.0136479333	1.1860014085	0.571175
C11orf17	-0.2149972621	3.669123644	18.2259586977	1.96186632533107E-05	5.36243462257158E-05	245.7522488934	294.2716884615
C11orf2	0.3989372319	7.5797626141	37.176928406	1.07882639390657E-09	5.13488299862657E-09	3926.1335285714	3019.8655403846
C11orf20	1.2836435586	-1.6974556351	27.8737512927	1.29494638310343E-07	4.76254051912814E-07	4.5005344064	1.7703134615
C11orf21	0.0377407705	-1.356160769	0.0398460218	0.8417819433	0.8874076847	5.6490450704	5.7437403846
C11orf24	0.3408046415	5.3710100745	35.486898171	2.56771899869333E-09	1.16379039295187E-08	834.0402162978	677.5959442308
C11orf30	0.0383953428	4.43234841	0.1595668641	0.6895556078	0.7569123676	416.9494861167	422.29905
C11orf31	0.5301995108	6.010849829	49.4286658926	2.05717568446546E-12	1.36479292982337E-11	1340.1585368209	937.0490730769
C11orf34	0.0760946523	-3.1721684434	0.0688391337	0.7930345586	0.8463769498	0.2050607646	0.1956519231
C11orf35	0.8947922534	1.9425141919	50.5915722453	1.1373237902173E-12	7.78468704489302E-12	78.1535919517	43.3837826923
C11orf36	0.6418775347	-3.2486641255	4.0172411358	0.0450373291	0.0701996081	0.0983955734	0.0188019231
C11orf40	0.0261967069	-3.3119258165	0.2354860808	0.627485485	0.7026986131	0.0022899396	0
C11orf41	-0.2145332772	-0.6081484674	0.7077799981	0.4001817853	0.4849398001	10.5823700201	12.5539980769
C11orf42	0.4283252639	-2.9884457043	2.7108928635	0.0996651948	0.1437006958	0.5117861167	0.3628
C11orf45	-1.6738349185	0.9600258241	162.0519277431	4.03036266893428E-37	3.62379099619091E-35	29.6840995976	108.8580730769
C11orf46	-0.1973221008	5.1323310581	22.2032262011	2.45261328476836E-06	7.5652380887378E-06	678.1137639839	812.1875711538
C11orf48	0.7578816999	5.6469551389	60.7219786434	6.57321432856859E-15	5.95452469004225E-14	1056.207895171	632.5294576923
C11orf49	0.1263746168	4.7691995031	4.8316243901	0.027942292	0.0455556693	546.6488193159	513.5473423077
C11orf51	0.3006877762	5.4613525084	14.4341547909	0.0001451459	0.0003485934	906.345131992	742.3021557692
C11orf52	0.1667357378	4.9236285226	4.3882927849	0.0361865306	0.0576532118	614.2965513078	565.3596538462
C11orf53	0.1090150886	-1.6660306207	0.1914852333	0.661683335	0.7329904593	4.2108038229	4.0627884615
C11orf54	-0.0515250152	5.6049722582	0.4861172929	0.4856644224	0.5696698895	951.1957607646	1005.2063365385
C11orf57	0.1159936681	5.1718896092	5.2290377113	0.0222128184	0.0369043502	710.5740134809	680.8641153846
C11orf58	-0.0475718755	7.516142058	1.4415483557	0.2298889471	0.3009209767	3585.2011794769	3829.3398865385
C11orf59	0.2384053799	7.0143424473	21.5467294428	3.45311064241708E-06	1.04439020610136E-05	2620.1683331992	2269.2978019231
C11orf61	0.3120836398	3.1604672193	10.6627216184	0.0010931642	0.0022904606	175.8864891348	149.8179076923
C11orf63	-0.2579908211	2.5763796591	3.8336200723	0.0502343256	0.0775512971	112.4165533199	137.3423538462
C11orf64	0.0796396732	-3.3088072625	0.7269684098	0.3938676133	0.4786687089	0.00707666	0
C11orf65	0.0357542701	-1.4515491794	0.0864261523	0.7687707014	0.8263317627	5.2129474849	5.2531673077
C11orf66	0.4107274353	0.292425697	8.673410985	0.0032288627	0.0062503952	22.8959609658	17.8805269231
C11orf67	0.1665244527	4.1842782492	3.0984795348	0.0783654531	0.1156581562	371.5416539235	339.6089115385
C11orf68	0.1189694937	5.9355078755	5.279413679	0.0215790135	0.0359270508	1230.2154344064	1159.7344423077
C11orf70	-1.1314118001	0.7133594911	57.7440116748	2.98547556813662E-14	2.47682109052208E-13	27.1755484909	64.0101461538
C11orf71	0.4680785444	4.628518789	25.864523607	3.66238638750745E-07	1.26886802338859E-06	500.2450921529	377.4875153846
C11orf73	0.0685735449	4.2327912756	1.0122748877	0.3143584625	0.3944392509	374.01927666	367.4224365385
C11orf74	0.3261862019	3.3547030764	20.7477781504	5.23923314721935E-06	1.54560770640375E-05	205.9502748491	168.5814211538
C11orf75	0.7130701824	6.0745544227	74.3127777734	6.66705725854021E-18	8.80068730200093E-17	1395.6456841046	860.1123192308
C11orf80	0.7595792509	4.9125241523	66.0053691871	4.49696283770589E-16	4.74705139922609E-15	621.9794688129	368.2951365385
C11orf82	0.4877935042	0.7012873329	10.0430487747	0.001529239	0.003134313	30.295139839	22.1582653846
C11orf83	0.9960725772	5.6823925807	66.4554677593	3.57888247671221E-16	3.83117967480942E-15	1104.9923523139	553.5802711538
C11orf84	0.0652164886	4.3544009772	1.0475210378	0.3060787057	0.3855606161	403.2416971831	396.5592865385
C11orf85	1.6357664085	-1.9022367411	24.0234059153	9.51717038559106E-07	3.11415790749588E-06	3.5420925553	1.1299115385
C11orf86	-0.360340868	-3.2826348999	1.9166092538	0.1662309365	0.2261270205	0.038860161	0.0890653846
C11orf87	-2.1360327595	-2.4387811643	63.0188340396	2.04739459287689E-15	1.99389972227916E-14	1.2301018109	5.8040423077
C11orf88	-0.4792329905	-2.6197807971	5.2692646037	0.0217051802	0.0361224383	1.1771416499	1.8101115385
C11orf9	-0.1216033531	0.1881803489	0.6150134761	0.4329063682	0.5181934222	20.169334004	23.5283096154
C11orf90	0.2612530655	-2.3007864301	1.176129216	0.2781454213	0.3552193582	2.0182032193	1.7327057692
C11orf92	0.466903506	6.87031931	8.156213673	0.0042913871	0.0081279509	2321.8390694165	1766.8531
C11orf93	-1.1286166887	1.3750614978	130.0247267411	4.04704689519581E-30	2.10569698861711E-28	43.9772241449	106.3024788462
C11orf94	0.4437713616	-3.2378634186	2.1559518804	0.1420184064	0.1965818589	0.1141977867	0.0532519231
C11orf95	-0.4136789501	4.1816552886	33.7649458777	6.21894147197474E-09	0.000000027	343.1474529175	475.9670019231
C12orf10	0.2997443005	5.6141815606	25.2408156747	0.000000506	1.71652977897858E-06	999.2966802817	833.9442942308
C12orf11	0.254310031	4.3764451781	14.6887482735	0.000126801	0.0003077331	412.3067577465	357.6406461538
C12orf12	0.2507371555	-3.2986093419	2.437838563	0.118439324	0.1676221016	0.0241026157	0
C12orf23	0.3366879748	6.5132872569	23.0279980117	1.59659226715528E-06	0.000005058	1829.3438899396	1492.589925
C12orf24	0.3342406078	2.3893675815	9.2024644649	0.0024168952	0.0047884752	103.532156338	84.7533076923
C12orf26	0.1449455823	2.6781833972	4.5023676213	0.0338479571	0.0543157042	124.7552949698	115.8383826923
C12orf27	2.8494682021	-1.4402927255	17.9389691745	2.28102548024543E-05	6.17225743730615E-05	5.647093159	0.7191807692
C12orf29	0.0605305715	4.5098403802	1.1584361344	0.2817901086	0.3594037969	447.4956732394	444.7550346154
C12orf32	-0.1033776713	4.9451329168	3.7267075941	0.0535488478	0.0821793217	600.7418865191	663.4752423077
C12orf34	1.7682464505	3.8325740189	82.7410479121	9.35384824111062E-20	1.55644390375623E-18	300.7085126761	90.8651019231
C12orf35	-0.2985725988	4.9729222131	9.9670329945	0.001593681	0.0032588989	592.503731992	760.0408019231
C12orf36	-0.1422884714	-3.0529521969	0.2704174198	0.6030519009	0.6807579278	0.3840325956	0.4543923077
C12orf39	-0.9428323513	-3.1928659088	11.457359961	0.000712114	0.0015407215	0.1505480885	0.4412692308
C12orf4	-0.2276920124	4.0425534259	13.3738589397	0.0002551558	0.0005909054	315.9848969819	379.3598115385
C12orf40	0.1550653934	-3.2961804214	0.5796827213	0.4464367109	0.5317810909	0.0255509054	0.0108173077
C12orf41	-0.0209189673	4.590555251	0.1854638897	0.6667191079	0.7374693685	470.1035458753	492.3595038462
C12orf42	0.2530350658	-2.828896265	1.1367357658	0.2863431347	0.3643720833	0.8028255533	0.6724211538
C12orf43	-0.1008190488	3.5966893325	6.1108707601	0.0134352921	0.0233112053	234.6760452716	260.1797576923
C12orf44	0.3045585937	6.0330186372	18.2751518381	1.91184777547664E-05	5.23618963223396E-05	1340.0267132797	1101.5944019231
C12orf45	0.5466891884	3.2450931657	41.5163592722	1.16888678330694E-10	6.22232642373207E-10	194.4781782696	137.2992076923
C12orf47	0.3549710904	4.3041043586	28.8543863054	0.000000078	2.94476135303246E-07	401.6496160966	321.5781269231
C12orf48	0.3222094217	1.3099588208	4.8721729622	0.0272931125	0.0446250444	46.9093096579	38.9051423077
C12orf49	0.1733807605	3.9869899939	3.6713988224	0.0553537095	0.0847398287	310.4947076459	291.1154461538
C12orf5	-0.2703828011	3.3735994777	9.6058103191	0.0019396267	0.0039097686	197.316638833	247.4615346154
C12orf50	0.6025566933	-3.1860282616	3.6477888779	0.0561437009	0.0857954431	0.1938633803	0.0890576923
C12orf51	0.5985689669	7.1029917362	31.1281837454	2.41538789605986E-08	9.77489039319301E-08	2752.6354742455	1874.8676461539
C12orf52	0.5306999163	4.9857932719	95.2276740717	1.69701291137616E-22	3.88701281376663E-21	644.9626474849	459.6805846154
C12orf53	-0.7780598335	1.6511088549	27.2107807355	1.82438543199698E-07	0.000000658	56.4045933602	102.7138442308
C12orf54	-0.8937810333	-2.421345402	15.5107701165	8.20365072169709E-05	0.0002046919	1.5909275654	3.0550673077
C12orf56	1.2502397655	0.609301125	9.9688648028	0.0015920962	0.0032559829	29.7042150905	12.5780846154
C12orf57	0.2097506007	7.0926584289	4.3238667344	0.0375814314	0.0596623049	2832.7232513079	2474.81435
C12orf59	0.3436700829	-1.5120092934	4.1600363619	0.0413885155	0.0651062437	5.0012871227	3.9948653846
C12orf60	0.7994683551	1.3765499849	20.927638909	4.76962893278161E-06	1.41726906974957E-05	52.0425066398	29.9418634615
C12orf61	0.4125691475	-0.483505346	11.8978054078	0.0005620012	0.0012372234	12.4675631791	9.7469307692
C12orf63	0.7467707656	-1.4450283668	10.6339392879	0.0011103095	0.0023237718	5.3952255533	3.2764307692
C12orf65	-0.0876444319	4.2936308518	1.8281964588	0.1763407194	0.2381099162	383.1982957746	421.4954788462
C12orf66	-0.0548183004	2.1413509362	0.4735997048	0.4913357806	0.5753346377	83.6274114688	90.8482846154
C12orf68	-0.0710704172	0.7411629965	0.1914359816	0.6617241402	0.7329904593	30.8800830986	33.8600538462
C12orf69	1.4082419421	2.7270849145	25.5463459921	4.31883170449481E-07	1.48028841234148E-06	138.0476748491	50.8568173077
C12orf70	0.0764773376	-3.0617507481	0.0806205455	0.7764582217	0.8328917139	0.380815493	0.3685057692
C12orf71	-0.2445170399	-2.9950189361	1.0631061851	0.3025078038	0.3817661893	0.4738076459	0.6067730769
C12orf72	0.0652421661	2.0619276885	0.9682244285	0.3251234008	0.4058103822	80.4130173038	79.9765403846
C12orf73	0.8365897695	3.2352458813	102.4612775723	4.39882402438352E-24	1.24038366574776E-22	194.1905090543	111.2313019231
C12orf74	-0.6818712092	-2.3973137546	11.9043420348	0.0005600325	0.0012331542	1.6371452716	2.8465596154
C12orf75	-1.4778684116	4.7452121617	167.1298231998	3.13380752978405E-38	3.0591930647892E-36	451.6473472837	1342.1647307692
C12orf76	0.4107098596	3.0542977163	36.5188299983	1.51198539883447E-09	7.06696321844656E-09	165.3545891348	128.1282076923
C12orf77	-0.4385165848	-3.2799062016	2.7612887855	0.0965704123	0.1396215144	0.0407265594	0.1037365385
C13orf1	-0.168054917	4.0148802551	6.9030731197	0.0086047714	0.015480282	314.1300474849	361.6255326923
C13orf15	-0.0930148392	4.2699433463	0.4796414395	0.4885847747	0.5725384635	376.6930144869	406.8436923077
C13orf16	1.0419056059	-2.0479180081	17.6619495705	2.6385235606161E-05	7.09001612172369E-05	3.0062132797	1.4135980769
C13orf18	-0.0787815653	1.2588056133	0.2255352781	0.634854298	0.7093537422	44.5398128773	48.3491403846
C13orf23	0.1264560771	5.420101717	2.3165554799	0.128003197	0.1794478246	838.9877913481	795.8942923077
C13orf26	-1.6515111226	-2.8212365785	79.2902002392	5.36250403704066E-19	8.16119768072261E-18	0.6485748491	2.3758115385
C13orf27	-0.4943573487	2.2077346478	45.6775004797	1.39414964289654E-11	8.3689802867874E-11	86.0979263581	138.5842346154
C13orf29	-0.543707786	1.4757036459	15.4139927728	8.63465391095669E-05	0.0002148706	50.655206841	74.6064865385
C13orf30	2.5619357241	-0.3124516067	20.1881887546	7.01849541742691E-06	2.03592975884041E-05	14.8417873239	2.6866423077
C13orf31	-0.5252206226	3.1322286954	28.7640206108	8.17559011131936E-08	3.07558876519289E-07	162.2722736419	238.8578576923
C13orf33	0.0349373069	1.2636457083	0.0307729373	0.8607479225	0.9028516379	45.8603026157	46.7669576923
C13orf34	-0.1330761179	1.577279577	2.2231998342	0.1359510328	0.1892054428	55.6537098592	64.3140384615
C13orf35	0.2277648301	-3.2283371906	0.5656236694	0.4520032132	0.5370091732	0.1239613682	0.0916076923
C13orf36	-0.6633887141	-1.4087922703	5.3699793475	0.0204862201	0.0342746684	5.2091406439	8.3825038462
C13orf37	0.1260790573	4.376454883	2.4957044234	0.1141572882	0.1621215384	409.3306018109	388.9920326923
C13orf38	-0.1208399303	0.9841768924	0.1766628016	0.6742570023	0.7435724647	37.0331066398	41.9917923077
C13orf39	-1.2206843567	-1.7133352409	6.4470023846	0.0111139705	0.0195816562	3.6649348089	10.4177173077
C14orf1	-0.0403910074	6.0634733613	0.5428498964	0.461254031	0.5461307402	1323.1231169014	1394.1181557692
C14orf101	0.0583966945	4.5354048458	1.382441552	0.2396856997	0.3121502346	454.9559404427	450.3460096154
C14orf102	0.0446493837	3.9221900513	0.8000998874	0.3710635065	0.4548966352	296.8052412475	296.4342519231
C14orf104	0.4307382744	4.0509591277	47.4919353145	5.52306971669458E-12	3.48700120702923E-11	331.0821804829	254.7155134615
C14orf105	-3.1859459187	-3.0156595311	73.8252050535	8.53497885859255E-18	1.11515020140948E-16	0.1863537223	3.5485365385
C14orf106	-0.0504543217	4.0118214479	0.2553078253	0.613362225	0.6901545426	309.1542211268	332.4898480769
C14orf109	0.241576438	5.1484568767	14.4701931081	0.000142395	0.0003425769	712.8534995976	612.2598173077
C14orf115	-0.7978933612	-3.0021219051	7.1338594843	0.0075641739	0.0137396389	0.4354700201	0.9664807692
C14orf118	-0.3279728251	3.2353205883	12.0696605664	0.0005124903	0.0011340729	176.3421275654	230.2613384615
C14orf119	-0.045345471	5.3723218904	1.5020038339	0.2203632966	0.2898586834	818.8609400402	873.3924519231
C14orf126	0.3238047799	4.2904266467	26.6416018486	2.44913018154746E-07	8.69538772457967E-07	389.8060325956	319.7342346154
C14orf128	-0.3194526075	2.0140659393	14.275391629	0.000157916	0.0003777012	75.6916496982	97.5299596154
C14orf129	0.2220574161	5.1233270817	6.8675140204	0.0087776673	0.0157705679	692.184532998	611.5408980769
C14orf132	-1.1396101743	4.3416463604	82.7099650722	9.50210005886378E-20	1.57983009900006E-18	352.8221102616	874.3134980769
C14orf135	0.1705497845	5.9574284834	3.3423017636	0.067520094	0.10132957	1221.6780730382	1117.4449057692
C14orf138	0.045574667	2.5483647283	0.4961629274	0.481190968	0.5655228369	113.5592549296	113.6467980769
C14orf139	-0.5388863087	0.9058814345	18.0132690536	2.19370552199668E-05	5.95011421023179E-05	33.2969476861	54.3705153846
C14orf142	0.1541375684	3.6607132365	7.7974669093	0.005231953	0.0097682182	250.5535416499	235.3446288462
C14orf143	0.271276982	1.7078274093	15.8781261119	0.000067555	0.0001705094	63.476383501	54.2801923077
C14orf145	0.034092586	1.7350152139	0.1292449132	0.7192162269	0.783382412	62.7240639839	63.3530769231
C14orf147	-0.1304208772	5.9614041579	3.8566612418	0.0495488359	0.0765795489	1209.9579434608	1424.7012461539
C14orf148	0.5578190749	-1.1296388115	19.5388684612	9.85734462028409E-06	2.80816515725158E-05	7.2109350101	5.0709057692
C14orf149	0.295042046	2.0547586837	9.2856470415	0.0023095633	0.0045926906	80.7708404427	68.6505192308
C14orf153	0.2438738394	4.6356465746	12.1122647755	0.0005009126	0.0011097707	505.300965996	436.9446442308
C14orf156	0.7996953338	5.1237345564	67.9608910631	1.66770710980485E-16	1.8560258279587E-15	734.9568913481	428.6711903846
C14orf159	-0.8864644223	5.1130959559	62.829724227	2.25371797153961E-15	2.18033121361784E-14	629.422734004	1219.9450942308
C14orf162	1.3003588301	-2.8097876402	17.2561905631	3.26631580544594E-05	8.63881744441256E-05	0.8926861167	0.2969807692
C14orf165	0.16606082	-3.2994333481	0.8715569487	0.3505246398	0.4334251231	0.0207953722	0.0051961538
C14orf166	0.3809177981	7.0004962838	62.3640132063	2.85492734912702E-15	2.72214003056298E-14	2609.7926525151	2051.8131730769
C14orf167	0.0066186634	5.0270171297	0.0089197257	0.9247562272	0.9547012468	635.8844205231	654.3565288462
C14orf169	0.0087667182	3.4558307642	0.0121354791	0.912281572	0.9448937231	214.1841108652	222.7194692308
C14orf174	0.2104728465	0.1475078719	2.4457557371	0.1178431176	0.1668359054	19.7789531187	18.3134519231
C14orf176	-1.834999396	-0.8805612963	217.4637458005	3.23310334587424E-49	5.56963181432117E-47	6.9920945674	29.9752538462
C14orf177	0.0570474232	-3.3101962785	0.5183477515	0.4715473364	0.5563146065	0.0050440644	0
C14orf178	0.0506331769	-2.8147364088	0.058838545	0.8083411745	0.859194875	0.8303146881	0.8269461538
C14orf179	0.126910553	4.1507764654	2.8397419374	0.0919589817	0.133623414	358.8770655936	335.9383846154
C14orf180	-1.1930967213	-2.1196612543	17.3956372485	3.03521855292185E-05	8.05984201229247E-05	2.3646837022	5.9568326923
C14orf181	0.9313795441	1.9840459118	35.3615599938	2.73838416061503E-09	1.23676746623944E-08	81.0743655936	43.6754942308
C14orf182	0.2428307621	-2.0302698565	2.1532266762	0.1422706173	0.1969176729	2.8671661972	2.5295807692
C14orf183	0.6814630655	-3.2499779745	5.6703070219	0.017254436	0.029300525	0.096501006	0.0139365385
C14orf184	1.1089119294	-2.2933551804	26.0334513878	3.35552693433386E-07	1.17026713429473E-06	2.1463488934	0.9675076923
C14orf19	0.1809096269	-1.3790172	1.6363386233	0.2008285647	0.2672846573	5.7211841046	5.2365826923
C14orf2	0.4747193846	5.9452172663	35.8236201879	2.16013098853565E-09	9.90664099887713E-09	1277.1507044266	940.6258846154
C14orf21	-0.0169894339	3.720464003	0.0297446782	0.8630708311	0.9047789331	253.2369724346	265.9602230769
C14orf23	3.3790891278	-2.6281915006	11.4348900596	0.0007207774	0.0015586431	1.33538833	0.0187807692
C14orf28	-0.2344437047	2.5436272476	15.2291806556	9.5220653069308E-05	0.0002352969	111.3577144869	135.4403903846
C14orf33	0.0313972629	1.2029448118	0.1497090118	0.6988135923	0.7646479125	43.4378402414	43.4476730769
C14orf34	0.3576559586	-3.1703595433	1.3883439052	0.2386849736	0.3109424182	0.2160462777	0.1473365385
C14orf37	-1.060130693	1.2132482523	68.3523118241	1.36744836579448E-16	1.54110453539235E-15	39.2089549296	84.264075
C14orf39	1.5322631814	-0.3963775908	55.8342397446	7.88462903721401E-14	6.21911870961475E-13	13.7897919517	4.799075
C14orf4	0.1004786112	6.4221171373	1.9092984188	0.1670412123	0.2271237548	1691.3975114688	1647.6309557692
C14orf43	-0.2058180442	5.5634168518	5.3031724792	0.0212866199	0.035506567	903.0683975855	1089.5711307692
C14orf45	-0.1515001018	3.0134402103	3.6446952559	0.0562480968	0.0859357567	154.1141943662	178.5525673077
C14orf48	-0.0781796208	-3.2750365117	0.0811562859	0.7757365209	0.8323961622	0.0531207243	0.0656557692
C14orf49	-1.0269553195	-0.0460112457	47.4766192986	5.56639109456909E-12	3.51110822888204E-11	15.2850971831	33.6136557692
C14orf50	-0.7232915757	-1.7301250858	26.6632260323	2.42187270512925E-07	8.60606525483612E-07	3.7476885312	6.7546634615
C14orf53	-0.0968715069	-3.2768170801	0.14981287	0.6987142506	0.7646208368	0.0506977867	0.0674807692
C14orf64	-1.5315887684	-1.3962830238	110.4280657213	7.8959247970051E-26	2.74349929387465E-24	4.6310901408	14.0658961538
C14orf68	1.2957652426	-2.6482533509	11.3310009783	0.000762238	0.0016412015	1.2392965795	0.4457173077
C14orf70	-0.126480049	-3.3085171305	0.7459740732	0.3877538641	0.4721403074	0.0060090543	0.0190923077
C14orf72	-0.5304608082	-2.4839982254	7.3637945278	0.0066550201	0.0122148726	1.477110664	2.2993711538
C14orf73	0.0931703185	-0.6687000282	0.2336657617	0.628818943	0.7036971005	10.5580963783	9.9179230769
C14orf79	0.4574454937	4.1840024546	32.7091370621	1.07032902706091E-08	4.51662104873377E-08	371.9875569417	277.4672769231
C14orf80	0.7065044986	3.1454640029	41.6760554983	1.07720199278034E-10	5.75818535906048E-10	183.6951597586	116.2186846154
C14orf86	-0.6393480492	-3.2547256742	5.3155838875	0.0211355098	0.0352717316	0.0721406439	0.1895519231
C14orf93	-0.1483964388	3.342535985	6.7949633236	0.0091415401	0.0163669496	197.2299778672	224.605625
C15orf17	0.352228158	6.5765254261	46.5251422239	9.04504193992909E-12	5.57329004414026E-11	1926.1217591549	1535.0758096154
C15orf2	-0.9723863089	-2.9015038473	11.3882548092	0.0007390994	0.0015952553	0.5856108652	1.2965307692
C15orf21	1.0142877269	7.2730750165	17.6606268982	2.64035904678913E-05	7.09401840880435E-05	3214.9120183099	1573.2846538462
C15orf23	0.538945978	3.887600165	35.3133186022	2.80705874796635E-09	1.26666749578055E-08	298.1060849095	214.0007057692
C15orf24	0.045969065	6.0702839246	0.8344510774	0.3609886033	0.4441669988	1338.8547668008	1356.7306365385
C15orf26	1.1039690776	-2.5229391581	11.2819304542	0.0007826513	0.0016807408	1.5266034205	0.6752269231
C15orf27	0.6580161363	1.3768176592	14.9856839726	0.0001083299	0.000265578	51.2037038229	32.0825730769
C15orf28	0.7621518193	-1.7631664801	14.4907063707	0.0001408527	0.0003391052	3.9127939638	2.3673057692
C15orf29	0.0859996396	4.1293575407	2.4790458098	0.1153722273	0.1636768622	343.4666307847	334.5969788462
C15orf32	0.3254811685	-3.293093734	3.2275608437	0.0724084616	0.1078681392	0.0315458753	0
C15orf33	-0.2863210898	0.9772233742	9.7143020118	0.0018283951	0.003704139	35.7759092555	45.2758788462
C15orf34	0.0638564229	0.5784664081	0.1451720732	0.7031924658	0.7687628988	27.4966070423	27.4446134615
C15orf37	0.1552295087	2.9048491738	2.655869454	0.1031683322	0.1480643244	146.9306595573	133.55405
C15orf38	-0.1133297048	4.7750209198	2.6757500421	0.1018873138	0.146461674	531.0953317907	584.8469711538
C15orf39	-0.0818169594	4.6917677256	0.9793071924	0.3223699091	0.4029378169	502.9838798793	545.2652692308
C15orf40	0.0381490779	3.7135721095	0.6299564701	0.4273712814	0.5126154859	258.9380724346	261.2320942308
C15orf41	-1.3378326235	2.6195314507	169.5171111864	9.43267950687514E-39	9.34154250680871E-37	103.5141193159	270.8252826923
C15orf42	0.7500744144	0.8459266361	19.5075028144	1.00205325441559E-05	2.85108837134208E-05	34.1228744467	21.0618519231
C15orf43	-1.8990860727	-2.8415894821	38.3980630413	5.76896266545092E-10	2.82387140978376E-09	0.5719167002	3.0407846154
C15orf44	0.0998572836	5.7389521887	5.6304731754	0.0176508663	0.029929095	1055.3107587525	1017.9416557692
C15orf48	1.9908138895	5.9594323925	35.5516026023	2.48382613411802E-09	1.12851143061657E-08	1343.5090587525	345.2515980769
C15orf5	-0.4192262164	-3.2231574795	2.1378297997	0.1437050586	0.1987420699	0.1211551308	0.2124423077
C15orf50	2.343236023	-1.4771360097	70.7230391959	4.11063845464783E-17	4.9107277575921E-16	5.4556283702	1.0028134615
C15orf51	-1.379626219	-1.634132048	71.6650213917	2.55013313431195E-17	3.13024126529568E-16	3.7459571429	10.1548
C15orf52	-0.4481953389	4.6229075566	18.4439648097	1.74974090020296E-05	4.821194684699E-05	466.3509221328	697.7365730769
C15orf53	0.5888945977	-3.1361658916	3.72527883	0.0535946789	0.0822373441	0.2732307847	0.1449480769
C15orf54	0.1967541384	-3.1019964174	0.4963302174	0.4811170462	0.5654683779	0.3154647887	0.2697307692
C15orf55	-0.1874483186	-3.1341097404	0.4501016842	0.5022866701	0.5862287859	0.2560599598	0.3205615385
C15orf56	-0.322974368	0.3239348355	4.3593276575	0.0368068292	0.0585504772	22.0628788732	28.9841538462
C15orf57	-0.0218442234	4.3720721442	0.1784256182	0.672729745	0.7422605439	407.522295171	427.6290173077
C15orf58	0.3546993296	1.8146467891	28.4956022902	9.39115530996774E-08	0.000000351	68.7462694165	55.7149269231
C15orf59	-1.24893102	2.5876210301	81.1841813203	2.05631380676338E-19	3.29074418724818E-18	103.8619062374	261.41385
C15orf60	0.0733988063	-3.2789606716	0.0779223227	0.7801330117	0.8356966473	0.0484209256	0.0415615385
C15orf61	0.8262395173	3.4664965707	104.0511669045	1.97158155994568E-24	5.83223982379313E-23	229.3129623742	131.4874057692
C15orf62	-0.3349979062	0.4537636188	7.6672080048	0.0056233403	0.0104416154	24.1475219316	31.3831423077
C15orf63	0.8924481289	6.3244689845	106.0300935173	7.2623910533911E-25	2.2660428705406E-23	1689.3878173038	914.3411326923
C16orf11	-2.1193236516	-3.2018174063	71.5129390691	2.75445920683762E-17	3.36710875015928E-16	0.0902806841	0.9352153846
C16orf13	1.0269575665	5.8490654026	78.2406473345	9.12219785234427E-19	1.35021701063579E-17	1234.6970138833	615.5058634615
C16orf3	0.7796397463	-2.2317738947	16.0956656918	6.02217083356742E-05	0.0001529985	2.2826088531	1.3430269231
C16orf42	0.4502262598	5.9186556618	33.7365697929	6.31031927223835E-09	2.73549471518051E-08	1255.4384977867	931.1286192308
C16orf45	-1.1708208969	4.532743098	121.020306154	3.78240497069385E-28	1.67471494382773E-26	406.469310664	947.4280192308
C16orf46	0.3343336501	2.0722888706	14.7021579892	0.0001259022	0.0003056603	82.4403959759	67.5448346154
C16orf48	0.1786414233	4.3930027445	3.1111733563	0.0777569249	0.1148758259	427.7883305835	392.3997096154
C16orf5	-0.703569213	4.9984484636	52.8859675339	3.534859550932E-13	2.56693662040758E-12	595.8391478873	989.0288134615
C16orf52	-0.0337123839	4.0099391352	0.2041129626	0.6514212643	0.7241153844	311.6354929577	335.1814788462
C16orf53	0.467260089	6.1449993338	50.4875074164	1.19925759373278E-12	8.17041564357658E-12	1444.8305820926	1092.8692192308
C16orf54	0.2508213249	1.5668121508	1.6056896251	0.205098768	0.2722079984	56.6454722334	48.1539057692
C16orf55	0.3275784354	2.2602006165	14.7158280843	0.0001249926	0.0003037037	95.1286209256	78.4199096154
C16orf57	-0.1102549319	5.0455154177	3.245375499	0.0716252765	0.1068023108	645.2691426559	720.0367596154
C16orf58	0.2660608559	7.5902646309	33.3636501965	7.64394077861651E-09	3.28100473119008E-08	3872.052117505	3322.0098826923
C16orf59	1.5056705899	1.7325689881	100.8295481747	1.00249601152249E-23	2.65176364338207E-22	68.4153877264	24.4079326923
C16orf61	0.4108737561	4.9635654323	24.8425185688	6.22100182342182E-07	2.08485429753388E-06	636.2686221328	488.0745730769
C16orf62	-0.2880517934	5.6473280197	24.5847800687	7.11111745176676E-07	2.36460515427767E-06	961.3358261569	1219.8108519231
C16orf63	-0.0411192858	5.1009571561	0.6553905108	0.4181919985	0.5034906895	668.7917253521	714.1273
C16orf68	-0.0399632983	3.5474926382	0.5693114977	0.4505326386	0.5356373963	230.2406032193	248.9769826923
C16orf7	0.2075561809	4.2717321085	6.6486753495	0.009922957	0.0176473166	388.2453189135	343.3047557692
C16orf70	0.6496755028	5.5926527337	58.4516228082	2.0835166703033E-14	1.76715315437392E-13	983.5492247485	634.5935230769
C16orf71	0.520407334	0.748893167	20.4498493039	6.12143757975109E-06	1.7893835788521E-05	32.1065265594	23.282425
C16orf72	0.0176574133	5.7562199998	0.1504591045	0.6980970072	0.7641493297	1060.522760161	1088.2572865385
C16orf73	0.0068119791	-3.0028952457	0.0006374861	0.9798567616	0.9992550756	0.4760609658	0.4933153846
C16orf74	-1.462145329	1.0724954704	98.4834027707	3.27760212179506E-23	8.20401019496933E-22	34.2956977867	100.5802596154
C16orf75	0.2514176466	2.3454333772	3.9677661091	0.0463792626	0.0721212837	99.3537923541	85.3431576923
C16orf78	0.0655975671	-3.3059053069	0.2087195939	0.6477728294	0.7206459544	0.0110625755	0.0051961538
C16orf79	0.9386426687	0.6037128309	27.0102876615	2.02375491867707E-07	7.25296780295103E-07	30.1418748491	16.6470788462
C16orf80	-0.109750189	4.7148543476	4.2421813005	0.0394314743	0.0623050118	512.2270140845	569.3448961538
C16orf81	-0.8259164058	-2.8208901376	18.2413727852	1.94605377628288E-05	5.32134219205003E-05	0.7404024145	1.4678307692
C16orf82	-0.0371470815	-3.1875294847	0.0136865682	0.9068682892	0.940496784	0.1821243461	0.1966769231
C16orf86	-0.3814507105	1.2626655757	12.7814960942	0.0003500648	0.0007944569	44.9271692153	60.7496923077
C16orf87	0.3846113596	2.7943181942	22.4326305761	2.17644801349833E-06	6.76325364206695E-06	137.0441331992	108.9438153846
C16orf88	0.4167424355	4.0866710712	41.9577723214	9.32659301275437E-11	5.02748242864751E-10	340.4689352113	267.5022346154
C16orf89	-1.1512845487	1.9843790573	35.950344213	0.000000002	9.31825193929164E-09	68.8292708249	152.6093115385
C16orf90	-0.1866055943	-3.24970982	0.4113117336	0.521304471	0.6042486518	0.0870782696	0.1207942308
C16orf91	0.3745423402	3.5110792111	25.9972606614	3.4190214336942E-07	1.19038619889149E-06	229.8349575453	181.3546384615
C16orf92	0.3213463711	-3.2435589979	1.0445782695	0.3067590729	0.3863464395	0.104839839	0.06
C16orf93	0.7303246201	1.601983712	38.9297929262	4.39324334196802E-10	2.18277965366807E-09	60.7696346076	38.3057730769
C17orf100	0.2352114827	2.2093893891	9.5655343543	0.0019826448	0.0039898124	90.754595171	79.3386192308
C17orf101	0.2591868053	4.9329385638	14.5708251159	0.0001349884	0.0003260206	617.0937758551	529.4456288462
C17orf102	-0.7122772649	-3.0523397604	8.8916975289	0.0028647027	0.0055988565	0.3657472837	0.7380730769
C17orf103	-0.0755706283	4.8189886331	0.9134824034	0.3391921199	0.4210887457	547.4783772636	601.199675
C17orf104	0.4165638501	-0.8875942162	5.9152860383	0.0150100657	0.0257796873	8.7861579477	6.9813
C17orf105	-0.0677014736	-3.2974942895	0.0994758784	0.7524595093	0.8128481815	0.0210947686	0.0292326923
C17orf106	0.5027650555	4.8172775513	36.6170730712	1.4376701300556E-09	6.74898910242063E-09	584.5619321932	418.4689307692
C17orf107	0.2415461364	3.7297345044	5.1761283228	0.0228992949	0.0379679347	265.0937024145	231.8216307692
C17orf108	-0.350451107	3.8208337826	24.7761422444	6.4389532576243E-07	0.000002153	272.2266905433	362.4156423077
C17orf28	0.8407641029	8.2100482998	122.8732555563	1.4864751014798E-28	6.77171990674131E-27	6139.133677666	3538.1636076923
C17orf37	0.4165868786	6.2769961317	17.1983924696	3.367211648879E-05	8.88503524289092E-05	1589.3649160966	1247.3402634615
C17orf39	-0.300962252	4.3781340989	26.8632691135	2.18369882641788E-07	7.79756591910233E-07	396.4297597586	509.7552615385
C17orf42	0.1991676075	2.9942757577	15.3077086805	0.000091343	0.0002263972	156.6787034205	141.4096307692
C17orf44	0.3601178604	1.9373136125	9.3092468764	0.0022800018	0.0045400717	75.4590243461	62.4334173077
C17orf46	0.5177483396	-1.6864871369	10.0308014729	0.0015394404	0.0031527001	4.2428167002	3.0095365385
C17orf47	1.1306073508	-1.8965599977	43.6778786265	3.87122949474783E-11	2.20078215868915E-10	3.4801993964	1.5969673077
C17orf48	0.2613342749	4.5727283151	6.4298267499	0.0112219524	0.0197540279	481.5886354125	404.5437423077
C17orf49	0.3141577919	5.6029875732	16.382032488	5.17736938754382E-05	0.0001328528	998.0282245473	807.3197769231
C17orf50	-0.1234407765	-2.1648333961	0.3700387635	0.5429831395	0.6245738054	2.4388509054	2.9446865385
C17orf51	-0.5677620628	3.3956699504	51.699670444	6.46736042361198E-13	4.54199687166994E-12	195.161293159	300.0924384615
C17orf53	0.1053339167	0.2113670016	0.5916823868	0.4417692866	0.526986929	20.8593376258	19.84795
C17orf54	-0.2010735919	-3.2918709503	0.7101660585	0.39938869	0.4841619537	0.0272370221	0.0519692308
C17orf55	2.11134396	-0.5210308074	40.0261921586	2.50580262970836E-10	1.28166052667219E-09	12.5595865191	3.088775
C17orf56	0.4377183416	4.1099631688	28.9507439082	7.42422956921562E-08	2.81065016009086E-07	348.4027949698	266.6583538462
C17orf57	0.2697034415	0.9582420263	3.7334141446	0.0533342727	0.0819113418	36.2033245473	30.9084942308
C17orf58	0.6476909587	4.1596851333	36.0013126246	0.000000002	9.0837873059305E-09	364.7108841046	235.1385211538
C17orf59	0.0990227091	3.8048407814	1.5774178222	0.2091330278	0.2768274727	280.8594301811	270.0746846154
C17orf60	0.3782265095	-1.2058146615	4.1794038147	0.0409180923	0.0644354657	6.7439066398	5.1749096154
C17orf61	0.5212476941	5.7954281844	25.8216254333	3.74469275899643E-07	1.2951948972402E-06	1160.3878474849	814.3435769231
C17orf62	0.5925923533	6.4427058383	74.2531904087	6.87136792146788E-18	9.06454584234824E-17	1793.9788279678	1196.3070865385
C17orf63	0.3946472482	5.4314818129	30.8697642344	2.75937529090494E-08	1.10785729462498E-07	864.0869967807	688.2336057692
C17orf64	-0.4773464135	-3.0916905449	3.5129592667	0.0608906024	0.0921903508	0.3161913481	0.5051038462
C17orf65	0.0877077542	3.3018760521	1.779769274	0.1821776608	0.2452535138	193.3813843058	188.2715769231
C17orf66	0.1498799677	-3.0934594191	0.2628330703	0.6081804443	0.6853396607	0.3310585513	0.3043230769
C17orf67	-0.0737265203	0.3791112307	0.481643905	0.4876786373	0.5717380799	23.6359311871	25.6884134615
C17orf68	0.0741739083	4.7215475891	1.208438903	0.2716415137	0.3479971897	518.0988440644	510.8594576923
C17orf69	0.4137857169	2.3071438411	24.0938123337	9.17546574837401E-07	3.01051613062848E-06	98.1823716298	75.7261865385
C17orf70	0.7216755266	5.7245507323	123.0261913074	1.3762019879459E-28	6.29735284662743E-27	1090.5192905433	673.7388980769
C17orf71	0.0714830095	4.3378583797	1.0796247355	0.2987815204	0.377737969	394.178250503	389.6418711538
C17orf72	0.5780606178	0.5919741026	7.9732850642	0.0047472708	0.0089390146	28.5979885312	20.1467673077
C17orf73	0.8585751219	-3.1923005202	7.2482770182	0.0070969076	0.0129644097	0.1893967807	0.0504442308
C17orf74	0.5240033731	-3.2334107729	2.9437167261	0.0862121493	0.1260591342	0.1198867203	0.0473788462
C17orf75	0.1770334116	3.8246536457	9.2913639395	0.0023023667	0.004580157	279.6404018109	256.1216961538
[truncated: 18,107 more rows]
