# Supplementary material for: Where is the limit of prostate cancer biomarker research? Systematic investigation of potential prognostic and diagnostic biomarkers
Source: BMC Urol. 2019 Jun 6;19:46. doi: 10.1186/s12894-019-0479-z (PMC6554887; doi:10.1186/s12894-019-0479-z)
Supplement: Supplementary file 3 — Table S2 Full results of Gene Set Enrichment Analysis (GSEA) for tumor vs normal tissue using Gene Ontology Biological Processes database. (TXT 131 kb) [file 12894_2019_479_MOESM3_ESM.txt]

GENE_SET	SIZE_GENES	ES	NES	NOM p-val	FDR q-val	RANK AT MAX	LEADING EDGE
GO_CHROMATIN_SILENCING	86	0.66316664	2.3413386	0	0	2955	tags=42%, list=15%, signal=49%
GO_CHROMATIN_SILENCING_AT_RDNA	35	0.7625002	2.3102272	0	0	2842	tags=57%, list=14%, signal=66%
GO_ESTABLISHMENT_OF_PROTEIN_LOCALIZATION_TO_ENDOPLASMIC_RETICULUM	104	0.6252282	2.2835014	0	0	4609	tags=66%, list=23%, signal=86%
GO_NEGATIVE_REGULATION_OF_GENE_EXPRESSION_EPIGENETIC	103	0.6172227	2.2659068	0	0	3624	tags=41%, list=18%, signal=49%
GO_MULTI_ORGANISM_METABOLIC_PROCESS	138	0.58853596	2.2285929	0	0	6244	tags=70%, list=31%, signal=100%
GO_NUCLEAR_TRANSCRIBED_MRNA_CATABOLIC_PROCESS_NONSENSE_MEDIATED_DECAY	115	0.6013874	2.2201357	0	0	4609	tags=62%, list=23%, signal=80%
GO_DNA_REPLICATION_DEPENDENT_NUCLEOSOME_ORGANIZATION	31	0.7549906	2.1839955	0	0	2842	tags=61%, list=14%, signal=71%
GO_SISTER_CHROMATID_SEGREGATION	168	0.56511676	2.1729317	0	0	1831	tags=26%, list=9%, signal=29%
GO_DNA_REPLICATION_INDEPENDENT_NUCLEOSOME_ORGANIZATION	49	0.676489	2.172093	0	7.34E-05	3209	tags=51%, list=16%, signal=61%
GO_CENTROMERE_COMPLEX_ASSEMBLY	44	0.7017217	2.1712015	0	6.61E-05	3209	tags=57%, list=16%, signal=67%
GO_RIBOSOME_BIOGENESIS	295	0.5253427	2.1582735	0	1.86E-04	6570	tags=60%, list=33%, signal=87%
GO_DNA_PACKAGING	177	0.5498593	2.147469	0	1.70E-04	3527	tags=39%, list=18%, signal=47%
GO_MITOTIC_SISTER_CHROMATID_SEGREGATION	86	0.6101205	2.137513	0	2.63E-04	2034	tags=30%, list=10%, signal=33%
GO_RIBONUCLEOPROTEIN_COMPLEX_BIOGENESIS	414	0.49916014	2.137056	0	2.44E-04	6783	tags=57%, list=34%, signal=84%
GO_CHROMATIN_ASSEMBLY_OR_DISASSEMBLY	161	0.5505515	2.1358833	0	2.28E-04	3456	tags=37%, list=17%, signal=44%
GO_TRANSLATIONAL_INITIATION	143	0.5585743	2.1210463	0	3.44E-04	6759	tags=74%, list=34%, signal=111%
GO_PROTEIN_LOCALIZATION_TO_ENDOPLASMIC_RETICULUM	123	0.57062846	2.1189013	0	3.23E-04	4609	tags=59%, list=23%, signal=75%
GO_RRNA_METABOLIC_PROCESS	245	0.5171092	2.1145458	0	3.05E-04	6669	tags=62%, list=33%, signal=92%
GO_NCRNA_PROCESSING	372	0.49523914	2.0875065	0	6.13E-04	6103	tags=52%, list=30%, signal=73%
GO_NEGATIVE_REGULATION_OF_FATTY_ACID_METABOLIC_PROCESS	28	0.72447556	2.0722172	0	7.54E-04	1740	tags=39%, list=9%, signal=43%
GO_NUCLEAR_CHROMOSOME_SEGREGATION	216	0.51683617	2.053123	0	0.001139991	2034	tags=26%, list=10%, signal=29%
GO_CHROMOSOME_SEGREGATION	257	0.4981386	2.03068	0	0.001837259	3422	tags=31%, list=17%, signal=37%
GO_TELOMERE_CAPPING	28	0.7107344	2.013582	0	0.002443717	2842	tags=36%, list=14%, signal=42%
GO_HISTONE_EXCHANGE	49	0.62098753	1.994796	0	0.003506152	3209	tags=47%, list=16%, signal=56%
GO_MITOTIC_NUCLEAR_DIVISION	341	0.47027862	1.9779205	0	0.004712195	1863	tags=20%, list=9%, signal=21%
GO_POSITIVE_REGULATION_OF_LIPID_CATABOLIC_PROCESS	25	0.70743275	1.9748988	0	0.004714257	914	tags=28%, list=5%, signal=29%
GO_DNA_CONFORMATION_CHANGE	255	0.48030367	1.9709995	0	0.004614322	4203	tags=33%, list=21%, signal=42%
GO_REGULATION_OF_LIPOPROTEIN_LIPASE_ACTIVITY	15	0.7928191	1.9566588	0	0.005939501	914	tags=40%, list=5%, signal=42%
GO_PROTEIN_HETEROTETRAMERIZATION	36	0.6490877	1.9495494	0	0.006562698	2842	tags=50%, list=14%, signal=58%
GO_RNA_CATABOLIC_PROCESS	223	0.47946662	1.9447917	0	0.006825524	6589	tags=56%, list=33%, signal=82%
GO_SISTER_CHROMATID_COHESION	107	0.5329521	1.9415188	0	0.006958774	1757	tags=24%, list=9%, signal=26%
GO_AXONEMAL_DYNEIN_COMPLEX_ASSEMBLY	19	0.75699985	1.9377182	0	0.007040432	2249	tags=53%, list=11%, signal=59%
GO_REGULATION_OF_MEGAKARYOCYTE_DIFFERENTIATION	25	0.68805027	1.9314109	0	0.007451575	2842	tags=48%, list=14%, signal=56%
GO_MITOCHONDRIAL_TRANSLATION	105	0.528983	1.9220772	0	0.008237891	7060	tags=63%, list=35%, signal=96%
GO_PROTEIN_DNA_COMPLEX_SUBUNIT_ORGANIZATION	209	0.488392	1.921087	0	0.00812032	2670	tags=27%, list=13%, signal=31%
GO_ORGANELLE_FISSION	468	0.44506603	1.9142034	0	0.008712283	2094	tags=20%, list=10%, signal=22%
GO_GENE_SILENCING	201	0.48061845	1.906554	0	0.009585268	4789	tags=34%, list=24%, signal=45%
GO_RIBOSOMAL_SMALL_SUBUNIT_BIOGENESIS	56	0.57727695	1.892211	0	0.011856064	6424	tags=66%, list=32%, signal=97%
GO_NEGATIVE_REGULATION_OF_MEGAKARYOCYTE_DIFFERENTIATION	17	0.747983	1.8898708	0	0.012010548	2842	tags=59%, list=14%, signal=68%
GO_AXONEME_ASSEMBLY	40	0.617231	1.882352	0	0.013130049	2295	tags=40%, list=11%, signal=45%
GO_SPINDLE_CHECKPOINT	25	0.67106664	1.8808415	0	0.013077435	3799	tags=48%, list=19%, signal=59%
GO_ATP_DEPENDENT_CHROMATIN_REMODELING	70	0.54477686	1.8808316	0.002150538	0.012766068	3815	tags=39%, list=19%, signal=47%
GO_RIBOSOMAL_LARGE_SUBUNIT_BIOGENESIS	49	0.5799486	1.8805486	0.002083333	0.012517376	6309	tags=69%, list=31%, signal=101%
GO_CELL_KILLING	52	0.5829926	1.8726232	0	0.01372557	1062	tags=15%, list=5%, signal=16%
GO_TRANSLATIONAL_ELONGATION	110	0.51386166	1.8717908	0	0.013603102	7060	tags=62%, list=35%, signal=95%
GO_GENE_SILENCING_BY_RNA	135	0.5003737	1.8708729	0	0.013427312	5140	tags=39%, list=26%, signal=52%
GO_NEGATIVE_REGULATION_OF_CHROMOSOME_SEGREGATION	28	0.662458	1.8632917	0	0.014498241	3799	tags=43%, list=19%, signal=53%
GO_PROTEIN_LOCALIZATION_TO_CHROMOSOME	44	0.589856	1.854083	0	0.016092826	1481	tags=23%, list=7%, signal=24%
GO_REGULATION_OF_LIPID_CATABOLIC_PROCESS	50	0.56880957	1.851567	0	0.016254766	914	tags=22%, list=5%, signal=23%
GO_REGULATION_OF_CHROMOSOME_SEGREGATION	85	0.5200714	1.8501786	0.002070393	0.016243732	3547	tags=29%, list=18%, signal=36%
GO_DISRUPTION_OF_CELLS_OF_OTHER_ORGANISM	24	0.6734295	1.8415414	0	0.017874656	1062	tags=25%, list=5%, signal=26%
GO_TRANSLATIONAL_TERMINATION	92	0.5162736	1.8310782	0	0.020044714	7060	tags=61%, list=35%, signal=93%
GO_NEGATIVE_REGULATION_OF_LIPID_TRANSPORT	26	0.652284	1.8187821	0.003913894	0.023312684	1589	tags=27%, list=8%, signal=29%
GO_MITOCHONDRIAL_RESPIRATORY_CHAIN_COMPLEX_ASSEMBLY	73	0.53040034	1.8077236	0	0.026515575	7610	tags=68%, list=38%, signal=110%
GO_MATURATION_OF_SSU_RRNA_FROM_TRICISTRONIC_RRNA_TRANSCRIPT_SSU_RRNA_5_8S_RRNA_LSU_RRNA_	31	0.62106705	1.8012208	0.002040816	0.028331304	6424	tags=71%, list=32%, signal=104%
GO_MATURATION_OF_SSU_RRNA	40	0.578119	1.799849	0	0.028302893	6424	tags=65%, list=32%, signal=95%
GO_RIBONUCLEOPROTEIN_COMPLEX_SUBUNIT_ORGANIZATION	185	0.45334098	1.7897264	0	0.031301692	8199	tags=61%, list=41%, signal=102%
GO_REGULATION_OF_STEROL_TRANSPORT	37	0.59543735	1.7894496	0.002087683	0.030809285	1834	tags=30%, list=9%, signal=33%
GO_POSITIVE_REGULATION_OF_GENE_EXPRESSION_EPIGENETIC	75	0.5270731	1.7888546	0	0.030496538	4789	tags=43%, list=24%, signal=56%
GO_MEIOTIC_CELL_CYCLE	177	0.45603862	1.781668	0	0.032784835	2069	tags=23%, list=10%, signal=25%
GO_METAPHASE_PLATE_CONGRESSION	40	0.5924035	1.7787195	0.00617284	0.033289775	2034	tags=28%, list=10%, signal=31%
GO_AMIDE_BIOSYNTHETIC_PROCESS	486	0.41270673	1.7784728	0	0.03287497	7144	tags=60%, list=36%, signal=91%
GO_TRNA_METABOLIC_PROCESS	171	0.45387676	1.772493	0	0.034996275	7116	tags=54%, list=35%, signal=83%
GO_CILIUM_MOVEMENT	33	0.6046542	1.7711973	0	0.03509053	2705	tags=39%, list=13%, signal=45%
GO_MITOTIC_SPINDLE_ORGANIZATION	67	0.51546866	1.769523	0	0.0352359	1831	tags=25%, list=9%, signal=28%
GO_OXIDATIVE_PHOSPHORYLATION	83	0.5123268	1.7649963	0	0.036591325	8381	tags=75%, list=42%, signal=128%
GO_BLOOD_COAGULATION_FIBRIN_CLOT_FORMATION	23	0.6562425	1.762283	0.002020202	0.037474677	1210	tags=30%, list=6%, signal=32%
GO_BETA_CATENIN_TCF_COMPLEX_ASSEMBLY	42	0.57094663	1.7608751	0.005940594	0.037463877	4486	tags=50%, list=22%, signal=64%
GO_GABAERGIC_NEURON_DIFFERENTIATION	15	0.69704485	1.757709	0.007858546	0.038366202	1572	tags=47%, list=8%, signal=51%
GO_REGULATION_OF_EXIT_FROM_MITOSIS	16	0.70230657	1.7560421	0.006085193	0.03853163	1752	tags=25%, list=9%, signal=27%
GO_ACTIVATION_OF_ANAPHASE_PROMOTING_COMPLEX_ACTIVITY	15	0.70589095	1.7469217	0.006072875	0.042181425	1686	tags=33%, list=8%, signal=36%
GO_CYTOPLASMIC_TRANSLATION	38	0.58479834	1.7449877	0.006122449	0.042469416	6652	tags=74%, list=33%, signal=110%
GO_PYRIMIDINE_CONTAINING_COMPOUND_BIOSYNTHETIC_PROCESS	40	0.57620305	1.733475	0	0.047390766	6276	tags=60%, list=31%, signal=87%
GO_MITOCHONDRIAL_RESPIRATORY_CHAIN_COMPLEX_I_BIOGENESIS	55	0.52672493	1.7291476	0.004081633	0.048796706	7150	tags=64%, list=36%, signal=98%
GO_SPERM_MOTILITY	47	0.54041284	1.7197131	0.001976285	0.05335937	2863	tags=38%, list=14%, signal=45%
GO_PROTEIN_LIPID_COMPLEX_ASSEMBLY	21	0.62723005	1.7119133	0.00621118	0.057574686	914	tags=24%, list=5%, signal=25%
GO_DNA_REPLICATION	193	0.42821515	1.7118633	0	0.056871306	7267	tags=53%, list=36%, signal=83%
GO_ANAPHASE_PROMOTING_COMPLEX_DEPENDENT_CATABOLIC_PROCESS	76	0.49131507	1.70677	0.002132196	0.059527054	8569	tags=70%, list=43%, signal=121%
GO_AMINO_ACID_ACTIVATION	51	0.53068674	1.7039483	0.004282655	0.060452815	7099	tags=67%, list=35%, signal=103%
GO_MITOTIC_SPINDLE_ASSEMBLY	39	0.56318307	1.7030376	0.006198347	0.06027897	1661	tags=26%, list=8%, signal=28%
GO_MICROTUBULE_BUNDLE_FORMATION	64	0.5030123	1.6975682	0.004210526	0.0632265	2295	tags=31%, list=11%, signal=35%
GO_RIBOSOME_ASSEMBLY	53	0.5145615	1.6909059	0.004376368	0.06710293	6409	tags=58%, list=32%, signal=86%
GO_NEGATIVE_REGULATION_OF_LIPASE_ACTIVITY	15	0.69694877	1.6896824	0.011650485	0.06710835	697	tags=33%, list=3%, signal=35%
GO_PYRIMIDINE_NUCLEOTIDE_BIOSYNTHETIC_PROCESS	30	0.57746804	1.6882281	0.01183432	0.06729472	6276	tags=67%, list=31%, signal=97%
GO_POLYAMINE_METABOLIC_PROCESS	15	0.6847745	1.6858311	0.008368201	0.06812057	4595	tags=67%, list=23%, signal=86%
GO_PYRIMIDINE_NUCLEOTIDE_METABOLIC_PROCESS	45	0.5451623	1.6848751	0.004329004	0.06796492	6276	tags=56%, list=31%, signal=81%
GO_PEPTIDYL_GLUTAMIC_ACID_MODIFICATION	29	0.57308835	1.6816933	0.010729614	0.06932928	2295	tags=31%, list=11%, signal=35%
GO_TELOMERE_ORGANIZATION	97	0.4702642	1.6814643	0	0.06867321	3947	tags=31%, list=20%, signal=38%
GO_SPINAL_CORD_PATTERNING	24	0.6128193	1.6805826	0.008350731	0.068509884	1929	tags=33%, list=10%, signal=37%
GO_REGULATION_OF_GENE_EXPRESSION_EPIGENETIC	218	0.4179979	1.6795491	0	0.06850119	3852	tags=26%, list=19%, signal=32%
GO_HIGH_DENSITY_LIPOPROTEIN_PARTICLE_REMODELING	15	0.67015314	1.6558218	0.018181818	0.08599929	1834	tags=47%, list=9%, signal=51%
GO_PSEUDOURIDINE_SYNTHESIS	17	0.6668115	1.6505792	0.015904572	0.089103654	4731	tags=65%, list=24%, signal=85%
GO_INTERSTRAND_CROSS_LINK_REPAIR	38	0.54303604	1.6500039	0.001949318	0.08869772	6270	tags=61%, list=31%, signal=88%
GO_REGULATION_OF_SISTER_CHROMATID_SEGREGATION	67	0.48799637	1.6468529	0.004081633	0.090700075	2502	tags=22%, list=12%, signal=25%
GO_REGULATION_OF_HISTONE_H3_K9_METHYLATION	17	0.63442856	1.643971	0.016736401	0.09237992	2146	tags=29%, list=11%, signal=33%
GO_NEURON_FATE_COMMITMENT	67	0.48938575	1.6418661	0.004347826	0.093316175	1264	tags=22%, list=6%, signal=24%
GO_PHOSPHATIDYLCHOLINE_BIOSYNTHETIC_PROCESS	27	0.5791997	1.6400689	0.011881189	0.09388361	496	tags=15%, list=2%, signal=15%
GO_PYRIMIDINE_RIBONUCLEOTIDE_METABOLIC_PROCESS	24	0.5836503	1.6396767	0.01192843	0.09324108	5008	tags=50%, list=25%, signal=67%
GO_MEIOSIS_I	80	0.47446147	1.6386433	0.002178649	0.09319116	3307	tags=33%, list=16%, signal=39%
GO_PYRIMIDINE_NUCLEOSIDE_TRIPHOSPHATE_BIOSYNTHETIC_PROCESS	19	0.62179387	1.6383107	0.012345679	0.092567615	5105	tags=63%, list=25%, signal=85%
GO_PLASMA_LIPOPROTEIN_PARTICLE_CLEARANCE	21	0.6227395	1.6358325	0.008213553	0.09402001	862	tags=24%, list=4%, signal=25%
GO_POSITIVE_REGULATION_OF_STEROID_METABOLIC_PROCESS	23	0.60634303	1.6346332	0.017408123	0.09425939	2486	tags=39%, list=12%, signal=45%
GO_MEIOTIC_CELL_CYCLE_PROCESS	144	0.43229455	1.6341164	0.002074689	0.09383004	3307	tags=27%, list=16%, signal=32%
GO_REGULATION_OF_GENE_SILENCING	52	0.50595456	1.6294806	0.004237288	0.09690811	2326	tags=23%, list=12%, signal=26%
GO_SPINDLE_ASSEMBLY	67	0.4780422	1.6255952	0.006302521	0.0994158	1661	tags=18%, list=8%, signal=19%
GO_NEGATIVE_REGULATION_OF_LIPID_METABOLIC_PROCESS	77	0.4664279	1.62169	0.002040816	0.10217894	2258	tags=25%, list=11%, signal=28%
GO_DNA_REPLICATION_CHECKPOINT	15	0.64649546	1.6198181	0.024948025	0.10303453	3657	tags=47%, list=18%, signal=57%
GO_DNA_DEPENDENT_DNA_REPLICATION	89	0.45202488	1.6190729	0.004201681	0.1027013	7130	tags=54%, list=35%, signal=83%
GO_REGULATION_OF_HETEROTYPIC_CELL_CELL_ADHESION	18	0.6280079	1.61822	0.021696253	0.10260732	392	tags=22%, list=2%, signal=23%
GO_CELLULAR_GLUCURONIDATION	21	0.6001781	1.6165557	0.016666668	0.103180975	785	tags=48%, list=4%, signal=50%
GO_POSITIVE_REGULATION_OF_NITRIC_OXIDE_SYNTHASE_ACTIVITY	20	0.6069847	1.6142832	0.023904383	0.10434781	2515	tags=25%, list=13%, signal=29%
GO_PROTEIN_TARGETING_TO_MEMBRANE	156	0.42056915	1.6140227	0	0.103635706	5253	tags=51%, list=26%, signal=69%
GO_CHOLESTEROL_EFFLUX	26	0.57413036	1.6124377	0.029106028	0.10422611	2761	tags=38%, list=14%, signal=45%
GO_REGULATION_OF_TELOMERASE_RNA_LOCALIZATION_TO_CAJAL_BODY	15	0.66140735	1.6122977	0.022857143	0.103467524	6534	tags=87%, list=32%, signal=128%
GO_NEGATIVE_REGULATION_OF_HEMATOPOIETIC_PROGENITOR_CELL_DIFFERENTIATION	23	0.58429885	1.6091404	0.012170386	0.10556371	2842	tags=43%, list=14%, signal=51%
GO_PROTEIN_LOCALIZATION_TO_CENTROSOME	17	0.6288706	1.601464	0.02268431	0.11217877	3042	tags=47%, list=15%, signal=55%
GO_MITOTIC_CYTOKINESIS	31	0.5463414	1.5979196	0.01682243	0.114758424	2964	tags=32%, list=15%, signal=38%
GO_NEUTRAL_LIPID_METABOLIC_PROCESS	83	0.45526594	1.5961722	0.008474576	0.11561146	2461	tags=25%, list=12%, signal=29%
GO_NEGATIVE_REGULATION_OF_EXTRINSIC_APOPTOTIC_SIGNALING_PATHWAY_VIA_DEATH_DOMAIN_RECEPTORS	34	0.53374845	1.5888752	0.012578616	0.122390464	207	tags=12%, list=1%, signal=12%
GO_BILE_ACID_AND_BILE_SALT_TRANSPORT	31	0.54844344	1.5886358	0.010204081	0.12169561	2225	tags=39%, list=11%, signal=43%
GO_SPLICEOSOMAL_SNRNP_ASSEMBLY	35	0.5297701	1.5880655	0.014522822	0.12127147	7910	tags=71%, list=39%, signal=118%
GO_NEGATIVE_REGULATION_OF_CHROMOSOME_ORGANIZATION	96	0.43458688	1.5751252	0	0.13456953	7858	tags=48%, list=39%, signal=78%
GO_URONIC_ACID_METABOLIC_PROCESS	26	0.5577225	1.5748929	0.021141648	0.13377695	785	tags=38%, list=4%, signal=40%
GO_PYRIMIDINE_NUCLEOSIDE_TRIPHOSPHATE_METABOLIC_PROCESS	21	0.5841683	1.5743155	0.02079002	0.13338163	6276	tags=67%, list=31%, signal=97%
GO_CYTOSKELETON_DEPENDENT_CYTOKINESIS	39	0.51063466	1.5687423	0.016806724	0.13840693	2964	tags=28%, list=15%, signal=33%
GO_FORMATION_OF_TRANSLATION_PREINITIATION_COMPLEX	19	0.6023817	1.5687327	0.0332681	0.13733035	6347	tags=79%, list=32%, signal=115%
GO_EPITHELIAL_CILIUM_MOVEMENT	17	0.6172387	1.5664526	0.020703934	0.13873324	3313	tags=47%, list=16%, signal=56%
GO_REGULATION_OF_HYDROGEN_PEROXIDE_METABOLIC_PROCESS	15	0.6278904	1.5654265	0.035714287	0.13861217	4169	tags=47%, list=21%, signal=59%
GO_VENTRAL_SPINAL_CORD_INTERNEURON_DIFFERENTIATION	17	0.61719704	1.563576	0.035789475	0.1394442	891	tags=29%, list=4%, signal=31%
GO_CHROMOSOME_LOCALIZATION	59	0.47562605	1.5631924	0	0.13871326	2034	tags=25%, list=10%, signal=28%
GO_NEUTRAL_AMINO_ACID_TRANSPORT	32	0.5440112	1.5588176	0.02631579	0.14278916	2186	tags=38%, list=11%, signal=42%
GO_PYRIMIDINE_NUCLEOSIDE_BIOSYNTHETIC_PROCESS	30	0.5418449	1.5571233	0.014256619	0.14351611	6276	tags=53%, list=31%, signal=77%
GO_CYTOKINESIS	80	0.4520601	1.556497	0.00212766	0.14321922	2964	tags=23%, list=15%, signal=26%
GO_NEGATIVE_REGULATION_OF_LIPID_CATABOLIC_PROCESS	19	0.59730965	1.5557096	0.04225352	0.14299348	2095	tags=37%, list=10%, signal=41%
GO_MACROMOLECULAR_COMPLEX_REMODELING	24	0.5738337	1.555253	0.032786883	0.14254254	2515	tags=54%, list=13%, signal=62%
GO_TRNA_PROCESSING	110	0.42490837	1.5543463	0.002155172	0.14245728	9443	tags=75%, list=47%, signal=140%
GO_TELOMERE_MAINTENANCE_VIA_TELOMERASE	17	0.6082382	1.54791	0.032388665	0.14918877	3947	tags=29%, list=20%, signal=37%
GO_DEFENSE_RESPONSE_TO_FUNGUS	36	0.5161905	1.5474465	0.029350106	0.1486823	620	tags=14%, list=3%, signal=14%
GO_CELLULAR_PROTEIN_COMPLEX_DISASSEMBLY	122	0.411163	1.5452323	0.002183406	0.15029448	6452	tags=51%, list=32%, signal=74%
GO_REGULATION_OF_CHOLESTEROL_EFFLUX	19	0.58557844	1.5435061	0.055445544	0.15133929	1834	tags=26%, list=9%, signal=29%
GO_REGULATION_OF_HEMATOPOIETIC_PROGENITOR_CELL_DIFFERENTIATION	38	0.51274925	1.543256	0.019067796	0.15061003	2842	tags=32%, list=14%, signal=37%
GO_NON_RECOMBINATIONAL_REPAIR	65	0.457604	1.5364757	0.008213553	0.15790588	2842	tags=20%, list=14%, signal=23%
GO_PROTEIN_LIPID_COMPLEX_SUBUNIT_ORGANIZATION	36	0.507929	1.5359303	0.021653544	0.15748084	2594	tags=39%, list=13%, signal=45%
GO_ACYLGLYCEROL_HOMEOSTASIS	28	0.5312804	1.5297155	0.02834008	0.16448359	1184	tags=25%, list=6%, signal=27%
GO_RIBOSOMAL_SMALL_SUBUNIT_ASSEMBLY	17	0.6058047	1.5282108	0.03258656	0.1653051	6409	tags=76%, list=32%, signal=112%
GO_MODIFICATION_OF_MORPHOLOGY_OR_PHYSIOLOGY_OF_OTHER_ORGANISM	98	0.42341605	1.5274733	0.010660981	0.1651427	1062	tags=9%, list=5%, signal=10%
GO_REGULATION_OF_NUCLEAR_DIVISION	159	0.39796942	1.5243661	0.002232143	0.16823375	2156	tags=19%, list=11%, signal=21%
GO_POSITIVE_REGULATION_OF_LIGASE_ACTIVITY	108	0.41699526	1.5208843	0.002293578	0.17188089	6810	tags=43%, list=34%, signal=64%
GO_PYRIMIDINE_RIBONUCLEOSIDE_TRIPHOSPHATE_METABOLIC_PROCESS	16	0.5999508	1.5189391	0.06187625	0.1733048	5008	tags=56%, list=25%, signal=75%
GO_BLOOD_COAGULATION_INTRINSIC_PATHWAY	16	0.6049034	1.5178702	0.033472802	0.17363894	1881	tags=31%, list=9%, signal=34%
GO_PTERIDINE_CONTAINING_COMPOUND_BIOSYNTHETIC_PROCESS	16	0.59772545	1.5159199	0.057471264	0.17509258	7525	tags=88%, list=37%, signal=140%
GO_NEGATIVE_REGULATION_OF_NOTCH_SIGNALING_PATHWAY	28	0.5296126	1.5150974	0.025291828	0.17500846	1383	tags=18%, list=7%, signal=19%
GO_DNA_BIOSYNTHETIC_PROCESS	112	0.4167341	1.5142319	0.004597701	0.17526649	4415	tags=29%, list=22%, signal=38%
GO_RNA_DEPENDENT_DNA_BIOSYNTHETIC_PROCESS	21	0.5708527	1.5092548	0.040598292	0.1811121	3947	tags=29%, list=20%, signal=36%
GO_NEGATIVE_REGULATION_OF_CARBOHYDRATE_METABOLIC_PROCESS	52	0.46557233	1.5027262	0.022271715	0.18921356	1425	tags=19%, list=7%, signal=21%
GO_RIBOSOMAL_LARGE_SUBUNIT_ASSEMBLY	23	0.5574473	1.4999337	0.030181086	0.19220564	7033	tags=74%, list=35%, signal=114%
GO_FLAVONOID_METABOLIC_PROCESS	27	0.53857875	1.4956999	0.052301254	0.19733563	785	tags=37%, list=4%, signal=38%
GO_POSITIVE_REGULATION_OF_MITOTIC_NUCLEAR_DIVISION	51	0.4633649	1.492487	0.023655914	0.20115244	1589	tags=22%, list=8%, signal=23%
GO_NEURON_FATE_SPECIFICATION	31	0.5172185	1.4893428	0.025641026	0.204557	1848	tags=35%, list=9%, signal=39%
GO_AMINE_BIOSYNTHETIC_PROCESS	21	0.55250216	1.4887632	0.05490196	0.20418246	3356	tags=48%, list=17%, signal=57%
GO_DNA_REPLICATION_INITIATION	23	0.55490327	1.488598	0.04008016	0.20311429	6064	tags=57%, list=30%, signal=81%
GO_NEUTRAL_LIPID_CATABOLIC_PROCESS	26	0.53771704	1.4880625	0.02886598	0.202656	1705	tags=35%, list=8%, signal=38%
GO_NUCLEOTIDE_SUGAR_BIOSYNTHETIC_PROCESS	19	0.5700372	1.4855844	0.043726236	0.20547847	4376	tags=58%, list=22%, signal=74%
GO_ENTEROENDOCRINE_CELL_DIFFERENTIATION	19	0.5737305	1.4849769	0.048327137	0.20514524	1891	tags=37%, list=9%, signal=41%
GO_ESTABLISHMENT_OF_PROTEIN_LOCALIZATION_TO_ORGANELLE	355	0.35283685	1.4786571	0	0.21352114	6244	tags=42%, list=31%, signal=60%
GO_STEROL_HOMEOSTASIS	56	0.45330015	1.4773223	0.028138528	0.21439855	1457	tags=20%, list=7%, signal=21%
GO_SODIUM_INDEPENDENT_ORGANIC_ANION_TRANSPORT	23	0.54576856	1.4743956	0.047904193	0.2176585	1466	tags=35%, list=7%, signal=37%
GO_POSITIVE_REGULATION_OF_NUCLEAR_DIVISION	62	0.44146466	1.4738375	0.016260162	0.21737498	1589	tags=19%, list=8%, signal=21%
GO_RNA_SPLICING_VIA_TRANSESTERIFICATION_REACTIONS	247	0.36064965	1.4725049	0	0.21827467	8601	tags=53%, list=43%, signal=92%
GO_PIGMENT_METABOLIC_PROCESS	60	0.43849	1.4703	0.034632035	0.2205786	2468	tags=25%, list=12%, signal=28%
GO_DNA_CATABOLIC_PROCESS	27	0.5219558	1.4665554	0.038793102	0.22502354	4132	tags=37%, list=21%, signal=47%
GO_MICROTUBULE_BASED_MOVEMENT	199	0.3715853	1.4651655	0	0.22617649	3163	tags=22%, list=16%, signal=25%
GO_PEPTIDYL_LYSINE_TRIMETHYLATION	23	0.5390771	1.463378	0.056420233	0.22794464	5493	tags=43%, list=27%, signal=60%
GO_REGULATION_OF_PLASMA_LIPOPROTEIN_PARTICLE_LEVELS	45	0.45841053	1.4614215	0.03258656	0.2299109	1184	tags=22%, list=6%, signal=24%
GO_NEGATIVE_REGULATION_OF_MITOTIC_NUCLEAR_DIVISION	34	0.49422917	1.461165	0.04453441	0.22896184	3799	tags=35%, list=19%, signal=43%
GO_NEGATIVE_REGULATION_OF_WOUND_HEALING	58	0.44606304	1.4592509	0.03655914	0.23069	611	tags=17%, list=3%, signal=18%
GO_FOREBRAIN_GENERATION_OF_NEURONS	66	0.43716505	1.4559513	0.028629856	0.23486203	1574	tags=23%, list=8%, signal=25%
GO_NEGATIVE_REGULATION_OF_NUCLEAR_DIVISION	46	0.46576875	1.4543202	0.03285421	0.23632464	3799	tags=30%, list=19%, signal=37%
GO_REVERSE_CHOLESTEROL_TRANSPORT	17	0.57957834	1.4543118	0.06451613	0.23500438	1834	tags=41%, list=9%, signal=45%
GO_DNA_METHYLATION_INVOLVED_IN_GAMETE_GENERATION	18	0.56507313	1.453362	0.064718165	0.23531072	4497	tags=56%, list=22%, signal=71%
GO_NEGATIVE_REGULATION_OF_CELL_DIVISION	60	0.43632787	1.4488338	0.028571429	0.24154602	3408	tags=32%, list=17%, signal=38%
GO_BILE_ACID_BIOSYNTHETIC_PROCESS	20	0.55779016	1.4486856	0.053949904	0.24044506	3091	tags=50%, list=15%, signal=59%
GO_RNA_3_END_PROCESSING	86	0.4088263	1.4484444	0.021881837	0.23951198	7983	tags=59%, list=40%, signal=98%
GO_CEREBRAL_CORTEX_NEURON_DIFFERENTIATION	22	0.5301318	1.4474071	0.055785123	0.23995148	1572	tags=32%, list=8%, signal=34%
GO_POSITIVE_REGULATION_OF_MULTICELLULAR_ORGANISM_GROWTH	32	0.49482107	1.4468021	0.043564357	0.23971778	2419	tags=25%, list=12%, signal=28%
GO_CELL_CYCLE_G1_S_PHASE_TRANSITION	103	0.39584726	1.4446797	0.022222223	0.24196358	4348	tags=31%, list=22%, signal=39%
GO_SEX_DETERMINATION	21	0.54341227	1.4445113	0.08414873	0.24092948	2959	tags=38%, list=15%, signal=45%
GO_TRNA_MODIFICATION	56	0.44004655	1.4403085	0.02079002	0.2468549	9443	tags=82%, list=47%, signal=154%
GO_REGULATION_OF_TRANSCRIPTION_INITIATION_FROM_RNA_POLYMERASE_II_PROMOTER	21	0.5429891	1.4392486	0.048169557	0.24722905	1534	tags=19%, list=8%, signal=21%
GO_FIBRINOLYSIS	21	0.53605175	1.4361079	0.0751073	0.25129232	1788	tags=33%, list=9%, signal=37%
GO_CELL_DIVISION	430	0.33249024	1.4311607	0	0.2585345	2118	tags=16%, list=11%, signal=18%
GO_SENSORY_PERCEPTION_OF_CHEMICAL_STIMULUS	455	0.33294582	1.4270661	0	0.26441956	2145	tags=13%, list=11%, signal=14%
GO_CILIUM_ORGANIZATION	171	0.36581624	1.4260972	0.01330377	0.26486528	3232	tags=20%, list=16%, signal=23%
GO_POSITIVE_REGULATION_OF_TELOMERE_MAINTENANCE	44	0.4596484	1.4249645	0.04525862	0.265524	6636	tags=48%, list=33%, signal=71%
GO_REGULATION_OF_FATTY_ACID_METABOLIC_PROCESS	85	0.40569833	1.4229816	0.022680413	0.26786813	914	tags=15%, list=5%, signal=16%
GO_CLEAVAGE_INVOLVED_IN_RRNA_PROCESSING	18	0.551342	1.4197121	0.0661157	0.27262092	7668	tags=72%, list=38%, signal=117%
GO_DNA_ALKYLATION	45	0.4440784	1.4178464	0.041841004	0.2748284	4497	tags=38%, list=22%, signal=49%
GO_RESPONSE_TO_FUNGUS	49	0.43649483	1.4175165	0.04477612	0.2740745	620	tags=10%, list=3%, signal=11%
GO_DRUG_METABOLIC_PROCESS	39	0.45806268	1.4127995	0.0498008	0.28182095	1509	tags=31%, list=8%, signal=33%
GO_REGULATION_OF_TRANSLATIONAL_FIDELITY	15	0.577731	1.412773	0.07587548	0.28045288	8149	tags=93%, list=41%, signal=157%
GO_CHROMOSOME_SEPARATION	19	0.5352539	1.405296	0.069815196	0.2931711	1863	tags=21%, list=9%, signal=23%
GO_REGULATION_OF_LIGASE_ACTIVITY	128	0.37188473	1.4007725	0.009029346	0.30103117	7052	tags=42%, list=35%, signal=65%
GO_POSITIVE_REGULATION_OF_TELOMERE_CAPPING	16	0.55135006	1.3997707	0.086538464	0.3014589	2701	tags=31%, list=13%, signal=36%
GO_NUCLEOTIDE_SUGAR_METABOLIC_PROCESS	33	0.47441375	1.3991748	0.07173913	0.30120265	6410	tags=55%, list=32%, signal=80%
GO_RRNA_MODIFICATION	22	0.5180962	1.3985013	0.07862903	0.30113772	8136	tags=77%, list=40%, signal=130%
GO_NEGATIVE_REGULATION_OF_RETINOIC_ACID_RECEPTOR_SIGNALING_PATHWAY	23	0.5111853	1.3982228	0.1	0.30025455	942	tags=17%, list=5%, signal=18%
GO_CELL_SEPARATION_AFTER_CYTOKINESIS	16	0.5610395	1.3971208	0.08531746	0.3010844	1745	tags=19%, list=9%, signal=21%
GO_NEGATIVE_REGULATION_OF_CELL_AGING	16	0.5599211	1.3936976	0.09677419	0.3064583	2703	tags=31%, list=13%, signal=36%
GO_CELL_CYCLE_PHASE_TRANSITION	240	0.34060037	1.3912168	0.004385965	0.3099391	2471	tags=16%, list=12%, signal=18%
GO_DSRNA_FRAGMENTATION	21	0.5355063	1.3911376	0.07630522	0.30860376	5089	tags=38%, list=25%, signal=51%
GO_POSITIVE_REGULATION_OF_TRIGLYCERIDE_METABOLIC_PROCESS	20	0.5441984	1.3897095	0.072961375	0.31000382	2515	tags=30%, list=13%, signal=34%
GO_RECIPROCAL_DNA_RECOMBINATION	36	0.4603724	1.3893623	0.06854839	0.30929402	3767	tags=28%, list=19%, signal=34%
GO_POSITIVE_REGULATION_OF_CHROMOSOME_SEGREGATION	25	0.5061167	1.3883461	0.055670105	0.30982694	5437	tags=44%, list=27%, signal=60%
GO_MATURATION_OF_5_8S_RRNA_FROM_TRICISTRONIC_RRNA_TRANSCRIPT_SSU_RRNA_5_8S_RRNA_LSU_RRNA_	19	0.5408777	1.3883121	0.08478261	0.30845636	7970	tags=74%, list=40%, signal=122%
GO_NUCLEOTIDE_PHOSPHORYLATION	57	0.41818824	1.3868961	0.049281314	0.30992243	4379	tags=39%, list=22%, signal=49%
GO_KETONE_BIOSYNTHETIC_PROCESS	24	0.5146933	1.3826569	0.08113591	0.31709677	5288	tags=50%, list=26%, signal=68%
GO_CELL_CYCLE_CHECKPOINT	191	0.34945711	1.381543	0.006535948	0.3179254	3815	tags=23%, list=19%, signal=28%
GO_NEGATIVE_REGULATION_OF_BIOMINERAL_TISSUE_DEVELOPMENT	19	0.52861035	1.3811636	0.107942976	0.3171925	650	tags=21%, list=3%, signal=22%
GO_CYTOLYSIS	23	0.5036911	1.379919	0.100823045	0.31842265	2624	tags=26%, list=13%, signal=30%
GO_MEIOTIC_CHROMOSOME_SEGREGATION	60	0.41906545	1.379149	0.05689278	0.3186686	1968	tags=27%, list=10%, signal=29%
GO_FOREBRAIN_NEURON_DEVELOPMENT	34	0.46019313	1.3789064	0.09090909	0.31766343	1572	tags=26%, list=8%, signal=29%
GO_GLYCEROLIPID_CATABOLIC_PROCESS	36	0.46568334	1.3754933	0.08858268	0.3232657	1705	tags=25%, list=8%, signal=27%
GO_NEGATIVE_REGULATION_OF_RECEPTOR_MEDIATED_ENDOCYTOSIS	17	0.5347655	1.3730886	0.10261569	0.32668912	862	tags=18%, list=4%, signal=18%
GO_REGULATION_OF_LIPASE_ACTIVITY	83	0.38744816	1.3709583	0.04743083	0.3300153	914	tags=13%, list=5%, signal=14%
GO_PROTEIN_ACTIVATION_CASCADE	66	0.41058284	1.3709071	0.047817048	0.32863376	2168	tags=24%, list=11%, signal=27%
GO_NCRNA_3_END_PROCESSING	21	0.4922551	1.3676565	0.09467456	0.33410096	7116	tags=62%, list=35%, signal=96%
GO_DNA_REPAIR	460	0.3161853	1.3673297	0	0.33332825	6735	tags=40%, list=33%, signal=58%
GO_MITOCHONDRIAL_TRANSMEMBRANE_TRANSPORT	53	0.41637585	1.3616123	0.0627451	0.3442405	7735	tags=55%, list=38%, signal=89%
GO_TRIGLYCERIDE_CATABOLIC_PROCESS	21	0.5110879	1.3613101	0.102661595	0.3433375	691	tags=29%, list=3%, signal=30%
GO_POSITIVE_REGULATION_OF_HORMONE_SECRETION	115	0.37018317	1.3612362	0.031914894	0.3420054	1808	tags=21%, list=9%, signal=23%
GO_POSITIVE_REGULATION_OF_TELOMERE_MAINTENANCE_VIA_TELOMERE_LENGTHENING	33	0.46323246	1.3605465	0.08955224	0.3419821	6636	tags=55%, list=33%, signal=81%
GO_REGULATION_OF_DNA_TEMPLATED_TRANSCRIPTION_INITIATION	29	0.4771032	1.3587275	0.094262294	0.34451815	1534	tags=17%, list=8%, signal=19%
GO_DNA_RECOMBINATION	194	0.34644964	1.3566658	0.015765766	0.34739882	4835	tags=29%, list=24%, signal=38%
GO_MITOCHONDRIAL_ATP_SYNTHESIS_COUPLED_PROTON_TRANSPORT	17	0.5277977	1.3551339	0.112840466	0.3491134	3816	tags=35%, list=19%, signal=44%
GO_NEGATIVE_REGULATION_OF_PROTEIN_ACETYLATION	20	0.50883824	1.3548623	0.11652543	0.34816664	324	tags=10%, list=2%, signal=10%
GO_BRANCHED_CHAIN_AMINO_ACID_METABOLIC_PROCESS	23	0.4969634	1.3543681	0.11205074	0.34779274	6157	tags=57%, list=31%, signal=81%
GO_STEROID_METABOLIC_PROCESS	232	0.3369715	1.3539113	0.004504505	0.34734008	1981	tags=18%, list=10%, signal=20%
GO_POSITIVE_REGULATION_OF_SUBSTRATE_ADHESION_DEPENDENT_CELL_SPREADING	27	0.47771156	1.3538483	0.08167331	0.3460217	1037	tags=15%, list=5%, signal=16%
GO_DNA_CATABOLIC_PROCESS_ENDONUCLEOLYTIC	19	0.5036066	1.3534408	0.09274194	0.3454961	4739	tags=37%, list=24%, signal=48%
GO_STEROL_TRANSPORT	50	0.42030707	1.3531286	0.06918239	0.34475502	1834	tags=20%, list=9%, signal=22%
GO_POSITIVE_REGULATION_OF_TRANSCRIPTION_INITIATION_FROM_RNA_POLYMERASE_II_PROMOTER	15	0.560176	1.3527403	0.13346614	0.34420097	1534	tags=20%, list=8%, signal=22%
GO_PROTEIN_TETRAMERIZATION	131	0.36360407	1.3524804	0.030701755	0.34338138	3928	tags=33%, list=20%, signal=41%
GO_NUCLEOSIDE_TRIPHOSPHATE_BIOSYNTHETIC_PROCESS	61	0.40410686	1.3522453	0.06336634	0.34248933	5105	tags=38%, list=25%, signal=50%
GO_NEGATIVE_REGULATION_OF_COAGULATION	48	0.43190974	1.350998	0.05811623	0.34378153	611	tags=19%, list=3%, signal=19%
GO_TERPENOID_METABOLIC_PROCESS	104	0.36996728	1.3499835	0.042462844	0.3445362	1562	tags=19%, list=8%, signal=21%
GO_REGULATION_OF_TELOMERE_CAPPING	22	0.49564	1.3480619	0.09572301	0.347079	2701	tags=23%, list=13%, signal=26%
GO_INNER_MITOCHONDRIAL_MEMBRANE_ORGANIZATION	16	0.5379414	1.3471943	0.13025211	0.34758714	7659	tags=81%, list=38%, signal=131%
GO_TRNA_TRANSPORT	34	0.45638925	1.3443623	0.09205021	0.3522188	8050	tags=59%, list=40%, signal=98%
GO_DNA_STRAND_ELONGATION	29	0.46951717	1.3432429	0.09072581	0.3532122	5389	tags=41%, list=27%, signal=56%
GO_REGULATION_OF_SISTER_CHROMATID_COHESION	17	0.51689315	1.3424695	0.109561756	0.35354942	822	tags=18%, list=4%, signal=18%
GO_APOPTOTIC_DNA_FRAGMENTATION	15	0.54981154	1.3415428	0.12548262	0.3541707	4739	tags=47%, list=24%, signal=61%
GO_POSITIVE_REGULATION_OF_LIPID_METABOLIC_PROCESS	126	0.35993928	1.3414795	0.032327585	0.35289034	2515	tags=21%, list=13%, signal=23%
GO_ACTIN_NUCLEATION	22	0.49212036	1.3333364	0.12857144	0.36989987	5868	tags=41%, list=29%, signal=58%
GO_HEME_METABOLIC_PROCESS	28	0.47588646	1.3326513	0.11787819	0.37001607	5036	tags=39%, list=25%, signal=52%
GO_BASE_EXCISION_REPAIR	39	0.42787597	1.3306959	0.11022044	0.3729836	7130	tags=51%, list=35%, signal=79%
GO_REGULATION_OF_DNA_TEMPLATED_TRANSCRIPTION_ELONGATION	43	0.43472666	1.3277926	0.094736844	0.3782416	7878	tags=49%, list=39%, signal=80%
GO_LIPID_HOMEOSTASIS	106	0.36507788	1.3277861	0.05364807	0.376791	2515	tags=18%, list=13%, signal=20%
GO_HOMOLOGOUS_CHROMOSOME_SEGREGATION	44	0.4232621	1.3277291	0.096359745	0.37544698	1968	tags=30%, list=10%, signal=33%
GO_ELECTRON_TRANSPORT_CHAIN	93	0.36906	1.3261448	0.059670784	0.37762368	7150	tags=60%, list=36%, signal=93%
GO_GUANOSINE_CONTAINING_COMPOUND_BIOSYNTHETIC_PROCESS	15	0.5408318	1.3241639	0.14143427	0.38074344	2902	tags=47%, list=14%, signal=54%
GO_REGULATION_OF_TELOMERE_MAINTENANCE	62	0.3952495	1.3234499	0.1	0.38089183	7858	tags=52%, list=39%, signal=84%
GO_RNA_MODIFICATION	110	0.36241788	1.3232772	0.051229507	0.37983286	5596	tags=36%, list=28%, signal=50%
GO_REGULATION_OF_TRANSLATIONAL_INITIATION	79	0.38126665	1.3219867	0.06013363	0.38134512	6472	tags=43%, list=32%, signal=63%
GO_POSITIVE_REGULATION_OF_ACTIN_FILAMENT_POLYMERIZATION	66	0.38381806	1.3213643	0.080912866	0.3813673	3625	tags=27%, list=18%, signal=33%
GO_CELLULAR_DEFENSE_RESPONSE	59	0.39375907	1.3207775	0.08747515	0.38125756	1557	tags=14%, list=8%, signal=15%
GO_NUCLEOBASE_CONTAINING_SMALL_MOLECULE_INTERCONVERSION	21	0.48331586	1.3202407	0.12133891	0.38104063	4379	tags=38%, list=22%, signal=49%
GO_NEGATIVE_REGULATION_OF_CHROMATIN_MODIFICATION	45	0.42539543	1.3201131	0.10759494	0.3798804	7191	tags=44%, list=36%, signal=69%
GO_REGULATION_OF_TRANSCRIPTION_INVOLVED_IN_G1_S_TRANSITION_OF_MITOTIC_CELL_CYCLE	25	0.4746591	1.3193084	0.12450593	0.38034108	2094	tags=24%, list=10%, signal=27%
GO_REGULATION_OF_LIPID_TRANSPORT	93	0.37095243	1.3189371	0.057082452	0.37977362	2761	tags=24%, list=14%, signal=27%
GO_LIPOPROTEIN_METABOLIC_PROCESS	123	0.35289726	1.3174405	0.052980132	0.3817491	2515	tags=16%, list=13%, signal=18%
GO_PROTEIN_LOCALIZATION_TO_CYTOSKELETON	28	0.46568805	1.3163123	0.11022044	0.38294587	3042	tags=36%, list=15%, signal=42%
GO_DEOXYRIBONUCLEOTIDE_METABOLIC_PROCESS	34	0.43373683	1.3146037	0.13871635	0.38548043	6691	tags=47%, list=33%, signal=70%
GO_MICROTUBULE_CYTOSKELETON_ORGANIZATION	333	0.31138715	1.3130571	0.01635514	0.38759428	2295	tags=16%, list=11%, signal=17%
GO_RIBONUCLEOPROTEIN_COMPLEX_LOCALIZATION	105	0.35814837	1.3121504	0.054054055	0.38829	8131	tags=51%, list=40%, signal=86%
GO_DOUBLE_STRAND_BREAK_REPAIR	153	0.34158605	1.3106251	0.03956044	0.39032564	6017	tags=37%, list=30%, signal=52%
GO_RETROGRADE_VESICLE_MEDIATED_TRANSPORT_GOLGI_TO_ER	77	0.3838077	1.3071948	0.06666667	0.39669237	7399	tags=51%, list=37%, signal=80%
GO_POSITIVE_REGULATION_OF_DNA_TEMPLATED_TRANSCRIPTION_INITIATION	22	0.4819558	1.3069154	0.12007874	0.3959178	1534	tags=18%, list=8%, signal=20%
GO_AMINO_ACID_TRANSMEMBRANE_TRANSPORT	67	0.38575193	1.3056837	0.06651885	0.39749372	2845	tags=33%, list=14%, signal=38%
GO_AROMATIC_AMINO_ACID_FAMILY_CATABOLIC_PROCESS	20	0.50411284	1.3046074	0.12749004	0.39854923	4264	tags=60%, list=21%, signal=76%
GO_AMINE_CATABOLIC_PROCESS	21	0.50350267	1.3043021	0.11788618	0.3978443	4264	tags=57%, list=21%, signal=72%
GO_COFACTOR_CATABOLIC_PROCESS	20	0.5018402	1.3037894	0.13562752	0.3976456	1326	tags=20%, list=7%, signal=21%
GO_NUCLEAR_EXPORT	133	0.34498242	1.3033623	0.044444446	0.39723417	8131	tags=49%, list=40%, signal=82%
GO_REGULATION_OF_MICROTUBULE_POLYMERIZATION_OR_DEPOLYMERIZATION	172	0.33290237	1.3026296	0.03470716	0.39749745	1831	tags=15%, list=9%, signal=16%
GO_CHROMATIN_REMODELING	145	0.34180954	1.3021879	0.045558088	0.39712906	5272	tags=34%, list=26%, signal=45%
GO_HISTONE_H3_K4_METHYLATION	32	0.44429594	1.3021146	0.14526317	0.3958677	2287	tags=22%, list=11%, signal=25%
GO_LACTATION	41	0.41824496	1.3013991	0.092402466	0.3961402	2950	tags=27%, list=15%, signal=31%
GO_CILIUM_MORPHOGENESIS	188	0.3313139	1.300435	0.03956044	0.39697853	3232	tags=18%, list=16%, signal=21%
GO_REGULATION_OF_PROTEIN_UBIQUITINATION_INVOLVED_IN_UBIQUITIN_DEPENDENT_PROTEIN_CATABOLIC_PROCESS	102	0.35847235	1.2997092	0.064444445	0.39725542	7052	tags=45%, list=35%, signal=69%
GO_PYRIMIDINE_DEOXYRIBONUCLEOTIDE_METABOLIC_PROCESS	16	0.51695913	1.2990243	0.15051547	0.39755237	6691	tags=56%, list=33%, signal=84%
GO_RIBONUCLEOSIDE_TRIPHOSPHATE_BIOSYNTHETIC_PROCESS	51	0.40471515	1.297395	0.07484408	0.40006253	4379	tags=33%, list=22%, signal=43%
GO_PEPTIDYL_PROLINE_MODIFICATION	56	0.39675564	1.2965199	0.10165975	0.40067625	4443	tags=34%, list=22%, signal=43%
GO_POSITIVE_REGULATION_OF_MONOOXYGENASE_ACTIVITY	27	0.4631663	1.2957308	0.13929313	0.40117744	2515	tags=19%, list=13%, signal=21%
GO_POSITIVE_REGULATION_OF_RELEASE_OF_CYTOCHROME_C_FROM_MITOCHONDRIA	27	0.46119878	1.2939186	0.11875	0.4040665	5205	tags=44%, list=26%, signal=60%
GO_ACTIN_FILAMENT_POLYMERIZATION	23	0.46555272	1.2918966	0.13530655	0.40725353	5616	tags=43%, list=28%, signal=60%
GO_PROTEIN_DEPOLYMERIZATION	25	0.4673417	1.2891392	0.14693877	0.41244718	1445	tags=20%, list=7%, signal=22%
GO_SIGNAL_TRANSDUCTION_INVOLVED_IN_REGULATION_OF_GENE_EXPRESSION	18	0.49919537	1.2847586	0.15698925	0.42151082	2156	tags=39%, list=11%, signal=44%
GO_PROTEIN_K11_LINKED_UBIQUITINATION	26	0.46278986	1.2833714	0.15938865	0.42343423	5065	tags=31%, list=25%, signal=41%
GO_PHOSPHATIDYLCHOLINE_METABOLIC_PROCESS	63	0.3833722	1.2820784	0.08991228	0.42520523	1543	tags=17%, list=8%, signal=19%
GO_ACUTE_PHASE_RESPONSE	43	0.40871036	1.2817962	0.12804878	0.42452732	1319	tags=23%, list=7%, signal=25%
GO_INDOLALKYLAMINE_METABOLIC_PROCESS	17	0.5143137	1.2815491	0.1691023	0.4236852	5227	tags=59%, list=26%, signal=79%
GO_POSITIVE_REGULATION_OF_HISTONE_METHYLATION	32	0.43835434	1.2812877	0.13441955	0.42297658	2146	tags=19%, list=11%, signal=21%
GO_RESPONSE_TO_DIETARY_EXCESS	21	0.4760353	1.2803401	0.16293278	0.4237633	1819	tags=38%, list=9%, signal=42%
GO_ORGANOPHOSPHATE_ESTER_TRANSPORT	89	0.35780084	1.2764008	0.069869	0.4319482	2761	tags=25%, list=14%, signal=29%
GO_CHROMOSOME_CONDENSATION	30	0.43787768	1.2756926	0.14460285	0.43230236	3527	tags=33%, list=18%, signal=40%
GO_MITOTIC_CELL_CYCLE_CHECKPOINT	138	0.33433723	1.2743208	0.063318774	0.4341538	3815	tags=22%, list=19%, signal=27%
GO_NEGATIVE_REGULATION_OF_GLIOGENESIS	36	0.41820997	1.2737424	0.13842975	0.43417642	2213	tags=22%, list=11%, signal=25%
GO_DNA_SYNTHESIS_INVOLVED_IN_DNA_REPAIR	71	0.3676959	1.2733334	0.098712444	0.43373486	6012	tags=38%, list=30%, signal=54%
GO_MACROMOLECULAR_COMPLEX_DISASSEMBLY	180	0.3256324	1.2724332	0.049661398	0.4346437	6452	tags=43%, list=32%, signal=63%
GO_L_AMINO_ACID_TRANSPORT	57	0.3866758	1.2722396	0.10947368	0.43371928	3097	tags=33%, list=15%, signal=39%
GO_ACUTE_INFLAMMATORY_RESPONSE	73	0.36894837	1.2703987	0.08991228	0.4367506	1829	tags=22%, list=9%, signal=24%
GO_MALE_MEIOSIS	38	0.42035657	1.2664815	0.14968815	0.44498554	2489	tags=24%, list=12%, signal=27%
GO_NEGATIVE_REGULATION_OF_NEURAL_PRECURSOR_CELL_PROLIFERATION	20	0.48228207	1.2651026	0.18562874	0.44712475	58	tags=10%, list=0%, signal=10%
GO_REGULATION_OF_DIGESTIVE_SYSTEM_PROCESS	35	0.42369333	1.2650605	0.1411043	0.4457903	1457	tags=17%, list=7%, signal=18%
GO_NEGATIVE_REGULATION_OF_TRANSLATIONAL_INITIATION	21	0.48321176	1.263326	0.18329939	0.4486214	6472	tags=57%, list=32%, signal=84%
GO_NEGATIVE_REGULATION_OF_HISTONE_MODIFICATION	36	0.41683084	1.2632835	0.12989691	0.44732752	7509	tags=47%, list=37%, signal=75%
GO_REGULATION_OF_EXTRINSIC_APOPTOTIC_SIGNALING_PATHWAY_VIA_DEATH_DOMAIN_RECEPTORS	54	0.3852799	1.2621471	0.106694564	0.44887888	207	tags=7%, list=1%, signal=7%
GO_DNA_TEMPLATED_TRANSCRIPTION_TERMINATION	89	0.35709545	1.2615627	0.07628866	0.44902727	8956	tags=64%, list=45%, signal=115%
GO_ENDOCRINE_PANCREAS_DEVELOPMENT	39	0.41180545	1.2614461	0.13258427	0.44789475	2018	tags=26%, list=10%, signal=28%
GO_ANTIMICROBIAL_HUMORAL_RESPONSE	43	0.41072255	1.2599082	0.14468086	0.45031223	1139	tags=23%, list=6%, signal=25%
GO_NEGATIVE_REGULATION_OF_GENE_SILENCING	19	0.48985502	1.259597	0.16913319	0.44968784	4525	tags=26%, list=23%, signal=34%
GO_NUCLEOTIDE_EXCISION_REPAIR	109	0.3455867	1.2582127	0.063318774	0.4517528	9106	tags=60%, list=45%, signal=108%
GO_TRANSLESION_SYNTHESIS	41	0.40634888	1.257203	0.14915967	0.45287594	6012	tags=41%, list=30%, signal=59%
GO_PORPHYRIN_CONTAINING_COMPOUND_METABOLIC_PROCESS	35	0.4207415	1.2546283	0.13168724	0.45800033	5036	tags=43%, list=25%, signal=57%
GO_POSTREPLICATION_REPAIR	54	0.38478127	1.2528622	0.12681913	0.4612312	7719	tags=50%, list=38%, signal=81%
GO_AMINE_METABOLIC_PROCESS	130	0.3284435	1.2526294	0.07322654	0.4604143	2887	tags=25%, list=14%, signal=29%
GO_NEGATIVE_REGULATION_OF_GLIAL_CELL_DIFFERENTIATION	26	0.45623133	1.2502238	0.15705766	0.46536297	2213	tags=27%, list=11%, signal=30%
GO_GLANDULAR_EPITHELIAL_CELL_DIFFERENTIATION	39	0.41238466	1.2497228	0.15811966	0.465252	1891	tags=31%, list=9%, signal=34%
GO_REGULATION_OF_B_CELL_APOPTOTIC_PROCESS	17	0.48693046	1.2486191	0.19123507	0.46664354	3103	tags=29%, list=15%, signal=35%
GO_SPERM_EGG_RECOGNITION	44	0.39465028	1.2484685	0.14634146	0.46562386	4749	tags=55%, list=24%, signal=71%
GO_REGULATION_OF_PROTEIN_SUMOYLATION	20	0.47413632	1.24823	0.17	0.46479416	1934	tags=20%, list=10%, signal=22%
GO_INSULIN_SECRETION	37	0.41690946	1.2449616	0.15028901	0.47197336	2077	tags=27%, list=10%, signal=30%
GO_ESTABLISHMENT_OF_PROTEIN_LOCALIZATION_TO_MEMBRANE	262	0.30346784	1.2446622	0.03655914	0.47134903	5310	tags=38%, list=26%, signal=51%
GO_NEGATIVE_REGULATION_OF_DNA_RECOMBINATION	16	0.49686542	1.2442602	0.18969072	0.47089368	6594	tags=38%, list=33%, signal=56%
GO_CENTRIOLE_ASSEMBLY	18	0.48804843	1.2438511	0.18441065	0.47051808	1374	tags=11%, list=7%, signal=12%
GO_REGULATION_OF_SPINDLE_ORGANIZATION	18	0.48925817	1.2437688	0.2073922	0.46930194	1745	tags=17%, list=9%, signal=18%
GO_DIENCEPHALON_DEVELOPMENT	76	0.3592659	1.2405015	0.12916666	0.47627655	1439	tags=20%, list=7%, signal=21%
GO_MISFOLDED_OR_INCOMPLETELY_SYNTHESIZED_PROTEIN_CATABOLIC_PROCESS	16	0.4955279	1.2390386	0.2275449	0.47870603	9135	tags=81%, list=45%, signal=149%
GO_N_TERMINAL_PROTEIN_AMINO_ACID_MODIFICATION	24	0.4514635	1.2384638	0.18640351	0.4788154	3488	tags=25%, list=17%, signal=30%
GO_ORGANIC_CYCLIC_COMPOUND_CATABOLIC_PROCESS	422	0.2873871	1.235991	0.025125628	0.48399466	4442	tags=33%, list=22%, signal=42%
GO_MISMATCH_REPAIR	28	0.42937148	1.2357565	0.192	0.48317325	7130	tags=50%, list=35%, signal=77%
GO_REGULATION_OF_DNA_RECOMBINATION	57	0.37550038	1.2353857	0.1319149	0.48272604	6017	tags=39%, list=30%, signal=55%
GO_NEGATIVE_REGULATION_OF_RESPONSE_TO_WOUNDING	150	0.3189927	1.2353469	0.09185804	0.48142096	1337	tags=13%, list=7%, signal=13%
GO_ISOPRENOID_METABOLIC_PROCESS	124	0.33145702	1.2350056	0.09544469	0.48095262	1562	tags=16%, list=8%, signal=17%
GO_DNA_DAMAGE_RESPONSE_DETECTION_OF_DNA_DAMAGE	36	0.41491997	1.2340095	0.16322315	0.48210812	6601	tags=53%, list=33%, signal=78%
GO_TRANSCRIPTION_COUPLED_NUCLEOTIDE_EXCISION_REPAIR	73	0.35751793	1.2337011	0.11255411	0.48159432	9030	tags=58%, list=45%, signal=104%
GO_CELL_FATE_SPECIFICATION	70	0.35761485	1.2315918	0.1416309	0.4856062	1848	tags=20%, list=9%, signal=22%
GO_POSITIVE_REGULATION_OF_PEPTIDE_SECRETION	90	0.34700695	1.2313653	0.109375	0.48478436	1464	tags=18%, list=7%, signal=19%
GO_POSITIVE_REGULATION_OF_DNA_BIOSYNTHETIC_PROCESS	58	0.37180543	1.2304386	0.1392405	0.48568118	5194	tags=38%, list=26%, signal=51%
GO_MITOCHONDRIAL_RNA_METABOLIC_PROCESS	29	0.4297654	1.230241	0.16427104	0.48479313	6912	tags=62%, list=34%, signal=94%
GO_CELLULAR_PROTEIN_COMPLEX_ASSEMBLY	336	0.29064652	1.2286539	0.033175357	0.4875646	4955	tags=29%, list=25%, signal=38%
GO_STRAND_DISPLACEMENT	23	0.4505653	1.2278712	0.20123203	0.48820826	3767	tags=30%, list=19%, signal=37%
GO_RNA_METHYLATION	48	0.38060805	1.2269822	0.16293278	0.48929748	9392	tags=71%, list=47%, signal=133%
GO_MITOCHONDRIAL_ELECTRON_TRANSPORT_CYTOCHROME_C_TO_OXYGEN	16	0.5026098	1.2251437	0.23586744	0.49296314	8381	tags=69%, list=42%, signal=118%
GO_STEROL_METABOLIC_PROCESS	121	0.32858685	1.2205548	0.09710744	0.50424784	1184	tags=11%, list=6%, signal=11%
GO_SKELETAL_MUSCLE_CONTRACTION	30	0.41698703	1.2199025	0.17991632	0.50465435	3489	tags=23%, list=17%, signal=28%
GO_DNA_TEMPLATED_TRANSCRIPTION_ELONGATION	95	0.33619827	1.217639	0.14042553	0.50936186	9030	tags=63%, list=45%, signal=114%
GO_REGULATION_OF_TRANSCRIPTION_INVOLVED_IN_CELL_FATE_COMMITMENT	20	0.46876118	1.2168779	0.23251028	0.5100482	204	tags=15%, list=1%, signal=15%
GO_LYMPHOCYTE_CHEMOTAXIS	37	0.41045606	1.2168196	0.18446602	0.5087782	1862	tags=22%, list=9%, signal=24%
GO_RETINOIC_ACID_METABOLIC_PROCESS	21	0.45066717	1.2163678	0.21428572	0.50856197	356	tags=24%, list=2%, signal=24%
GO_NEGATIVE_REGULATION_OF_CELLULAR_PROTEIN_CATABOLIC_PROCESS	63	0.36267635	1.2145823	0.16166282	0.5120133	1123	tags=13%, list=6%, signal=13%
GO_ORGANELLE_ASSEMBLY	466	0.28198048	1.2138761	0.022779044	0.5126393	3108	tags=16%, list=15%, signal=18%
GO_MATURATION_OF_5_8S_RRNA	28	0.4322825	1.2137456	0.2	0.51156896	7970	tags=57%, list=40%, signal=95%
GO_BILE_ACID_METABOLIC_PROCESS	35	0.4059666	1.2135873	0.16945606	0.5105025	2260	tags=34%, list=11%, signal=39%
GO_DNA_LIGATION	16	0.4830892	1.213559	0.22908367	0.5091758	3380	tags=31%, list=17%, signal=38%
GO_REGULATION_OF_TELOMERE_MAINTENANCE_VIA_TELOMERE_LENGTHENING	48	0.38877568	1.2134014	0.17586912	0.50821614	7858	tags=54%, list=39%, signal=89%
GO_CELL_CYCLE_G2_M_PHASE_TRANSITION	131	0.32049036	1.2126006	0.12200436	0.50898916	1831	tags=12%, list=9%, signal=13%
GO_INTESTINAL_ABSORPTION	26	0.44072375	1.2123905	0.18930042	0.50818735	1457	tags=23%, list=7%, signal=25%
GO_NITROGEN_CYCLE_METABOLIC_PROCESS	15	0.48805797	1.2105995	0.22764228	0.5115812	2737	tags=40%, list=14%, signal=46%
GO_CYTOCHROME_COMPLEX_ASSEMBLY	24	0.43219444	1.2080011	0.197479	0.5174364	7610	tags=58%, list=38%, signal=94%
GO_RNA_LOCALIZATION	167	0.3142088	1.2073112	0.11181434	0.51797634	8229	tags=53%, list=41%, signal=88%
GO_MACROMOLECULE_METHYLATION	191	0.3052346	1.2072033	0.07964602	0.5168754	5645	tags=32%, list=28%, signal=45%
GO_MALE_MEIOSIS_I	17	0.47059774	1.2070544	0.225	0.51588696	1064	tags=18%, list=5%, signal=19%
GO_PANCREAS_DEVELOPMENT	71	0.35518318	1.2069346	0.15732759	0.514834	2188	tags=24%, list=11%, signal=27%
GO_SNRNA_PROCESSING	22	0.45403263	1.2068342	0.20987654	0.5136772	7668	tags=59%, list=38%, signal=95%
GO_REGULATION_OF_CAMP_MEDIATED_SIGNALING	23	0.44344094	1.2062749	0.22129436	0.513743	4627	tags=43%, list=23%, signal=56%
GO_REGULATION_OF_CHROMOSOME_ORGANIZATION	270	0.29361823	1.202261	0.055555556	0.523418	5546	tags=30%, list=28%, signal=40%
GO_PROTEIN_POLYMERIZATION	66	0.35621366	1.2001988	0.16500995	0.52783453	486	tags=8%, list=2%, signal=8%
GO_NEGATIVE_REGULATION_OF_PROTEIN_COMPLEX_DISASSEMBLY	167	0.30971336	1.2000953	0.0955414	0.52674806	1831	tags=14%, list=9%, signal=16%
GO_NEGATIVE_REGULATION_OF_PROTEIN_MODIFICATION_BY_SMALL_PROTEIN_CONJUGATION_OR_REMOVAL	136	0.31554106	1.1985434	0.10878661	0.5295278	7052	tags=45%, list=35%, signal=69%
GO_NUCLEOTIDE_EXCISION_REPAIR_DNA_GAP_FILLING	24	0.44234923	1.197449	0.23449612	0.5311365	7130	tags=54%, list=35%, signal=84%
GO_LYMPHOCYTE_MIGRATION	48	0.3786078	1.1954209	0.18789144	0.5354521	2100	tags=23%, list=10%, signal=26%
GO_SPECIFICATION_OF_SYMMETRY	113	0.31970894	1.194506	0.13186814	0.53661543	2188	tags=19%, list=11%, signal=21%
GO_OLFACTORY_LOBE_DEVELOPMENT	36	0.39769045	1.1937002	0.21314742	0.53744644	1574	tags=25%, list=8%, signal=27%
GO_REGULATION_OF_ACTIN_NUCLEATION	26	0.41972554	1.1933726	0.22532588	0.5369303	4394	tags=31%, list=22%, signal=39%
GO_ORGANIC_ACID_TRANSMEMBRANE_TRANSPORT	103	0.3283692	1.1930311	0.15367965	0.536539	2845	tags=29%, list=14%, signal=34%
GO_REGULATION_OF_TRANSLATION_IN_RESPONSE_TO_STRESS	19	0.44902223	1.1923945	0.22554891	0.5368667	6472	tags=47%, list=32%, signal=70%
GO_REGULATION_OF_LIPID_METABOLIC_PROCESS	273	0.29214787	1.1913564	0.071428575	0.5383819	2515	tags=17%, list=13%, signal=19%
GO_VIRAL_LIFE_CYCLE	287	0.28598523	1.190922	0.06695464	0.5382518	4609	tags=34%, list=23%, signal=44%
GO_NITRIC_OXIDE_MEDIATED_SIGNAL_TRANSDUCTION	17	0.46614322	1.1908443	0.23031496	0.5370896	3813	tags=47%, list=19%, signal=58%
GO_PLATELET_DEGRANULATION	104	0.3269399	1.1895608	0.13846155	0.5392701	808	tags=10%, list=4%, signal=10%
GO_CELL_AGGREGATION	21	0.43802753	1.1868079	0.21294363	0.5454274	2544	tags=29%, list=13%, signal=33%
GO_BODY_FLUID_SECRETION	71	0.34506062	1.1864464	0.17419355	0.54506147	2950	tags=24%, list=15%, signal=28%
GO_REGULATION_OF_CELL_DIVISION	265	0.2903553	1.1863719	0.0775	0.54388154	3238	tags=21%, list=16%, signal=24%
GO_REGULATION_OF_WOUND_HEALING	125	0.3148673	1.186017	0.13704497	0.54349643	1219	tags=14%, list=6%, signal=14%
GO_ETHANOLAMINE_CONTAINING_COMPOUND_METABOLIC_PROCESS	84	0.33575264	1.1852708	0.16737288	0.5442447	2455	tags=20%, list=12%, signal=23%
GO_EPITHELIAL_CELL_MATURATION	15	0.4856198	1.1845069	0.26127818	0.54514766	2428	tags=33%, list=12%, signal=38%
GO_POSITIVE_REGULATION_OF_TELOMERASE_ACTIVITY	28	0.41394547	1.1837202	0.22562142	0.54592353	3896	tags=32%, list=19%, signal=40%
GO_RESPONSE_TO_XENOBIOTIC_STIMULUS	104	0.3235435	1.1824137	0.16463415	0.5481708	1698	tags=22%, list=8%, signal=24%
GO_NUCLEOSIDE_MONOPHOSPHATE_BIOSYNTHETIC_PROCESS	81	0.3328976	1.1809126	0.15416667	0.55102444	5175	tags=35%, list=26%, signal=46%
GO_DETECTION_OF_MECHANICAL_STIMULUS_INVOLVED_IN_SENSORY_PERCEPTION	23	0.43264967	1.1804707	0.24485597	0.5509967	1306	tags=26%, list=6%, signal=28%
GO_POSTTRANSCRIPTIONAL_GENE_SILENCING	41	0.38646448	1.1794152	0.21398304	0.55252254	5093	tags=32%, list=25%, signal=42%
GO_PHOSPHOLIPID_TRANSPORT	58	0.35845968	1.1774938	0.20295984	0.5566936	1897	tags=19%, list=9%, signal=21%
GO_POSITIVE_REGULATION_OF_DNA_TEMPLATED_TRANSCRIPTION_ELONGATION	22	0.43699774	1.1766814	0.2413793	0.5577645	7878	tags=45%, list=39%, signal=75%
GO_REGULATION_OF_TRANSLATIONAL_ELONGATION	23	0.44149518	1.1750835	0.24547283	0.5609953	8149	tags=74%, list=41%, signal=124%
GO_ADP_METABOLIC_PROCESS	45	0.37279475	1.1748385	0.20404041	0.56029433	4094	tags=33%, list=20%, signal=42%
GO_ANION_TRANSMEMBRANE_TRANSPORT	249	0.28769922	1.1742207	0.08791209	0.5607035	2012	tags=20%, list=10%, signal=22%
GO_TRNA_METHYLATION	22	0.4331931	1.1737229	0.23874755	0.56068504	9392	tags=86%, list=47%, signal=162%
GO_PROTEIN_EXIT_FROM_ENDOPLASMIC_RETICULUM	20	0.4463074	1.1724765	0.26877472	0.5628711	7437	tags=65%, list=37%, signal=103%
GO_ORGAN_REGENERATION	82	0.33805656	1.1724328	0.18709677	0.5616189	2269	tags=18%, list=11%, signal=21%
GO_FEEDING_BEHAVIOR	91	0.32669592	1.1723406	0.16475973	0.5605449	1116	tags=19%, list=6%, signal=20%
GO_NEGATIVE_REGULATION_OF_EPITHELIAL_CELL_APOPTOTIC_PROCESS	34	0.40156734	1.172183	0.246	0.55956393	1170	tags=18%, list=6%, signal=19%
GO_RNA_PHOSPHODIESTER_BOND_HYDROLYSIS_ENDONUCLEOLYTIC	55	0.35372737	1.1708106	0.1879845	0.5621824	5612	tags=38%, list=28%, signal=53%
GO_REGULATION_OF_RETINOIC_ACID_RECEPTOR_SIGNALING_PATHWAY	29	0.40215018	1.169575	0.24493927	0.564436	942	tags=14%, list=5%, signal=14%
GO_HORMONE_TRANSPORT	75	0.34161347	1.1690203	0.20338982	0.56455207	1743	tags=19%, list=9%, signal=20%
GO_SPLICEOSOMAL_COMPLEX_ASSEMBLY	43	0.37249476	1.1687255	0.22391304	0.5640496	8460	tags=58%, list=42%, signal=100%
GO_NEGATIVE_REGULATION_OF_CYSTEINE_TYPE_ENDOPEPTIDASE_ACTIVITY	87	0.3336738	1.1683061	0.18565401	0.5638996	1129	tags=10%, list=6%, signal=11%
GO_DNA_METHYLATION_OR_DEMETHYLATION	59	0.35533994	1.1681082	0.20206186	0.5631445	4525	tags=36%, list=23%, signal=46%
GO_REGULATION_OF_NEURON_MIGRATION	29	0.40435374	1.165057	0.23742455	0.5704697	503	tags=14%, list=3%, signal=14%
GO_SENSORY_PERCEPTION_OF_LIGHT_STIMULUS	209	0.29157668	1.1642036	0.09090909	0.5715657	1623	tags=14%, list=8%, signal=15%
GO_POSITIVE_REGULATION_OF_BEHAVIOR	25	0.41528767	1.1629194	0.24032587	0.57394916	886	tags=16%, list=4%, signal=17%
GO_REGULATION_OF_ENDOCRINE_PROCESS	47	0.36450714	1.1611739	0.20860215	0.5776466	4005	tags=38%, list=20%, signal=48%
GO_CELLULAR_LIPID_CATABOLIC_PROCESS	148	0.30366442	1.1608378	0.14442013	0.5772811	2584	tags=17%, list=13%, signal=19%
GO_ARP2_3_COMPLEX_MEDIATED_ACTIN_NUCLEATION	16	0.45529714	1.1606705	0.25413224	0.5763829	5868	tags=44%, list=29%, signal=62%
GO_POSITIVE_REGULATION_OF_CIRCADIAN_RHYTHM	20	0.4443811	1.160339	0.26294822	0.5759897	221	tags=10%, list=1%, signal=10%
GO_ACETYL_COA_METABOLIC_PROCESS	26	0.4185813	1.1601205	0.25514403	0.57523566	2066	tags=23%, list=10%, signal=26%
GO_REGULATION_OF_DOUBLE_STRAND_BREAK_REPAIR_VIA_HOMOLOGOUS_RECOMBINATION	19	0.44810522	1.1585884	0.270428	0.57827	6017	tags=53%, list=30%, signal=75%
GO_NUCLEOSIDE_DIPHOSPHATE_METABOLIC_PROCESS	80	0.32528305	1.1582752	0.19491525	0.5778124	4094	tags=30%, list=20%, signal=38%
GO_CELLULAR_RESPIRATION	142	0.30168173	1.1569839	0.16407983	0.5802995	7150	tags=51%, list=36%, signal=79%
GO_APOPTOTIC_NUCLEAR_CHANGES	25	0.40389404	1.1565646	0.25048545	0.5802221	4739	tags=40%, list=24%, signal=52%
GO_REGULATION_OF_STEROID_METABOLIC_PROCESS	71	0.33534592	1.1556553	0.19213974	0.5815315	1851	tags=15%, list=9%, signal=17%
GO_ANION_HOMEOSTASIS	41	0.37175956	1.1555985	0.24640657	0.58034116	1184	tags=20%, list=6%, signal=21%
GO_NEGATIVE_REGULATION_OF_ENDOPLASMIC_RETICULUM_STRESS_INDUCED_INTRINSIC_APOPTOTIC_SIGNALING_PATHWAY	19	0.43987444	1.1540204	0.27142859	0.5835828	4176	tags=37%, list=21%, signal=46%
GO_ORGANIC_ANION_TRANSPORT	381	0.27093083	1.1535045	0.07029478	0.5837668	2012	tags=19%, list=10%, signal=21%
GO_HOMOPHILIC_CELL_ADHESION_VIA_PLASMA_MEMBRANE_ADHESION_MOLECULES	153	0.29958257	1.1512119	0.17409766	0.58919126	1414	tags=21%, list=7%, signal=22%
GO_NUCLEAR_TRANSCRIBED_MRNA_CATABOLIC_PROCESS_EXONUCLEOLYTIC	31	0.39311537	1.1512064	0.2430279	0.5878492	8880	tags=61%, list=44%, signal=110%
GO_NEUROPEPTIDE_SIGNALING_PATHWAY	95	0.3206986	1.1509355	0.20316027	0.5873096	1270	tags=19%, list=6%, signal=20%
GO_TERMINATION_OF_RNA_POLYMERASE_II_TRANSCRIPTION	50	0.35923445	1.1491251	0.24346076	0.5913105	8859	tags=60%, list=44%, signal=107%
GO_POSITIVE_REGULATION_OF_DNA_RECOMBINATION	17	0.4668721	1.1491234	0.2988048	0.5899651	5412	tags=41%, list=27%, signal=56%
GO_SIGNAL_RELEASE	169	0.29310507	1.148905	0.15473442	0.5892816	2215	tags=20%, list=11%, signal=22%
GO_REGULATION_OF_PROTEIN_ACTIVATION_CASCADE	34	0.38070908	1.1487648	0.26977688	0.58837277	2624	tags=26%, list=13%, signal=30%
GO_MITOTIC_RECOMBINATION	38	0.37851688	1.1460103	0.24324325	0.5951582	6012	tags=39%, list=30%, signal=56%
GO_TELOMERE_MAINTENANCE_VIA_TELOMERE_LENGTHENING	25	0.41180822	1.1454018	0.27734375	0.595617	3947	tags=28%, list=20%, signal=35%
GO_TETRAPYRROLE_METABOLIC_PROCESS	56	0.34563938	1.1453052	0.21568628	0.5945749	3915	tags=29%, list=19%, signal=35%
GO_PROTEIN_KINASE_C_SIGNALING	16	0.45622677	1.1447856	0.28654972	0.59480613	4250	tags=38%, list=21%, signal=48%
GO_SERINE_FAMILY_AMINO_ACID_BIOSYNTHETIC_PROCESS	15	0.46763334	1.1447577	0.28099173	0.5935511	6632	tags=53%, list=33%, signal=80%
GO_TELOMERE_MAINTENANCE_VIA_RECOMBINATION	31	0.3945092	1.1446403	0.26693228	0.59257877	6549	tags=42%, list=33%, signal=62%
GO_ORGANIC_HYDROXY_COMPOUND_BIOSYNTHETIC_PROCESS	172	0.29104933	1.1423519	0.18708241	0.5981047	2260	tags=17%, list=11%, signal=19%
GO_PREASSEMBLY_OF_GPI_ANCHOR_IN_ER_MEMBRANE	15	0.4644283	1.1422368	0.27944112	0.59711796	7764	tags=67%, list=39%, signal=109%
GO_CELL_FATE_COMMITMENT	226	0.28574666	1.1420857	0.15681818	0.59622097	1264	tags=13%, list=6%, signal=14%
GO_HUMORAL_IMMUNE_RESPONSE	149	0.29477704	1.1409897	0.16888888	0.59816444	2267	tags=18%, list=11%, signal=20%
GO_REGULATION_OF_MICROTUBULE_BASED_PROCESS	233	0.28357697	1.1391928	0.16018307	0.60207283	2964	tags=17%, list=15%, signal=20%
GO_GLUTAMATE_RECEPTOR_SIGNALING_PATHWAY	41	0.3625736	1.1368883	0.2548638	0.60752016	3420	tags=34%, list=17%, signal=41%
GO_SYNAPTONEMAL_COMPLEX_ORGANIZATION	18	0.44532275	1.136627	0.27402863	0.60694635	1794	tags=33%, list=9%, signal=37%
GO_REGULATION_OF_CYCLIN_DEPENDENT_PROTEIN_KINASE_ACTIVITY	94	0.31850052	1.1350011	0.20518358	0.61054593	2094	tags=17%, list=10%, signal=19%
GO_REGULATION_OF_CHROMATIN_SILENCING	21	0.4243388	1.1334132	0.32480314	0.61372906	5437	tags=33%, list=27%, signal=46%
GO_REGULATION_OF_FEEDING_BEHAVIOR	21	0.41854826	1.1333432	0.28988326	0.6125906	886	tags=19%, list=4%, signal=20%
GO_ORGANIC_HYDROXY_COMPOUND_TRANSPORT	154	0.29679528	1.1328151	0.17401393	0.61273783	2012	tags=20%, list=10%, signal=22%
GO_OLIGOSACCHARIDE_LIPID_INTERMEDIATE_BIOSYNTHETIC_PROCESS	20	0.4288034	1.1306047	0.27813163	0.6179912	7276	tags=55%, list=36%, signal=86%
GO_POSITIVE_REGULATION_OF_VASODILATION	32	0.38470012	1.1295514	0.26653695	0.6197039	832	tags=16%, list=4%, signal=16%
GO_DNA_STRAND_ELONGATION_INVOLVED_IN_DNA_REPLICATION	24	0.40672764	1.1285334	0.2881002	0.6213896	5389	tags=46%, list=27%, signal=63%
GO_NATURAL_KILLER_CELL_MEDIATED_IMMUNITY	24	0.41611314	1.1281749	0.30357143	0.62114453	759	tags=13%, list=4%, signal=13%
GO_POSITIVE_REGULATION_OF_CELL_CYCLE_ARREST	84	0.32362998	1.1278003	0.24089068	0.6209529	3815	tags=23%, list=19%, signal=28%
GO_MITOTIC_G2_M_TRANSITION_CHECKPOINT	19	0.4312666	1.1277388	0.30384615	0.6198144	2539	tags=32%, list=13%, signal=36%
GO_REGULATION_OF_COAGULATION	88	0.32015026	1.1263108	0.19522777	0.6228018	1219	tags=15%, list=6%, signal=16%
GO_MAINTENANCE_OF_PROTEIN_LOCALIZATION_IN_ORGANELLE	29	0.39264184	1.1259583	0.27142859	0.6225014	3019	tags=17%, list=15%, signal=20%
GO_LIPID_LOCALIZATION	262	0.27559462	1.125828	0.15560167	0.6215644	2012	tags=15%, list=10%, signal=17%
GO_MULTICELLULAR_ORGANISM_METABOLIC_PROCESS	91	0.31775078	1.1240963	0.22929937	0.6255309	2600	tags=23%, list=13%, signal=26%
GO_POSITIVE_REGULATION_OF_CELL_DIVISION	130	0.29742944	1.1237218	0.18438178	0.6253082	1589	tags=14%, list=8%, signal=15%
GO_SPLEEN_DEVELOPMENT	38	0.3648873	1.1236871	0.28772637	0.62407434	2325	tags=18%, list=12%, signal=21%
GO_REGULATION_OF_MAMMARY_GLAND_EPITHELIAL_CELL_PROLIFERATION	16	0.44739637	1.1235734	0.3043478	0.62312394	374	tags=13%, list=2%, signal=13%
GO_NEGATIVE_REGULATION_OF_MYOTUBE_DIFFERENTIATION	18	0.4442978	1.1234939	0.2851153	0.6220469	1531	tags=22%, list=8%, signal=24%
GO_NEGATIVE_REGULATION_OF_ENDOTHELIAL_CELL_APOPTOTIC_PROCESS	26	0.41111997	1.1232942	0.2990099	0.6213383	1061	tags=15%, list=5%, signal=16%
GO_VITAMIN_TRANSPORT	34	0.37740102	1.1225454	0.27920792	0.6222143	4373	tags=35%, list=22%, signal=45%
GO_NUCLEOBASE_BIOSYNTHETIC_PROCESS	18	0.43027392	1.122208	0.2991632	0.6219365	5175	tags=56%, list=26%, signal=75%
GO_PROTEIN_TARGETING	399	0.26353264	1.1214437	0.14319809	0.62296695	6759	tags=42%, list=34%, signal=61%
GO_REGULATION_OF_MICROTUBULE_BASED_MOVEMENT	18	0.43197715	1.1214212	0.29853863	0.6217258	2188	tags=28%, list=11%, signal=31%
GO_RNA_SPLICING	332	0.26699698	1.1186188	0.13868614	0.62895435	8972	tags=55%, list=45%, signal=97%
GO_POSITIVE_REGULATION_OF_PROTEIN_MODIFICATION_BY_SMALL_PROTEIN_CONJUGATION_OR_REMOVAL	191	0.28181955	1.1180837	0.18736383	0.6293092	6821	tags=39%, list=34%, signal=58%
GO_PROTEIN_TARGETING_TO_MITOCHONDRION	49	0.34619555	1.1173925	0.30043858	0.62995726	8244	tags=67%, list=41%, signal=114%
GO_RETROGRADE_PROTEIN_TRANSPORT_ER_TO_CYTOSOL	16	0.45372292	1.1173159	0.32007954	0.62890136	5974	tags=56%, list=30%, signal=80%
GO_FEMALE_MEIOTIC_DIVISION	25	0.39908415	1.1157689	0.2892057	0.6322715	1424	tags=16%, list=7%, signal=17%
GO_PEPTIDE_SECRETION	56	0.33859295	1.1157532	0.2836439	0.6310036	3299	tags=30%, list=16%, signal=36%
GO_POSITIVE_REGULATION_OF_CELL_CYCLE_PROCESS	242	0.2771219	1.1157395	0.16995074	0.62974244	3408	tags=19%, list=17%, signal=22%
GO_SYNAPSIS	34	0.37158155	1.1153737	0.2795031	0.62952	3307	tags=35%, list=16%, signal=42%
GO_REGULATION_OF_CELL_CYCLE_ARREST	107	0.3088907	1.1149205	0.2371134	0.629666	3815	tags=24%, list=19%, signal=30%
GO_LIPID_CATABOLIC_PROCESS	243	0.2730072	1.1148486	0.18426967	0.628596	2611	tags=18%, list=13%, signal=20%
GO_MRNA_3_END_PROCESSING	60	0.33579805	1.1134889	0.2544643	0.6313849	7983	tags=55%, list=40%, signal=91%
GO_REGULATION_OF_MEIOTIC_NUCLEAR_DIVISION	29	0.379255	1.1126158	0.32093933	0.63279325	3148	tags=21%, list=16%, signal=24%
GO_MACROPHAGE_DIFFERENTIATION	19	0.42488086	1.1115165	0.31610337	0.6347055	1821	tags=16%, list=9%, signal=17%
GO_CELLULAR_HORMONE_METABOLIC_PROCESS	104	0.30687842	1.1109158	0.2650862	0.6351447	1584	tags=19%, list=8%, signal=21%
GO_REGULATION_OF_CELL_AGING	32	0.37460318	1.1082301	0.31	0.6419111	3036	tags=22%, list=15%, signal=26%
GO_HISTONE_MRNA_METABOLIC_PROCESS	28	0.39063817	1.108177	0.3246493	0.64077735	7025	tags=46%, list=35%, signal=71%
GO_REGULATION_OF_VASODILATION	48	0.34370336	1.1072292	0.30040324	0.6424434	1213	tags=17%, list=6%, signal=18%
GO_COLLAGEN_FIBRIL_ORGANIZATION	37	0.3665662	1.1059102	0.2777778	0.64519286	2911	tags=27%, list=14%, signal=32%
GO_NEUROTRANSMITTER_TRANSPORT	152	0.28957716	1.1052849	0.23127754	0.6457903	2215	tags=22%, list=11%, signal=25%
GO_NEGATIVE_REGULATION_OF_RNA_SPLICING	18	0.4342052	1.1043437	0.31462926	0.6472964	8059	tags=67%, list=40%, signal=111%
GO_DNA_MODIFICATION	79	0.31595048	1.1042634	0.2620545	0.6462278	4525	tags=33%, list=23%, signal=42%
GO_HUMORAL_IMMUNE_RESPONSE_MEDIATED_BY_CIRCULATING_IMMUNOGLOBULIN	36	0.37090087	1.1036047	0.29957807	0.6469045	2624	tags=28%, list=13%, signal=32%
GO_REGULATION_OF_PROTEIN_COMPLEX_DISASSEMBLY	210	0.2777502	1.1034085	0.2246696	0.646207	1831	tags=13%, list=9%, signal=14%
GO_TRANSCRIPTION_ELONGATION_FROM_RNA_POLYMERASE_II_PROMOTER	80	0.3200331	1.1029906	0.26694915	0.6461458	9030	tags=63%, list=45%, signal=113%
GO_HEPATICOBILIARY_SYSTEM_DEVELOPMENT	122	0.297939	1.1028794	0.24255319	0.64518666	3498	tags=20%, list=17%, signal=25%
GO_CARTILAGE_DEVELOPMENT_INVOLVED_IN_ENDOCHONDRAL_BONE_MORPHOGENESIS	19	0.42180124	1.1018205	0.35222673	0.64715266	738	tags=16%, list=4%, signal=16%
GO_PURINE_NUCLEOSIDE_MONOPHOSPHATE_BIOSYNTHETIC_PROCESS	60	0.33755067	1.0994997	0.27292112	0.65316105	4280	tags=30%, list=21%, signal=38%
GO_REGULATION_OF_SIGNAL_TRANSDUCTION_BY_P53_CLASS_MEDIATOR	158	0.2866125	1.0989174	0.24672489	0.6536299	3802	tags=20%, list=19%, signal=24%
GO_NEGATIVE_REGULATION_OF_B_CELL_PROLIFERATION	15	0.44692937	1.0982429	0.33131313	0.6544755	2366	tags=27%, list=12%, signal=30%
GO_MONOSACCHARIDE_TRANSPORT	52	0.3345306	1.0967281	0.28723404	0.65789944	1636	tags=15%, list=8%, signal=17%
GO_REGULATION_OF_CYTOKINESIS	61	0.32879904	1.0957291	0.29718876	0.6597325	3213	tags=23%, list=16%, signal=27%
GO_PHOSPHOLIPID_CATABOLIC_PROCESS	29	0.38142866	1.0950813	0.3128964	0.6604767	641	tags=10%, list=3%, signal=11%
GO_REGULATION_OF_DNA_DAMAGE_RESPONSE_SIGNAL_TRANSDUCTION_BY_P53_CLASS_MEDIATOR	28	0.3875139	1.0946789	0.33988214	0.66043913	3036	tags=21%, list=15%, signal=25%
GO_NEGATIVE_REGULATION_OF_HISTONE_ACETYLATION	15	0.44628862	1.0943626	0.33805668	0.66012996	7509	tags=67%, list=37%, signal=106%
GO_REGULATION_OF_ENDOPLASMIC_RETICULUM_STRESS_INDUCED_INTRINSIC_APOPTOTIC_SIGNALING_PATHWAY	30	0.37810558	1.0917765	0.31578946	0.66691357	4393	tags=27%, list=22%, signal=34%
GO_RNA_SPLICING_VIA_ENDONUCLEOLYTIC_CLEAVAGE_AND_LIGATION	16	0.45060325	1.0915575	0.34117648	0.6662645	8498	tags=63%, list=42%, signal=108%
GO_REGULATION_OF_TRIGLYCERIDE_METABOLIC_PROCESS	32	0.37264845	1.0911841	0.32793522	0.6661872	914	tags=13%, list=5%, signal=13%
GO_PROTEIN_LOCALIZATION_TO_SYNAPSE	15	0.44715595	1.0907822	0.3662239	0.66619545	483	tags=13%, list=2%, signal=14%
GO_ANTIGEN_PROCESSING_AND_PRESENTATION_OF_EXOGENOUS_PEPTIDE_ANTIGEN_VIA_MHC_CLASS_I	66	0.32873392	1.0904918	0.27548808	0.665848	8669	tags=68%, list=43%, signal=119%
GO_NUCLEAR_TRANSCRIBED_MRNA_CATABOLIC_PROCESS_DEADENYLATION_DEPENDENT_DECAY	57	0.32999307	1.0861868	0.31111112	0.67823106	6570	tags=39%, list=33%, signal=57%
GO_GLYCOSYL_COMPOUND_BIOSYNTHETIC_PROCESS	115	0.29164946	1.0849384	0.27327934	0.6808358	4069	tags=25%, list=20%, signal=31%
GO_MODIFICATION_BY_SYMBIONT_OF_HOST_MORPHOLOGY_OR_PHYSIOLOGY	45	0.34421858	1.0845901	0.30952382	0.6806095	2803	tags=13%, list=14%, signal=15%
GO_METALLO_SULFUR_CLUSTER_ASSEMBLY	17	0.43417773	1.0844082	0.38372093	0.67990154	7720	tags=59%, list=38%, signal=95%
GO_VENTRICULAR_CARDIAC_MUSCLE_TISSUE_DEVELOPMENT	45	0.34835336	1.0834951	0.31300813	0.6815075	1197	tags=16%, list=6%, signal=17%
GO_SIGNAL_TRANSDUCTION_BY_P53_CLASS_MEDIATOR	123	0.29056236	1.0824224	0.28723404	0.68366694	3898	tags=21%, list=19%, signal=26%
GO_ORGAN_OR_TISSUE_SPECIFIC_IMMUNE_RESPONSE	29	0.38259983	1.0822319	0.32359082	0.68300915	1663	tags=31%, list=8%, signal=34%
GO_GLUCOCORTICOID_METABOLIC_PROCESS	16	0.42789596	1.0784521	0.385567	0.6937955	1584	tags=25%, list=8%, signal=27%
GO_POSITIVE_REGULATION_OF_TRANSLATIONAL_INITIATION	22	0.3986759	1.0765504	0.35685483	0.6984423	7384	tags=50%, list=37%, signal=79%
GO_NEURAL_TUBE_PATTERNING	33	0.36041287	1.0761373	0.35135135	0.69845724	2421	tags=15%, list=12%, signal=17%
GO_SIGNAL_TRANSDUCTION_IN_RESPONSE_TO_DNA_DAMAGE	95	0.30085048	1.075648	0.3006263	0.6986918	3857	tags=21%, list=19%, signal=26%
GO_DORSAL_VENTRAL_PATTERN_FORMATION	90	0.30112168	1.0747654	0.2948718	0.70025486	1848	tags=17%, list=9%, signal=18%
GO_MULTICELLULAR_ORGANISMAL_MOVEMENT	40	0.35215446	1.07313	0.34446764	0.7042547	3489	tags=20%, list=17%, signal=24%
GO_RRNA_TRANSCRIPTION	18	0.42974374	1.0714793	0.374502	0.70829767	6687	tags=56%, list=33%, signal=83%
GO_REGULATION_OF_OXIDATIVE_STRESS_INDUCED_INTRINSIC_APOPTOTIC_SIGNALING_PATHWAY	29	0.37361357	1.0711806	0.3608871	0.7078912	225	tags=7%, list=1%, signal=7%
GO_PROTEIN_HYDROXYLATION	18	0.41205174	1.0705595	0.3869159	0.70855695	4284	tags=33%, list=21%, signal=42%
GO_TRANSCRIPTION_FROM_RNA_POLYMERASE_I_PROMOTER	35	0.37166622	1.0669779	0.35555556	0.7187263	5866	tags=43%, list=29%, signal=60%
GO_NEGATIVE_REGULATION_OF_CELL_CYCLE_PHASE_TRANSITION	145	0.27939343	1.0666869	0.28444445	0.7184002	3815	tags=23%, list=19%, signal=28%
GO_RESPIRATORY_CHAIN_COMPLEX_IV_ASSEMBLY	16	0.4325719	1.0659152	0.38356164	0.71947515	9704	tags=75%, list=48%, signal=145%
GO_DETECTION_OF_CHEMICAL_STIMULUS_INVOLVED_IN_SENSORY_PERCEPTION_OF_TASTE	44	0.33787867	1.0657139	0.36252546	0.7188003	767	tags=11%, list=4%, signal=12%
GO_RNA_CAPPING	37	0.35953954	1.0656636	0.3737769	0.71762335	8956	tags=59%, list=45%, signal=107%
GO_B_CELL_ACTIVATION_INVOLVED_IN_IMMUNE_RESPONSE	35	0.3546239	1.0652261	0.34322035	0.7176733	1383	tags=9%, list=7%, signal=9%
GO_REGULATION_OF_POSTTRANSCRIPTIONAL_GENE_SILENCING	21	0.39519104	1.0631785	0.35019454	0.7229675	2175	tags=14%, list=11%, signal=16%
GO_EMBRYONIC_HEART_TUBE_MORPHOGENESIS	60	0.32541022	1.063125	0.3340122	0.7218043	2188	tags=20%, list=11%, signal=22%
GO_NEGATIVE_REGULATION_OF_BEHAVIOR	17	0.41637862	1.062688	0.36695278	0.72187245	225	tags=18%, list=1%, signal=18%
GO_CD4_POSITIVE_ALPHA_BETA_T_CELL_ACTIVATION	34	0.35945654	1.062095	0.37577003	0.7224958	2065	tags=15%, list=10%, signal=16%
GO_POSITIVE_REGULATION_OF_DNA_METABOLIC_PROCESS	178	0.27130875	1.0620421	0.2945055	0.72132593	5041	tags=30%, list=25%, signal=40%
GO_ATP_GENERATION_FROM_ADP	38	0.35080338	1.061648	0.33554083	0.7213271	4094	tags=32%, list=20%, signal=40%
GO_REGULATION_OF_DNA_BINDING	93	0.29724702	1.0610423	0.33039647	0.7220249	2915	tags=24%, list=14%, signal=28%
GO_CARDIAC_VENTRICLE_MORPHOGENESIS	62	0.31926534	1.0606526	0.3432836	0.7219414	1197	tags=16%, list=6%, signal=17%
GO_CENTROSOME_CYCLE	44	0.33760852	1.0598196	0.30967742	0.7233947	1614	tags=14%, list=8%, signal=15%
GO_DNA_DEPENDENT_DNA_REPLICATION_MAINTENANCE_OF_FIDELITY	21	0.3970104	1.0597835	0.37924153	0.72220665	8409	tags=62%, list=42%, signal=106%
GO_AEROBIC_RESPIRATION	53	0.3266704	1.0590525	0.36926147	0.72321117	7089	tags=38%, list=35%, signal=58%
GO_POSITIVE_REGULATION_OF_PROTEIN_POLYMERIZATION	86	0.29980484	1.0579404	0.33333334	0.7255968	3807	tags=22%, list=19%, signal=27%
GO_INNATE_IMMUNE_RESPONSE_IN_MUCOSA	19	0.40913537	1.0571108	0.3857143	0.72699803	1663	tags=37%, list=8%, signal=40%
GO_LIPID_OXIDATION	68	0.31109565	1.0565556	0.3340336	0.7274466	3366	tags=21%, list=17%, signal=25%
GO_POSITIVE_REGULATION_OF_OXIDOREDUCTASE_ACTIVITY	45	0.33992863	1.0564045	0.33333334	0.7266119	2515	tags=18%, list=13%, signal=20%
GO_REGULATION_OF_OXIDATIVE_STRESS_INDUCED_CELL_DEATH	46	0.33023083	1.0556781	0.346856	0.72773373	3840	tags=28%, list=19%, signal=35%
GO_NEGATIVE_REGULATION_OF_EXTRINSIC_APOPTOTIC_SIGNALING_PATHWAY	98	0.2889557	1.0554445	0.3553719	0.7271365	207	tags=6%, list=1%, signal=6%
GO_HISTONE_METHYLATION	84	0.2972144	1.0550165	0.3267544	0.7272089	2625	tags=18%, list=13%, signal=20%
GO_DNA_INTEGRITY_CHECKPOINT	143	0.27582735	1.0542983	0.33402923	0.7282666	3815	tags=20%, list=19%, signal=25%
GO_ENDOCRINE_SYSTEM_DEVELOPMENT	122	0.28298762	1.0539304	0.3340206	0.7281813	1439	tags=16%, list=7%, signal=17%
GO_AMINO_ACID_TRANSPORT	122	0.28122354	1.0534852	0.3121019	0.7283339	3125	tags=26%, list=16%, signal=31%
GO_CELLULAR_RESPONSE_TO_LEPTIN_STIMULUS	16	0.4156239	1.0529641	0.38223937	0.7287857	2118	tags=25%, list=11%, signal=28%
GO_ESTABLISHMENT_OR_MAINTENANCE_OF_MONOPOLAR_CELL_POLARITY	16	0.42782596	1.0526006	0.42495126	0.7286915	2215	tags=31%, list=11%, signal=35%
GO_REPLACEMENT_OSSIFICATION	26	0.376452	1.0505565	0.3752345	0.7341261	2692	tags=23%, list=13%, signal=27%
GO_CHROMOSOME_ORGANIZATION_INVOLVED_IN_MEIOTIC_CELL_CYCLE	47	0.33192176	1.0503392	0.38019803	0.7335324	1968	tags=21%, list=10%, signal=24%
GO_CELLULAR_EXTRAVASATION	25	0.37806788	1.0483025	0.39566928	0.7389507	887	tags=16%, list=4%, signal=17%
GO_POSITIVE_REGULATION_OF_MITOTIC_CELL_CYCLE	122	0.27721894	1.0472865	0.3370044	0.74095154	3218	tags=20%, list=16%, signal=23%
GO_NUCLEOTIDE_TRANSPORT	25	0.37721226	1.0459222	0.39736345	0.7441323	4677	tags=40%, list=23%, signal=52%
GO_MITOCHONDRIAL_GENOME_MAINTENANCE	24	0.38466394	1.0455865	0.39490446	0.7439561	4621	tags=33%, list=23%, signal=43%
GO_POSITIVE_REGULATION_OF_COAGULATION	25	0.37978244	1.0450828	0.38329765	0.74427575	2354	tags=24%, list=12%, signal=27%
GO_TRANSCRIPTION_FROM_RNA_POLYMERASE_III_PROMOTER	40	0.34181222	1.0450222	0.3778234	0.74319196	5823	tags=38%, list=29%, signal=53%
GO_PROTEIN_EXPORT_FROM_NUCLEUS	30	0.36578107	1.0444055	0.4032258	0.7439461	7444	tags=40%, list=37%, signal=63%
GO_REGULATION_OF_TELOMERASE_ACTIVITY	40	0.33650318	1.0437001	0.36526945	0.74489576	3896	tags=25%, list=19%, signal=31%
GO_MULTICELLULAR_ORGANISMAL_MACROMOLECULE_METABOLIC_PROCESS	77	0.30144948	1.043307	0.39751554	0.7448315	2600	tags=21%, list=13%, signal=24%
GO_NUCLEOSIDE_SALVAGE	16	0.41702312	1.0422692	0.39591837	0.74694437	4009	tags=31%, list=20%, signal=39%
GO_PROTEIN_IMPORT_INTO_NUCLEUS_TRANSLOCATION	29	0.35895595	1.0413797	0.40336135	0.7486757	4884	tags=31%, list=24%, signal=41%
GO_SULFUR_AMINO_ACID_METABOLIC_PROCESS	40	0.34066126	1.0412363	0.36480686	0.7478552	3491	tags=28%, list=17%, signal=33%
GO_REGULATION_OF_CELL_MATURATION	18	0.40166393	1.0408304	0.39350912	0.74790716	1424	tags=28%, list=7%, signal=30%
GO_AMMONIUM_TRANSMEMBRANE_TRANSPORT	24	0.3803735	1.0388591	0.38866398	0.75308895	3711	tags=33%, list=18%, signal=41%
GO_POSITIVE_REGULATION_OF_STEM_CELL_PROLIFERATION	61	0.3096735	1.0379405	0.39501038	0.75475407	1245	tags=16%, list=6%, signal=17%
GO_MALE_GAMETE_GENERATION	453	0.24091263	1.0370011	0.32687652	0.7565067	3440	tags=23%, list=17%, signal=27%
GO_NEGATIVE_REGULATION_OF_MUSCLE_CELL_DIFFERENTIATION	55	0.31940383	1.0343646	0.3917749	0.76398104	1609	tags=18%, list=8%, signal=20%
GO_MATURE_B_CELL_DIFFERENTIATION	17	0.41528514	1.0340341	0.41282564	0.7637576	1383	tags=12%, list=7%, signal=13%
GO_ZYMOGEN_ACTIVATION	110	0.27869758	1.0339355	0.38396624	0.7627655	3253	tags=16%, list=16%, signal=19%
GO_PROTEIN_DEALKYLATION	29	0.36283678	1.0335567	0.40625	0.7627609	8173	tags=41%, list=41%, signal=70%
GO_GLANDULAR_EPITHELIAL_CELL_DEVELOPMENT	18	0.4039734	1.0325633	0.4265306	0.7647834	1891	tags=22%, list=9%, signal=25%
GO_MICROTUBULE_ORGANIZING_CENTER_ORGANIZATION	83	0.2908562	1.0315766	0.39834026	0.7667464	2118	tags=13%, list=11%, signal=15%
GO_OVARIAN_FOLLICLE_DEVELOPMENT	61	0.31441554	1.0315027	0.40958604	0.7656907	1968	tags=16%, list=10%, signal=18%
GO_POSITIVE_REGULATION_OF_VIRAL_PROCESS	91	0.29106808	1.0312164	0.4047619	0.7653384	5116	tags=26%, list=25%, signal=35%
GO_BIOMINERAL_TISSUE_DEVELOPMENT	75	0.29883498	1.0306617	0.40082645	0.76581806	2600	tags=23%, list=13%, signal=26%
GO_EPITHELIAL_CELL_FATE_COMMITMENT	15	0.42397842	1.0298201	0.4342857	0.7673412	1234	tags=20%, list=6%, signal=21%
GO_BICELLULAR_TIGHT_JUNCTION_ASSEMBLY	31	0.35273466	1.0294638	0.38958332	0.7672515	4805	tags=35%, list=24%, signal=47%
GO_EMBRYONIC_HEART_TUBE_DEVELOPMENT	71	0.29980046	1.0281556	0.375	0.77032405	1445	tags=14%, list=7%, signal=15%
GO_NEGATIVE_REGULATION_OF_B_CELL_ACTIVATION	30	0.35831136	1.027875	0.4279661	0.76991016	2366	tags=23%, list=12%, signal=26%
GO_NEGATIVE_REGULATION_OF_RESPONSE_TO_OXIDATIVE_STRESS	35	0.3449805	1.0277357	0.40862423	0.7690781	3316	tags=29%, list=16%, signal=34%
GO_REGULATION_OF_SUBSTRATE_ADHESION_DEPENDENT_CELL_SPREADING	42	0.33208525	1.0271188	0.42986426	0.7698121	1037	tags=10%, list=5%, signal=10%
GO_SULFUR_COMPOUND_TRANSPORT	30	0.357137	1.0270375	0.4140625	0.7687843	4373	tags=43%, list=22%, signal=55%
GO_PROTEIN_SUMOYLATION	114	0.2784294	1.0265061	0.40466103	0.7692138	7669	tags=38%, list=38%, signal=61%
GO_NEGATIVE_REGULATION_OF_CATABOLIC_PROCESS	199	0.2565058	1.025859	0.37443945	0.77007693	1143	tags=9%, list=6%, signal=9%
GO_PROTEIN_TRANSMEMBRANE_TRANSPORT	50	0.3192254	1.0248271	0.40421054	0.77208656	8244	tags=54%, list=41%, signal=91%
GO_REGULATION_OF_DOUBLE_STRAND_BREAK_REPAIR	38	0.34295	1.0247768	0.42203742	0.7709645	6017	tags=37%, list=30%, signal=52%
GO_RESPONSE_TO_VITAMIN_A	20	0.38970536	1.0235918	0.43958333	0.773558	643	tags=15%, list=3%, signal=15%
GO_OOCYTE_DIFFERENTIATION	38	0.34011772	1.0232093	0.40774488	0.7735491	3639	tags=26%, list=18%, signal=32%
GO_NEGATIVE_REGULATION_OF_CELL_CYCLE_PROCESS	211	0.25451475	1.0225219	0.3674833	0.77455306	3408	tags=19%, list=17%, signal=23%
GO_RESPONSE_TO_FOOD	19	0.39565322	1.0218177	0.44147843	0.77562416	3780	tags=37%, list=19%, signal=45%
GO_FATTY_ACID_BETA_OXIDATION	49	0.3206094	1.0216837	0.41749504	0.7747569	5843	tags=45%, list=29%, signal=63%
GO_PURINE_NUCLEOSIDE_BIOSYNTHETIC_PROCESS	86	0.28927717	1.0209177	0.4356223	0.77597624	4069	tags=27%, list=20%, signal=33%
GO_REGULATION_OF_TRANSCRIPTION_FROM_RNA_POLYMERASE_I_PROMOTER	23	0.3686977	1.0207926	0.43110237	0.775116	6394	tags=43%, list=32%, signal=64%
GO_IONOTROPIC_GLUTAMATE_RECEPTOR_SIGNALING_PATHWAY	24	0.37338963	1.0181403	0.4228457	0.78268033	1244	tags=21%, list=6%, signal=22%
GO_NEGATIVE_REGULATION_OF_CELLULAR_CATABOLIC_PROCESS	153	0.26338005	1.0179806	0.4192229	0.78192264	1123	tags=9%, list=6%, signal=10%
GO_POSITIVE_REGULATION_OF_HISTONE_H3_K4_METHYLATION	16	0.40779135	1.017606	0.42510122	0.7818681	3857	tags=25%, list=19%, signal=31%
GO_SIGNAL_PEPTIDE_PROCESSING	24	0.37201086	1.0159699	0.4360587	0.7861037	4808	tags=38%, list=24%, signal=49%
GO_REGULATION_OF_STEM_CELL_PROLIFERATION	88	0.28654286	1.015879	0.42616034	0.7851012	1278	tags=14%, list=6%, signal=14%
GO_CENTRAL_NERVOUS_SYSTEM_NEURON_DEVELOPMENT	69	0.29621154	1.0156454	0.43366337	0.7845509	1234	tags=13%, list=6%, signal=14%
GO_POSITIVE_REGULATION_OF_CYTOKINESIS	34	0.34512377	1.0153865	0.43004116	0.78412014	2964	tags=24%, list=15%, signal=28%
GO_CELLULAR_KETONE_METABOLIC_PROCESS	67	0.30324978	1.0143632	0.40298507	0.7862338	5288	tags=42%, list=26%, signal=57%
GO_LIPID_DIGESTION	22	0.38466498	1.0143316	0.4471058	0.7850545	1992	tags=27%, list=10%, signal=30%
GO_NEGATIVE_REGULATION_OF_CELL_CYCLE_G2_M_PHASE_TRANSITION	25	0.36278966	1.0140774	0.44444445	0.7846222	3174	tags=32%, list=16%, signal=38%
GO_RESPONSE_TO_OXYGEN_RADICAL	18	0.3867872	1.0132812	0.437751	0.7860628	3916	tags=33%, list=19%, signal=41%
GO_POSITIVE_REGULATION_OF_CELL_CYCLE	325	0.24221735	1.0132159	0.40046296	0.7850131	3408	tags=18%, list=17%, signal=21%
GO_CELLULAR_RESPONSE_TO_REACTIVE_NITROGEN_SPECIES	18	0.39853635	1.0130142	0.46351084	0.78443563	3840	tags=33%, list=19%, signal=41%
GO_REGULATION_OF_RELEASE_OF_CYTOCHROME_C_FROM_MITOCHONDRIA	43	0.3232592	1.0107336	0.4347826	0.79054725	5205	tags=33%, list=26%, signal=44%
GO_REGULATION_OF_DNA_DEPENDENT_DNA_REPLICATION	41	0.3255119	1.0106621	0.43312103	0.7894805	4520	tags=29%, list=22%, signal=38%
GO_PEPTIDYL_LYSINE_METHYLATION	69	0.2985719	1.0096972	0.4213974	0.7913289	2625	tags=19%, list=13%, signal=22%
GO_NUCLEOSIDE_TRIPHOSPHATE_METABOLIC_PROCESS	221	0.24945198	1.0091397	0.43529412	0.7918914	6679	tags=43%, list=33%, signal=64%
GO_REGULATION_OF_RESPONSE_TO_OXIDATIVE_STRESS	62	0.3036881	1.0064409	0.45286885	0.79940975	2387	tags=18%, list=12%, signal=20%
GO_POSITIVE_REGULATION_OF_CHROMOSOME_ORGANIZATION	144	0.26204428	1.0051943	0.40929204	0.8022987	5611	tags=31%, list=28%, signal=42%
GO_REGULATION_OF_PROTEIN_MODIFICATION_BY_SMALL_PROTEIN_CONJUGATION_OR_REMOVAL	274	0.24346074	1.0034755	0.44805196	0.8067794	7052	tags=38%, list=35%, signal=58%
GO_NEGATIVE_REGULATION_OF_MYELOID_CELL_DIFFERENTIATION	83	0.28858134	1.0024935	0.43506494	0.80874014	3022	tags=24%, list=15%, signal=28%
GO_RESPONSE_TO_ENDOPLASMIC_RETICULUM_STRESS	229	0.24873169	1.0019296	0.45153666	0.80928546	5492	tags=29%, list=27%, signal=40%
GO_SOMATIC_RECOMBINATION_OF_IMMUNOGLOBULIN_GENE_SEGMENTS	21	0.37264717	1.0016403	0.45708582	0.8089427	4777	tags=29%, list=24%, signal=37%
GO_FEMALE_GAMETE_GENERATION	96	0.27947193	1.0014216	0.43841335	0.80837035	2879	tags=21%, list=14%, signal=24%
GO_NEGATIVE_REGULATION_OF_INFLAMMATORY_RESPONSE	95	0.27661213	1.001161	0.44467214	0.80800277	2322	tags=16%, list=12%, signal=18%
GO__DE_NOVO_PROTEIN_FOLDING	18	0.38587302	1.0010128	0.45898438	0.80723125	4408	tags=39%, list=22%, signal=50%
GO_NEGATIVE_REGULATION_OF_ENDOCYTOSIS	39	0.32998693	1.0006465	0.45134574	0.80720437	3752	tags=23%, list=19%, signal=28%
GO_RNA_POLYADENYLATION	29	0.3449706	0.9996809	0.45850623	0.8090556	7983	tags=59%, list=40%, signal=97%
GO_ALPHA_BETA_T_CELL_ACTIVATION	54	0.31274816	0.9984693	0.44444445	0.8118058	2100	tags=13%, list=10%, signal=14%
GO_SUBPALLIUM_DEVELOPMENT	22	0.36375234	0.99755	0.47608694	0.8135214	2766	tags=27%, list=14%, signal=32%
GO_NEGATIVE_REGULATION_OF_CYTOKINE_SECRETION	43	0.32194537	0.9974199	0.44331983	0.8126676	1053	tags=9%, list=5%, signal=10%
GO_COFACTOR_TRANSPORT	25	0.3509495	0.9961121	0.4556962	0.81574595	4373	tags=48%, list=22%, signal=61%
GO_NUCLEOPHAGY	16	0.4045687	0.99580765	0.4566929	0.8154564	8949	tags=75%, list=45%, signal=135%
GO_POSITIVE_REGULATION_OF_RESPONSE_TO_BIOTIC_STIMULUS	38	0.32607502	0.995635	0.48676172	0.814759	4086	tags=26%, list=20%, signal=33%
GO_ESTROGEN_METABOLIC_PROCESS	23	0.36446014	0.9937907	0.44668007	0.819712	566	tags=13%, list=3%, signal=13%
GO_PRESYNAPTIC_PROCESS_INVOLVED_IN_SYNAPTIC_TRANSMISSION	115	0.26856428	0.9937001	0.44393593	0.81873065	2215	tags=20%, list=11%, signal=22%
GO_NEGATIVE_REGULATION_OF_STRIATED_MUSCLE_CELL_DIFFERENTIATION	26	0.35204506	0.9936387	0.4587738	0.817689	2156	tags=23%, list=11%, signal=26%
GO_DEOXYRIBONUCLEOSIDE_TRIPHOSPHATE_METABOLIC_PROCESS	17	0.38831645	0.99354684	0.47117296	0.816719	6336	tags=53%, list=32%, signal=77%
GO_GLYCERALDEHYDE_3_PHOSPHATE_METABOLIC_PROCESS	18	0.37925723	0.99338746	0.48761904	0.81598014	4931	tags=39%, list=25%, signal=51%
GO_ALCOHOL_CATABOLIC_PROCESS	58	0.29893708	0.99308836	0.44308943	0.815769	2515	tags=19%, list=13%, signal=22%
GO_SOMATIC_DIVERSIFICATION_OF_IMMUNOGLOBULINS	27	0.35305116	0.99074763	0.4572025	0.8222295	5316	tags=33%, list=26%, signal=45%
GO_POSITIVE_REGULATION_OF_PEPTIDYL_THREONINE_PHOSPHORYLATION	25	0.35871246	0.9901981	0.48242188	0.82273895	1879	tags=20%, list=9%, signal=22%
GO_DNA_GEOMETRIC_CHANGE	80	0.28415474	0.9899828	0.48453608	0.8221568	5041	tags=21%, list=25%, signal=28%
GO_PEPTIDE_TRANSPORT	69	0.29228806	0.9887405	0.4860558	0.8249639	3299	tags=25%, list=16%, signal=29%
GO_NOSE_DEVELOPMENT	15	0.40047827	0.98868847	0.46653542	0.82387054	4121	tags=47%, list=20%, signal=59%
GO_NEGATIVE_REGULATION_OF_PEPTIDYL_TYROSINE_PHOSPHORYLATION	38	0.32567173	0.988426	0.46464646	0.8234782	1656	tags=11%, list=8%, signal=11%
GO_POSITIVE_REGULATION_OF_CELL_CYCLE_PHASE_TRANSITION	67	0.2927776	0.98763674	0.49176955	0.8249216	822	tags=10%, list=4%, signal=11%
GO_NEGATIVE_REGULATION_OF_TRANSCRIPTION_REGULATORY_REGION_DNA_BINDING	17	0.39430094	0.9873235	0.4802495	0.8247006	2502	tags=29%, list=12%, signal=34%
GO_RESPONSE_TO_LEPTIN	20	0.3781656	0.9862661	0.47835052	0.8269689	2118	tags=20%, list=11%, signal=22%
GO_NEGATIVE_REGULATION_OF_HISTONE_METHYLATION	16	0.39300057	0.98613995	0.47244096	0.82609475	8403	tags=63%, list=42%, signal=107%
GO_MITOTIC_DNA_INTEGRITY_CHECKPOINT	99	0.274572	0.98605824	0.4520256	0.8250983	3815	tags=20%, list=19%, signal=25%
GO_CELLULAR_COMPONENT_DISASSEMBLY_INVOLVED_IN_EXECUTION_PHASE_OF_APOPTOSIS	43	0.31605643	0.9841725	0.4883227	0.83001006	4279	tags=28%, list=21%, signal=35%
GO_ACTIN_POLYMERIZATION_OR_DEPOLYMERIZATION	37	0.32546648	0.9837925	0.49686846	0.83001345	5786	tags=38%, list=29%, signal=53%
GO_NUCLEOSIDE_MONOPHOSPHATE_METABOLIC_PROCESS	235	0.24260025	0.9829983	0.51310045	0.83146685	7177	tags=48%, list=36%, signal=73%
GO_ALPHA_AMINO_ACID_METABOLIC_PROCESS	224	0.24331367	0.9824765	0.49427918	0.83186036	4280	tags=31%, list=21%, signal=39%
GO_COBALAMIN_METABOLIC_PROCESS	21	0.3647254	0.9818836	0.4924812	0.83251584	537	tags=14%, list=3%, signal=15%
GO_RNA_SECONDARY_STRUCTURE_UNWINDING	42	0.32337597	0.9817145	0.47758284	0.8318175	4343	tags=21%, list=22%, signal=27%
GO_CELLULAR_AMINO_ACID_METABOLIC_PROCESS	326	0.2333134	0.9816323	0.53196347	0.83081996	5911	tags=41%, list=29%, signal=57%
GO_REGULATION_OF_CELLULAR_KETONE_METABOLIC_PROCESS	170	0.2502963	0.9803227	0.50429183	0.8337769	914	tags=8%, list=5%, signal=9%
GO_PYRUVATE_METABOLIC_PROCESS	63	0.29238757	0.9796946	0.503055	0.83454937	4852	tags=33%, list=24%, signal=44%
GO_HYPOTHALAMUS_DEVELOPMENT	24	0.35051048	0.97875416	0.5067437	0.83643275	3771	tags=38%, list=19%, signal=46%
GO_NEGATIVE_REGULATION_OF_ENDOTHELIAL_CELL_MIGRATION	39	0.32010892	0.97814983	0.4814815	0.837133	611	tags=8%, list=3%, signal=8%
GO_MRNA_PROCESSING	394	0.23174426	0.9781132	0.5438144	0.8359973	8218	tags=45%, list=41%, signal=75%
GO_REGULATION_OF_CELLULAR_SENESCENCE	26	0.34734082	0.9764962	0.48814228	0.84018356	1123	tags=12%, list=6%, signal=12%
GO_REGULATION_OF_EPITHELIAL_CELL_APOPTOTIC_PROCESS	58	0.29966328	0.97452676	0.5	0.8453557	1170	tags=12%, list=6%, signal=13%
GO_REGULATION_OF_OXIDATIVE_PHOSPHORYLATION	16	0.3865424	0.9740432	0.48692152	0.8457377	4864	tags=38%, list=24%, signal=49%
GO_NEGATIVE_REGULATION_OF_CYTOSKELETON_ORGANIZATION	218	0.2390326	0.97400355	0.5198238	0.8446131	1831	tags=11%, list=9%, signal=12%
GO_NUCLEOBASE_CONTAINING_COMPOUND_TRANSPORT	181	0.25042903	0.97307897	0.51724136	0.84632695	6349	tags=36%, list=32%, signal=53%
GO_RNA_PHOSPHODIESTER_BOND_HYDROLYSIS_EXONUCLEOLYTIC	35	0.31999987	0.97279406	0.5072464	0.84603304	7116	tags=34%, list=35%, signal=53%
GO_ENDOCHONDRAL_BONE_MORPHOGENESIS	45	0.31633434	0.9722643	0.4827586	0.8465259	3010	tags=22%, list=15%, signal=26%
GO_GLYCEROLIPID_METABOLIC_PROCESS	352	0.23064367	0.9717238	0.56109726	0.84711176	1184	tags=8%, list=6%, signal=8%
GO_ESTABLISHMENT_OR_MAINTENANCE_OF_BIPOLAR_CELL_POLARITY	36	0.3257595	0.9704977	0.4928717	0.8499102	2949	tags=25%, list=15%, signal=29%
GO_REGULATION_OF_MULTICELLULAR_ORGANISM_GROWTH	66	0.2899401	0.97003734	0.5190678	0.85010225	1533	tags=11%, list=8%, signal=11%
GO_CARBOHYDRATE_DERIVATIVE_TRANSPORT	48	0.3042967	0.97002363	0.5010571	0.84890485	5428	tags=46%, list=27%, signal=63%
GO_NUCLEOSIDE_PHOSPHATE_BIOSYNTHETIC_PROCESS	180	0.24691744	0.96832746	0.5617716	0.85318613	5175	tags=33%, list=26%, signal=44%
GO_REGULATION_OF_CELL_CYCLE_G2_M_PHASE_TRANSITION	57	0.29670942	0.9682916	0.49689442	0.8520216	3174	tags=26%, list=16%, signal=31%
GO_REGULATION_OF_PEPTIDYL_THREONINE_PHOSPHORYLATION	37	0.32474765	0.9678116	0.4896694	0.8523555	1879	tags=19%, list=9%, signal=21%
GO_REGULATION_OF_ENDOTHELIAL_CELL_APOPTOTIC_PROCESS	41	0.31220233	0.9676842	0.4859611	0.85155284	207	tags=7%, list=1%, signal=7%
GO_NEGATIVE_REGULATION_OF_CYCLIN_DEPENDENT_PROTEIN_KINASE_ACTIVITY	32	0.33142197	0.9676042	0.5247525	0.8505302	1123	tags=13%, list=6%, signal=13%
GO_NEGATIVE_REGULATION_OF_MRNA_METABOLIC_PROCESS	28	0.34394458	0.9674321	0.49395162	0.84987324	8059	tags=57%, list=40%, signal=95%
GO_REGULATION_OF_PROTEIN_MATURATION	79	0.27528822	0.9660427	0.53174603	0.85324585	2160	tags=15%, list=11%, signal=17%
GO_ALPHA_BETA_T_CELL_DIFFERENTIATION	45	0.30874717	0.9660201	0.52248394	0.8520868	5284	tags=36%, list=26%, signal=48%
GO_RESPONSE_TO_ACETYLCHOLINE	18	0.36762634	0.9637827	0.50901806	0.8582003	2500	tags=33%, list=12%, signal=38%
GO_VENTRICULAR_SEPTUM_MORPHOGENESIS	28	0.33378053	0.9631567	0.51619434	0.85902554	2582	tags=25%, list=13%, signal=29%
GO_NEGATIVE_REGULATION_OF_RESPONSE_TO_REACTIVE_OXYGEN_SPECIES	18	0.37370485	0.9626386	0.5264271	0.8594323	3129	tags=39%, list=16%, signal=46%
GO_REGULATION_OF_CENTROSOME_CYCLE	36	0.32080838	0.9624507	0.48734176	0.85880756	3815	tags=22%, list=19%, signal=27%
GO_NEGATIVE_REGULATION_OF_EPITHELIAL_CELL_MIGRATION	53	0.29680437	0.9620774	0.5231788	0.8587609	611	tags=8%, list=3%, signal=8%
GO_ALCOHOL_METABOLIC_PROCESS	345	0.22700551	0.9609565	0.6108491	0.8612439	1588	tags=9%, list=8%, signal=10%
GO_OOGENESIS	65	0.28691384	0.9609555	0.5138889	0.86000586	1206	tags=14%, list=6%, signal=15%
GO_REGULATION_OF_HAIR_CYCLE	22	0.3592399	0.9608639	0.4969697	0.85905826	1534	tags=18%, list=8%, signal=20%
GO_PROTEIN_DEGLYCOSYLATION	21	0.36687762	0.96022534	0.5073069	0.8598439	7714	tags=62%, list=38%, signal=100%
GO_REGULATION_OF_CHROMATIN_BINDING	17	0.37933767	0.96010745	0.5247934	0.85899204	2027	tags=12%, list=10%, signal=13%
GO_GERM_CELL_DEVELOPMENT	202	0.23998962	0.9598046	0.5889423	0.8587377	2879	tags=19%, list=14%, signal=22%
GO_POSITIVE_REGULATION_OF_TOR_SIGNALING	26	0.33928445	0.9587707	0.50431037	0.8608837	5611	tags=46%, list=28%, signal=64%
GO_RECOMBINATIONAL_REPAIR	70	0.28172544	0.9586017	0.54130435	0.8602059	3935	tags=23%, list=20%, signal=28%
GO_APOPTOTIC_PROCESS_INVOLVED_IN_MORPHOGENESIS	16	0.3789348	0.95860064	0.52190477	0.8589816	2817	tags=31%, list=14%, signal=36%
GO_CENTROSOME_LOCALIZATION	18	0.3797558	0.9577478	0.50481695	0.86041427	1424	tags=17%, list=7%, signal=18%
GO_NEGATIVE_REGULATION_OF_PROTEIN_MATURATION	34	0.31927606	0.95756173	0.53104925	0.85979265	438	tags=9%, list=2%, signal=9%
GO_PROTEIN_MATURATION	260	0.23353945	0.95695907	0.60770977	0.86054426	4995	tags=27%, list=25%, signal=35%
GO_FATTY_ACID_BETA_OXIDATION_USING_ACYL_COA_DEHYDROGENASE	18	0.36216027	0.95629555	0.5176715	0.861416	5800	tags=56%, list=29%, signal=78%
GO_TELENCEPHALON_GLIAL_CELL_MIGRATION	19	0.36770692	0.95600784	0.52371544	0.86116225	2020	tags=21%, list=10%, signal=23%
GO_RNA_STABILIZATION	31	0.32383472	0.9551905	0.53252035	0.8626344	4886	tags=29%, list=24%, signal=38%
GO_PTERIDINE_CONTAINING_COMPOUND_METABOLIC_PROCESS	34	0.32083786	0.952961	0.51724136	0.8686715	5175	tags=50%, list=26%, signal=67%
GO_PROTEIN_LOCALIZATION_TO_MITOCHONDRION	66	0.28475758	0.9520438	0.5407098	0.8703905	8244	tags=62%, list=41%, signal=105%
GO_NUCLEIC_ACID_PHOSPHODIESTER_BOND_HYDROLYSIS	242	0.2343733	0.95194995	0.596882	0.8694665	6601	tags=35%, list=33%, signal=51%
GO_REGULATION_OF_NOTCH_SIGNALING_PATHWAY	66	0.2828476	0.951922	0.5478615	0.8683351	1667	tags=11%, list=8%, signal=12%
GO_HEART_GROWTH	26	0.3396428	0.9511638	0.5436893	0.86950916	994	tags=19%, list=5%, signal=20%
GO_INTRASPECIES_INTERACTION_BETWEEN_ORGANISMS	45	0.30596563	0.95086616	0.5627615	0.8691687	3265	tags=27%, list=16%, signal=32%
GO_NUCLEAR_TRANSCRIBED_MRNA_POLY_A_TAIL_SHORTENING	25	0.34555987	0.95055324	0.52409637	0.8689889	8319	tags=44%, list=41%, signal=75%
GO_NOTOCHORD_DEVELOPMENT	18	0.37170482	0.9499731	0.52663934	0.8696559	2476	tags=28%, list=12%, signal=32%
GO_ATP_BIOSYNTHETIC_PROCESS	36	0.31220642	0.9495296	0.5668016	0.8698651	4037	tags=25%, list=20%, signal=31%
GO_VITAMIN_BIOSYNTHETIC_PROCESS	15	0.39860722	0.9494665	0.532	0.8688818	5282	tags=60%, list=26%, signal=81%
GO_REGULATION_OF_CIRCADIAN_SLEEP_WAKE_CYCLE	24	0.35060227	0.9493128	0.5234216	0.8681703	221	tags=8%, list=1%, signal=8%
GO_REGULATION_OF_PROTEIN_EXIT_FROM_ENDOPLASMIC_RETICULUM	19	0.36516958	0.9490198	0.5564682	0.86792827	183	tags=5%, list=1%, signal=5%
GO_INTESTINAL_EPITHELIAL_CELL_DIFFERENTIATION	16	0.38248813	0.94895744	0.51945525	0.86690223	2949	tags=31%, list=15%, signal=37%
GO_REGULATION_OF_PRI_MIRNA_TRANSCRIPTION_FROM_RNA_POLYMERASE_II_PROMOTER	17	0.3781893	0.9485813	0.5445344	0.86688834	1934	tags=18%, list=10%, signal=20%
GO_REGULATION_OF_NEUROBLAST_PROLIFERATION	28	0.33417755	0.94760406	0.5219885	0.8688256	1826	tags=18%, list=9%, signal=20%
GO_NUCLEOTIDE_EXCISION_REPAIR_DNA_INCISION	38	0.30963176	0.9472465	0.5690377	0.86874616	6601	tags=37%, list=33%, signal=55%
GO_DORSAL_VENTRAL_AXIS_SPECIFICATION	20	0.36058262	0.9464418	0.54583335	0.87015986	1589	tags=15%, list=8%, signal=16%
GO_NEGATIVE_REGULATION_OF_BLOOD_VESSEL_ENDOTHELIAL_CELL_MIGRATION	24	0.34011427	0.9461809	0.5394191	0.8697876	611	tags=8%, list=3%, signal=9%
GO_CELLULAR_RESPONSE_TO_TOPOLOGICALLY_INCORRECT_PROTEIN	121	0.25212184	0.94568694	0.5778252	0.8701387	5275	tags=30%, list=26%, signal=40%
GO_MITOCHONDRIAL_TRANSPORT	171	0.24263261	0.94521093	0.6310044	0.87050176	6805	tags=42%, list=34%, signal=62%
GO_NEGATIVE_REGULATION_OF_APOPTOTIC_SIGNALING_PATHWAY	200	0.2373238	0.9448912	0.6212471	0.87032956	734	tags=6%, list=4%, signal=6%
GO_METHYLATION	262	0.23225345	0.94486755	0.6396396	0.86919206	5645	tags=31%, list=28%, signal=43%
GO_POSTTRANSCRIPTIONAL_REGULATION_OF_GENE_EXPRESSION	439	0.21989968	0.9443422	0.70294785	0.8696861	7545	tags=42%, list=38%, signal=66%
GO_PROTEIN_ALKYLATION	112	0.25809583	0.9432625	0.559633	0.8718817	2625	tags=15%, list=13%, signal=17%
GO_POSITIVE_REGULATION_OF_ACTIN_FILAMENT_BUNDLE_ASSEMBLY	47	0.29627913	0.94287187	0.5805085	0.8719326	1077	tags=9%, list=5%, signal=9%
GO_LEUKOCYTE_MEDIATED_CYTOTOXICITY	33	0.32042876	0.942499	0.52862597	0.87194544	850	tags=9%, list=4%, signal=9%
GO_POSITIVE_REGULATION_OF_LAMELLIPODIUM_ORGANIZATION	22	0.3522771	0.9421165	0.5188867	0.8719687	836	tags=9%, list=4%, signal=9%
GO_POSITIVE_REGULATION_OF_VIRAL_TRANSCRIPTION	39	0.30214885	0.94165987	0.5473684	0.87218726	8862	tags=59%, list=44%, signal=105%
GO_POSITIVE_REGULATION_OF_TISSUE_REMODELING	25	0.33973587	0.9414886	0.562	0.8715297	1646	tags=20%, list=8%, signal=22%
GO_ANTIGEN_PROCESSING_AND_PRESENTATION_OF_PEPTIDE_OR_POLYSACCHARIDE_ANTIGEN_VIA_MHC_CLASS_II	90	0.26140964	0.9404623	0.587473	0.87354225	4181	tags=18%, list=21%, signal=22%
GO_VIRION_ASSEMBLY	36	0.31743693	0.9379668	0.55368423	0.8802142	6765	tags=33%, list=34%, signal=50%
GO_COPPER_ION_TRANSPORT	19	0.3589773	0.9370637	0.54684514	0.88175035	3925	tags=47%, list=20%, signal=59%
GO_LEUKOTRIENE_METABOLIC_PROCESS	30	0.31807503	0.9359185	0.53846157	0.8841197	3700	tags=30%, list=18%, signal=37%
GO_CELLULAR_RESPONSE_TO_TOXIC_SUBSTANCE	24	0.33649358	0.93569016	0.5551257	0.88365895	2131	tags=21%, list=11%, signal=23%
GO_EXCITATORY_POSTSYNAPTIC_POTENTIAL	27	0.33282566	0.93553084	0.54320985	0.8829857	4169	tags=44%, list=21%, signal=56%
GO_POSITIVE_REGULATION_OF_CELLULAR_AMIDE_METABOLIC_PROCESS	109	0.25395423	0.9352309	0.627957	0.8826858	5103	tags=30%, list=25%, signal=40%
GO_G2_DNA_DAMAGE_CHECKPOINT	31	0.32105032	0.93407726	0.5191147	0.8851698	2665	tags=23%, list=13%, signal=26%
GO_REGULATION_OF_FATTY_ACID_BIOSYNTHETIC_PROCESS	35	0.31338152	0.934045	0.5638095	0.88408554	1499	tags=14%, list=7%, signal=15%
GO_PIGMENT_BIOSYNTHETIC_PROCESS	45	0.3003316	0.9338541	0.57438016	0.883502	2468	tags=18%, list=12%, signal=20%
GO_GLUCOSE_6_PHOSPHATE_METABOLIC_PROCESS	22	0.3446162	0.9325435	0.5292887	0.8863136	4931	tags=36%, list=25%, signal=48%
GO_ERAD_PATHWAY	72	0.2757694	0.9323118	0.5962733	0.8858565	9135	tags=67%, list=45%, signal=122%
GO_GLUTAMINE_FAMILY_AMINO_ACID_METABOLIC_PROCESS	64	0.2746779	0.9322188	0.5548387	0.88495815	5509	tags=41%, list=27%, signal=56%
GO_REGULATION_OF_HAIR_FOLLICLE_DEVELOPMENT	15	0.3727823	0.93074214	0.52692306	0.88830596	1534	tags=20%, list=8%, signal=22%
GO_NITROGEN_COMPOUND_TRANSPORT	483	0.21545903	0.930364	0.75757575	0.8882635	4683	tags=27%, list=23%, signal=35%
GO_LIPOPROTEIN_BIOSYNTHETIC_PROCESS	84	0.26206598	0.92978734	0.5991649	0.8889161	2387	tags=12%, list=12%, signal=13%
GO_NEGATIVE_REGULATION_OF_RESPONSE_TO_ENDOPLASMIC_RETICULUM_STRESS	39	0.3076284	0.9296545	0.53815264	0.88814497	4545	tags=23%, list=23%, signal=30%
GO_CELL_CELL_RECOGNITION	59	0.28540492	0.9292826	0.60081464	0.88806623	4749	tags=42%, list=24%, signal=55%
GO_RESPONSE_TO_NITRIC_OXIDE	20	0.35573575	0.9291698	0.5439673	0.8872353	2103	tags=20%, list=10%, signal=22%
GO_SNRNA_METABOLIC_PROCESS	82	0.26889881	0.9291032	0.6013363	0.88627654	8880	tags=54%, list=44%, signal=96%
GO_LYMPH_NODE_DEVELOPMENT	17	0.36155397	0.9286562	0.55172414	0.8864847	4480	tags=35%, list=22%, signal=45%
GO_POSITIVE_REGULATION_OF_CATABOLIC_PROCESS	391	0.21604553	0.9270049	0.75730336	0.8903092	5356	tags=23%, list=27%, signal=31%
GO_NEGATIVE_REGULATION_OF_INTRINSIC_APOPTOTIC_SIGNALING_PATHWAY	90	0.25926813	0.9259122	0.6168033	0.89254695	4176	tags=22%, list=21%, signal=28%
GO_NCRNA_CATABOLIC_PROCESS	21	0.3384529	0.9220531	0.5866935	0.9030498	2564	tags=19%, list=13%, signal=22%
GO_PURINE_CONTAINING_COMPOUND_BIOSYNTHETIC_PROCESS	135	0.24536638	0.9217712	0.6375546	0.90272546	4069	tags=27%, list=20%, signal=34%
GO_RESPONSE_TO_ACIDIC_PH	21	0.3407522	0.9213136	0.5513308	0.9029896	767	tags=14%, list=4%, signal=15%
GO_REGULATION_OF_ANDROGEN_RECEPTOR_SIGNALING_PATHWAY	22	0.34077048	0.9206877	0.56808513	0.90364337	6976	tags=45%, list=35%, signal=70%
GO_IRE1_MEDIATED_UNFOLDED_PROTEIN_RESPONSE	55	0.28548107	0.9202296	0.61054766	0.9038278	5225	tags=33%, list=26%, signal=44%
GO_C21_STEROID_HORMONE_METABOLIC_PROCESS	25	0.33071932	0.9190888	0.55928856	0.9061443	1438	tags=20%, list=7%, signal=22%
GO_POSITIVE_REGULATION_OF_SMOOTHENED_SIGNALING_PATHWAY	24	0.32968602	0.9174114	0.58984375	0.91000056	2705	tags=17%, list=13%, signal=19%
GO_REGULATION_OF_MEIOTIC_CELL_CYCLE	40	0.29971102	0.9172814	0.5622318	0.9092093	3148	tags=18%, list=16%, signal=21%
GO_PROTEIN_LOCALIZATION_TO_MEMBRANE	373	0.21599881	0.9172174	0.7730337	0.90822387	4617	tags=29%, list=23%, signal=37%
GO_REGULATION_OF_CELL_MIGRATION_INVOLVED_IN_SPROUTING_ANGIOGENESIS	19	0.35422742	0.91534334	0.5767717	0.9125957	46	tags=5%, list=0%, signal=5%
GO_CELLULAR_COMPONENT_ASSEMBLY_INVOLVED_IN_MORPHOGENESIS	229	0.22682613	0.91450536	0.7193396	0.9139299	2513	tags=13%, list=12%, signal=14%
GO_ERROR_FREE_TRANSLESION_SYNTHESIS	19	0.35071	0.91425556	0.577551	0.91349137	8392	tags=58%, list=42%, signal=99%
GO_NUCLEUS_LOCALIZATION	20	0.34554288	0.91272455	0.5995976	0.91693044	103	tags=5%, list=1%, signal=5%
GO_ATRIAL_SEPTUM_DEVELOPMENT	18	0.35063234	0.912525	0.57731956	0.9163796	2018	tags=22%, list=10%, signal=25%
GO_TETRAPYRROLE_BIOSYNTHETIC_PROCESS	26	0.32367572	0.9122636	0.58925146	0.91593695	6252	tags=46%, list=31%, signal=67%
GO_FATTY_ACID_CATABOLIC_PROCESS	71	0.26818475	0.9115088	0.6316872	0.9169645	5843	tags=38%, list=29%, signal=53%
GO_MONOCYTE_CHEMOTAXIS	40	0.29507637	0.91116315	0.5929752	0.91680646	2322	tags=18%, list=12%, signal=20%
GO_NCRNA_TRANSCRIPTION	88	0.25652054	0.9102454	0.6507592	0.91828376	8362	tags=48%, list=42%, signal=81%
GO_SOMITE_DEVELOPMENT	77	0.26252005	0.9081386	0.6492027	0.9233588	2476	tags=21%, list=12%, signal=24%
GO_CELLULAR_RESPONSE_TO_GLUCAGON_STIMULUS	37	0.29613462	0.90700114	0.61491936	0.92548805	643	tags=11%, list=3%, signal=11%
GO_LYMPHOCYTE_MEDIATED_IMMUNITY	112	0.24602456	0.90664697	0.6666667	0.92530966	3619	tags=21%, list=18%, signal=25%
GO_ARGININE_METABOLIC_PROCESS	17	0.3626246	0.90548676	0.5920502	0.9275491	1235	tags=24%, list=6%, signal=25%
GO_POSITIVE_REGULATION_OF_EXOCYTOSIS	82	0.2567645	0.9045868	0.6572668	0.9289459	207	tags=5%, list=1%, signal=5%
GO_ORGANELLE_LOCALIZATION	403	0.21158983	0.9045623	0.8434004	0.9278206	2034	tags=12%, list=10%, signal=13%
GO_NEGATIVE_REGULATION_OF_MITOTIC_CELL_CYCLE	198	0.229663	0.9045499	0.7451404	0.9266686	3815	tags=19%, list=19%, signal=23%
GO_REGULATION_OF_CELLULAR_AMIDE_METABOLIC_PROCESS	346	0.21524827	0.9028928	0.8018868	0.93036854	6586	tags=35%, list=33%, signal=51%
GO_HEART_VALVE_DEVELOPMENT	34	0.30503565	0.9024452	0.6106557	0.9304756	2018	tags=21%, list=10%, signal=23%
GO_HISTONE_PHOSPHORYLATION	25	0.32909212	0.9022744	0.5991903	0.9298422	2370	tags=28%, list=12%, signal=32%
GO_GAMMA_AMINOBUTYRIC_ACID_SIGNALING_PATHWAY	23	0.32841027	0.9020186	0.6015936	0.92940515	1455	tags=22%, list=7%, signal=23%
GO_GTP_METABOLIC_PROCESS	21	0.33704582	0.9018041	0.61420345	0.928893	2314	tags=24%, list=12%, signal=27%
GO_NEGATIVE_REGULATION_OF_PROTEIN_CATABOLIC_PROCESS	108	0.2471202	0.9017303	0.6724891	0.9279367	1143	tags=9%, list=6%, signal=10%
GO_SPINDLE_LOCALIZATION	38	0.2978658	0.90057695	0.6388309	0.93005717	1418	tags=13%, list=7%, signal=14%
GO_PYRIMIDINE_NUCLEOBASE_METABOLIC_PROCESS	19	0.347697	0.9005527	0.5824847	0.92894787	6172	tags=53%, list=31%, signal=76%
GO_REGULATION_OF_HISTONE_METHYLATION	55	0.27766007	0.90027404	0.64621675	0.92858684	5611	tags=31%, list=28%, signal=43%
GO_REGULATION_OF_MYELOID_CELL_APOPTOTIC_PROCESS	23	0.33403918	0.89996976	0.6103093	0.9282489	2237	tags=17%, list=11%, signal=20%
GO_PARAXIAL_MESODERM_DEVELOPMENT	16	0.353588	0.89945155	0.58587784	0.9286076	2476	tags=25%, list=12%, signal=28%
GO_FEAR_RESPONSE	29	0.31598356	0.89934725	0.6230769	0.9277461	1533	tags=17%, list=8%, signal=19%
GO_STEROID_BIOSYNTHETIC_PROCESS	112	0.24208815	0.89884585	0.707483	0.9280337	3289	tags=23%, list=16%, signal=28%
GO_PROTEIN_HOMOTRIMERIZATION	19	0.34286705	0.89868355	0.63293654	0.9273129	2237	tags=26%, list=11%, signal=30%
GO_PROTEIN_UBIQUITINATION_INVOLVED_IN_UBIQUITIN_DEPENDENT_PROTEIN_CATABOLIC_PROCESS	132	0.24072435	0.8976796	0.69491524	0.9289812	5065	tags=22%, list=25%, signal=29%
GO_VENTRICULAR_SYSTEM_DEVELOPMENT	25	0.3220279	0.89734805	0.6084337	0.9287397	2118	tags=12%, list=11%, signal=13%
GO_GLYOXYLATE_METABOLIC_PROCESS	27	0.31359872	0.89718914	0.61277443	0.92805535	1633	tags=7%, list=8%, signal=8%
GO_PURINE_DEOXYRIBONUCLEOTIDE_METABOLIC_PROCESS	15	0.37126228	0.89703804	0.5821501	0.9273189	6336	tags=40%, list=32%, signal=58%
GO_REGULATION_OF_CELL_ADHESION_MEDIATED_BY_INTEGRIN	38	0.2949928	0.8969522	0.61875	0.9263993	2100	tags=16%, list=10%, signal=18%
GO_CELLULAR_RESPONSE_TO_DSRNA	36	0.29553723	0.89647686	0.64040405	0.92658675	5089	tags=28%, list=25%, signal=37%
GO_REGULATION_OF_INTERFERON_GAMMA_BIOSYNTHETIC_PROCESS	16	0.35911575	0.8956393	0.61740893	0.9277458	5284	tags=44%, list=26%, signal=59%
GO_SERINE_FAMILY_AMINO_ACID_METABOLIC_PROCESS	41	0.28905892	0.894735	0.62880325	0.9290746	5911	tags=37%, list=29%, signal=52%
GO_REGULATION_OF_CYSTEINE_TYPE_ENDOPEPTIDASE_ACTIVITY_INVOLVED_IN_APOPTOTIC_SIGNALING_PATHWAY	22	0.33079118	0.8935485	0.6334746	0.9312888	5957	tags=45%, list=30%, signal=65%
GO_REGULATION_OF_MITOPHAGY	42	0.2864967	0.8934789	0.6443515	0.930332	6267	tags=40%, list=31%, signal=59%
GO_NEGATIVE_REGULATION_OF_CELLULAR_AMIDE_METABOLIC_PROCESS	129	0.24050155	0.892907	0.7180617	0.93078333	5153	tags=26%, list=26%, signal=34%
GO_NEGATIVE_REGULATION_OF_CYTOKINE_PRODUCTION_INVOLVED_IN_IMMUNE_RESPONSE	22	0.33263677	0.8925967	0.6354167	0.930506	10	tags=5%, list=0%, signal=5%
GO_REGULATION_OF_CELL_CYCLE_PHASE_TRANSITION	316	0.21343878	0.89030755	0.84375	0.93558854	3408	tags=16%, list=17%, signal=18%
GO_PHARYNGEAL_SYSTEM_DEVELOPMENT	18	0.33956388	0.8899134	0.6023622	0.9355168	2834	tags=33%, list=14%, signal=39%
GO_QUATERNARY_AMMONIUM_GROUP_TRANSPORT	18	0.35295045	0.8895951	0.632	0.9352445	2191	tags=22%, list=11%, signal=25%
GO_POSITIVE_REGULATION_OF_STEROL_TRANSPORT	17	0.3509334	0.88886887	0.597561	0.93608105	1834	tags=18%, list=9%, signal=19%
GO_NEGATIVE_REGULATION_OF_MUSCLE_CELL_APOPTOTIC_PROCESS	30	0.30146712	0.88750017	0.6157113	0.93868977	1157	tags=10%, list=6%, signal=11%
GO_BRANCHING_INVOLVED_IN_MAMMARY_GLAND_DUCT_MORPHOGENESIS	20	0.3370476	0.8841573	0.63752663	0.94648826	1285	tags=10%, list=6%, signal=11%
GO_GENERATION_OF_PRECURSOR_METABOLITES_AND_ENERGY	289	0.21320462	0.8838915	0.8393665	0.94604903	5004	tags=28%, list=25%, signal=36%
GO_NEGATIVE_REGULATION_OF_STEM_CELL_PROLIFERATION	17	0.34296888	0.8830717	0.60117877	0.94709647	58	tags=6%, list=0%, signal=6%
GO_CELL_PROJECTION_ASSEMBLY	245	0.21871613	0.8826112	0.8344371	0.947168	2295	tags=11%, list=11%, signal=12%
GO_RESPONSE_TO_AUDITORY_STIMULUS	23	0.31739292	0.8816216	0.6423077	0.948668	2766	tags=26%, list=14%, signal=30%
GO_NEGATIVE_REGULATION_OF_DNA_DEPENDENT_DNA_REPLICATION	16	0.3563379	0.88077056	0.61723447	0.94977814	6655	tags=31%, list=33%, signal=47%
GO_REGULATION_OF_CELLULAR_PROTEIN_CATABOLIC_PROCESS	271	0.21350168	0.8805861	0.83658534	0.9491182	6993	tags=34%, list=35%, signal=52%
GO_REGULATION_OF_TRANSCRIPTION_ELONGATION_FROM_RNA_POLYMERASE_II_PROMOTER	24	0.3131359	0.87932247	0.62352943	0.9513927	7878	tags=42%, list=39%, signal=68%
GO_RNA_PHOSPHODIESTER_BOND_HYDROLYSIS	112	0.24064736	0.8775412	0.75877196	0.9549241	6570	tags=34%, list=33%, signal=50%
GO_ALCOHOL_BIOSYNTHETIC_PROCESS	110	0.23909594	0.8765983	0.76299375	0.9562977	914	tags=6%, list=5%, signal=7%
GO_CHAPERONE_MEDIATED_PROTEIN_FOLDING	47	0.27288327	0.87629986	0.6893617	0.95590377	4428	tags=34%, list=22%, signal=44%
GO_ERK1_AND_ERK2_CASCADE	22	0.32439885	0.8746557	0.63414633	0.95903635	2486	tags=23%, list=12%, signal=26%
GO_ER_ASSOCIATED_UBIQUITIN_DEPENDENT_PROTEIN_CATABOLIC_PROCESS	61	0.2597571	0.8745043	0.6912065	0.9582874	9135	tags=67%, list=45%, signal=123%
GO_L_ALPHA_AMINO_ACID_TRANSMEMBRANE_TRANSPORT	31	0.29579	0.87417954	0.6646943	0.95798415	2845	tags=29%, list=14%, signal=34%
GO_LEFT_RIGHT_PATTERN_FORMATION	19	0.33359674	0.874015	0.6384778	0.95727116	1749	tags=11%, list=9%, signal=12%
GO_NEGATIVE_REGULATION_OF_ORGANELLE_ORGANIZATION	383	0.20400117	0.87396914	0.91687655	0.9562409	2146	tags=10%, list=11%, signal=11%
GO_REGULATION_OF_FATTY_ACID_BETA_OXIDATION	15	0.3649144	0.8736406	0.6262231	0.955933	1740	tags=20%, list=9%, signal=22%
GO_RESPONSE_TO_GLUCAGON	47	0.27540267	0.8731928	0.67782426	0.9559081	3419	tags=26%, list=17%, signal=31%
GO_MANNOSYLATION	34	0.29396984	0.87271446	0.6706827	0.9559933	6503	tags=41%, list=32%, signal=61%
GO_PEPTIDYL_TYROSINE_AUTOPHOSPHORYLATION	39	0.28196734	0.8726652	0.6531049	0.95496625	3743	tags=21%, list=19%, signal=25%
GO_CARDIAC_ATRIUM_DEVELOPMENT	31	0.30000803	0.8714339	0.658	0.9569717	1157	tags=16%, list=6%, signal=17%
GO_REGULATION_OF_OLIGODENDROCYTE_DIFFERENTIATION	29	0.3062009	0.8708442	0.64621675	0.957271	204	tags=7%, list=1%, signal=7%
GO_GLUTAMINE_METABOLIC_PROCESS	23	0.31654537	0.86976147	0.6572008	0.958889	5225	tags=30%, list=26%, signal=41%
GO_REGULATION_OF_INTRINSIC_APOPTOTIC_SIGNALING_PATHWAY_BY_P53_CLASS_MEDIATOR	22	0.32266846	0.8686788	0.6582031	0.96037424	3395	tags=23%, list=17%, signal=27%
GO_FIBROBLAST_GROWTH_FACTOR_RECEPTOR_SIGNALING_PATHWAY	83	0.24443315	0.8660033	0.74050635	0.9659563	2577	tags=16%, list=13%, signal=18%
GO_REGULATION_OF_LAMELLIPODIUM_ORGANIZATION	35	0.29140243	0.86527073	0.68210524	0.9666286	2385	tags=14%, list=12%, signal=16%
GO_REGULATION_OF_PROTEASOMAL_UBIQUITIN_DEPENDENT_PROTEIN_CATABOLIC_PROCESS	146	0.22460608	0.8644109	0.8241525	0.96765345	1534	tags=9%, list=8%, signal=10%
GO_HEME_BIOSYNTHETIC_PROCESS	19	0.3329264	0.86412704	0.64705884	0.9672058	6252	tags=47%, list=31%, signal=69%
GO_COFACTOR_METABOLIC_PROCESS	327	0.20580524	0.8626475	0.9287411	0.9696064	5232	tags=33%, list=26%, signal=44%
GO_NUCLEAR_TRANSPORT	335	0.20783266	0.8621288	0.9122807	0.96971494	6287	tags=31%, list=31%, signal=44%
GO_SYNAPTIC_VESICLE_ENDOCYTOSIS	17	0.34424648	0.86052924	0.625731	0.9723943	4169	tags=35%, list=21%, signal=44%
GO_BONE_RESORPTION	21	0.320386	0.8588546	0.66527194	0.9752858	3794	tags=24%, list=19%, signal=29%
GO_MUSCLE_HYPERTROPHY	28	0.30256864	0.858639	0.69411767	0.9747071	2486	tags=21%, list=12%, signal=24%
GO_NEGATIVE_REGULATION_OF_SIGNAL_TRANSDUCTION_BY_P53_CLASS_MEDIATOR	27	0.30534834	0.85850656	0.68	0.97388583	3395	tags=19%, list=17%, signal=22%
GO_PYRIMIDINE_CONTAINING_COMPOUND_METABOLIC_PROCESS	75	0.25049004	0.8583014	0.7579618	0.97327065	6276	tags=47%, list=31%, signal=68%
GO_MITOCHONDRION_MORPHOGENESIS	18	0.3375469	0.85763425	0.6473029	0.97365457	7257	tags=50%, list=36%, signal=78%
GO_NEGATIVE_REGULATION_OF_T_CELL_DIFFERENTIATION	32	0.29099664	0.85744107	0.69057375	0.9729612	5030	tags=31%, list=25%, signal=42%
GO_REGULATION_OF_MUSCLE_CELL_APOPTOTIC_PROCESS	42	0.27789235	0.8569264	0.7048832	0.97306705	1646	tags=12%, list=8%, signal=13%
GO_REGULATION_OF_LONG_TERM_NEURONAL_SYNAPTIC_PLASTICITY	24	0.30865967	0.85648334	0.650924	0.9729398	2486	tags=21%, list=12%, signal=24%
GO_PROTEIN_K63_LINKED_UBIQUITINATION	36	0.28928533	0.8558798	0.68326694	0.973242	5275	tags=33%, list=26%, signal=45%
GO_RIBONUCLEOSIDE_DIPHOSPHATE_METABOLIC_PROCESS	62	0.2587558	0.8558467	0.74693877	0.97217697	4094	tags=24%, list=20%, signal=30%
GO_G1_DNA_DAMAGE_CHECKPOINT	72	0.24957553	0.8541161	0.74012476	0.97512394	3815	tags=18%, list=19%, signal=22%
GO_MAINTENANCE_OF_LOCATION_IN_CELL	92	0.23992044	0.8523716	0.7851406	0.9780366	3543	tags=14%, list=18%, signal=17%
GO_POSITIVE_REGULATION_OF_DNA_REPLICATION	85	0.24041642	0.85218	0.7617021	0.9773444	4436	tags=27%, list=22%, signal=35%
GO_SPERM_CAPACITATION	16	0.33203954	0.8508183	0.6964657	0.97930086	2718	tags=44%, list=14%, signal=51%
GO_NEGATIVE_REGULATION_OF_DNA_BINDING	46	0.27180988	0.85070705	0.7223382	0.9784347	2915	tags=22%, list=14%, signal=25%
GO_CELLULAR_AMINO_ACID_CATABOLIC_PROCESS	111	0.23077893	0.8499464	0.82186234	0.97908205	6157	tags=46%, list=31%, signal=66%
GO_POSITIVE_REGULATION_OF_ERBB_SIGNALING_PATHWAY	36	0.2826056	0.84690654	0.7028689	0.9847828	1656	tags=17%, list=8%, signal=18%
GO_POSITIVE_REGULATION_OF_PROTEIN_COMPLEX_ASSEMBLY	189	0.2155475	0.84655094	0.90117645	0.9844367	3857	tags=17%, list=19%, signal=21%
GO_REGULATION_OF_CYSTEINE_TYPE_ENDOPEPTIDASE_ACTIVITY	210	0.212057	0.84651196	0.8772727	0.9833751	3113	tags=14%, list=15%, signal=17%
GO_COLUMNAR_CUBOIDAL_EPITHELIAL_CELL_DEVELOPMENT	45	0.27567753	0.8460213	0.7278226	0.983366	2215	tags=18%, list=11%, signal=20%
GO_REGULATION_OF_VIRAL_INDUCED_CYTOPLASMIC_PATTERN_RECOGNITION_RECEPTOR_SIGNALING_PATHWAY	15	0.34959826	0.8452739	0.6943867	0.9838953	8656	tags=40%, list=43%, signal=70%
GO_PROTEIN_O_LINKED_MANNOSYLATION	16	0.3387718	0.8452578	0.6752137	0.98280144	6003	tags=44%, list=30%, signal=62%
GO_REGULATION_OF_MITOTIC_CELL_CYCLE	458	0.19605514	0.84477127	0.97471267	0.9827796	3447	tags=15%, list=17%, signal=18%
GO_MODULATION_BY_HOST_OF_VIRAL_PROCESS	18	0.33857366	0.8445544	0.6863905	0.9821562	611	tags=11%, list=3%, signal=11%
GO_ALDITOL_METABOLIC_PROCESS	20	0.31836537	0.8410154	0.69649804	0.988966	35	tags=5%, list=0%, signal=5%
GO_OVULATION	18	0.32932916	0.8405176	0.6958333	0.9889406	1043	tags=17%, list=5%, signal=18%
GO_ERROR_PRONE_TRANSLESION_SYNTHESIS	19	0.32148686	0.8403382	0.6738281	0.9881967	6549	tags=42%, list=33%, signal=62%
GO_NUCLEOSIDE_BISPHOSPHATE_BIOSYNTHETIC_PROCESS	17	0.3370821	0.83754796	0.687251	0.99318206	4069	tags=24%, list=20%, signal=29%
GO_REGULATION_OF_GLUCONEOGENESIS	37	0.28083128	0.83676976	0.7157464	0.9937791	1633	tags=19%, list=8%, signal=21%
GO_DEOXYRIBOSE_PHOSPHATE_CATABOLIC_PROCESS	21	0.31234005	0.83661276	0.71057886	0.9929774	6691	tags=38%, list=33%, signal=57%
GO_FOLIC_ACID_CONTAINING_COMPOUND_METABOLIC_PROCESS	27	0.2892318	0.83559746	0.6930894	0.9939541	4653	tags=44%, list=23%, signal=58%
GO_POSITIVE_REGULATION_OF_T_HELPER_CELL_DIFFERENTIATION	18	0.32243583	0.83508295	0.71062994	0.99390626	2857	tags=28%, list=14%, signal=32%
GO_REGULATION_OF_NITRIC_OXIDE_SYNTHASE_ACTIVITY	47	0.25510305	0.8349384	0.7817048	0.9930902	3283	tags=17%, list=16%, signal=20%
GO_REGULATION_OF_NUCLEASE_ACTIVITY	23	0.30501467	0.8336067	0.7311412	0.9947499	3815	tags=26%, list=19%, signal=32%
GO_MITOCHONDRION_LOCALIZATION	35	0.2835001	0.8325738	0.7326531	0.9958433	1740	tags=17%, list=9%, signal=19%
GO_NEGATIVE_REGULATION_OF_INTERLEUKIN_6_PRODUCTION	34	0.2781917	0.8317267	0.7376033	0.99649256	1749	tags=12%, list=9%, signal=13%
GO_POSITIVE_REGULATION_OF_CELLULAR_PROTEIN_CATABOLIC_PROCESS	191	0.21187346	0.83159894	0.907489	0.9956146	6810	tags=35%, list=34%, signal=52%
GO_ORGANOPHOSPHATE_BIOSYNTHETIC_PROCESS	439	0.19403337	0.8313918	0.98258704	0.99493724	2461	tags=12%, list=12%, signal=14%
GO_REGULATION_OF_DNA_REPLICATION	157	0.21552664	0.830148	0.8761062	0.99642307	4520	tags=23%, list=22%, signal=29%
GO_REGULATION_OF_RESPONSE_TO_FOOD	19	0.30929402	0.8298674	0.72073925	0.99589694	2635	tags=32%, list=13%, signal=36%
GO_REGULATION_OF_RNA_STABILITY	138	0.22139785	0.8298226	0.8408551	0.9948727	8992	tags=61%, list=45%, signal=109%
GO_POSITIVE_REGULATION_OF_PROTEIN_DEPOLYMERIZATION	18	0.32494482	0.8293684	0.70309275	0.9947012	836	tags=11%, list=4%, signal=12%
GO_PROTEIN_FOLDING	216	0.20549968	0.8274799	0.93835616	0.9975064	4845	tags=29%, list=24%, signal=38%
GO_NEGATIVE_REGULATION_OF_CYTOKINE_BIOSYNTHETIC_PROCESS	28	0.28999677	0.82595056	0.7221135	0.9995032	5284	tags=39%, list=26%, signal=53%
GO_LIPID_STORAGE	27	0.29451934	0.82593507	0.74902725	0.9984129	553	tags=7%, list=3%, signal=8%
GO_EYE_PHOTORECEPTOR_CELL_DIFFERENTIATION	41	0.26254088	0.82510555	0.76220804	0.99904346	1427	tags=15%, list=7%, signal=16%
GO_POSITIVE_REGULATION_OF_LIPID_TRANSPORT	50	0.2599318	0.82305664	0.7749511	1	2554	tags=18%, list=13%, signal=21%
GO_PROTEASOMAL_PROTEIN_CATABOLIC_PROCESS	268	0.20066497	0.8230135	0.9551282	1	6810	tags=35%, list=34%, signal=52%
GO_ATRIOVENTRICULAR_VALVE_MORPHOGENESIS	16	0.3241516	0.82222813	0.6990099	1	2582	tags=25%, list=13%, signal=29%
GO_ALPHA_AMINO_ACID_CATABOLIC_PROCESS	94	0.22665001	0.82158077	0.8476395	1	4264	tags=32%, list=21%, signal=40%
GO_PEPTIDYL_LYSINE_MODIFICATION	297	0.19845495	0.82094246	0.9767442	1	7003	tags=32%, list=35%, signal=49%
GO_REGULATION_OF_T_HELPER_CELL_DIFFERENTIATION	26	0.2916072	0.82073075	0.7572017	1	5188	tags=38%, list=26%, signal=52%
GO_POSITIVE_REGULATION_OF_PROTEIN_CATABOLIC_PROCESS	260	0.2011217	0.8197394	0.943128	1	5356	tags=25%, list=27%, signal=34%
GO_REGULATION_OF_INSULIN_RECEPTOR_SIGNALING_PATHWAY	43	0.26287666	0.81845653	0.77310926	1	1632	tags=9%, list=8%, signal=10%
GO_REGULATION_OF_HUMORAL_IMMUNE_RESPONSE	49	0.2553161	0.8177807	0.7903564	1	2624	tags=20%, list=13%, signal=23%
GO_PHOSPHATIDYLSERINE_ACYL_CHAIN_REMODELING	16	0.33605757	0.817702	0.7044146	1	1036	tags=19%, list=5%, signal=20%
GO_NEGATIVE_REGULATION_OF_INTRINSIC_APOPTOTIC_SIGNALING_PATHWAY_BY_P53_CLASS_MEDIATOR	18	0.30984673	0.81753594	0.7174349	1	3395	tags=22%, list=17%, signal=27%
GO_REGULATION_OF_CGMP_BIOSYNTHETIC_PROCESS	22	0.3037999	0.81694394	0.72529644	1	2285	tags=18%, list=11%, signal=20%
GO_MEMBRANE_DISASSEMBLY	46	0.2589956	0.8162651	0.78361344	1	1831	tags=11%, list=9%, signal=12%
GO_PROTEIN_INSERTION_INTO_MEMBRANE	22	0.3098056	0.8157155	0.7293388	1	5147	tags=36%, list=26%, signal=49%
GO_MUSCLE_CELL_FATE_COMMITMENT	15	0.33672675	0.8152867	0.7412731	1	599	tags=13%, list=3%, signal=14%
GO_ACTIVATION_OF_PROTEIN_KINASE_B_ACTIVITY	22	0.30382946	0.8149625	0.75	1	2103	tags=18%, list=10%, signal=20%
GO_ESTABLISHMENT_OR_MAINTENANCE_OF_EPITHELIAL_CELL_APICAL_BASAL_POLARITY	29	0.28805515	0.8147306	0.775	1	3565	tags=24%, list=18%, signal=29%
GO_CHROMATIN_DISASSEMBLY	17	0.31635746	0.8140231	0.70428014	1	439	tags=6%, list=2%, signal=6%
GO_PROTEIN_HOMOTETRAMERIZATION	59	0.24402633	0.81336474	0.82916665	1	4310	tags=34%, list=21%, signal=43%
GO_INTRACELLULAR_LIPID_TRANSPORT	20	0.31552348	0.81108844	0.74206346	1	2012	tags=15%, list=10%, signal=17%
GO_POST_TRANSLATIONAL_PROTEIN_MODIFICATION	34	0.27256688	0.80758667	0.76152307	1	749	tags=9%, list=4%, signal=9%
GO_NIK_NF_KAPPAB_SIGNALING	83	0.23058458	0.8073837	0.8526786	1	8669	tags=58%, list=43%, signal=101%
GO_ENERGY_DERIVATION_BY_OXIDATION_OF_ORGANIC_COMPOUNDS	215	0.20068307	0.8072365	0.96766746	1	6309	tags=37%, list=31%, signal=54%
GO_2_OXOGLUTARATE_METABOLIC_PROCESS	20	0.30777386	0.80601734	0.7358491	1	4145	tags=25%, list=21%, signal=31%
GO_NEGATIVE_REGULATION_OF_LIPID_BIOSYNTHETIC_PROCESS	43	0.2593591	0.8038344	0.7861771	1	2258	tags=14%, list=11%, signal=16%
GO_PROTEIN_ACETYLATION	120	0.21822807	0.8007871	0.8987069	1	7030	tags=35%, list=35%, signal=53%
GO_B_CELL_MEDIATED_IMMUNITY	66	0.24215035	0.8004102	0.82241017	1	2624	tags=18%, list=13%, signal=21%
GO_ISOTYPE_SWITCHING	16	0.3168881	0.79783076	0.7337278	1	6594	tags=38%, list=33%, signal=56%
GO_LEUKOTRIENE_BIOSYNTHETIC_PROCESS	20	0.3037602	0.7953153	0.7667343	1	4354	tags=40%, list=22%, signal=51%
GO_RESPONSE_TO_MAGNESIUM_ION	23	0.28845328	0.7949969	0.7397541	1	2357	tags=26%, list=12%, signal=30%
GO_SMOOTHENED_SIGNALING_PATHWAY	69	0.23501283	0.7946062	0.8555305	1	1534	tags=9%, list=8%, signal=9%
GO_RESPONSE_TO_INTERFERON_GAMMA	138	0.20908524	0.79389644	0.9364407	1	4402	tags=23%, list=22%, signal=29%
GO_POSITIVE_REGULATION_OF_INSULIN_SECRETION_INVOLVED_IN_CELLULAR_RESPONSE_TO_GLUCOSE_STIMULUS	27	0.2829163	0.79354656	0.7884232	1	1797	tags=19%, list=9%, signal=20%
GO_ADRENAL_GLAND_DEVELOPMENT	23	0.2902349	0.7928343	0.76859504	1	3982	tags=30%, list=20%, signal=38%
GO_HISTONE_DEUBIQUITINATION	21	0.28829324	0.7883575	0.748	1	8559	tags=57%, list=43%, signal=99%
GO_PROTEIN_K48_LINKED_UBIQUITINATION	46	0.25120154	0.78538287	0.83116883	1	5359	tags=24%, list=27%, signal=33%
GO_POSITIVE_REGULATION_OF_SIGNAL_TRANSDUCTION_BY_P53_CLASS_MEDIATOR	17	0.31220564	0.7850588	0.73767257	1	3036	tags=24%, list=15%, signal=28%
GO_CYTOPLASMIC_PATTERN_RECOGNITION_RECEPTOR_SIGNALING_PATHWAY	33	0.26561758	0.783704	0.8092243	1	7417	tags=45%, list=37%, signal=72%
GO_POSITIVE_REGULATION_OF_T_HELPER_1_TYPE_IMMUNE_RESPONSE	15	0.32078022	0.7824866	0.79609543	1	2857	tags=33%, list=14%, signal=39%
GO_PROTEIN_ACYLATION	150	0.20226309	0.7813734	0.95302016	1	5227	tags=24%, list=26%, signal=32%
GO_CELLULAR_RESPONSE_TO_INTERLEUKIN_1	86	0.22060558	0.78073823	0.9098532	1	1285	tags=8%, list=6%, signal=9%
GO_ZINC_ION_HOMEOSTASIS	21	0.2938598	0.7795422	0.7589641	1	6441	tags=52%, list=32%, signal=77%
GO_OOCYTE_MATURATION	18	0.30664456	0.7768746	0.777551	1	1831	tags=17%, list=9%, signal=18%
GO_GOLGI_VESICLE_TRANSPORT	312	0.18715063	0.7767544	0.99763036	1	7408	tags=34%, list=37%, signal=53%
GO_DNA_DAMAGE_RESPONSE_SIGNAL_TRANSDUCTION_RESULTING_IN_TRANSCRIPTION	15	0.31896487	0.77605134	0.75595236	1	3395	tags=33%, list=17%, signal=40%
GO_COENZYME_METABOLIC_PROCESS	259	0.18995565	0.7757952	0.99550563	1	5468	tags=34%, list=27%, signal=46%
GO_REGULATION_OF_DNA_BIOSYNTHETIC_PROCESS	90	0.21801029	0.7739091	0.9268293	1	6055	tags=34%, list=30%, signal=49%
GO_POSITIVE_REGULATION_OF_CELL_ADHESION_MEDIATED_BY_INTEGRIN	16	0.3057618	0.77356386	0.77955914	1	2100	tags=19%, list=10%, signal=21%
GO_POSITIVE_REGULATION_OF_VIRAL_GENOME_REPLICATION	30	0.26703262	0.7728713	0.8230769	1	5094	tags=27%, list=25%, signal=36%
GO_RHO_PROTEIN_SIGNAL_TRANSDUCTION	49	0.24028176	0.7709303	0.8665158	1	903	tags=8%, list=4%, signal=9%
GO_CARBOHYDRATE_PHOSPHORYLATION	22	0.28537205	0.77046657	0.8041237	1	5599	tags=41%, list=28%, signal=57%
GO_NEGATIVE_REGULATION_OF_GLYCOPROTEIN_METABOLIC_PROCESS	15	0.31512538	0.77029836	0.7845529	1	289	tags=7%, list=1%, signal=7%
GO_NEGATIVE_REGULATION_OF_TELOMERE_MAINTENANCE_VIA_TELOMERE_LENGTHENING	17	0.30572626	0.7695311	0.8156313	1	10001	tags=71%, list=50%, signal=140%
GO_BLASTODERM_SEGMENTATION	15	0.30454126	0.7663481	0.8101266	1	2879	tags=27%, list=14%, signal=31%
GO_REGULATION_OF_PROTEASOMAL_PROTEIN_CATABOLIC_PROCESS	179	0.19472288	0.7649306	0.9807692	1	2635	tags=10%, list=13%, signal=11%
GO_MEMBRANE_LIPID_CATABOLIC_PROCESS	24	0.27835533	0.7643061	0.8277311	1	6196	tags=38%, list=31%, signal=54%
GO_REGULATION_OF_INTRINSIC_APOPTOTIC_SIGNALING_PATHWAY	144	0.2015504	0.7637465	0.9722864	1	4043	tags=19%, list=20%, signal=23%
GO_POSITIVE_REGULATION_OF_EXCITATORY_POSTSYNAPTIC_POTENTIAL	21	0.28805727	0.7630878	0.81893003	1	2727	tags=19%, list=14%, signal=22%
GO_NUCLEUS_ORGANIZATION	133	0.20253846	0.7612064	0.969163	1	5750	tags=23%, list=29%, signal=32%
GO_PHOSPHATIDYLSERINE_METABOLIC_PROCESS	27	0.27219987	0.761079	0.8153527	1	6205	tags=48%, list=31%, signal=70%
GO_INTRINSIC_APOPTOTIC_SIGNALING_PATHWAY_IN_RESPONSE_TO_ENDOPLASMIC_RETICULUM_STRESS	31	0.259924	0.7586575	0.7983368	1	4597	tags=26%, list=23%, signal=33%
GO_REGULATION_OF_PROTEIN_CATABOLIC_PROCESS	389	0.17872936	0.75862914	1	1	5356	tags=23%, list=27%, signal=30%
GO_CYTOPLASMIC_SEQUESTERING_OF_PROTEIN	39	0.24373062	0.7586041	0.8539554	1	21	tags=3%, list=0%, signal=3%
GO_REGULATION_OF_APOPTOTIC_SIGNALING_PATHWAY	359	0.17845695	0.7579173	1	1	3813	tags=15%, list=19%, signal=19%
GO_NEGATIVE_REGULATION_OF_CELL_CYCLE	424	0.17572704	0.7578349	1	1	3447	tags=16%, list=17%, signal=19%
GO_REGULATION_OF_PROTEIN_EXPORT_FROM_NUCLEUS	33	0.25555944	0.7571083	0.8361702	1	3645	tags=21%, list=18%, signal=26%
GO_NEGATIVE_REGULATION_OF_OXIDATIVE_STRESS_INDUCED_INTRINSIC_APOPTOTIC_SIGNALING_PATHWAY	21	0.28348657	0.75586486	0.8181818	1	3316	tags=19%, list=16%, signal=23%
GO_METHIONINE_METABOLIC_PROCESS	18	0.2971197	0.75545454	0.8046875	1	3491	tags=28%, list=17%, signal=34%
GO_RESPONSE_TO_INTERLEUKIN_4	31	0.2658352	0.7554216	0.8223553	1	2250	tags=19%, list=11%, signal=22%
GO_PROTEIN_COMPLEX_LOCALIZATION	49	0.23302098	0.75204283	0.9109731	1	5372	tags=24%, list=27%, signal=33%
GO_SPERMATID_NUCLEUS_DIFFERENTIATION	18	0.29814643	0.7515761	0.8108108	1	5750	tags=33%, list=29%, signal=47%
GO_POSITIVE_REGULATION_OF_MULTI_ORGANISM_PROCESS	154	0.19463636	0.75110877	0.97885835	1	5147	tags=25%, list=26%, signal=33%
GO_REGULATION_OF_DNA_METABOLIC_PROCESS	329	0.18042728	0.7498488	0.99753696	1	5546	tags=27%, list=28%, signal=37%
GO_CLATHRIN_MEDIATED_ENDOCYTOSIS	35	0.25653893	0.7492583	0.84931505	1	4181	tags=23%, list=21%, signal=29%
GO_LENS_MORPHOGENESIS_IN_CAMERA_TYPE_EYE	19	0.28823045	0.7488349	0.8241107	1	1278	tags=16%, list=6%, signal=17%
GO_REGULATION_OF_PROTEIN_STABILITY	220	0.18635109	0.7480134	0.995338	1	3498	tags=15%, list=17%, signal=18%
GO_DEMETHYLATION	54	0.22510919	0.74708396	0.9310345	1	4525	tags=26%, list=23%, signal=33%
GO_GLUTAMINE_FAMILY_AMINO_ACID_BIOSYNTHETIC_PROCESS	19	0.2872162	0.74612665	0.8308668	1	1538	tags=16%, list=8%, signal=17%
GO_IMMUNOGLOBULIN_PRODUCTION	42	0.24448752	0.74392444	0.8742747	1	2388	tags=12%, list=12%, signal=13%
GO_SOMATIC_DIVERSIFICATION_OF_IMMUNE_RECEPTORS	40	0.24051099	0.7425401	0.88521403	1	4056	tags=23%, list=20%, signal=28%
GO_PROTEIN_POLYUBIQUITINATION	238	0.18354942	0.74231005	0.9955457	1	7052	tags=34%, list=35%, signal=51%
GO_POLYOL_CATABOLIC_PROCESS	18	0.2933226	0.74228346	0.846	1	268	tags=6%, list=1%, signal=6%
GO_MITOCHONDRIAL_FUSION	19	0.2836365	0.7421511	0.82575756	1	9827	tags=74%, list=49%, signal=144%
GO_BLASTOCYST_GROWTH	16	0.29059184	0.7419246	0.82287824	1	6655	tags=31%, list=33%, signal=47%
GO_CELLULAR_RESPONSE_TO_GAMMA_RADIATION	19	0.28696227	0.7418348	0.84250474	1	2585	tags=16%, list=13%, signal=18%
GO_REGULATION_OF_CYTOKINE_BIOSYNTHETIC_PROCESS	94	0.20729478	0.7416579	0.975	1	2857	tags=12%, list=14%, signal=14%
GO_STRIATED_MUSCLE_ADAPTATION	23	0.27004114	0.7414128	0.8517786	1	2027	tags=17%, list=10%, signal=19%
GO_REGULATION_OF_HISTONE_DEACETYLATION	23	0.27777734	0.7405204	0.86326534	1	214	tags=4%, list=1%, signal=4%
GO_RESPONSE_TO_TYPE_I_INTERFERON	68	0.22080994	0.74033	0.93978494	1	6881	tags=34%, list=34%, signal=51%
GO_REGULATION_OF_DNA_REPAIR	74	0.21506187	0.7400439	0.9192913	1	5460	tags=27%, list=27%, signal=37%
GO_POSITIVE_REGULATION_OF_B_CELL_MEDIATED_IMMUNITY	25	0.2724043	0.7392254	0.85214007	1	5412	tags=36%, list=27%, signal=49%
GO_POSITIVE_REGULATION_OF_ALPHA_BETA_T_CELL_PROLIFERATION	19	0.28776038	0.7383786	0.8434442	1	4252	tags=32%, list=21%, signal=40%
GO_NEURAL_TUBE_FORMATION	93	0.20588697	0.737694	0.9639066	1	3312	tags=17%, list=16%, signal=21%
GO_POSITIVE_REGULATION_OF_PROTEIN_COMPLEX_DISASSEMBLY	24	0.26819873	0.7373954	0.8548708	1	836	tags=8%, list=4%, signal=9%
GO_POSITIVE_REGULATION_OF_MITOCHONDRIAL_MEMBRANE_PERMEABILITY	18	0.2839499	0.7337124	0.83472806	1	5808	tags=44%, list=29%, signal=62%
GO_BLASTOCYST_FORMATION	29	0.25447094	0.73111	0.8879668	1	3808	tags=24%, list=19%, signal=30%
GO_REGULATION_OF_MONOOXYGENASE_ACTIVITY	58	0.21912403	0.7311075	0.9194215	1	3283	tags=16%, list=16%, signal=18%
GO_EPOXYGENASE_P450_PATHWAY	18	0.2850326	0.73062754	0.82626265	1	3812	tags=39%, list=19%, signal=48%
GO_GLUCOSE_CATABOLIC_PROCESS	29	0.25533003	0.73033375	0.8897638	1	2795	tags=21%, list=14%, signal=24%
GO_NEGATIVE_REGULATION_OF_LYMPHOCYTE_DIFFERENTIATION	40	0.23272204	0.7299487	0.8907217	1	5030	tags=30%, list=25%, signal=40%
GO_PROTEIN_LOCALIZATION_TO_NUCLEUS	155	0.1909132	0.72723764	0.98678416	1	3148	tags=15%, list=16%, signal=18%
GO_DNA_TEMPLATED_TRANSCRIPTION_INITIATION	199	0.18080911	0.7272287	1	1	5604	tags=27%, list=28%, signal=37%
GO_RNA_DESTABILIZATION	15	0.29246458	0.7263433	0.8477366	1	3201	tags=20%, list=16%, signal=24%
GO_REGULATION_OF_B_CELL_MEDIATED_IMMUNITY	40	0.23556736	0.7249382	0.90625	1	5412	tags=33%, list=27%, signal=44%
GO_REGULATION_OF_ALPHA_BETA_T_CELL_PROLIFERATION	23	0.2708863	0.7241893	0.83157897	1	4252	tags=30%, list=21%, signal=39%
GO_ANTIGEN_PROCESSING_AND_PRESENTATION_OF_PEPTIDE_ANTIGEN	173	0.18510005	0.72366685	0.99776286	1	8609	tags=49%, list=43%, signal=85%
GO_POSITIVE_REGULATION_OF_ADHERENS_JUNCTION_ORGANIZATION	21	0.2717915	0.72321385	0.8757638	1	227	tags=5%, list=1%, signal=5%
GO_REGULATION_OF_INTERLEUKIN_6_BIOSYNTHETIC_PROCESS	16	0.29272938	0.7231031	0.84759915	1	1749	tags=13%, list=9%, signal=14%
GO_REGULATION_OF_CHROMATIN_ORGANIZATION	150	0.18608083	0.72280616	0.990991	1	5496	tags=25%, list=27%, signal=35%
GO_NUCLEAR_IMPORT	128	0.19197695	0.720995	0.9868421	1	5240	tags=25%, list=26%, signal=34%
GO_REGULATION_OF_MRNA_SPLICING_VIA_SPLICEOSOME	49	0.22418915	0.71585685	0.89429176	1	5783	tags=35%, list=29%, signal=49%
GO_EXECUTION_PHASE_OF_APOPTOSIS	55	0.21518143	0.7135332	0.9501992	1	4995	tags=27%, list=25%, signal=36%
GO_POSITIVE_REGULATION_OF_ACTIVATED_T_CELL_PROLIFERATION	27	0.24763751	0.7100865	0.8857716	1	4843	tags=26%, list=24%, signal=34%
GO_HISTONE_UBIQUITINATION	34	0.24351266	0.70970845	0.8891129	1	4720	tags=21%, list=23%, signal=27%
GO_REGULATION_OF_TRANSCRIPTION_FROM_RNA_POLYMERASE_III_PROMOTER	23	0.26004723	0.7086697	0.8680412	1	8077	tags=39%, list=40%, signal=65%
GO_REGULATION_OF_PROTEIN_OLIGOMERIZATION	34	0.23859474	0.7068831	0.9135021	1	3092	tags=24%, list=15%, signal=28%
GO_REGULATION_OF_ERAD_PATHWAY	27	0.24995604	0.70598954	0.87184465	1	183	tags=4%, list=1%, signal=4%
GO_PROTEIN_MONOUBIQUITINATION	51	0.21750301	0.70260406	0.92436975	1	7878	tags=41%, list=39%, signal=68%
GO_PROTEIN_STABILIZATION	130	0.18558727	0.70135635	0.99339205	1	3481	tags=17%, list=17%, signal=20%
GO_NONRIBOSOMAL_PEPTIDE_BIOSYNTHETIC_PROCESS	16	0.28184846	0.700731	0.8649706	1	5254	tags=44%, list=26%, signal=59%
GO_COVALENT_CHROMATIN_MODIFICATION	336	0.16543424	0.6961879	1	1	5493	tags=22%, list=27%, signal=30%
GO_ANTIGEN_PROCESSING_AND_PRESENTATION	209	0.1742385	0.69618785	0.99559474	1	4277	tags=16%, list=21%, signal=20%
GO_ANTIGEN_PROCESSING_AND_PRESENTATION_OF_PEPTIDE_ANTIGEN_VIA_MHC_CLASS_I	91	0.1958923	0.69531965	0.9801762	1	8805	tags=63%, list=44%, signal=111%
GO_POSITIVE_REGULATION_OF_ACTIN_CYTOSKELETON_REORGANIZATION	16	0.28416076	0.6925439	0.88080806	1	4198	tags=31%, list=21%, signal=39%
GO_POSITIVE_REGULATION_OF_CREB_TRANSCRIPTION_FACTOR_ACTIVITY	15	0.282013	0.69095045	0.8804124	1	2370	tags=20%, list=12%, signal=23%
GO_ENDOPLASMIC_RETICULUM_TO_CYTOSOL_TRANSPORT	23	0.2558677	0.68965113	0.91035855	1	5974	tags=43%, list=30%, signal=62%
GO_NEGATIVE_REGULATION_OF_RESPONSE_TO_BIOTIC_STIMULUS	29	0.2430754	0.68784237	0.8959276	1	3955	tags=21%, list=20%, signal=26%
GO_PROTEIN_MANNOSYLATION	22	0.25726965	0.6863638	0.8815261	1	6003	tags=36%, list=30%, signal=52%
GO_MULTI_ORGANISM_LOCALIZATION	67	0.20201439	0.685054	0.9635974	1	7831	tags=49%, list=39%, signal=80%
GO_PROTEIN_IMPORT	152	0.1771197	0.6839049	0.9956616	1	5022	tags=22%, list=25%, signal=29%
GO_POSITIVE_REGULATION_OF_CYTOKINE_BIOSYNTHETIC_PROCESS	58	0.20938727	0.6831101	0.95687884	1	2857	tags=10%, list=14%, signal=12%
GO_POSITIVE_REGULATION_OF_ACTIN_NUCLEATION	15	0.27486905	0.6782026	0.8707071	1	3699	tags=27%, list=18%, signal=33%
GO_REGULATION_OF_LIPOPOLYSACCHARIDE_MEDIATED_SIGNALING_PATHWAY	18	0.2610096	0.676351	0.8965517	1	2651	tags=22%, list=13%, signal=26%
GO_CELLULAR_PROTEIN_COMPLEX_LOCALIZATION	20	0.25668415	0.6752313	0.9007937	1	5140	tags=30%, list=26%, signal=40%
GO_POSITIVE_REGULATION_OF_ANTIGEN_PROCESSING_AND_PRESENTATION	16	0.274129	0.6747864	0.89134806	1	5459	tags=38%, list=27%, signal=51%
GO_NEGATIVE_REGULATION_OF_TELOMERE_MAINTENANCE	26	0.23849608	0.67469484	0.91078836	1	15316	tags=100%, list=76%, signal=419%
GO_REGULATION_OF_VIRAL_TRANSCRIPTION	61	0.20073766	0.66977364	0.9617021	1	4789	tags=26%, list=24%, signal=34%
GO_CELLULAR_RESPONSE_TO_INTERLEUKIN_4	26	0.23779936	0.6695953	0.91634244	1	2065	tags=15%, list=10%, signal=17%
GO_MULTI_ORGANISM_MEMBRANE_ORGANIZATION	30	0.23097347	0.6683187	0.9287212	1	5258	tags=23%, list=26%, signal=32%
GO_REGULATION_OF_UBIQUITIN_PROTEIN_LIGASE_ACTIVITY	18	0.2585352	0.66813064	0.8992537	1	1831	tags=11%, list=9%, signal=12%
GO_SOMATIC_CELL_DNA_RECOMBINATION	33	0.2248249	0.66670835	0.9382716	1	4028	tags=21%, list=20%, signal=26%
GO_NEGATIVE_REGULATION_OF_PROTEIN_TYROSINE_KINASE_ACTIVITY	19	0.25432426	0.66598785	0.91700405	1	1656	tags=16%, list=8%, signal=17%
GO_MEMBRANE_INVAGINATION	28	0.23358831	0.66585255	0.91549295	1	8839	tags=50%, list=44%, signal=89%
GO_COENZYME_A_METABOLIC_PROCESS	17	0.2584385	0.6578752	0.9207921	1	3738	tags=18%, list=19%, signal=22%
GO_POSITIVE_REGULATION_OF_PROTEIN_OLIGOMERIZATION	21	0.25079036	0.65745527	0.9053498	1	4773	tags=43%, list=24%, signal=56%
GO_RESPONSE_TO_DSRNA	69	0.19092274	0.6541087	0.9767932	1	1879	tags=7%, list=9%, signal=8%
GO_POSITIVE_REGULATION_OF_RESPONSE_TO_DNA_DAMAGE_STIMULUS	63	0.19608249	0.6517315	0.98717946	1	4005	tags=22%, list=20%, signal=28%
GO_REGULATION_OF_MACROPHAGE_DIFFERENTIATION	20	0.24770038	0.6515101	0.921875	1	1271	tags=10%, list=6%, signal=11%
GO_NUCLEOTIDE_EXCISION_REPAIR_PREINCISION_COMPLEX_ASSEMBLY	29	0.22911616	0.6510614	0.9520958	1	6601	tags=34%, list=33%, signal=51%
GO_NEGATIVE_REGULATION_OF_TYPE_I_INTERFERON_PRODUCTION	39	0.20884852	0.64390767	0.9652929	1	7719	tags=46%, list=38%, signal=75%
GO_HISTONE_MONOUBIQUITINATION	23	0.23070408	0.643606	0.9356846	1	4694	tags=22%, list=23%, signal=28%
GO_REGULATION_OF_RESPONSE_TO_DNA_DAMAGE_STIMULUS	143	0.1693083	0.64233166	1	1	4351	tags=19%, list=22%, signal=24%
GO_POSITIVE_REGULATION_OF_INTERFERON_ALPHA_PRODUCTION	16	0.2570214	0.6416801	0.9246436	1	2388	tags=19%, list=12%, signal=21%
GO_REGULATION_OF_DNA_METHYLATION	16	0.25242323	0.6360528	0.9324578	1	8835	tags=63%, list=44%, signal=111%
GO_MULTI_ORGANISM_ORGANELLE_ORGANIZATION	23	0.23263997	0.6343972	0.9472574	1	9235	tags=52%, list=46%, signal=96%
GO_REACTIVE_NITROGEN_SPECIES_METABOLIC_PROCESS	18	0.24166122	0.6343571	0.94223106	1	1844	tags=11%, list=9%, signal=12%
GO_POSITIVE_REGULATION_OF_T_CELL_MEDIATED_IMMUNITY	32	0.21363015	0.6329343	0.9558233	1	5507	tags=38%, list=27%, signal=52%
GO_SINGLE_ORGANISM_MEMBRANE_BUDDING	70	0.18689737	0.6290153	0.9979424	1	3855	tags=13%, list=19%, signal=16%
GO_ESTABLISHMENT_OF_EPITHELIAL_CELL_POLARITY	23	0.22839108	0.6241579	0.9478079	1	5310	tags=30%, list=26%, signal=41%
GO_POSITIVE_REGULATION_OF_LYMPHOCYTE_MEDIATED_IMMUNITY	67	0.18519127	0.62351173	0.9894737	1	5507	tags=33%, list=27%, signal=45%
GO_INTRA_GOLGI_VESICLE_MEDIATED_TRANSPORT	46	0.19937494	0.6232607	0.9674134	1	9858	tags=63%, list=49%, signal=123%
GO_REGULATION_OF_NIK_NF_KAPPAB_SIGNALING	42	0.20081326	0.6229665	0.97604793	1	1714	tags=7%, list=9%, signal=8%
GO_POSITIVE_REGULATION_OF_ERYTHROCYTE_DIFFERENTIATION	23	0.22667634	0.6216979	0.95652175	1	357	tags=4%, list=2%, signal=4%
GO_GLYCINE_METABOLIC_PROCESS	17	0.24872446	0.62071204	0.9417671	1	6498	tags=41%, list=32%, signal=61%
GO_SERTOLI_CELL_DIFFERENTIATION	20	0.23709773	0.6203858	0.9450317	1	3511	tags=25%, list=17%, signal=30%
GO_NEGATIVE_REGULATION_OF_DNA_REPLICATION	52	0.19210152	0.6180225	0.9893162	1	7858	tags=42%, list=39%, signal=69%
GO_PEROXISOMAL_TRANSPORT	18	0.2431222	0.6095005	0.94949496	1	2780	tags=11%, list=14%, signal=13%
GO_ER_TO_GOLGI_VESICLE_MEDIATED_TRANSPORT	163	0.15545717	0.6046133	1	1	4176	tags=14%, list=21%, signal=18%
GO_VESICLE_MEDIATED_TRANSPORT_BETWEEN_ENDOSOMAL_COMPARTMENTS	20	0.2284675	0.6042971	0.9576923	1	15516	tags=100%, list=77%, signal=438%
GO_NEGATIVE_REGULATION_OF_DEFENSE_RESPONSE_TO_VIRUS	18	0.24003276	0.6021548	0.9576613	1	8656	tags=50%, list=43%, signal=88%
GO_CELLULAR_METABOLIC_COMPOUND_SALVAGE	37	0.19826186	0.6003412	0.9837067	1	4009	tags=22%, list=20%, signal=27%
GO_POSITIVE_REGULATION_OF_MRNA_METABOLIC_PROCESS	45	0.18805315	0.5995028	0.9896907	1	6449	tags=33%, list=32%, signal=49%
GO_BLASTOCYST_DEVELOPMENT	59	0.18190557	0.5977119	1	1	5252	tags=22%, list=26%, signal=30%
GO_MRNA_CLEAVAGE	21	0.22357972	0.5970309	0.9500998	1	9363	tags=57%, list=47%, signal=107%
GO_POSITIVE_REGULATION_OF_MRNA_PROCESSING	32	0.20466082	0.5947777	0.97053045	1	3913	tags=22%, list=19%, signal=27%
GO_MACROMOLECULE_DEACYLATION	66	0.17732471	0.5936422	0.9936306	1	5354	tags=24%, list=27%, signal=33%
GO_MITOCHONDRIAL_MEMBRANE_ORGANIZATION	91	0.16778843	0.59209144	1	1	8413	tags=55%, list=42%, signal=94%
GO_REGULATION_OF_MRNA_METABOLIC_PROCESS	105	0.16026582	0.5887969	1	1	8209	tags=44%, list=41%, signal=74%
GO_POSITIVE_REGULATION_OF_TRANSCRIPTION_FROM_RNA_POLYMERASE_II_PROMOTER_IN_RESPONSE_TO_STRESS	23	0.21310273	0.5816753	0.9710744	1	3498	tags=22%, list=17%, signal=26%
GO_POSITIVE_REGULATION_OF_IMMUNOGLOBULIN_PRODUCTION	29	0.20698331	0.5800495	0.9670103	1	4081	tags=28%, list=20%, signal=35%
GO_POSITIVE_REGULATION_OF_ALPHA_BETA_T_CELL_DIFFERENTIATION	37	0.18856019	0.57713765	0.99785864	1	4023	tags=22%, list=20%, signal=27%
GO_HISTONE_H4_ACETYLATION	46	0.18294339	0.57250744	0.98953974	1	4720	tags=22%, list=23%, signal=28%
GO_POSITIVE_REGULATION_OF_PROTEIN_EXPORT_FROM_NUCLEUS	19	0.21628435	0.5722379	0.96458334	1	673	tags=5%, list=3%, signal=5%
GO_POSITIVE_REGULATION_OF_CD4_POSITIVE_ALPHA_BETA_T_CELL_ACTIVATION	27	0.20511909	0.5721388	0.97830373	1	2857	tags=19%, list=14%, signal=22%
GO_DNA_DOUBLE_STRAND_BREAK_PROCESSING	17	0.22084022	0.5702616	0.95719844	1	3037	tags=12%, list=15%, signal=14%
GO_ACTIVATION_OF_NF_KAPPAB_INDUCING_KINASE_ACTIVITY	17	0.22609606	0.56819123	0.97363085	1	5126	tags=35%, list=25%, signal=47%
GO_REGULATION_OF_PROTEIN_DEACETYLATION	33	0.19337714	0.5656794	0.9853249	1	214	tags=3%, list=1%, signal=3%
GO_ANTIGEN_PROCESSING_AND_PRESENTATION_OF_ENDOGENOUS_ANTIGEN	17	0.2210488	0.5627979	0.97154474	1	6624	tags=35%, list=33%, signal=53%
GO_PROTEIN_PALMITOYLATION	23	0.20417386	0.5615039	0.9799197	1	3747	tags=22%, list=19%, signal=27%
GO_POSITIVE_REGULATION_OF_LYMPHOCYTE_APOPTOTIC_PROCESS	18	0.21832144	0.5614613	0.95728153	1	4952	tags=33%, list=25%, signal=44%
GO_SERTOLI_CELL_DEVELOPMENT	15	0.23135689	0.5611965	0.9690522	1	3511	tags=27%, list=17%, signal=32%
GO_HISTONE_H3_DEACETYLATION	22	0.20984042	0.55806094	0.9766454	1	8500	tags=55%, list=42%, signal=94%
GO_TUMOR_NECROSIS_FACTOR_MEDIATED_SIGNALING_PATHWAY	117	0.15145905	0.5579654	1	1	7069	tags=41%, list=35%, signal=63%
GO_REGULATION_OF_INTERFERON_ALPHA_PRODUCTION	19	0.21458976	0.5549495	0.972549	1	2388	tags=16%, list=12%, signal=18%
GO_REGULATION_OF_TYPE_I_INTERFERON_PRODUCTION	109	0.1516188	0.55208623	1	1	5874	tags=24%, list=29%, signal=34%
GO_PEROXISOME_ORGANIZATION	32	0.18750633	0.5494697	0.98062015	1	16341	tags=100%, list=81%, signal=533%
GO_REGULATION_OF_DEFENSE_RESPONSE_TO_VIRUS_BY_VIRUS	29	0.19176997	0.54936224	0.9852008	1	7159	tags=31%, list=36%, signal=48%
GO_GLOBAL_GENOME_NUCLEOTIDE_EXCISION_REPAIR	32	0.1883277	0.54537135	0.9859719	1	9503	tags=59%, list=47%, signal=112%
GO_POSITIVE_REGULATION_OF_TYPE_I_INTERFERON_PRODUCTION	69	0.15919909	0.54079634	1	1	5770	tags=25%, list=29%, signal=34%
GO_RETROGRADE_TRANSPORT_ENDOSOME_TO_GOLGI	71	0.15548795	0.53838664	1	1	7550	tags=39%, list=38%, signal=63%
GO_NUCLEAR_PORE_ORGANIZATION	15	0.22228853	0.5370932	0.98065764	1	15639	tags=100%, list=78%, signal=450%
GO_MULTIVESICULAR_BODY_ORGANIZATION	29	0.18528664	0.5349115	0.99577165	1	16385	tags=100%, list=81%, signal=540%
GO_HISTONE_H4_K16_ACETYLATION	17	0.20912704	0.53158855	0.98245615	1	4367	tags=18%, list=22%, signal=23%
GO_REGULATION_OF_CELL_CYCLE_CHECKPOINT	28	0.18423584	0.529185	0.98966944	1	7128	tags=39%, list=35%, signal=61%
GO_REGULATION_OF_INTRACELLULAR_STEROID_HORMONE_RECEPTOR_SIGNALING_PATHWAY	58	0.15787677	0.5247829	1	1	3364	tags=14%, list=17%, signal=17%
GO_REGULATION_OF_GLYCOPROTEIN_METABOLIC_PROCESS	43	0.16944583	0.51960474	1	1	6003	tags=28%, list=30%, signal=40%
GO_NEGATIVE_REGULATION_OF_INTERLEUKIN_10_PRODUCTION	16	0.20625612	0.51753527	0.9806867	1	5885	tags=38%, list=29%, signal=53%
GO_NEGATIVE_REGULATION_OF_VIRAL_RELEASE_FROM_HOST_CELL	15	0.20688473	0.5171497	0.97791165	1	9096	tags=53%, list=45%, signal=97%
GO_PROTEIN_AUTOUBIQUITINATION	47	0.16416977	0.51648295	0.99792963	1	7977	tags=40%, list=40%, signal=67%
GO_POSITIVE_REGULATION_OF_CELL_KILLING	38	0.16699293	0.5142388	1	1	5442	tags=24%, list=27%, signal=32%
GO_NEGATIVE_REGULATION_OF_NEUROLOGICAL_SYSTEM_PROCESS	15	0.21011668	0.5136849	0.9846154	1	6394	tags=40%, list=32%, signal=59%
GO_NUCLEAR_ENVELOPE_ORGANIZATION	79	0.14645384	0.5105954	1	1	1831	tags=6%, list=9%, signal=7%
GO_GPI_ANCHOR_METABOLIC_PROCESS	33	0.172332	0.50937235	0.9920792	1	7764	tags=48%, list=39%, signal=79%
GO_CENTROSOME_DUPLICATION	31	0.17409578	0.50530404	0.9957983	1	7262	tags=35%, list=36%, signal=55%
GO_PIGMENT_GRANULE_LOCALIZATION	25	0.17982621	0.5034512	0.99593496	1	2118	tags=8%, list=11%, signal=9%
GO_ANTIGEN_PROCESSING_AND_PRESENTATION_VIA_MHC_CLASS_IB	15	0.20251298	0.50205094	0.9864341	1	1086	tags=7%, list=5%, signal=7%
GO_POSITIVE_REGULATION_OF_DNA_REPAIR	37	0.16534813	0.5014515	0.9980806	1	5277	tags=27%, list=26%, signal=37%
GO_PROTEIN_DESTABILIZATION	34	0.1657743	0.493746	0.9978903	1	1123	tags=6%, list=6%, signal=6%
GO_AUTOPHAGOSOME_ORGANIZATION	39	0.16105768	0.48654532	0.9979716	1	7166	tags=33%, list=36%, signal=52%
GO_POSITIVE_REGULATION_OF_MRNA_3_END_PROCESSING	17	0.19110316	0.47759292	0.9941292	1	3913	tags=18%, list=19%, signal=22%
GO_REGULATION_OF_CLATHRIN_MEDIATED_ENDOCYTOSIS	16	0.19284636	0.47302434	0.9935345	1	8049	tags=44%, list=40%, signal=73%
GO_SYNAPTIC_VESICLE_CYTOSKELETAL_TRANSPORT	15	0.19386789	0.47205973	0.98865783	1	16210	tags=100%, list=81%, signal=516%
GO_NUCLEOTIDE_BINDING_DOMAIN_LEUCINE_RICH_REPEAT_CONTAINING_RECEPTOR_SIGNALING_PATHWAY	28	0.16400555	0.4600689	1	1	7417	tags=36%, list=37%, signal=57%
GO_PROTEIN_TRANSPORT_ALONG_MICROTUBULE	26	0.16160351	0.45787114	0.9939271	1	16860	tags=100%, list=84%, signal=619%
GO_PROTEIN_K63_LINKED_DEUBIQUITINATION	23	0.1623264	0.45736423	0.9980392	1	16845	tags=100%, list=84%, signal=616%
GO_MRNA_SPLICE_SITE_SELECTION	19	0.17312384	0.45631105	0.9940711	1	8460	tags=47%, list=42%, signal=82%
GO_INNATE_IMMUNE_RESPONSE_ACTIVATING_CELL_SURFACE_RECEPTOR_SIGNALING_PATHWAY	105	0.12100258	0.4424485	1	1	8992	tags=50%, list=45%, signal=89%
GO_REGULATION_OF_EXOSOMAL_SECRETION	16	0.1763164	0.43847427	0.9961612	1	7601	tags=44%, list=38%, signal=70%
GO_GOLGI_TO_VACUOLE_TRANSPORT	27	0.15204942	0.43632254	1	1	17052	tags=100%, list=85%, signal=657%
GO_POSITIVE_REGULATION_OF_T_CELL_MEDIATED_CYTOTOXICITY	16	0.17488517	0.4337389	0.99800795	1	5134	tags=25%, list=26%, signal=34%
GO_ER_NUCLEUS_SIGNALING_PATHWAY	34	0.14591447	0.43259016	1	1	3498	tags=12%, list=17%, signal=14%
GO_PROTEIN_K48_LINKED_DEUBIQUITINATION	20	0.162302	0.43219337	1	1	16845	tags=100%, list=84%, signal=616%
GO_T_CELL_RECEPTOR_SIGNALING_PATHWAY	141	0.11129795	0.4292782	1	1	8345	tags=47%, list=42%, signal=79%
GO_REGULATION_OF_CENTROSOME_DUPLICATION	30	0.14799336	0.42859665	1	1	7509	tags=33%, list=37%, signal=53%
GO_PHAGOCYTOSIS_ENGULFMENT	18	0.15267822	0.3971215	1	1	17038	tags=100%, list=85%, signal=655%
GO_GOLGI_TO_ENDOSOME_TRANSPORT	19	0.15198883	0.39536464	1	1	17052	tags=100%, list=85%, signal=658%
GO_HISTONE_H3_ACETYLATION	43	0.12706596	0.3952791	1	1	6665	tags=26%, list=33%, signal=38%
GO_REGULATION_OF_MRNA_CATABOLIC_PROCESS	26	0.14158072	0.39402908	1	1	6274	tags=27%, list=31%, signal=39%
GO_PROTEIN_MODIFICATION_BY_SMALL_PROTEIN_REMOVAL	114	0.07458454	0.27498937	1	0.9999988	9165	tags=43%, list=46%, signal=79%
