# Supplementary material for: Where is the limit of prostate cancer biomarker research? Systematic investigation of potential prognostic and diagnostic biomarkers
Source: BMC Urol. 2019 Jun 6;19:46. doi: 10.1186/s12894-019-0479-z (PMC6554887; doi:10.1186/s12894-019-0479-z)
Supplement: Supplementary file 4 — Table S3 Correlation between ISUP histological grade group of the tumor (Grade groups 1–5) and mRNA expression of single genes, univariate Cox-regression analysis with biochemical recurrence as an endpoint. Full list of genes (n = 17,681). (TXT 3078 kb) [file 12894_2019_479_MOESM4_ESM.txt]

Gene	med	best_coff	p_best_coff	logrank_p_best	logrank_p_med	uni_HR_med	uni_p_med	uni_HR_med_l95	uni_HR_med_u95	uni_HR_best	uni_p_best	uni_HR_best_l95	uni_HR_best_u95	cor_isup_r	cor_isup_p_val
A1BG	37.9107	27.2014	0.335810041879615	0.0875944	0.3157165	1.25	0.318672291818652	0.81	1.94	1.53	0.0913125744948449	0.93	2.52	0.0484925428853198	0.28059616703059
A1CF	NA	NA	NA	NA	NA	NA	NA	NA	NA	NA	NA	NA	NA	NA	NA
A2BP1	6.1192	3.1562	0.00176540414308662	0.0001397	0.0064911	0.54	0.00763011507236311	0.34	0.85	0.44	0.000224017842235913	0.29	0.68	-0.110997492330202	0.0132883509814024
A2LD1	155.6659	126.647	0.0668934784385036	0.0062894	0.0835714	0.68	0.0867802320329749	0.44	1.06	0.55	0.00732580560574847	0.36	0.85	-0.17679478374703	7.4104736812059e-05
A2ML1	13.3646	48.2689	0.109833178955398	0.0004114	0.6566297	0.91	0.65806239290616	0.59	1.4	2.45	0.000665266063439196	1.46	4.11	0.073452869999208	0.101921645199371
A2M	10435.4232	8565.8778	0.263437571781139	0.0715166	0.2135101	1.32	0.216806016522289	0.85	2.04	1.54	0.0748900311876045	0.96	2.48	0.0672553847597016	0.13432093880755
A4GALT	490.6284	563.1993	0.0729955500038677	0.0148985	0.5688047	0.88	0.570620594371227	0.57	1.36	0.56	0.016732088835605	0.35	0.9	-0.0997594953816863	0.0261526030257165
A4GNT	NA	NA	NA	NA	NA	NA	NA	NA	NA	NA	NA	NA	NA	NA	NA
AAA1	NA	NA	NA	NA	NA	NA	NA	NA	NA	NA	NA	NA	NA	NA	NA
AAAS	853.6615	874.9035	0.430516478145276	0.0915524	0.2021193	0.75	0.205431258817445	0.49	1.17	0.68	0.0948205673599253	0.44	1.07	-0.0281177214713591	0.531716699132021
AACSL	NA	NA	NA	NA	NA	NA	NA	NA	NA	NA	NA	NA	NA	NA	NA
AACS	1035.1328	907.0326	0.0486909274272169	0.0066023	0.3593577	0.82	0.362127787316643	0.53	1.26	0.55	0.00766085588676424	0.36	0.86	-0.0756661364886212	0.0919824859403898
AADACL2	NA	NA	NA	NA	NA	NA	NA	NA	NA	NA	NA	NA	NA	NA	NA
AADACL3	NA	NA	NA	NA	NA	NA	NA	NA	NA	NA	NA	NA	NA	NA	NA
AADACL4	NA	NA	NA	NA	NA	NA	NA	NA	NA	NA	NA	NA	NA	NA	NA
AADAC	NA	NA	NA	NA	NA	NA	NA	NA	NA	NA	NA	NA	NA	NA	NA
AADAT	415.0422	297.7995	0.597621524330362	0.1212252	0.815846	0.95	0.816599111760589	0.62	1.47	0.7	0.124664781306358	0.45	1.1	0.0156432624765894	0.727925669798026
AAGAB	1092.8381	988.3313	0.808941707734871	0.185672	0.362019	0.82	0.364767429719939	0.53	1.26	0.74	0.189130330888987	0.47	1.16	0.00325475332509823	0.942301634694537
AAK1	1609.049	1298.173	0.239127509907795	0.0236211	0.2071695	0.76	0.210479064953174	0.49	1.17	0.6	0.0257940328449149	0.38	0.94	-0.0437341200897343	0.330554773669061
AAMP	3446.5291	3665.0494	0.780902994177929	0.257593	0.4253231	1.19	0.427794590688335	0.77	1.85	1.29	0.260804056438401	0.83	2	0.0701037813487463	0.118560580520174
AANAT	0.3224	0.4268	0.0624846232242988	0.0167957	0.100354	1.44	0.103645933425106	0.93	2.25	1.69	0.0185222057764348	1.09	2.61	0.0674814252932354	0.133014041726074
AARS2	584.4926	660.3494	0.312585136699357	0.0432161	0.7209624	0.92	0.722110897243841	0.6	1.43	1.61	0.0461270413764971	1.01	2.59	0.0659250949691249	0.142213706896156
AARSD1	731.666	705.7915	0.0730763294204313	0.0100005	0.1003984	0.69	0.103654650068428	0.45	1.08	0.57	0.011356626275053	0.36	0.88	-0.156659897839689	0.000455973218742282
AARS	3587.2312	3648.9315	0.109060023128845	0.0219333	0.0798905	0.67	0.0831439065472315	0.42	1.05	0.58	0.0241398407177869	0.36	0.93	-0.137025180731776	0.00220208054164803
AASDHPPT	716.2534	678.3721	0.5668076568248	0.1495414	0.7444993	0.93	0.745554753632504	0.6	1.44	0.73	0.15287228618491	0.47	1.12	-0.0147570571332193	0.742778678407146
AASDH	284.3045	236.5079	0.0202996796632247	0.0035103	0.7186036	1.08	0.719784361919339	0.7	1.68	2.21	0.00457729499154347	1.28	3.84	-0.0266806221247428	0.552905266807382
AASS	573.0071	629.0759	0.766677718532641	0.1940827	0.7271876	0.93	0.728310648039906	0.6	1.43	0.74	0.197594485435332	0.47	1.17	0.0322815356669757	0.472730564779883
AATF	1034.1415	1091.3074	0.900946850883674	0.3537371	0.5861342	1.13	0.587883357005191	0.73	1.75	1.23	0.356520830553618	0.79	1.9	0.0854617164731669	0.05691962067367
AATK	71.7724	63.629	0.188538280977637	0.0538824	0.1169014	1.42	0.120231280845785	0.91	2.19	1.57	0.0568841935642319	0.99	2.48	0.102573181682222	0.0221962885990481
ABAT	2033.3084	1599.3686	0.000650871360555604	7.32e-05	0.0126961	0.57	0.0143072658158943	0.36	0.89	0.42	0.00012791313017535	0.27	0.66	-0.320368845324588	2.5185582163646e-13
ABCA10	9.7363	8.4638	0.386056936205969	0.0917552	0.4796106	1.17	0.481832489863392	0.76	1.81	1.48	0.0951699093577844	0.93	2.35	-0.0354374533525507	0.43053114104087
ABCA11P	118.3093	104.1526	0.342979613103838	0.0750108	0.1106703	1.43	0.114015021725308	0.92	2.22	1.56	0.0786046254562824	0.95	2.57	0.110724498188154	0.0135181363293217
ABCA12	1.5246	6.2234	0.306375334917531	0.0244585	0.8110867	1.05	0.811858035090621	0.68	1.63	1.75	0.0269616179822488	1.07	2.88	0.0526522430655139	0.241333668490411
ABCA13	0.7886	0.6557	0.446826076723377	0.1356977	0.156126	1.37	0.159486438651284	0.88	2.12	1.4	0.139098093995955	0.9	2.18	0.0109526062733314	0.807568223947002
ABCA17P	3.9858	2.9992	0.502463963152734	0.1344809	0.833212	1.05	0.833905728933427	0.67	1.63	1.46	0.138399456448832	0.89	2.4	0.09844122665214	0.0282062724452816
ABCA1	379.9527	350.8096	0.000462415819789062	0.0001289	0.0009795	2.09	0.00132535469871919	1.33	3.28	2.45	0.000224389906418043	1.52	3.95	-0.00583888699665208	0.896690998926567
ABCA2	1961.1381	1900.8782	0.0107344978237349	0.0032314	0.027645	1.63	0.0298572617064519	1.05	2.53	1.96	0.00398908587087865	1.24	3.09	0.231103533094021	1.89020733095664e-07
ABCA3	1412.1894	1793.0911	0.86005059561035	0.2677318	0.3805252	1.21	0.383190408340395	0.79	1.88	1.3	0.270924511592799	0.82	2.06	0.133481647143142	0.00286715672227907
ABCA4	3.3192	7.234	0.295788996527471	0.0297368	0.5310907	1.15	0.533076535919069	0.74	1.77	1.69	0.0323652443233	1.05	2.74	0.164017912979871	0.000240448878165397
ABCA5	559.0878	775.3191	0.393837597770725	0.0328628	0.9435448	0.98	0.943773707586363	0.64	1.52	0.44	0.0386562193849496	0.2	0.96	-0.108670074254513	0.0153625599256685
ABCA6	17.2608	10.2737	0.885105742637172	0.204864	0.6627679	1.1	0.664167224578509	0.71	1.7	0.74	0.208378107287335	0.47	1.18	0.0709828241681144	0.114000457750129
ABCA7	255.9581	276.6571	0.280067817901839	0.0761169	0.1371287	1.39	0.140473289060406	0.9	2.15	1.48	0.0791717863236835	0.96	2.28	-0.0201627078304522	0.65385659552681
ABCA8	211.3007	164.3382	0.339974409436562	0.077874	0.2378129	0.77	0.241058880165079	0.49	1.19	0.68	0.0809145327195083	0.44	1.05	-0.0934239423795318	0.0373372228453426
ABCA9	20.6602	10.2229	0.55083329882627	0.0975917	0.4821988	0.86	0.484407319196554	0.55	1.32	1.7	0.102875684833269	0.9	3.21	0.0993492472528118	0.0267774404522497
ABCB10	414.4234	399.1273	0.0675669665703001	0.0195718	0.0600417	1.52	0.062945906286048	0.98	2.35	1.7	0.0215529075910142	1.08	2.68	0.0952036539618527	0.0338461572718598
ABCB11	0.3974	0.4849	0.504218724712505	0.1067468	0.2573366	0.78	0.260513386001149	0.5	1.2	0.69	0.110204027872897	0.44	1.09	0.137445800523821	0.002133295138981
ABCB1	182.729	180.9259	0.0858480763862945	0.021168	0.0364918	1.59	0.0389579919901726	1.02	2.47	1.67	0.0231441280535289	1.07	2.6	0.0649163733467622	0.14843163634175
ABCB4	11.6836	9.521	0.138807206082192	0.0317531	0.0832311	1.47	0.0863589704037482	0.95	2.27	1.72	0.0346233922223435	1.04	2.85	0.189826244183794	2.04400242665743e-05
ABCB5	2.6128	0.7337	0.889858339038079	0.1211196	0.7589111	0.93	0.759900581476674	0.61	1.44	0.65	0.125455345545268	0.38	1.13	0.0632040909639569	0.159457292501689
ABCB6	1037.9737	1264.1917	0.253892503514226	0.0496299	0.0813404	1.47	0.0844654198993913	0.95	2.28	1.56	0.0524580185397783	1	2.43	-0.00307078720303136	0.945557676699332
ABCB7	375.5128	352.086	0.00816452997928832	0.0020611	0.0045983	1.88	0.00546639009740468	1.2	2.93	2.13	0.00268911488093249	1.3	3.48	0.193456425832123	1.40514791573343e-05
ABCB8	769.9839	1111.164	0.30280705330015	0.0225745	0.9517657	1.01	0.951961323728808	0.66	1.57	0.45	0.0266639227016232	0.23	0.91	-0.0236389348509296	0.599068163476319
ABCB9	88.1003	100.1246	0.00103021172573385	0.0002415	0.0664658	1.51	0.0695308486766815	0.97	2.37	2.23	0.000369991820267757	1.43	3.47	0.142257477136727	0.00147470174314209
ABCC10	408.3084	494.6353	0.307769762291745	0.0353693	0.5614197	1.14	0.563266640797603	0.74	1.75	1.65	0.0380862589211343	1.03	2.64	-0.0550583527347329	0.220468962753007
ABCC11	30.823	273.6101	0.555341498835457	0.0604841	0.9516991	0.99	0.95189520556254	0.64	1.52	1.64	0.0642131725466822	0.97	2.77	0.111112458812585	0.0131926157907803
ABCC12	NA	NA	NA	NA	NA	NA	NA	NA	NA	NA	NA	NA	NA	NA	NA
ABCC13	NA	NA	NA	NA	NA	NA	NA	NA	NA	NA	NA	NA	NA	NA	NA
ABCC1	2109.4714	2719.4149	0.469381645642725	0.0743419	0.6294825	0.9	0.631028679214569	0.58	1.39	1.54	0.0777627434155943	0.95	2.47	0.00644551215421265	0.886027452366616
ABCC2	5.1734	4.2124	0.0366949213593783	0.01038	0.0382973	1.59	0.0408265707229226	1.02	2.47	1.84	0.0119523222594041	1.14	2.97	0.102547823377425	0.0222294871727675
ABCC3	189.0561	108.5233	0.71632579864215	0.1997731	0.7035953	0.92	0.704820722005393	0.59	1.42	1.38	0.203408596078289	0.84	2.25	0.0695703401473416	0.121396622634628
ABCC4	12024.9453	9423.4894	0.0572253396851923	0.0080358	0.0597628	0.66	0.0627207224620899	0.42	1.02	0.56	0.00922247295096024	0.36	0.87	-0.117453718603959	0.00876881577161435
ABCC5	748.6851	735.7763	2.73691374715162e-07	1e-07	6e-07	3.23	2.61489239583579e-06	1.98	5.28	3.56	8.29251690759314e-07	2.15	5.91	0.403985074543239	6.19497460712819e-21
ABCC6P1	3.2868	0.6958	0.297414936086001	0.039554	0.4386069	1.19	0.441045626041352	0.77	1.84	1.93	0.0438325798681604	1.02	3.67	-0.0337481324821212	0.452843288475831
ABCC6P2	7.9824	9.9469	0.72642496415021	0.1834176	0.3919509	0.83	0.394567600530237	0.54	1.28	0.74	0.186921915694884	0.47	1.16	-0.0783084530515077	0.0811499592592545
ABCC6	29.8667	17.4649	0.380216565592606	0.075917	0.4320087	0.84	0.434452276164169	0.54	1.3	0.68	0.0789847881991372	0.44	1.05	-0.125570009554163	0.00505590836997652
ABCC8	45.4145	74.0318	0.0792406337551865	0.0119478	0.0460135	0.64	0.0487088085813617	0.41	1	0.54	0.0137491809223499	0.33	0.88	-0.0792502840044418	0.0775479263074517
ABCC9	194.1224	441.1591	0.404947640584324	0.0066778	0.2744171	1.27	0.277509692859356	0.82	1.97	2.16	0.00841710059228507	1.22	3.83	-0.0103417159481802	0.818108377116825
ABCD1	371.3725	336.9523	0.184848782085926	0.0487197	0.2420014	1.3	0.24521842908894	0.84	2	1.61	0.0518326500879306	1	2.61	0.0831930016052318	0.0638527740502861
ABCD2	6.7064	14.2919	0.613651314411572	0.0816991	0.5929923	1.12	0.594700987218349	0.73	1.74	1.57	0.0856118177437053	0.94	2.63	0.00432826355459165	0.923322328366764
ABCD3	997.4732	942.1137	0.770776544019551	0.243326	0.3896448	0.83	0.392286996937813	0.53	1.28	0.77	0.246518935893136	0.5	1.19	-0.061260050301199	0.172711509841309
ABCD4	573.9821	626.1483	0.652055596825028	0.1405014	0.5493308	1.14	0.551244875041711	0.74	1.77	0.7	0.144179505492813	0.44	1.13	-0.0782304195746181	0.0814543741105115
ABCE1	1228.7319	1189.7747	0.818907828386585	0.3101171	0.5272797	1.15	0.529281158444948	0.74	1.77	1.25	0.313087228497713	0.81	1.94	0.115839127670607	0.00974742386384308
ABCF1	1711.9051	1516.0997	0.723828063792461	0.160107	0.2953825	0.79	0.298401552571066	0.51	1.23	1.54	0.165044597197729	0.84	2.85	-0.0510144892438433	0.256305397792985
ABCF2	1121.8215	1216.0186	0.0639843747400994	0.0107503	0.0666858	1.52	0.0698072047429495	0.97	2.39	1.75	0.0121412136778303	1.13	2.7	0.217141744613901	1.02337615044958e-06
ABCF3	1387.7813	1189.4014	0.708738527553874	0.1498601	0.6342463	0.9	0.635771804561782	0.58	1.39	1.54	0.154645791762333	0.85	2.78	0.0352650027889423	0.432779254885252
ABCG1	777.3204	400.0715	0.759875910610102	0.0578209	0.3950724	1.21	0.397674578114807	0.78	1.86	2.89	0.071231911808047	0.91	9.16	0.0479519685711211	0.285999332890257
ABCG2	170.107	106.2897	0.507018997899463	0.1003082	0.7937931	0.94	0.794643687313873	0.61	1.46	0.69	0.1037043683535	0.44	1.08	-0.0366515637433418	0.414896007993423
ABCG4	1.9731	1.4556	0.883176303397566	0.2403086	0.8344289	1.05	0.835102951547746	0.68	1.62	0.77	0.243571808297257	0.5	1.2	-0.0266823610330133	0.552879381031363
ABCG5	1.1921	0.9448	0.0502890112897885	0.0065953	0.1346468	0.72	0.138012672862158	0.46	1.11	0.55	0.00765206290166687	0.36	0.85	-0.0877910205456603	0.0504629507553991
ABCG8	NA	NA	NA	NA	NA	NA	NA	NA	NA	NA	NA	NA	NA	NA	NA
ABHD10	1149.8851	960.8516	0.0504558291147782	0.0032199	0.1527588	0.73	0.156155407259041	0.47	1.13	0.52	0.00393880727914264	0.33	0.81	-0.0890583781707277	0.0472148452031589
ABHD11	1489.7579	1513.9301	0.849443291007198	0.2496846	0.5967927	0.89	0.598483570056214	0.58	1.37	0.78	0.252868603370727	0.5	1.2	0.163133590593849	0.00026004942947615
ABHD12B	0.3685	0.8902	0.785706273686128	0.1280255	0.6860253	1.09	0.687335057924543	0.71	1.69	0.63	0.133162632651813	0.34	1.15	0.067376697165162	0.133618322342485
ABHD12	2188.9438	2913.2959	0.154402647024358	0.0331701	0.562243	1.14	0.564094751603551	0.73	1.76	1.6	0.0355276326418039	1.03	2.48	0.137072087296764	0.00219431058337283
ABHD13	425.0825	457.4468	0.065382401686611	0.0122601	0.1228942	0.71	0.12625731730852	0.46	1.1	0.53	0.0142002343142403	0.31	0.88	-0.109167907422316	0.0148964258616941
ABHD14A	502.2502	500.7244	0.0272191603861327	0.0043991	0.006273	0.54	0.00734992299145909	0.35	0.85	0.53	0.00527693753607483	0.34	0.83	-0.153936968828874	0.000573813488324923
ABHD14B	2395.1831	1931.2565	0.00272181203718017	7.51e-05	0.0030027	0.51	0.0037195702876982	0.33	0.8	0.43	0.000129167675614106	0.28	0.66	-0.224138298061264	4.45016938352027e-07
ABHD15	209.612	209.4644	0.273136671314219	0.0604283	0.0794314	0.68	0.0825874136498321	0.43	1.05	0.66	0.0633734189038125	0.42	1.02	0.056528563465558	0.208372865487087
ABHD1	44.9719	19.8285	0.205120607891127	0.0130908	0.7249708	0.93	0.726102440102704	0.6	1.43	0.56	0.0147713613642732	0.36	0.89	-0.105234570965904	0.0189426162779835
ABHD2	11506.4133	13900.684	0.70305603203892	0.1765754	0.4633024	1.18	0.465593393081002	0.76	1.81	0.72	0.180249101022095	0.45	1.16	-0.0341717489826087	0.447187909121416
ABHD3	372.3776	378.7234	0.1233012757178	0.0305361	0.0274367	0.61	0.0296371606338729	0.39	0.95	0.62	0.0328703560384579	0.4	0.96	-0.000133098430307727	0.997638458282446
ABHD4	836.9323	993.6426	0.000892767375832275	2.68e-05	0.0139723	1.74	0.015569564648086	1.11	2.71	2.46	5.22951754284851e-05	1.59	3.81	0.314729373956979	6.86657955806762e-13
ABHD5	467.4988	537.3772	0.16913786167421	0.0201154	0.2941776	1.26	0.297218902149249	0.81	1.96	1.71	0.022170332705495	1.08	2.7	0.184107384073158	3.63690666008944e-05
ABHD6	154.7522	184.9853	0.410009356007139	0.0579409	0.2740975	0.78	0.277228043033712	0.5	1.22	1.57	0.0611540220838006	0.98	2.52	0.0199761061989841	0.656854450775349
ABHD8	316.9447	324.7863	0.0666582259769388	0.0196857	0.0183815	1.69	0.0202520740692085	1.09	2.64	1.68	0.0216047804220494	1.08	2.61	-0.0218921328282966	0.626342218324121
ABI1	1154.5149	994.7122	0.694389873509032	0.1684744	0.779651	0.94	0.780553463789227	0.61	1.45	1.46	0.17272460771549	0.85	2.53	0.0869053629694503	0.0528419230479674
ABI2	1476.5027	1671.6108	0.311801074418769	0.066684	0.275359	1.27	0.278448839668898	0.82	1.97	1.51	0.0697662357419879	0.97	2.36	-0.0417623480994559	0.352842541184068
ABI3BP	156.26	115.7407	0.285744488482213	0.0767234	0.1777096	1.35	0.181069953686379	0.87	2.08	1.54	0.0801706893302653	0.95	2.5	0.140032892420842	0.00175166911422991
ABI3	124.764	167.4291	0.00884754159300182	0.0008432	0.0845689	1.47	0.0877504453477403	0.94	2.28	2.06	0.00113735469720611	1.33	3.19	0.128172910244636	0.00420922739454346
ABL1	2731.5271	2062.2165	0.911421821255263	0.2151457	0.8878606	1.03	0.888314858165928	0.67	1.59	1.54	0.220535693349937	0.77	3.08	0.0624087777401094	0.16478380607097
ABL2	617.7437	682.1837	0.0587909271883682	0.0058744	0.0895618	1.46	0.0927767693251075	0.94	2.26	1.84	0.0068824793213802	1.18	2.85	0.0861378562326593	0.0549784242627322
ABLIM1	1202.4945	1145.8094	0.156458495373442	0.029412	0.0748708	0.67	0.0780014329858847	0.43	1.05	0.61	0.0317130716433137	0.39	0.96	-0.0804802593059616	0.0730405408928008
ABLIM2	46.4621	50.6627	0.200303440506079	0.0469376	0.0572272	1.53	0.0601412787230984	0.98	2.39	1.55	0.0496171981861009	1	2.4	0.00509909826491027	0.909720392824121
ABLIM3	327.8377	625.9855	0.873029426974314	0.1309018	0.4441335	0.84	0.446520172278573	0.54	1.31	0.56	0.138077380071304	0.26	1.21	-0.0929810784340671	0.0382519542469818
ABO	10.2104	12.9096	0.693742029379768	0.1656529	0.3117583	0.8	0.314746405213788	0.51	1.24	0.73	0.169159286104984	0.46	1.15	-0.0518666052335826	0.24843728025557
ABP1	64.3978	79.3283	0.0103985256691702	0.001593	0.0068575	0.54	0.00801328546645563	0.34	0.85	0.47	0.0021168189020111	0.29	0.76	-0.141072619697526	0.00161676986195823
ABRA	1.8425	1.5091	0.64604414567719	0.1794902	0.1941981	0.75	0.19752804790598	0.49	1.16	0.74	0.182833675956815	0.48	1.15	-0.0842144660617519	0.0606496141707953
ABR	1774.8958	1793.8553	0.915256191997063	0.347798	0.3767493	1.21	0.379431313998634	0.79	1.87	1.23	0.350608204420046	0.8	1.9	-0.056970393710384	0.204833242640719
ABT1	581.4513	540.6475	0.450513758579361	0.121668	0.3579575	1.23	0.360742848279628	0.79	1.91	1.47	0.125552007159036	0.9	2.42	0.114844884474176	0.0103972397711738
ABTB1	580.7128	609.3547	0.0537653874167788	0.0145395	0.0238799	1.68	0.0260453702834726	1.06	2.64	1.72	0.0161822370149201	1.11	2.69	-0.0140296444460895	0.755042321890976
ABTB2	185.3261	146.2602	0.0128280416179548	0.002591	0.0064025	1.86	0.00751415722435278	1.18	2.92	2.22	0.00346664071939717	1.3	3.79	0.166867215354025	0.000186289036717883
ACAA1	2719.6616	2612.0422	0.147447918756954	0.0250807	0.1566667	0.73	0.160029689184038	0.47	1.13	0.61	0.0271741455776287	0.4	0.95	-0.165380201809199	0.00021293930343058
ACAA2	424.1546	290.418	0.808182661289039	0.1715121	0.6400204	1.11	0.641520699631164	0.72	1.71	0.71	0.175366400964427	0.44	1.16	0.0517141650551027	0.249832341270654
ACACA	5750.4395	6513.9599	0.33263038092553	0.0803949	0.2620154	1.28	0.265160350396872	0.83	1.98	1.47	0.083490794038192	0.95	2.26	0.0895798704340766	0.0459301802356226
ACACB	379.0252	607.4719	0.458314645821005	0.0467795	0.6622117	1.1	0.663613163522944	0.71	1.7	1.64	0.0499915117020961	1	2.68	-0.106377766474297	0.0176779391549658
ACAD10	679.5721	681.9127	0.892186334137535	0.3581549	0.2603348	1.28	0.263486947510993	0.83	1.98	1.22	0.360917601470152	0.79	1.89	-0.106533983324012	0.0175109829498586
ACAD11	434.6376	390.6084	0.000533960061162677	0.000153	0.0248368	1.65	0.0269646651103934	1.06	2.56	2.59	0.000278984114344905	1.55	4.34	0.224019083966906	4.51479636529023e-07
ACAD8	1439.6078	1090.0544	0.000944001983940829	4.04e-05	0.0022407	0.5	0.00283845951644968	0.32	0.79	0.42	7.44589456022071e-05	0.27	0.64	-0.044612215500385	0.320928230539559
ACAD9	989.5398	1018.9318	0.0254340114552012	0.0043983	0.0088824	1.79	0.0101741318670528	1.15	2.79	1.86	0.00524157582249185	1.2	2.89	0.22350176429605	4.80584697324531e-07
ACADL	366.5541	217.3001	0.0157171997187355	0.0006353	0.365123	0.82	0.367871017961108	0.53	1.27	0.47	0.000882736303520315	0.31	0.74	0.0131711008995645	0.769596112433897
ACADM	905.6167	789.4855	0.74005915566416	0.190402	0.3310592	0.8	0.333959034728483	0.52	1.25	0.75	0.193712284797487	0.48	1.16	-0.0529167454810363	0.238974473256087
ACADSB	2193.3731	1653.3789	0.027920561943795	0.0018947	0.199943	0.75	0.203305618597675	0.48	1.17	0.51	0.00238841817589308	0.33	0.79	-0.0859629433743384	0.0554752450369952
ACADS	407.5047	243.6359	0.332462836941729	0.005306	0.1860873	0.75	0.189446459819705	0.48	1.16	0.48	0.00660505296940539	0.29	0.82	-0.0797346088028458	0.0757468122288821
ACADVL	5620.0423	6649.5853	0.589230221398771	0.1167423	0.2486927	0.77	0.251888457362869	0.5	1.2	0.67	0.120675256532928	0.41	1.11	-0.0730530029925319	0.103805058769242
ACAN	18.7441	37.7698	0.123569089003655	0.0176797	0.4963509	1.16	0.498492064095112	0.75	1.79	1.71	0.0195414887070756	1.09	2.67	0.0732923987217582	0.102674197045961
ACAP1	63.008	90.1578	0.026432948810493	0.0028602	0.0342298	1.6	0.0366586204809269	1.03	2.49	1.92	0.00351358363647203	1.24	2.97	0.0782877895276447	0.0812304795629895
ACAP2	832.6975	963.443	0.0014752173797296	5.51e-05	0.0010071	2.08	0.00135422846130684	1.33	3.25	2.38	9.83151238046487e-05	1.54	3.68	0.132275171976843	0.00313234148698919
ACAP3	601.9348	653.3652	7.22829217241108e-05	2.13e-05	9.05e-05	2.52	0.000167302383435652	1.56	4.09	2.61	4.56941762330132e-05	1.65	4.14	0.224203601017438	4.41514621388573e-07
ACAT1	1340.983	1665.5104	0.608759831170591	0.1333091	0.4776502	1.17	0.479876698724449	0.76	1.8	1.41	0.136873698155319	0.9	2.23	0.125194677231375	0.00518991251687497
ACAT2	873.3946	762.9539	0.0028357131775659	0.0003252	0.0026381	0.5	0.00330992349759618	0.32	0.8	0.46	0.000481010703084928	0.3	0.71	-0.166451101570219	0.000193413270932709
ACBD3	1466.5335	1301.9703	0.344666941440752	0.1000932	0.2345105	1.3	0.237743271836566	0.84	2.01	1.47	0.103531699702822	0.92	2.33	0.0900718615750901	0.0447452258125478
ACBD4	378.0106	451.7037	0.649350653279833	0.1745992	0.6022891	1.12	0.603963794614657	0.73	1.74	1.36	0.178011797558205	0.87	2.13	-0.0580687965947799	0.196222960852873
ACBD5	958.0392	808.3214	0.524462652438386	0.1228312	0.2654055	0.78	0.268577186657205	0.5	1.21	0.71	0.126217504921873	0.46	1.1	-0.00438744950638083	0.922277105600203
ACBD6	424.8927	466.1908	0.00777495907282176	0.0012691	0.0486703	1.56	0.0514656504845126	1	2.44	2.01	0.0016538348935996	1.3	3.1	0.120494204746835	0.00716067954629768
ACBD7	31.0905	46.8085	0.933883765023896	0.3335845	0.945627	1.02	0.945847870513856	0.66	1.57	1.26	0.336539493348724	0.79	2.02	0.126976841182949	0.00458093647018004
ACCN1	3.1542	13.7854	0.129693542514484	0.0167121	0.3110241	1.25	0.313999373008392	0.81	1.94	1.72	0.0185276187885722	1.09	2.69	0.167604945450102	0.000174259322182606
ACCN2	236.4156	212.8157	0.755211643998982	0.2609813	0.9997686	1	0.999769518951921	0.65	1.55	1.3	0.264216533439404	0.82	2.04	-0.134595766383833	0.00264059196833705
ACCN3	22.2584	31.1596	0.599453437946394	0.1736229	0.3849489	1.21	0.387606722814818	0.78	1.88	1.35	0.17697126214313	0.87	2.1	0.136706693249016	0.00225550556383172
ACCN4	1.615	1.3277	0.0522730192767459	0.0143685	0.0582943	1.52	0.0612126035251157	0.98	2.37	1.81	0.0162628359000716	1.12	2.92	0.135464899933086	0.00247531102845738
ACCN5	NA	NA	NA	NA	NA	NA	NA	NA	NA	NA	NA	NA	NA	NA	NA
ACCSL	NA	NA	NA	NA	NA	NA	NA	NA	NA	NA	NA	NA	NA	NA	NA
ACCS	356.8137	306.6667	0.836172036467159	0.2149348	0.7176641	0.92	0.718829708570839	0.6	1.42	0.76	0.218262296454654	0.49	1.18	-0.120196950524056	0.00730534193909323
ACD	375.8637	438.9037	0.74359614812444	0.1619529	0.4213082	1.19	0.423797362327852	0.77	1.85	0.69	0.166030995921826	0.41	1.17	-0.00973444305127245	0.828618710768385
ACE2	6.3506	8.3276	0.66816365963976	0.1829928	0.863977	1.04	0.864528635319088	0.67	1.6	1.35	0.18638588764248	0.87	2.09	0.0981802142556538	0.0286289231228124
ACER1	4.7687	4.3716	0.212995095119676	0.0438387	0.1188128	0.7	0.122199397395713	0.45	1.1	0.64	0.0465178695807549	0.41	0.99	-0.155937080131067	0.000484839881259552
ACER2	120.5433	33.4984	0.856823195672582	0.1683203	0.9056904	0.97	0.90607326202071	0.63	1.5	1.66	0.174416481518482	0.8	3.46	-0.103191704845429	0.0213997373194378
ACER3	388.7428	268.4318	0.425651111860524	0.1016044	0.7547883	1.07	0.755795001264135	0.69	1.65	1.54	0.105658382638167	0.91	2.6	0.144068813934065	0.00127955306895325
ACE	572.9235	956.3853	0.528979904615547	0.0696714	0.9279268	0.98	0.928220025831062	0.63	1.52	1.58	0.0732866028659798	0.96	2.59	-0.0937881024618815	0.0365990244576601
ACHE	100.4261	47.8047	0.761995351780181	0.1765429	0.5778662	0.88	0.579639721189803	0.57	1.36	1.5	0.181217708070266	0.83	2.71	0.106807181610959	0.0172223142149633
ACIN1	2538.2904	2453.6187	0.0439894837080625	0.0122709	0.0204549	1.68	0.0224158212248556	1.08	2.62	1.81	0.0139494762067465	1.13	2.89	0.112112676172744	0.0123850410335191
ACLY	7918.8604	6056.2842	0.196657055696036	0.0219565	0.1094842	0.7	0.11281611541176	0.45	1.09	0.6	0.0239931713938022	0.38	0.93	-0.0646172818535095	0.150314511651937
ACMSD	NA	NA	NA	NA	NA	NA	NA	NA	NA	NA	NA	NA	NA	NA	NA
ACN9	350.2052	262.5	0.608437997381393	0.0747711	0.9466896	0.99	0.946905043802474	0.64	1.52	0.65	0.0782153510934007	0.4	1.05	0.0727547539465374	0.105227711876302
ACO1	1198.5345	783.199	0.599044203383323	0.0479012	0.9381699	0.98	0.938421847240156	0.64	1.52	0.6	0.0511087198235711	0.35	1	-0.148189770440185	0.000920825186537758
ACO2	3352.2519	3546.5928	0.749300440566715	0.2163078	0.9665382	0.99	0.966673847477338	0.64	1.53	1.32	0.219698974894033	0.85	2.06	-0.0666482925880563	0.137879957512935
ACOT11	48.7085	27.5267	0.848666135391287	0.1893927	0.4482623	0.85	0.450625594763178	0.55	1.31	0.73	0.192970295982445	0.46	1.17	-0.0635699399623223	0.157051114012491
ACOT12	0.3792	0.7299	0.112785673733316	0.0121795	0.1304826	0.71	0.133836096533878	0.46	1.11	0.49	0.014510733240218	0.27	0.87	0.00171102215394364	0.969648895974032
ACOT13	755.0508	808.0933	0.0194228213071921	0.0023329	0.0206906	0.59	0.0227076299826666	0.38	0.93	0.45	0.00312476217139379	0.27	0.77	-0.175596491714663	8.30507773851941e-05
ACOT1	451.5011	323.7179	0.145926112135871	0.0078414	0.1141795	0.7	0.1175331898019	0.45	1.09	0.54	0.00910727690740309	0.34	0.86	-0.138614554503484	0.00195234787480258
ACOT2	287.2238	413.0528	0.888258012638974	0.0958479	0.7607951	0.94	0.761775346187965	0.61	1.44	1.71	0.101321295057612	0.9	3.23	-0.0323142467144737	0.472281833727108
ACOT4	46.8793	29.3823	0.0527006286439247	0.0019954	0.0725734	0.67	0.0756275465846147	0.43	1.04	0.5	0.00252464841004219	0.32	0.78	-0.141302939257632	0.00158820732215278
ACOT6	0.9973	1.5984	0.448579582707093	0.0770817	0.5164099	0.87	0.518460169467027	0.56	1.34	0.63	0.0808666700676975	0.38	1.06	0.0895968355547845	0.0458888855927996
ACOT7	368.004	393.2785	0.442221662284114	0.1264162	0.4712689	1.17	0.473544908783939	0.76	1.83	1.4	0.129715311847085	0.91	2.16	0.15001468299158	0.000793837591771886
ACOT8	622.8095	623.5544	0.769307098026615	0.2729626	0.2184208	1.32	0.221738538238737	0.85	2.05	1.28	0.276092790098273	0.82	1.98	0.00713457003950917	0.873939879518969
ACOT9	453.4185	478.0161	0.60102095633283	0.1874934	0.499003	1.16	0.50113465483405	0.75	1.8	1.34	0.190806513051729	0.87	2.06	0.0688890444942366	0.125095330356826
ACOX1	2440.4291	2389.8175	0.0163334824813242	0.002563	0.0050212	0.52	0.00603737901620227	0.33	0.83	0.51	0.00320443701167783	0.32	0.8	-0.234194724451886	1.28132047521591e-07
ACOX2	94.7177	58.1943	0.00454189227443368	0.0001653	0.3663639	0.82	0.369096275680656	0.53	1.27	0.45	0.000260562284859711	0.29	0.69	-0.246464792516985	2.59416928616193e-08
ACOX3	668.6593	647.2504	0.0375419648030069	0.006841	0.0318371	0.62	0.0342144616939231	0.39	0.96	0.55	0.0079463661212742	0.35	0.85	-0.148868176562373	0.000871573457771162
ACOXL	66.855	79.3438	0.738088941658011	0.1823784	0.2530077	0.78	0.256182495826019	0.5	1.2	0.73	0.185879583422281	0.47	1.16	-0.0856466720188308	0.0563830477090938
ACP1	1781.7734	1460.7219	0.803734090599032	0.1022629	0.533285	1.15	0.535262844264456	0.74	1.77	0.65	0.106335416267268	0.38	1.1	0.183990749623492	3.67923877105813e-05
ACP2	1703.4574	1459.6008	8.45914278246546e-05	4.6e-06	8.8e-05	0.4	0.00015925015573881	0.25	0.65	0.38	1.14301451090704e-05	0.24	0.58	-0.396599934031422	3.60290182146839e-20
ACP5	481.2433	209.0507	0.159739420609198	0.0067187	0.4940463	0.86	0.496210405170511	0.55	1.33	0.53	0.00794215174354973	0.33	0.85	-0.114693750967182	0.0104993117172701
ACP6	534.7921	817.1676	0.910040666705027	0.1533269	0.7252451	0.93	0.726375877607816	0.6	1.43	1.53	0.158203620900887	0.85	2.78	-0.0773883480151942	0.0847984834058925
ACPL2	503.9746	521.9918	0.691905279336975	0.2365625	0.5246194	1.15	0.526635312640692	0.75	1.78	1.3	0.239782002029083	0.84	2	0.028173293844042	0.530905655841176
ACPP	79121.8786	30452.603	0.0341373223449474	0.0005412	0.0467137	0.64	0.0494693871892267	0.41	1	0.46	0.000777113982523114	0.29	0.72	-0.270673179149603	8.5736761682471e-10
ACPT	2.0479	1.1224	0.531269556355774	0.1105025	0.6467297	1.11	0.648209468385812	0.71	1.71	1.57	0.11503491632925	0.9	2.75	0.0995726900884535	0.026435545606526
ACRBP	24.4821	27.7778	0.0989988001218874	0.024993	0.1520413	1.37	0.155414023835583	0.89	2.12	1.63	0.027062734749321	1.06	2.52	0.146170911628551	0.00108300980283413
ACRC	12.7966	14.9776	0.104678919336325	0.02971	0.1868549	1.34	0.190239639599082	0.86	2.09	1.61	0.0319533483693576	1.04	2.49	0.0872072697673386	0.0520206825200103
ACRV1	4.888	2.8839	0.244117520352882	0.0623667	0.2122002	1.32	0.215497192999527	0.85	2.04	1.57	0.0656782653348209	0.97	2.55	-0.000512180493917965	0.990912655465507
ACR	3.1486	7.7123	0.533352814087105	0.0203859	0.4168359	1.2	0.419340190180205	0.77	1.85	1.95	0.0233599613327456	1.09	3.47	0.157147837635205	0.000437399598356962
ACSBG1	10.3557	4.488	0.724653173067799	0.038814	0.884703	1.03	0.885170951044694	0.67	1.59	0.56	0.0424231994982123	0.32	0.98	-0.143223739903465	0.00136743495133887
ACSBG2	0.6999	1.1827	0.000673249637190202	6.06e-05	0.0107764	1.78	0.0122606268640526	1.13	2.81	2.36	0.000106639592732494	1.53	3.64	0.11855684087813	0.00815152777771006
ACSF2	218.2685	513.5237	0.966089127946915	0.2048412	0.8303573	1.05	0.831049693784169	0.68	1.62	1.46	0.209529847468796	0.81	2.65	-0.0353922970290232	0.431119157622918
ACSF3	498.1297	519.1154	0.016181049542897	0.0026873	0.014579	0.58	0.0162856629367485	0.37	0.9	0.49	0.00339904348321995	0.31	0.79	-0.284497954915482	1.04385340623612e-10
ACSL1	5541.041	4559.5806	0.53296578248463	0.1395263	0.8968811	0.97	0.897299492335732	0.63	1.5	1.44	0.14329196992826	0.88	2.36	0.0821715001464113	0.0671940722704664
ACSL3	6408.8024	5125.9127	0.236153626458606	0.0526622	0.066415	0.66	0.0694590421848055	0.43	1.03	0.65	0.0554225321588053	0.42	1.01	-0.130635271504966	0.00352854632956126
ACSL4	403.9908	452.8823	0.854185567594597	0.3146733	0.3907942	1.21	0.393411984949415	0.78	1.86	1.25	0.317645919605655	0.81	1.94	-0.000337390383585899	0.994013789857399
ACSL5	913.9785	315.0147	0.837902381997336	0.1351897	0.6903284	0.92	0.691616787900512	0.59	1.42	1.79	0.142204240178217	0.82	3.89	0.0191688800239584	0.669885987211317
ACSL6	6.5761	8.1101	0.0352286122517414	0.0086663	0.0163093	1.71	0.0180804894202677	1.1	2.66	1.77	0.0098981521786482	1.15	2.73	0.0841096651034067	0.0609720199431048
ACSM1	1009.6584	280.1932	0.306169697044042	0.0234337	0.2577021	0.78	0.260852335770506	0.5	1.2	0.59	0.0257091613669193	0.37	0.94	0.0212287112693545	0.636838470249924
ACSM2A	NA	NA	NA	NA	NA	NA	NA	NA	NA	NA	NA	NA	NA	NA	NA
ACSM2B	NA	NA	NA	NA	NA	NA	NA	NA	NA	NA	NA	NA	NA	NA	NA
ACSM3	944.6174	523.2414	0.121499398649283	0.0036214	0.8312155	0.95	0.831905222793786	0.62	1.47	0.51	0.00445711104230684	0.32	0.81	-0.0153341832475549	0.733094676485936
ACSM4	NA	NA	NA	NA	NA	NA	NA	NA	NA	NA	NA	NA	NA	NA	NA
ACSM5	4.4215	8.5994	0.379069384753328	0.0337208	0.3383628	1.24	0.341212302025978	0.8	1.91	1.7	0.036581707617961	1.03	2.79	0.125109964639886	0.00522059635246097
ACSS1	3208.2562	3912.9309	0.323618783375924	0.0478727	0.6605941	1.1	0.66200613328925	0.71	1.7	0.59	0.0513865493631676	0.34	1	-0.104681268141219	0.0195825495022458
ACSS2	773.3763	815.3945	0.657220134641334	0.1522788	0.8615157	0.96	0.862080063539846	0.62	1.49	0.72	0.155783852645259	0.46	1.13	-0.0941215106668908	0.0359340713367596
ACSS3	83.279	53.2787	0.966280914268219	0.3379725	0.8258405	0.95	0.826549235540752	0.62	1.47	0.81	0.34078793342688	0.52	1.25	-0.194194522954321	1.3009372895775e-05
ACTA1	14.8384	58.7167	0.632388037195971	0.1091748	0.5679658	0.88	0.569788122397248	0.57	1.36	0.64	0.113639773115606	0.36	1.11	-0.03409701948809	0.448182646568619
ACTA2	18536.2781	14048.6074	0.498595482863913	0.1097382	0.7525099	0.93	0.753524798443121	0.6	1.44	0.7	0.113006930029659	0.45	1.09	-0.150736819553501	0.000748222012539547
ACTBL2	0.4575	0.4352	0.995517164223343	0.4325963	0.5092788	0.86	0.511362430201093	0.56	1.33	0.84	0.435027838359049	0.55	1.3	0.0206660713160832	0.645797623716638
ACTB	61791.3669	45155.2576	0.289881164922547	0.005663	0.3630775	0.82	0.36581667740926	0.53	1.26	0.5	0.00690694345440945	0.3	0.83	-0.0224581416669495	0.617446331741081
ACTC1	137.6621	43.193	0.0121882180094268	0.0007475	0.0297151	0.61	0.0320273692097065	0.39	0.96	0.48	0.00102334924685377	0.31	0.74	-0.0817744262304809	0.0685310263047959
ACTG1	56504.766	54646.433	0.660333061520004	0.158917	0.2777426	0.79	0.280824607023602	0.51	1.22	0.73	0.162268979474149	0.48	1.13	0.187193142228533	2.67076237301904e-05
ACTG2	15054.1142	6931.3916	0.00491762415421881	0.000122	0.1137014	0.7	0.117019614174754	0.45	1.09	0.44	0.000200023490949719	0.28	0.68	-0.215150872922912	1.29058889279972e-06
ACTL6A	799.3273	1095.6856	0.211386350782907	0.0013537	0.3838449	1.21	0.386494541405616	0.78	1.87	2.37	0.00197330670027285	1.37	4.1	0.288733372566404	5.34786381886295e-11
ACTL6B	NA	NA	NA	NA	NA	NA	NA	NA	NA	NA	NA	NA	NA	NA	NA
ACTL7A	NA	NA	NA	NA	NA	NA	NA	NA	NA	NA	NA	NA	NA	NA	NA
ACTL7B	NA	NA	NA	NA	NA	NA	NA	NA	NA	NA	NA	NA	NA	NA	NA
ACTL8	NA	NA	NA	NA	NA	NA	NA	NA	NA	NA	NA	NA	NA	NA	NA
ACTL9	NA	NA	NA	NA	NA	NA	NA	NA	NA	NA	NA	NA	NA	NA	NA
ACTN1	5323.0063	5623.5623	0.999972932366335	0.6666536	0.9623345	1.01	0.96248665775108	0.66	1.56	1.1	0.668041360028892	0.71	1.7	-0.126094434917064	0.00487389566816192
ACTN2	6.1881	4.438	0.164459481822657	0.0403996	0.0633744	0.66	0.0663805347480941	0.42	1.03	0.64	0.042938263782867	0.41	0.99	-0.0479701056967834	0.28581691941376
ACTN3	1.1224	0.8666	0.934054608790612	0.3900003	0.8422051	0.96	0.842848327036158	0.62	1.48	1.22	0.392739003085252	0.77	1.94	-0.062838541244099	0.161889166439792
ACTN4	7414.1483	7283.2567	0.0746362758846799	0.0213736	0.052763	1.54	0.0555318894026595	0.99	2.39	1.68	0.0233528321432849	1.07	2.63	0.143369286929429	0.0013519139810955
ACTR10	969.8004	977.6388	0.501375001083335	0.1056972	0.2199545	0.76	0.22325254071203	0.49	1.18	0.69	0.109087445634863	0.44	1.09	-0.0577247488913417	0.198891001078552
ACTR1A	2717.3022	2771.0407	0.0809240079247168	0.0157073	0.0206646	0.6	0.022604460991978	0.39	0.93	0.58	0.0174473616749552	0.37	0.91	-0.146860702996353	0.0010248461975298
ACTR1B	1792.668	1429.8463	0.915685649986188	0.1419654	0.6250887	0.9	0.626656629230708	0.58	1.39	2.08	0.152615592385464	0.76	5.69	0.059506891811259	0.185353579481015
ACTR2	4190.7452	4645.6367	0.218220852405132	0.0385653	0.3617226	1.22	0.364472051683169	0.79	1.89	1.6	0.0411695049909926	1.02	2.5	0.118595196255869	0.00813078031327274
ACTR3B	221.5081	245.2138	0.296874364853115	0.071582	0.3590317	1.23	0.361804657500503	0.79	1.9	1.49	0.0746352482367375	0.96	2.31	0.140841737463114	0.00164587456479104
ACTR3C	56.6802	61.4912	0.00711344298497676	0.0009964	0.0310128	0.62	0.0333584143698721	0.4	0.96	0.45	0.00140000791908212	0.27	0.73	-0.0599134140624769	0.182363048372828
ACTR3	2770.8365	2291.4042	0.83082914956292	0.2511156	0.9521391	0.99	0.952333123597649	0.64	1.52	1.36	0.254898176654567	0.8	2.33	0.140612016173317	0.00167530923700827
ACTR5	196.6591	212.2122	0.531887500434046	0.1600746	0.3129238	1.25	0.315917088634915	0.81	1.95	1.36	0.163400447642436	0.88	2.1	0.0521990818714249	0.245413480492065
ACTR6	475.8034	464.8963	0.0171124254165489	0.0050124	0.0445095	1.56	0.0471485209019638	1.01	2.42	1.89	0.00597538767117056	1.2	2.98	0.234436918591254	1.24259216304389e-07
ACTR8	400.228	398.6058	0.0456701898783716	0.012071	0.0120838	1.74	0.0135256677009854	1.12	2.71	1.74	0.0135180420095491	1.12	2.71	-0.0336536592684423	0.454109997079945
ACTRT1	NA	NA	NA	NA	NA	NA	NA	NA	NA	NA	NA	NA	NA	NA	NA
ACTRT2	NA	NA	NA	NA	NA	NA	NA	NA	NA	NA	NA	NA	NA	NA	NA
ACVR1B	1347.5507	1535.1839	0.640000939972569	0.163075	0.8698751	0.96	0.870402548069959	0.63	1.49	1.38	0.16662679534283	0.87	2.17	-0.0682405647519559	0.128696676835324
ACVR1C	10.6338	10.2389	0.983387644453272	0.4158273	0.717468	0.92	0.71863357710366	0.6	1.42	0.84	0.418353193937683	0.54	1.29	0.0160006633307776	0.721963898058937
ACVR1	615.7755	637.4765	0.231081551728802	0.0681278	0.0777518	1.48	0.0808431959246361	0.95	2.3	1.49	0.0711037297972359	0.97	2.31	0.157238571518415	0.000434024388083651
ACVR2A	453.1034	411.2776	0.846058126328259	0.2247116	0.5946505	0.89	0.596357940264924	0.57	1.38	0.77	0.227954001320325	0.5	1.18	-0.0509734150436676	0.256688972102493
ACVR2B	310.4659	400.4474	0.210140109266173	0.0207147	0.3342859	1.24	0.337148838117516	0.8	1.91	1.7	0.0227651085121761	1.08	2.67	0.0265778925810679	0.554435572281931
ACVRL1	259.5597	255.9087	0.0102178208177817	0.0026747	0.0016769	2.03	0.00217173366322032	1.29	3.2	1.97	0.00333826986562424	1.25	3.11	0.094069677118224	0.0360367695432128
ACY1	1266.1043	953.9016	0.0434725356843061	0.0016836	0.3055824	0.8	0.308571167975307	0.52	1.23	0.5	0.00216859665486013	0.32	0.78	-0.0797689677883372	0.075620341209867
ACY3	4.3406	5.4299	0.499118106710114	0.1542367	0.3599029	1.22	0.362657802512505	0.79	1.89	1.37	0.157578150888723	0.89	2.11	0.0148124063753618	0.741848145458403
ACYP1	71.5314	46.2963	0.305828833578928	0.0410484	0.2708233	1.28	0.273964871829661	0.82	1.99	1.96	0.0458629028106398	1.01	3.81	0.23239217650208	1.60844297982192e-07
ACYP2	208.6811	185.0371	0.0469931797435253	0.0041182	0.0692973	0.67	0.072308632864543	0.43	1.04	0.54	0.00492745132494699	0.35	0.83	-0.129406424970646	0.00385465679272836
ADAD1	NA	NA	NA	NA	NA	NA	NA	NA	NA	NA	NA	NA	NA	NA	NA
ADAD2	2.5491	6.6515	0.918651051473036	0.1799475	0.9836917	1	0.983757540903433	0.65	1.54	0.65	0.185040794380856	0.34	1.23	-0.184674918465249	3.43741952957487e-05
ADAL	181.213	162.471	0.224908066900649	0.030211	0.5448816	0.88	0.546801851847332	0.57	1.35	0.62	0.0325560179864789	0.4	0.96	-0.0494665334975232	0.271036340080226
ADAM10	1774.2737	1547.4703	0.665080954689002	0.2243898	0.5972149	1.12	0.598912760046847	0.73	1.74	1.32	0.227659046592806	0.84	2.06	-0.0110407198825606	0.806050754915464
ADAM11	35.01	36.0351	0.0341416999683709	0.0098223	0.0103044	1.78	0.0117145134063751	1.14	2.78	1.77	0.0111641693652402	1.14	2.75	0.0559449235087778	0.213116038059053
ADAM12	15.9878	30.9353	0.000979830261469512	7e-07	0.0009444	2.11	0.00128646873079563	1.34	3.31	2.98	2.61899714426583e-06	1.89	4.7	0.132064043621956	0.003180976356926
ADAM15	3537.3289	3882.1164	0.560500439406552	0.1766969	0.2555044	1.29	0.258694741243456	0.83	2	1.35	0.180010491104918	0.87	2.08	0.105283873753526	0.0188864889217645
ADAM17	287.9335	279.3443	0.0427561078104555	0.0119278	0.0915471	1.45	0.0947530682658776	0.94	2.25	1.77	0.0134771226385073	1.13	2.79	0.20316230273647	4.98324857018019e-06
ADAM18	NA	NA	NA	NA	NA	NA	NA	NA	NA	NA	NA	NA	NA	NA	NA
ADAM19	130.3083	133.4914	0.0889392058805418	0.0250905	0.0206134	1.67	0.0225458352668312	1.07	2.6	1.64	0.0271923327599222	1.06	2.55	0.0650269419371747	0.14774013721723
ADAM20	1.2766	0.5953	0.0689866008545022	0.0083727	0.1407091	1.39	0.144069835256098	0.89	2.14	2.23	0.0105133185199641	1.21	4.12	0.0767393826632949	0.0874505393415679
ADAM21P1	1.5917	0.5605	0.930712599571246	0.3532628	0.7294616	1.08	0.730578500578202	0.7	1.67	1.27	0.356306622738211	0.77	2.1	-0.102073068044271	0.0228590223516136
ADAM21	7.3908	6.7883	0.569501305776644	0.1445729	0.5175694	0.87	0.51961594272649	0.56	1.34	0.73	0.147919372760198	0.47	1.12	-0.118775175884244	0.00803405249300299
ADAM22	77.3897	74.8882	0.0484708050888625	0.0133008	0.0464766	1.55	0.0491170090074606	1	2.41	1.74	0.0148680791164126	1.11	2.71	-0.0145066850000526	0.746992606067677
ADAM23	9.7447	8.137	0.117904078848906	0.0315434	0.1121162	1.42	0.11540502108976	0.92	2.2	1.64	0.0339770798610224	1.04	2.6	0.129787861841698	0.00375062276875768
ADAM28	57.8609	40.2878	0.150241267053054	0.0395186	0.0846978	1.46	0.0878478666162485	0.95	2.26	1.65	0.0423819867764529	1.02	2.68	0.0266440815620408	0.553449354769574
ADAM29	NA	NA	NA	NA	NA	NA	NA	NA	NA	NA	NA	NA	NA	NA	NA
ADAM2	7.5457	26.5698	0.130364089333193	0.0181654	0.0784788	0.67	0.0816438862691395	0.43	1.05	0.54	0.0204862002166104	0.33	0.91	0.120652838995676	0.00708453207465581
ADAM30	NA	NA	NA	NA	NA	NA	NA	NA	NA	NA	NA	NA	NA	NA	NA
ADAM32	8.1068	9.1848	0.67041341501564	0.1582778	0.8874462	0.97	0.88790902823955	0.63	1.5	0.72	0.161837953960407	0.45	1.14	-0.111275523015695	0.0130578713875842
ADAM33	155.1815	312.1336	0.129376973652517	0.0058088	0.8505573	1.04	0.851164498487636	0.68	1.61	1.93	0.00697178370871021	1.2	3.11	-0.0392277421306779	0.382849838256784
ADAM3A	NA	NA	NA	NA	NA	NA	NA	NA	NA	NA	NA	NA	NA	NA	NA
ADAM5P	NA	NA	NA	NA	NA	NA	NA	NA	NA	NA	NA	NA	NA	NA	NA
ADAM6	2475.3158	2111.0934	0.0862408781630809	0.0246204	0.030686	1.62	0.0330312357250203	1.04	2.53	1.68	0.0268490710285676	1.06	2.65	0.0290830934396675	0.517717308090349
ADAM7	2.5105	11.2994	0.940269392366391	0.3708085	0.6500011	1.11	0.651463050134663	0.72	1.71	1.23	0.373530436102931	0.78	1.94	0.0819041628226529	0.0680918240078279
ADAM8	116.5421	197.7787	0.0350078553598722	0.0005245	0.1255074	1.4	0.128847011989742	0.91	2.17	2.24	0.000773760322354433	1.4	3.59	0.114196255726496	0.0108416139844367
ADAM9	2933.6305	1273.7268	0.965309501672441	0.2570958	0.8944328	0.97	0.894860936096646	0.63	1.5	1.56	0.262750434906306	0.72	3.39	0.0148107343018695	0.741876250899736
ADAMDEC1	18.6472	20.2965	0.107709113883751	0.0272047	0.0306481	1.61	0.0329578180408966	1.04	2.51	1.62	0.0293632953454467	1.05	2.5	0.0265133973637707	0.555397376385995
ADAMTS10	74.7932	96.6265	0.0565651847969338	0.0109033	0.0483642	1.55	0.0510973684227902	1	2.4	1.74	0.0122984485804398	1.13	2.69	0.133019818027387	0.00296615430700656
ADAMTS12	8.8396	12.2225	0.0167991595037833	0.0032008	0.0245126	1.66	0.0266638469926644	1.06	2.59	1.89	0.00389166272188002	1.23	2.92	0.104566066485369	0.0197181312992716
ADAMTS13	110.9883	148.4163	0.239519642391676	0.0639784	0.2740907	1.28	0.277223303486953	0.82	1.99	1.5	0.066854251457396	0.97	2.32	0.203485914017591	4.80974243761006e-06
ADAMTS14	6.4556	10.9757	0.0161488923489735	0.0013478	0.1626271	1.36	0.166019498083816	0.88	2.12	2.02	0.00175426514359855	1.3	3.14	0.226908893395561	3.17598239194824e-07
ADAMTS15	9.6317	13.9516	0.446953604352436	0.0987572	0.9402281	0.98	0.940469607037315	0.64	1.52	1.44	0.102049620142095	0.93	2.24	0.00893565588446805	0.842490087182429
ADAMTS16	3.9374	15.1518	0.0590409452577491	5.72e-05	0.0432835	1.58	0.0459828036531399	1.01	2.48	2.74	0.000121356018547458	1.64	4.58	0.225790634495935	3.64109984899021e-07
ADAMTS17	44.6441	22.0994	0.542737665563192	0.0305405	0.7023017	0.92	0.703537359731712	0.59	1.42	3.31	0.0421784528795411	1.04	10.48	-0.0666085909124747	0.138115205475593
ADAMTS18	0.7613	1.0164	0.123711212825171	0.0313962	0.119468	1.41	0.122779087941308	0.91	2.18	1.6	0.0336823787586257	1.04	2.47	0.0246719172215796	0.583196330544171
ADAMTS19	1.9311	1.6911	0.742242129871803	0.1882611	0.4989357	0.86	0.501070745970301	0.56	1.33	0.75	0.191589375864762	0.48	1.16	0.0150225762733609	0.73831819970994
ADAMTS1	1515.4395	1104.6743	0.115406168729223	0.0138061	0.2250372	0.76	0.228302074225821	0.49	1.18	0.58	0.0153819702074253	0.38	0.9	-0.0242057879442474	0.590334233991716
ADAMTS20	NA	NA	NA	NA	NA	NA	NA	NA	NA	NA	NA	NA	NA	NA	NA
ADAMTS2	81.2703	99.4888	0.000971662039800954	0.0002997	0.001785	2.06	0.00232853580165282	1.29	3.28	2.24	0.000454647209871095	1.43	3.5	0.248961991272662	1.85436658546092e-08
ADAMTS3	65.6096	75.6232	0.427294669532074	0.0873127	0.2653599	0.78	0.268500090746958	0.51	1.21	0.67	0.0907241744602538	0.42	1.07	0.018584683575266	0.679379483985151
ADAMTS4	116.6253	178.0701	0.354396199161976	0.0833652	0.2397157	0.77	0.242927923902695	0.5	1.19	0.67	0.0866595835795911	0.42	1.06	0.000712380035912598	0.987360876674846
ADAMTS5	83.3475	110.7548	0.696175438252007	0.1760395	0.8097008	0.95	0.810482399939831	0.61	1.47	0.73	0.179625773122603	0.46	1.16	-0.0665365020595053	0.138543148336984
ADAMTS6	10.2148	20.944	0.0138843588383018	9.35e-05	0.0181857	1.69	0.0200479420165244	1.09	2.64	2.45	0.00016639314732092	1.54	3.9	0.132120920143554	0.00316780738112181
ADAMTS7	37.2551	44.5055	0.00252458277711662	0.0004859	0.0086188	1.81	0.00993480668333335	1.15	2.86	2.13	0.000689234889137635	1.38	3.28	0.177249990683015	7.09508786344818e-05
ADAMTS8	98.9268	108.9508	0.93760494608821	0.3280983	0.4382384	0.84	0.440643810431952	0.55	1.3	0.8	0.331010451820653	0.52	1.25	-0.0561531755533174	0.211414761089691
ADAMTS9	194.9904	182.6897	0.0355354576670068	0.005816	0.0167011	0.59	0.0184759722067841	0.38	0.91	0.54	0.00682371817828875	0.35	0.85	-0.112839937969514	0.0118255754996974
ADAMTSL1	191.5058	2769.5656	0.515028338466942	0.0009027	0.81409	1.05	0.814850196624533	0.68	1.63	2.91	0.0016125138091968	1.5	5.64	-0.0497963552472072	0.267850129310522
ADAMTSL2	159.919	131.4586	0.00731241617215137	0.0019154	0.0017617	2.05	0.00229204084244361	1.29	3.25	2.17	0.0025732113726632	1.31	3.6	0.230340427340957	2.0788859674347e-07
ADAMTSL3	198.6223	187.453	0.0439305561924214	0.0111295	0.0390243	1.58	0.0415496519620843	1.02	2.46	1.78	0.0126035160131491	1.13	2.79	0.0557294603266881	0.21488657253784
ADAMTSL4	86.2091	123.7489	0.409672032264072	0.0849864	0.8412745	0.96	0.841921181527202	0.62	1.48	1.48	0.0883149715347438	0.94	2.34	-0.0290952498076456	0.517542241927391
ADAMTSL5	27.0384	13.2275	0.890568094409869	0.2036601	0.7046572	1.09	0.705876567115811	0.7	1.68	1.56	0.209225645997849	0.78	3.12	-0.014074138341939	0.75429038167148
ADAP1	117.4335	87.5288	0.0598542488412583	0.0081365	0.0390379	1.6	0.0416755800213803	1.02	2.52	2.23	0.0102748405187243	1.21	4.12	0.161792239318663	0.00029264930860628
ADAP2	85.7143	67.9024	0.0139700095475473	0.0023039	0.0204916	1.69	0.0224898314291295	1.08	2.65	2.32	0.00320002617571802	1.33	4.07	0.319972576134011	2.70433263518487e-13
ADARB1	814.8496	529.6482	0.87892616134273	0.1405414	0.5117178	1.16	0.513792289459354	0.75	1.79	1.95	0.149544526608459	0.79	4.81	0.00915288483982149	0.838712770350641
ADARB2	18.6776	6.1699	0.70881055777084	0.1364833	0.4019534	0.83	0.40452312295021	0.54	1.28	0.7	0.140093860045776	0.44	1.12	-0.118920992483908	0.00795643978300201
ADAR	6053.2544	5758.7667	0.00738036352277334	0.002086	0.0060347	1.85	0.00704645799044945	1.18	2.88	2.05	0.0026701085785954	1.28	3.28	0.172694549187798	0.000109112196489708
ADAT1	179.3038	123.5651	0.925535857918648	0.3635514	0.7768493	1.06	0.777777515725104	0.69	1.65	1.25	0.366424036128569	0.77	2.03	-0.0626758600246222	0.162980359376905
ADAT2	139.3841	93.6911	0.111200764665405	0.0156407	0.7471055	0.93	0.748155010316039	0.6	1.44	2.09	0.0185721367157249	1.13	3.86	-0.0869139867071669	0.0528183159503525
ADAT3	70.6044	73.0939	0.0401388186086882	0.0060863	0.0218622	0.6	0.0237934023869174	0.39	0.93	0.54	0.0070967193507121	0.35	0.85	-0.100891698277537	0.0244929557708377
ADA	36.9565	40.2478	0.00457026317440531	0.0012117	0.0032909	1.95	0.00405684390955285	1.24	3.09	2.05	0.00160022449020081	1.31	3.19	0.155398767687447	0.000507432268635244
ADCK1	258.8828	257.0914	0.0207302154688521	0.0049122	0.0075847	0.55	0.00878428499092687	0.35	0.86	0.53	0.00584946850427626	0.34	0.83	-0.153325880558178	0.000603882777837131
ADCK2	898.58	1105.8161	0.993901817184475	0.3896459	0.9387782	0.98	0.939027273267507	0.64	1.52	0.78	0.392675942310416	0.45	1.37	0.121697109950758	0.00660109911284822
ADCK4	735.468	872.2846	0.330304430953284	0.0453706	0.3850802	0.83	0.387726762136569	0.53	1.28	0.58	0.0489989020922046	0.33	1	-0.194299747130714	1.28669364541333e-05
ADCK5	175.4913	129.8315	0.195621764361378	0.0210616	0.2117011	1.32	0.215030939446356	0.85	2.06	2.08	0.0246515810844901	1.1	3.95	0.182803345695813	4.13758429582645e-05
ADCY10	3.3116	4.9194	0.110002658944826	0.0181032	0.029833	1.62	0.0321098838284929	1.04	2.51	1.69	0.0199514178833197	1.09	2.63	0.0482969678869561	0.28254294996985
ADCY1	295.5292	460.251	0.540833357684319	0.1389036	0.2651491	0.78	0.268282684252928	0.51	1.21	0.7	0.142535703876022	0.43	1.13	-0.149193292859888	0.000848843814672513
ADCY2	270.4502	395.2078	0.0695049680448231	0.0073478	0.3716351	1.22	0.374344927429073	0.79	1.89	1.82	0.00853207690876767	1.17	2.85	0.121292321913924	0.0067848659837563
ADCY3	550.6939	527.7876	0.0909890810309994	0.0271862	0.0436109	1.57	0.0462402965187481	1.01	2.43	1.64	0.0294057822857445	1.05	2.56	0.108808486040576	0.0152316936859538
ADCY4	118.6752	160.1716	0.00278633567079446	0.0003837	0.0344602	1.61	0.0369284281851157	1.03	2.52	2.15	0.000554899270152509	1.39	3.32	0.108964158107408	0.0150856782741331
ADCY5	214.876	249.9062	0.866491412722893	0.2874639	0.5927435	0.89	0.594455638060782	0.57	1.37	0.79	0.290578637823595	0.5	1.23	-0.118793516719541	0.00802425334038699
ADCY6	2002.7204	2845.155	0.494335422171925	0.016969	0.5848552	1.13	0.586618790523667	0.73	1.75	1.92	0.0194760797533416	1.11	3.31	0.167154191858453	0.000181519845832473
ADCY7	134.778	156.519	0.000377850919007642	4.58e-05	0.0006443	2.17	0.00091324200385412	1.37	3.42	2.4	8.35968959197464e-05	1.55	3.71	0.0926229377537844	0.0390055169952496
ADCY8	NA	NA	NA	NA	NA	NA	NA	NA	NA	NA	NA	NA	NA	NA	NA
ADCY9	326.3452	349.2889	0.00559758771523781	0.0012961	0.0233669	1.65	0.0254180922103066	1.06	2.57	2.02	0.00169006744206457	1.3	3.14	0.23290188144829	1.50856541995628e-07
ADCYAP1R1	0.4806	2.1292	0.762667190369719	0.1009047	0.782216	1.06	0.783124212493131	0.69	1.65	0.57	0.107020563671713	0.28	1.13	-0.189715028988418	2.0673771418671e-05
ADCYAP1	5.1993	6.6489	0.874325784301869	0.3302076	0.854991	1.04	0.855581762877579	0.67	1.61	1.24	0.333087459533739	0.8	1.91	0.0397816424576246	0.376162492894607
ADC	135.8081	137.5263	0.00151268999383425	0.0004441	0.0002869	2.35	0.000454618446730448	1.46	3.78	2.27	0.000665343917404027	1.41	3.63	0.170949472138697	0.000128303880963309
ADD1	5958.4383	5645.261	0.389627159040075	0.0718222	0.6789419	0.91	0.680270986357663	0.59	1.41	0.67	0.0748681809048336	0.43	1.04	-0.121619099193722	0.00663616364827685
ADD2	25.2649	25.2649	0.422435385721863	0.122279	0.122279	1.41	0.12562237629969	0.91	2.18	1.41	0.12562237629969	0.91	2.18	0.0943415533980414	0.0355008646392047
ADD3	960.2307	1721.3205	0.427498603192021	0.0368073	0.3906095	1.21	0.393227440076661	0.78	1.87	1.71	0.0399279364395213	1.03	2.87	0.158858287329414	0.000377706035507522
ADH1A	0.5659	2.1498	0.31700425804119	0.0082338	0.2504782	1.29	0.253661741068522	0.83	1.99	2.02	0.00991751146692177	1.18	3.45	0.0408631123275654	0.363314473155585
ADH1B	45.8385	116.9844	0.82558882242381	0.1990703	0.4769168	1.17	0.479146059375099	0.76	1.8	1.39	0.202911211999316	0.84	2.3	0.0592499710072925	0.1872621434028
ADH1C	81.77	66.0413	0.049820899924859	0.0054773	0.3050826	0.8	0.308065829596693	0.52	1.23	0.54	0.00642832279669781	0.35	0.84	0.0532841062418746	0.235724827829003
ADH4	NA	NA	NA	NA	NA	NA	NA	NA	NA	NA	NA	NA	NA	NA	NA
ADH5	3295.6181	3262.9446	0.00116627953952212	0.0002938	0.0031901	0.5	0.00396958597500474	0.32	0.8	0.44	0.000457626412725065	0.27	0.69	-0.241911533936117	4.74023070322649e-08
ADH6	2.3618	0.8703	0.640456280036257	0.1007355	0.9779686	1.01	0.9780574846467	0.65	1.55	0.68	0.104195636415841	0.43	1.08	0.122082075272296	0.00643048415813037
ADH7	NA	NA	NA	NA	NA	NA	NA	NA	NA	NA	NA	NA	NA	NA	NA
ADHFE1	282.7318	429.0923	0.124986158850062	0.0041222	0.1105612	0.7	0.113854881494422	0.45	1.09	0.32	0.00678940653546256	0.14	0.73	-0.0435582367172384	0.332505146747259
ADI1	5418.8862	5804.4025	0.00928051952220647	0.0015496	0.0179472	0.59	0.0198153519471154	0.38	0.92	0.45	0.00212492748335624	0.27	0.75	-0.230031208221139	2.16039791257504e-07
ADIG	NA	NA	NA	NA	NA	NA	NA	NA	NA	NA	NA	NA	NA	NA	NA
ADIPOQ	NA	NA	NA	NA	NA	NA	NA	NA	NA	NA	NA	NA	NA	NA	NA
ADIPOR1	3068.68	2683.6806	0.24012206899115	0.0277149	0.9781647	1.01	0.978253531640571	0.65	1.55	0.61	0.0299836201221767	0.39	0.95	0.0931498512132185	0.0379011398809908
ADIPOR2	1808.9633	1341.6487	0.131686363758359	0.0004143	0.9310831	0.98	0.931362699585758	0.64	1.51	0.4	0.000680800005684712	0.24	0.68	-0.0319156663260098	0.47776548290871
ADK	317.8974	346.7929	0.27202479356395	0.0668995	0.1125338	1.42	0.115832815520262	0.92	2.2	1.5	0.0699028349311441	0.97	2.33	0.167393048131292	0.000177637870401252
ADM2	734.3902	720.5918	0.0999081282386495	0.0170962	0.0250761	0.61	0.0272141376731911	0.39	0.95	0.59	0.0188907766837891	0.38	0.92	-0.0600042542240703	0.181699697145082
ADM	178.1031	355.6127	0.912133641071191	0.2124358	0.4876871	0.86	0.489872502212106	0.56	1.33	0.7	0.216781651036354	0.39	1.24	0.0761661051477488	0.0898484187525941
ADNP2	591.8772	522.8758	0.556540450351843	0.1058879	0.5539159	1.14	0.555810853393784	0.74	1.76	0.7	0.109168438751417	0.45	1.08	0.0279990740145849	0.533450375421195
ADNP	2391.8017	2055.973	0.0223696748455776	0.0034757	0.0356758	1.59	0.0381038460948524	1.03	2.47	2.22	0.00453069940207207	1.28	3.85	0.137743854874459	0.00208574852438593
ADORA1	10.7039	11.8939	0.0152030259560237	0.0031453	0.0156235	1.72	0.0173714786356457	1.1	2.69	1.9	0.00383265461457327	1.23	2.94	0.14914468220171	0.000852207086474091
ADORA2A	62.3329	74.8313	0.0604486031425058	0.0141193	0.0481354	1.57	0.050942776797698	1	2.46	1.71	0.0157034759033048	1.11	2.63	0.124478415169346	0.00545454894732821
ADORA2B	22.2356	14.2857	0.737973687398719	0.2213834	0.6883115	0.92	0.689599824695492	0.59	1.41	1.36	0.225021139282392	0.83	2.24	0.0694530257441953	0.122027364461683
ADORA3	37.5045	45.0358	0.000616351264978014	8.36e-05	0.0012931	2.08	0.00171913739288054	1.32	3.28	2.34	0.000142744450898125	1.51	3.63	0.273986042969953	5.23183535831908e-10
ADO	708.3577	662.628	0.847761372967109	0.2384897	0.6721003	0.91	0.673462634248099	0.59	1.41	0.77	0.241749107241346	0.49	1.19	0.00987568942864917	0.826171294095115
ADPGK	1696.7743	1735.1875	0.109636046362521	0.0200466	0.1887576	0.75	0.192092091534925	0.48	1.16	0.59	0.0220062525700769	0.38	0.93	-0.252838950998555	1.09319582709148e-08
ADPRHL1	136.0046	82.713	0.000641165174748605	1.52e-05	0.004335	0.52	0.00522527650365812	0.33	0.82	0.4	3.16850287317427e-05	0.26	0.61	-0.199259814701116	7.60634115657521e-06
ADPRHL2	766.0433	658.742	0.299186288763769	0.0407352	0.2424966	0.77	0.245702139867524	0.5	1.19	0.62	0.0434648900692709	0.4	0.99	-0.0226083696245778	0.615094512584288
ADPRH	336.1054	389.5412	0.00689216186775784	0.0008213	0.0606143	0.66	0.0635259906019651	0.43	1.02	0.42	0.00123016582652513	0.25	0.71	-0.276933926374276	3.35218477540974e-10
ADRA1A	25.9204	16.3934	0.358126189966754	0.061951	0.1754974	0.74	0.178877146125167	0.48	1.15	0.66	0.0648403528335182	0.43	1.03	-0.175478018622194	8.39885061167766e-05
ADRA1B	3.1562	3.895	0.504845888256241	0.1492468	0.6419253	1.11	0.643420408971054	0.72	1.71	1.37	0.152603463332392	0.89	2.12	-0.078861588373621	0.0790184375702386
ADRA1D	23.2183	23.2897	0.0263010997794136	0.0043787	0.0041364	0.52	0.00501626904014674	0.33	0.82	0.52	0.00528874381810385	0.33	0.82	-0.22216021846979	5.64711860084204e-07
ADRA2A	222.8916	477.7623	0.0688682934510714	0.0028006	0.2696136	1.28	0.272739560702362	0.83	1.97	2	0.00351972951418078	1.26	3.19	0.0873402716039346	0.0516622858541046
ADRA2B	11.2856	11.7532	0.0573934597010863	0.0138606	0.0350475	0.63	0.0374959063370941	0.4	0.97	0.57	0.0155436168144714	0.36	0.9	-0.0969282024960929	0.0307326782566294
ADRA2C	111.5034	73.9574	0.0091117995964893	0.0004102	0.1425204	0.72	0.145884003621196	0.47	1.12	0.47	0.000590764156228829	0.3	0.72	-0.170787328081942	0.000130239658217875
ADRB1	636.1264	362.7952	0.453366169346473	0.0229993	0.2567904	0.78	0.259958468089859	0.5	1.2	0.56	0.0255358379035446	0.34	0.93	-0.0759873239100472	0.0906069183917454
ADRB2	543.3207	353.6176	0.941384646374386	0.2412958	0.9202698	1.02	0.920593564670863	0.66	1.58	1.54	0.246836362950167	0.74	3.19	0.0658199053377043	0.142852646992537
ADRB3	0.5041	1.0025	0.228634168404277	0.0348685	0.4997862	0.86	0.501918745344136	0.56	1.33	0.58	0.0379027505274	0.35	0.97	-0.103457138885614	0.0210655877864085
ADRBK1	4889.3632	4329.6961	0.0234270413783049	0.0014608	0.0488104	0.65	0.0514996660735904	0.42	1	0.5	0.00188392963509498	0.32	0.77	-0.0396664078243624	0.377547788710355
ADRBK2	910.9016	939.5604	0.0512879958343402	0.0119862	0.0196817	1.67	0.0215456143961392	1.08	2.59	1.74	0.0134343946018467	1.12	2.69	-0.0271003388343219	0.546674516685519
ADRM1	1922.8029	2143.5155	0.47584665424422	0.100417	0.383732	0.82	0.386397385164629	0.53	1.28	0.68	0.103820281799432	0.43	1.08	0.0382671213221009	0.394618471499226
ADSL	1041.0704	955.1549	0.843385257244727	0.2006136	0.5046105	1.16	0.506727862958831	0.75	1.8	0.75	0.204009673933164	0.48	1.17	0.0145656142130773	0.746000104598626
ADSSL1	141.5336	117.7583	0.182551963116731	0.0415382	0.5185833	1.15	0.520627569774156	0.75	1.78	1.68	0.0446557379186984	1.01	2.78	0.0340099310465963	0.449343475534915
ADSS	1140.0283	1155.7891	0.516528694685838	0.1579045	0.2062031	1.32	0.209510932319575	0.85	2.05	1.37	0.16126026180699	0.88	2.11	0.101071831201026	0.0242374774192391
AEBP1	4669.0432	6145.6553	0.0300630305732794	0.0060178	0.1013113	1.44	0.104594542112848	0.93	2.23	1.82	0.0070229549327373	1.18	2.8	0.209819373931501	2.37645260074425e-06
AEBP2	651.307	631.8992	0.5748593936985	0.1266339	0.6207818	0.9	0.622367905699801	0.58	1.38	0.72	0.129951148363823	0.46	1.1	0.0654789148663672	0.144938987733022
AEN	571.2456	505.7559	0.00354566472730735	0.0002906	0.0048438	0.53	0.00577385309696044	0.34	0.83	0.46	0.000432074565534735	0.3	0.71	-0.126841518180819	0.00462480586062829
AES	10541.5202	10930.5155	0.00382630832372036	0.0007096	0.0024787	0.51	0.0030836425148324	0.33	0.8	0.45	0.00101170145864626	0.28	0.73	-0.0860045434403676	0.0553567478358581
AFAP1L1	102.5286	125.7561	0.159211156228846	0.0354657	0.0725389	1.49	0.0755952220579007	0.96	2.32	1.59	0.0378866204960084	1.03	2.45	0.0620822741455562	0.167008789694337
AFAP1L2	294.7757	247.3321	0.296480746478655	0.0839069	0.1566789	1.37	0.160016683516605	0.88	2.12	1.49	0.0871756446544367	0.94	2.36	0.00316187028090636	0.94394546789641
AFAP1	840.6958	1033.3074	0.630380978520457	0.1020873	0.5878608	1.13	0.58958986468323	0.73	1.74	1.52	0.106146607119619	0.91	2.53	-0.0224050642947528	0.618278195633564
AFARP1	2.2545	4.4843	0.775758218141474	0.1436582	0.8552095	1.04	0.855797484511921	0.67	1.61	1.47	0.147768162133374	0.87	2.49	0.0148468174962102	0.741269814295375
AFF1	2429.2162	2116.6545	0.620114653553595	0.1819118	0.8715517	1.04	0.87207566521781	0.67	1.6	1.39	0.185526433058627	0.85	2.26	-0.0227368229492857	0.613086696751525
AFF2	15.0332	7.4906	0.164994953256997	0.0091142	0.7720199	0.94	0.77295745237308	0.61	1.45	0.55	0.010491513612235	0.35	0.87	-0.0684623509757299	0.127456051945323
AFF3	1177.3155	1104.3152	0.0299283851191873	0.0045971	0.0264426	0.61	0.0286409910243762	0.39	0.95	0.53	0.00548595979224942	0.34	0.83	-0.178406949979702	6.34951257875385e-05
AFF4	2742.8925	2677.8107	0.756870497328104	0.2680289	0.4423392	1.18	0.444734619676067	0.77	1.83	1.28	0.271156999261499	0.82	1.98	-0.038130403468341	0.396310967580792
AFG3L1	174.5679	236.2167	0.901617586663978	0.233467	0.9657983	0.99	0.96593679540707	0.64	1.53	0.72	0.237425027791177	0.42	1.24	0.0244150002437258	0.587125576292497
AFG3L2	1468.5032	1574.5396	0.210026295930428	0.046549	0.7066369	1.09	0.707846669390887	0.7	1.68	1.55	0.0492374827854378	1	2.41	0.0799521095567187	0.0749491155078598
AFMID	798.1073	634.9907	0.622404070765409	0.0970408	0.9794554	0.99	0.979538495260534	0.64	1.53	0.68	0.100459514570693	0.43	1.08	-0.146499488415647	0.00105493453681073
AFM	NA	NA	NA	NA	NA	NA	NA	NA	NA	NA	NA	NA	NA	NA	NA
AFP	0.2775	1.2267	0.00262135547573123	9.68e-05	0.0378573	1.61	0.0404303615655933	1.02	2.52	2.33	0.000162208903796701	1.5	3.61	0.078300396729776	0.0811813449349115
AFTPH	2076.087	2191.0041	0.136306215315305	0.0295831	0.4166843	0.83	0.419203965537505	0.54	1.29	0.59	0.032196409333855	0.36	0.96	-0.0591760102710828	0.187814241245331
AG2	371.6841	340.263	0.0106697163058776	0.0014912	0.0018763	0.5	0.00237107723583185	0.32	0.78	0.5	0.00191153736738692	0.32	0.77	-0.0240045794985215	0.593427709222103
AGAP11	55.9166	71.9446	0.280018119425871	0.0756684	0.3495637	1.23	0.352372015194413	0.79	1.9	1.48	0.0786912078449006	0.96	2.28	0.0152869681292934	0.7338853671516
AGAP1	451.5853	395.3614	0.46284015254011	0.1230429	0.5509164	1.14	0.552811013148438	0.74	1.76	1.45	0.126681196298064	0.9	2.34	0.056753992783474	0.206561405050476
AGAP2	48.5357	44.4733	0.010801511354782	0.0028786	0.0042794	1.9	0.00515122150822811	1.21	2.98	2.01	0.00361979500775933	1.26	3.22	0.18875959428371	2.27890718365451e-05
AGAP3	1983.0908	2062.2091	0.0408516053897245	0.0084991	0.0345889	1.63	0.0371320594665876	1.03	2.57	1.81	0.00977418330497792	1.15	2.85	0.193043018559526	1.46693529518173e-05
AGAP4	308.1889	346.2322	0.704635791482531	0.2353842	0.259112	1.29	0.262293204844369	0.83	2	1.3	0.238592977560878	0.84	2	0.0495581060160208	0.270149127595473
AGAP5	38.4459	21.0209	0.136227363771313	0.0097852	0.3047864	1.25	0.307772559168525	0.81	1.94	2.66	0.0133644947407914	1.23	5.78	-0.00449017895553481	0.9204632242261
AGAP6	92.0502	62.1469	0.0588383082138572	0.0084617	0.1095166	1.44	0.112920126218551	0.92	2.26	2.17	0.0105205724137122	1.2	3.92	0.150658459302098	0.000753051773364673
AGAP7	74.6985	98.1354	0.385613203977171	0.0939158	0.8395878	0.96	0.84023936496129	0.62	1.48	1.45	0.0971116807280084	0.94	2.24	-0.0138207916501365	0.758574985671383
AGAP8	35.9635	28.2075	0.274771341316726	0.0688359	0.5069861	1.16	0.509080716029078	0.75	1.79	1.58	0.0724012625454623	0.96	2.59	0.129969848477087	0.0037018895175104
AGA	549.7481	600.3682	0.0101853329068388	0.001217	0.0100319	0.56	0.0114608347741382	0.35	0.88	0.43	0.00174675617292386	0.26	0.73	-0.266547557653265	1.5713239569062e-09
AGBL1	0.3685	0.8075	0.752247375478423	0.2458055	0.8109669	0.95	0.811737815674541	0.62	1.46	1.3	0.249054697089707	0.83	2.01	0.0458180941369258	0.308008855152237
AGBL2	9.1938	4.2275	0.657790973059585	0.0641291	0.6538115	0.91	0.655253465572263	0.59	1.4	0.63	0.0675950980107956	0.38	1.03	-0.00727890671945454	0.871411515183412
AGBL3	8.3656	4.7664	0.605364563545336	0.0965193	0.7846201	0.94	0.785501515643142	0.61	1.45	1.74	0.102111364572966	0.9	3.37	0.110407991799779	0.0137889223721227
AGBL4	2.7027	3.5753	0.0811186235924749	0.0185819	0.1108941	1.43	0.114230706582445	0.92	2.22	1.67	0.0203960003485306	1.08	2.58	0.168588846456955	0.000159346298017103
AGBL5	1047.1185	954.5103	0.030533566538506	0.0022826	0.2442023	0.77	0.247431241393895	0.5	1.2	0.52	0.00284500327937187	0.33	0.8	-0.0384498306647842	0.392363441780048
AGER	39.5071	30.8232	0.0199397540643215	0.0044723	0.0501217	1.56	0.0529362697044482	0.99	2.43	2.1	0.00563713025781765	1.24	3.54	0.0376743970419728	0.40198760086067
AGFG1	1076.8355	1298.2881	0.434303790991808	0.0323294	0.5464844	1.14	0.54839985186683	0.74	1.76	0.46	0.0375862717142398	0.22	0.96	0.0928743814853159	0.0384751535616184
AGFG2	1110.726	1286.2069	0.0696167188956564	0.0129087	0.2905774	0.79	0.293625357988381	0.51	1.23	0.54	0.0147390331568586	0.32	0.88	-0.0908882594764372	0.0428356934132957
AGGF1	758.9138	876.3014	0.552464701839415	0.0930286	0.6672376	1.1	0.668617837130952	0.71	1.7	0.61	0.0976084546789485	0.35	1.09	-0.0485752105176092	0.279776018230585
AGK	601.9645	718.4557	0.0354600721790092	0.0014618	0.1084075	1.43	0.111735408282484	0.92	2.23	2.06	0.00192233184225898	1.31	3.26	0.244360294709809	3.43281052927915e-08
AGL	908.379	746.8201	0.0449381782182839	0.0037094	0.0308746	0.61	0.0332674727677671	0.39	0.96	0.53	0.00448011826412964	0.34	0.82	-0.285987487944299	8.26122393177756e-11
AGMAT	50.0626	79.6741	0.375318469623399	0.0690523	0.9945622	1	0.99458432469116	0.65	1.55	0.63	0.0725728205533528	0.39	1.04	-0.108705785787461	0.0153287011074231
AGPAT1	1796.0562	1557.3879	0.89669699740685	0.2310925	0.904873	1.03	0.905259841079713	0.67	1.59	0.76	0.234381425408261	0.48	1.19	-0.0973249102739829	0.0300522093377488
AGPAT2	867.3997	987.5909	0.47481782491562	0.0965166	0.5735266	0.88	0.575325725738201	0.57	1.36	0.67	0.100018981963822	0.42	1.08	0.0370717212448589	0.409564210413287
AGPAT3	2450.8996	2292.176	0.52316448550397	0.1306513	0.7355521	0.93	0.73664338019324	0.6	1.43	0.72	0.134027066111785	0.46	1.11	0.0699144422367601	0.119561213668198
AGPAT4	86.009	97.49	0.180998000707347	0.0481202	0.2091474	1.32	0.212444517653888	0.85	2.04	1.54	0.0508025685151537	1	2.38	0.0158486369945431	0.724497803047937
AGPAT5	731.178	626.9912	0.642238376266361	0.1371572	0.8694647	0.96	0.869997021859127	0.62	1.49	0.72	0.14049158379289	0.47	1.11	-0.0444855492597177	0.322305485130533
AGPAT6	1986.2227	1720.5489	0.0155798957173026	0.0010228	0.0218716	0.6	0.0238749075907249	0.39	0.93	0.49	0.00135799150640292	0.32	0.76	0.0240651574303907	0.59249557661965
AGPAT9	29.0413	42.652	0.205233062330225	0.0267692	0.6042458	1.12	0.605910857059595	0.73	1.73	0.55	0.0297013134963008	0.32	0.94	0.124569103329327	0.00542038414161824
AGPHD1	64.4346	70.9889	0.720491278048699	0.2030813	0.8886067	1.03	0.889058000646014	0.67	1.59	1.33	0.206399738453697	0.86	2.05	0.00467909989905603	0.917128553654723
AGPS	338.7023	412.868	0.148456743235702	0.0280109	0.8484029	1.04	0.849018522955392	0.68	1.61	1.62	0.0302339336418486	1.05	2.51	-0.019487396137857	0.664731876215439
AGR2	7772.8343	6587.4214	0.0519447157467312	0.0096756	0.0329732	0.62	0.0354015090953064	0.4	0.97	0.57	0.0109950249090015	0.36	0.88	-0.076979797243021	0.0864603875532605
AGR3	46.0693	80.1075	0.445895838372662	0.1205059	0.8222031	1.05	0.82292866284891	0.68	1.62	1.41	0.123868997354241	0.91	2.19	0.141430217137341	0.00157262266005416
AGRN	3766.5034	4131.6547	0.0205500058879011	0.0046443	0.0410902	1.57	0.043650615976555	1.01	2.44	1.85	0.00550733314340024	1.2	2.86	0.128953756195078	0.00398150592159308
AGRP	NA	NA	NA	NA	NA	NA	NA	NA	NA	NA	NA	NA	NA	NA	NA
AGTPBP1	301.672	311.4587	0.00192800110774425	0.0004658	0.0020261	2	0.00258004670495915	1.27	3.13	2.15	0.000668807415062922	1.38	3.35	0.255923109874396	7.1349585058115e-09
AGTR1	184.2175	354.5673	0.291447815094442	0.0520415	0.5087064	0.86	0.510797553057404	0.56	1.34	0.61	0.0555081451167423	0.36	1.01	-0.0632914409699441	0.158880282736944
AGTR2	NA	NA	NA	NA	NA	NA	NA	NA	NA	NA	NA	NA	NA	NA	NA
AGTRAP	2490.1067	2091.5411	0.00199663327337274	0.0001613	0.0005875	0.46	0.000836217880407775	0.29	0.73	0.45	0.000254690540584579	0.29	0.69	-0.216531187571619	1.09909476204992e-06
AGT	164.5057	391.174	0.62844514801278	0.090081	0.8845814	1.03	0.885048935746804	0.67	1.59	0.6	0.0948308209119679	0.33	1.09	0.0355360461001444	0.429248899899888
AGXT2L1	0.5118	1.3225	0.963629080246907	0.2615467	0.6781277	1.1	0.67945944048783	0.71	1.69	0.73	0.265410077802509	0.42	1.27	0.0605015811217315	0.178099626978407
AGXT2L2	568.8521	728.8587	0.636203679307903	0.0865725	0.8322489	0.95	0.832933415374156	0.62	1.47	1.55	0.0904082899385432	0.93	2.56	-0.0196185671206975	0.66261388325947
AGXT2	NA	NA	NA	NA	NA	NA	NA	NA	NA	NA	NA	NA	NA	NA	NA
AGXT	0.3922	0.2977	0.0774585779733192	0.0201437	0.0188973	1.68	0.0207458267523469	1.08	2.62	1.69	0.0220695417813691	1.08	2.66	0.0887492484579651	0.0479904944329736
AHCTF1	999.647	905.5389	0.214142730064082	0.0518776	0.2098074	1.32	0.213119313602663	0.85	2.05	1.64	0.0552251852958727	0.99	2.72	0.164336671633118	0.000233729130012694
AHCYL1	2891.6114	3527.7986	0.812190038867627	0.0853146	0.9653253	0.99	0.965466752630492	0.64	1.53	1.65	0.090026218914518	0.92	2.95	0.0145765043108792	0.745816736609987
AHCYL2	618.4268	825.6405	0.402526493911953	0.0262009	0.7607965	1.07	0.761788819839651	0.69	1.66	1.79	0.0290460033188006	1.06	3.03	-0.056557911558961	0.208136387976179
AHCY	5668.3047	7151.0967	0.915396259471281	0.2029981	0.7602469	1.07	0.76122929546766	0.69	1.65	0.69	0.207417191792947	0.39	1.23	-0.0652885870155946	0.146113580017573
AHDC1	483.4942	550.0135	0.0458207049006409	0.0097381	0.07198	1.49	0.0750301614434641	0.96	2.31	1.75	0.0110513252904268	1.14	2.71	-0.00818639713402822	0.85554590090118
AHI1	425.1539	373.0278	0.831343944628321	0.2791812	0.4633096	1.18	0.465601330881806	0.76	1.81	1.29	0.282387560530411	0.81	2.04	-0.0645920452786071	0.15047421073376
AHNAK2	519.4302	1122.1409	0.980014906958018	0.2610998	0.893809	0.97	0.89424267273558	0.63	1.5	1.39	0.265390588960257	0.78	2.48	-0.140454278636384	0.00169579922026744
AHNAK	20812.766	21061.7384	0.0407282466028659	0.0110169	0.009138	1.78	0.0104151731418924	1.15	2.78	1.76	0.0124182451421667	1.13	2.73	-0.0820453906244395	0.0676163460378646
AHRR	18.4653	18.1976	0.0148791423447451	0.0045114	0.0086482	1.82	0.00998306727710641	1.15	2.88	1.94	0.00546451862772601	1.21	3.09	0.266779880042711	1.51903820549198e-09
AHR	585.2236	511.0399	0.647699789640184	0.2147374	0.9436746	0.98	0.943902395859289	0.64	1.52	1.33	0.218129221287459	0.84	2.09	0.0682799018298153	0.128475953701286
AHSA1	2372.7	2495.1565	0.997944556576366	0.5667688	0.8780597	0.97	0.87855487851093	0.63	1.49	1.14	0.5685874133713	0.73	1.76	0.0554714374125663	0.217020711901836
AHSA2	414.5347	441.903	0.0217656707935406	0.0055972	0.0064862	1.86	0.00762496435210525	1.18	2.94	1.87	0.00661651435129518	1.19	2.93	0.197134730256579	9.54310897353436e-06
AHSG	NA	NA	NA	NA	NA	NA	NA	NA	NA	NA	NA	NA	NA	NA	NA
AHSP	NA	NA	NA	NA	NA	NA	NA	NA	NA	NA	NA	NA	NA	NA	NA
AICDA	NA	NA	NA	NA	NA	NA	NA	NA	NA	NA	NA	NA	NA	NA	NA
AIDA	908.8446	895.8466	0.00666325012560929	0.0018827	0.0019443	2.03	0.00249329209909188	1.28	3.21	2.05	0.00242918903548628	1.29	3.25	0.215604126216117	1.22442912675759e-06
AIF1L	562.2753	662.5286	0.90514266304738	0.2491187	0.8630676	1.04	0.863623526396121	0.67	1.6	0.76	0.252504643379099	0.47	1.22	0.137516358579584	0.00212195081810988
AIF1	159.6958	234.7589	0.0237015956322799	0.0029724	0.0236048	1.67	0.0257662617473188	1.06	2.63	1.91	0.00364127344598442	1.24	2.96	0.134365012691148	0.00268613202506817
AIFM1	1169.4575	1212.5628	0.577588386284641	0.1845558	0.3918561	1.21	0.394472953767378	0.78	1.87	1.34	0.187886749453153	0.87	2.06	0.118092003075994	0.00840675285825097
AIFM2	210.0035	207.7119	0.0442814434999547	0.0128109	0.0071328	1.83	0.00828677761611418	1.17	2.86	1.75	0.0143861689776421	1.12	2.74	0.132344664630717	0.00311648182538397
AIFM3	11.898	7.2908	0.530400625481932	0.0820177	0.792844	0.94	0.79369396660032	0.61	1.46	0.67	0.0852440229335436	0.43	1.06	-0.0153123227492121	0.733460729525553
AIG1	784.913	680.4255	0.145997380669851	0.0176159	0.443824	0.84	0.446213216476096	0.54	1.31	0.59	0.0194655189205408	0.38	0.92	-0.0960944728739708	0.032205852689331
AIM1L	2.5349	0.9814	0.663590544445642	0.148348	0.4336405	1.19	0.436069880306172	0.77	1.84	1.51	0.15278315176717	0.86	2.64	-0.00391536546013871	0.930617674529622
AIM1	4188.5307	2457.9076	0.744528668950416	0.1496391	0.7429207	0.93	0.743984451817015	0.6	1.44	1.59	0.15483793186147	0.84	3	-0.176585937728951	7.559552372169e-05
AIM2	3.8488	13.2662	0.572522147857818	0.0449033	0.3248684	1.24	0.327774953593658	0.8	1.92	1.71	0.0483944210524458	1	2.93	0.126284396053159	0.00480943788923662
AIMP1	1063.583	1107.3817	0.9247593088873	0.2770329	0.9644812	1.01	0.964625523993555	0.65	1.56	0.78	0.280210576198442	0.49	1.23	0.115433463023584	0.0100080678925358
AIMP2	517.515	740.8389	0.84052773781689	0.1052264	0.7869535	0.94	0.787832811872952	0.61	1.46	1.6	0.109899422724719	0.9	2.84	0.133728043662269	0.00281557838158183
AIPL1	NA	NA	NA	NA	NA	NA	NA	NA	NA	NA	NA	NA	NA	NA	NA
AIP	1178.5759	1104.4189	0.938523268961983	0.3047936	0.6143148	0.89	0.615939480504681	0.58	1.38	0.8	0.307829863808713	0.51	1.23	0.0141447029866875	0.753098325983412
AIRE	NA	NA	NA	NA	NA	NA	NA	NA	NA	NA	NA	NA	NA	NA	NA
AJAP1	16.7699	20.0476	0.126191746795382	0.0208031	0.038612	0.63	0.041211821807324	0.4	0.98	0.58	0.0230086286894475	0.36	0.93	-0.118158590991117	0.00836976001190605
AK1	339.8542	239.2086	0.777978404428064	0.1750663	0.5610314	1.14	0.562885465636336	0.74	1.76	1.54	0.18025595004159	0.82	2.91	-0.0190317590473399	0.672109626955418
AK2	1906.8447	2129.9827	0.731798988358313	0.2279148	0.7835001	1.06	0.784384455129978	0.69	1.64	1.31	0.231229682510609	0.84	2.05	0.110240336532305	0.0139342850416658
AK3L1	397.9339	360.2265	0.40218525848232	0.1079606	0.8550714	0.96	0.855666275286934	0.62	1.49	1.44	0.111263334341401	0.92	2.26	-0.0334037425406044	0.45747049678491
AK3	1886.2959	1536.8995	0.0783320121461755	0.0050366	0.3298269	0.8	0.332758335664274	0.51	1.25	0.53	0.00600735890054549	0.34	0.83	-0.155103838276025	0.000520221241285016
AK5	128.7955	127.0492	0.105080364013835	0.0303565	0.0468285	1.56	0.0495646748628761	1	2.43	1.63	0.0327064057822833	1.04	2.55	0.140401047919298	0.00170276554462071
AK7	17.8193	10.9831	0.670357603962675	0.1670167	0.940998	1.02	0.941238046331293	0.66	1.57	1.47	0.171265918818039	0.85	2.53	0.0594603093521482	0.185698553547328
AKAP10	383.5507	381.1174	0.0750170663413859	0.0199045	0.0280141	1.62	0.0301974411718708	1.05	2.51	1.67	0.0217843334565183	1.08	2.59	0.03884846727559	0.387470516848749
AKAP11	974.1807	1361.2774	0.696556729097464	0.0771818	0.4973222	0.86	0.499468804020843	0.55	1.33	0.54	0.0831235166241145	0.27	1.08	-0.0694507626060325	0.122039557304053
AKAP12	975.1143	3356.1525	0.909174818067218	0.0198723	0.4082863	1.2	0.410827807803678	0.78	1.85	2.43	0.0248402041782405	1.12	5.29	0.187537447709511	2.57951173718864e-05
AKAP13	2153.7054	1907.8215	0.104223875627307	0.0302068	0.2580343	1.28	0.261186987948307	0.83	1.98	1.65	0.0326412119523309	1.04	2.63	0.0180424753367972	0.688236283539827
AKAP14	NA	NA	NA	NA	NA	NA	NA	NA	NA	NA	NA	NA	NA	NA	NA
AKAP1	2769.2885	3270.9239	0.996447356490191	0.5060476	0.9875517	1	0.987602087931028	0.65	1.55	1.18	0.508220723963389	0.73	1.91	-0.0299088496705333	0.505895246665356
AKAP2	426.1279	319.7301	0.0566038009214809	0.0126097	0.0180074	1.7	0.0198493752561064	1.09	2.65	1.86	0.0144359416264646	1.13	3.07	0.108543247731113	0.0154833377262
AKAP3	33.3267	29.4831	0.00422623356002302	0.0006843	0.0022945	0.49	0.00293148698033174	0.31	0.79	0.47	0.000954055102029838	0.3	0.74	-0.0612723180712996	0.172625370328361
AKAP4	NA	NA	NA	NA	NA	NA	NA	NA	NA	NA	NA	NA	NA	NA	NA
AKAP5	43.956	52.2248	0.366092473649425	0.103544	0.1307341	1.4	0.134073369885025	0.9	2.16	1.43	0.106792052344722	0.93	2.21	0.264818389541577	2.01935244814452e-09
AKAP6	59.1417	53.6637	0.76843512579193	0.2617001	0.5121426	1.16	0.51423239259351	0.75	1.79	1.28	0.264832988417142	0.83	1.99	-0.00104495188976899	0.981461241256004
AKAP7	240.6672	300.6724	0.00334130533530451	0.0003494	0.0022708	0.5	0.00288249619918846	0.32	0.79	0.38	0.000604576690013681	0.22	0.66	-0.30852991363705	2.01858858975767e-12
AKAP8L	1050.8732	867.628	0.0425967756932952	0.0044194	0.2460252	1.3	0.249249980402233	0.83	2.01	2.52	0.00620810425488683	1.3	4.89	0.0456336832494496	0.309962033142443
AKAP8	670.9544	672.4387	0.00142859702666839	0.0003935	0.0003138	2.27	0.000481362772722704	1.43	3.61	2.23	0.00058562619604785	1.41	3.52	0.148644572957738	0.000887531226408601
AKAP9	1940.8493	1694.4854	0.134608322700871	0.0343321	0.2034363	1.32	0.206736568976918	0.86	2.04	1.62	0.0368178312376015	1.03	2.56	0.0968639269052286	0.0308441620060038
AKD1	122.9173	101.2722	0.190012284344202	0.0311699	0.2502111	0.78	0.25339904694991	0.5	1.2	0.62	0.0334579106867081	0.4	0.96	-0.0291760807353923	0.516378957654877
AKIRIN1	1190.9385	1388.0274	0.707083945803179	0.1570857	0.8755698	1.04	0.876077541420834	0.67	1.6	0.69	0.161086461292115	0.41	1.16	0.0168841271463175	0.707299645114052
AKIRIN2	430.1676	555.2287	0.143300704604122	0.0010352	0.2924888	1.26	0.295536296687631	0.82	1.96	2.34	0.00151891920098657	1.38	3.96	0.104817199534977	0.0194236154358031
AKNAD1	0.9417	0.8207	0.2617209289349	0.0658129	0.371821	1.22	0.374522260994837	0.79	1.88	1.52	0.0688451832823551	0.97	2.37	-0.0128511263590384	0.775041306584168
AKNA	530.4821	601.0202	0.08908699011516	0.0191675	0.2321633	1.3	0.235401915754544	0.84	2.01	1.67	0.0210102422518196	1.08	2.57	0.00359576327286164	0.936268634561668
AKR1A1	3485.0226	3765.3797	0.0535941678274901	0.0096775	0.0362788	0.63	0.038781775570068	0.4	0.98	0.53	0.0112553316117195	0.33	0.87	-0.10288928990283	0.0217860404842458
AKR1B10	0.5788	0.5605	0.948577638535977	0.4215967	0.6394121	1.11	0.640914455212024	0.72	1.71	1.19	0.424076733744667	0.77	1.84	0.0223513018513432	0.619121293994761
AKR1B15	NA	NA	NA	NA	NA	NA	NA	NA	NA	NA	NA	NA	NA	NA	NA
AKR1B1	410.372	171.0868	0.874964506489364	0.0756611	0.9450121	1.02	0.945234642357484	0.66	1.57	0.61	0.0798863084136863	0.35	1.06	-0.0254007089755746	0.5721173591051
AKR1C1	69.413	81.955	0.0711622342434242	0.0198009	0.0254196	1.66	0.0276194057696324	1.06	2.6	1.67	0.0216799331225739	1.08	2.58	0.11541588809435	0.0100194985503949
AKR1C2	23.5521	86.0018	0.273597389451499	0.0014426	0.9212972	1.02	0.921615524723095	0.66	1.58	2.41	0.00212675965512343	1.38	4.24	0.0943778641982898	0.0354298068828165
AKR1C3	83.0116	56.3259	0.0103904990756802	0.0014474	0.0332321	1.61	0.0356718390663474	1.03	2.52	2.52	0.0021992678088778	1.4	4.57	0.197453351333902	9.22542737517183e-06
AKR1C4	NA	NA	NA	NA	NA	NA	NA	NA	NA	NA	NA	NA	NA	NA	NA
AKR1CL1	NA	NA	NA	NA	NA	NA	NA	NA	NA	NA	NA	NA	NA	NA	NA
AKR1D1	0.4028	0.7513	0.571402489193724	0.1586426	0.6814322	1.1	0.682755448603526	0.71	1.69	1.37	0.161967363480784	0.88	2.11	0.151851926556821	0.000682528441640544
AKR1E2	9.9461	12.1538	0.385793758931484	0.1195834	0.1662607	1.36	0.169642754015601	0.88	2.11	1.41	0.122895370004984	0.91	2.17	0.0692364238503016	0.123198633921176
AKR7A2	1173.7242	1023.5778	0.0112542909916157	0.0009091	0.0374947	0.62	0.0400734698996492	0.4	0.98	0.49	0.00121715623578855	0.32	0.75	-0.111491030077852	0.0128816544131806
AKR7A3	11.8293	21.2418	0.697293422681203	0.1300585	0.8025124	0.95	0.803321492349714	0.61	1.46	0.66	0.134372869992186	0.38	1.14	-0.0755681635868472	0.0924053933119013
AKR7L	9.5187	11.5322	0.425095566289702	0.1232778	0.4011345	1.21	0.403755867708547	0.77	1.89	1.4	0.126565116740094	0.91	2.16	-0.0175893246413776	0.695671259140397
AKT1S1	1477.8806	1414.8182	0.607374904195427	0.1326807	0.5593048	0.88	0.561168925969276	0.57	1.36	0.72	0.136061325118621	0.46	1.11	-0.00930534706977234	0.836063864380412
AKT1	5739.0324	5739.3822	0.134143932939935	0.0245888	0.0232386	0.6	0.0253019612791939	0.39	0.94	0.61	0.0267030723634855	0.39	0.94	0.0743542588234728	0.0977754786232856
AKT2	3047.8431	2909.825	0.614331709520728	0.1225776	0.9363962	1.02	0.936653860943911	0.66	1.57	0.71	0.125936831218829	0.46	1.1	0.121994606332937	0.00646889892733682
AKT3	1351.5541	1077.9915	0.534279947051504	0.1391121	0.5667931	1.14	0.568628435816315	0.73	1.76	1.47	0.143055273127414	0.88	2.46	-0.0307436510406318	0.494089252613229
AKTIP	588.3676	606.6467	0.0949946795459008	0.0241212	0.2197085	1.31	0.222987554478838	0.85	2.03	1.64	0.0261768687957927	1.06	2.54	0.110225276896588	0.0139474080231797
ALAD	1048.8823	1274.4274	0.896520041403956	0.2501244	0.9035528	0.97	0.903944650482366	0.63	1.5	1.32	0.253625090797851	0.82	2.11	-0.0559170161557538	0.21334476860221
ALAS1	1044.7078	867.4454	0.918425764585114	0.2316892	0.7579399	1.07	0.758933611454619	0.69	1.65	0.75	0.235059025729581	0.47	1.2	-0.0533202601395375	0.23540670621686
ALAS2	0.7905	0.4525	0.305915426768695	0.0518496	0.7671652	1.07	0.768123169563331	0.69	1.65	0.65	0.0546655100092286	0.42	1.01	-0.00941060293041787	0.834236209301639
ALB	8.876	16.4859	0.0691790558194041	0.0156559	0.0596286	1.53	0.0625718031310057	0.98	2.38	1.69	0.0173282083707864	1.1	2.61	0.0842744198682561	0.0604658087128686
ALCAM	4284.427	4545.3828	0.488457396767191	0.1516352	0.2095513	1.32	0.21285533910935	0.85	2.04	1.37	0.154983463601532	0.89	2.11	0.249366225938831	1.75567945835674e-08
ALDH16A1	555.5556	563.484	0.353674969713903	0.1089694	0.0773156	1.49	0.080474797992505	0.95	2.32	1.43	0.112288130483528	0.92	2.22	0.00798044975523263	0.859141604851539
ALDH18A1	2454.0072	2172.3417	0.775465714018037	0.1807509	0.6358884	0.9	0.637411592706482	0.58	1.39	0.74	0.184055709182404	0.48	1.15	-0.0401368874068004	0.371911627833389
ALDH1A1	946.0896	1424.6081	0.379515154285371	0.0714188	0.2619503	1.28	0.265096102841126	0.83	1.98	1.5	0.0745513560451316	0.96	2.35	0.148311349165743	0.000911813769537832
ALDH1A2	301.31	417.9775	0.128831037680218	0.0163046	0.0752037	0.67	0.078351836838629	0.43	1.05	0.53	0.018682068012541	0.31	0.9	-0.252377439234766	1.16471039505877e-08
ALDH1A3	13591.2163	10283.965	0.0448824698227496	0.0056598	0.1214354	0.7	0.124845744046574	0.45	1.1	0.55	0.00662020802190022	0.35	0.85	-0.119025456493564	0.00790124979645905
ALDH1B1	1307.5093	1951.9272	0.977984907392682	0.2812044	0.6815801	1.1	0.682898402723514	0.71	1.69	1.37	0.285150875563242	0.77	2.43	0.00245802798833962	0.956409225629956
ALDH1L1	393.6008	220.2152	0.695382773735365	0.1303811	0.7516187	1.07	0.752637661850683	0.7	1.65	0.71	0.133821544224281	0.45	1.11	-0.0902293355531642	0.0443714255724152
ALDH1L2	55.275	68.4903	0.469843009049189	0.1172984	0.9129744	1.02	0.913326982249651	0.66	1.58	1.42	0.120677166559322	0.91	2.2	-0.00323270718223876	0.942691782827159
ALDH2	2572.3367	2381.6844	0.147921133645594	0.0290279	0.1003805	0.69	0.10371595041904	0.44	1.08	0.61	0.0313302843241865	0.39	0.96	-0.166719728556529	0.000188785524356046
ALDH3A1	12.3045	7.3645	0.0729927167924692	0.0103186	0.0382634	0.63	0.0408131117775887	0.4	0.98	0.57	0.0116727834202361	0.37	0.88	-0.0779026796176336	0.0827430169134158
ALDH3A2	3051.071	2931.661	0.00229943657863609	0.0003951	0.0009003	0.46	0.00124978280694321	0.29	0.74	0.45	0.000588577059936313	0.28	0.71	-0.238456084191019	7.43037617419038e-08
ALDH3B1	93.0646	60.9514	0.0850255423447018	0.0078667	0.1444995	1.38	0.147881903398778	0.89	2.14	2.38	0.0102737494862819	1.23	4.61	0.136805155800749	0.0022388637592105
ALDH3B2	531.4685	404.1268	0.142208691318005	0.0285894	0.2631986	0.78	0.26633428594033	0.51	1.21	0.62	0.0307904654392912	0.4	0.96	-0.0697360975959625	0.120509763493999
ALDH4A1	2000.2519	2016.9173	0.274688600129239	0.0532338	0.1378052	0.72	0.141210076307201	0.46	1.12	0.65	0.0561389519146758	0.41	1.01	-0.105713896185431	0.0184030589352711
ALDH5A1	731.869	551.5807	0.290198478844562	0.0245173	0.2522408	0.77	0.255469322649224	0.49	1.21	0.59	0.0267501338259556	0.37	0.94	-0.117576927223021	0.0086978632373267
ALDH6A1	1026.3533	1012.9456	0.211967309411079	0.0505293	0.0744717	0.67	0.0776509969918229	0.43	1.05	0.64	0.0533857589378985	0.41	1.01	-0.100681217720687	0.0247944197467516
ALDH7A1	2428.5714	2177.4184	2.958622199468e-05	2.9e-06	0.0014784	0.48	0.00196083194175956	0.3	0.76	0.36	8.25090711631393e-06	0.23	0.56	-0.185851698487231	3.05631376224745e-05
ALDH8A1	5.0278	12.8617	0.931522793949473	0.2053719	0.8633118	1.04	0.863868669708873	0.67	1.6	1.45	0.209772393327043	0.81	2.57	0.057822458910929	0.198130600418979
ALDH9A1	3147.541	2681.1662	0.112826951996844	0.0107618	0.2477084	0.77	0.250954989847924	0.49	1.2	0.57	0.0121631167270635	0.37	0.88	-0.208103933176249	2.88270521771419e-06
ALDOA	15512.5992	19934.7988	0.4582586201695	0.0607109	0.943978	0.98	0.944204517200116	0.64	1.52	1.59	0.0640969109854855	0.97	2.59	0.108087045013736	0.015924698238537
ALDOB	2.1525	0.3597	0.809894034461043	0.0755291	0.7361397	0.93	0.73722599276045	0.6	1.43	2.72	0.0892829277238563	0.86	8.64	0.0503787158026828	0.262287160376615
ALDOC	345.327	196.3557	0.883331634096696	0.1185858	0.4730236	1.17	0.475276495754742	0.76	1.81	2.18	0.129590469563329	0.8	5.95	0.0901086574512274	0.0446576461859259
ALG10B	288.191	248.4364	0.0500672531462345	0.0120145	0.0785956	1.48	0.0817102110031219	0.95	2.29	1.87	0.0138009550988529	1.14	3.08	0.00569433538158035	0.899234817225723
ALG10	104.9888	127.901	0.945059586723776	0.273692	0.9677113	1.01	0.967843134304728	0.65	1.56	0.74	0.277488406966503	0.43	1.27	-0.0609551891733352	0.174862431644713
ALG11	9.321	13.7331	0.152432988614223	0.0203807	0.2784927	1.27	0.281586192129992	0.82	1.97	1.7	0.0223926315610317	1.08	2.67	0.192069276720516	1.62283572197778e-05
ALG12	997.7455	1115.9923	0.0214766380680156	0.0029094	0.0327012	0.62	0.0350703574680816	0.4	0.97	0.47	0.00377607990287609	0.28	0.78	-0.131048672112785	0.00342459737809932
ALG13	647.9052	828.4604	0.369951527054481	0.0110937	0.4215351	0.84	0.424016063799042	0.54	1.29	2	0.0131495567601362	1.16	3.45	0.0701846768295582	0.118135059376262
ALG14	266.8954	303.9382	0.0494743468906281	0.0085019	0.0777594	0.68	0.0808520960171341	0.44	1.05	0.52	0.00999804542942972	0.32	0.86	-0.0626080648381101	0.16343672814457
ALG1L2	NA	NA	NA	NA	NA	NA	NA	NA	NA	NA	NA	NA	NA	NA	NA
ALG1L	16.7394	7.3327	0.169813906704946	0.0034432	0.4086838	1.2	0.411225142546424	0.78	1.85	0.49	0.00431575773156834	0.31	0.8	0.0710917194227678	0.113445268714995
ALG1	714.9486	667.8034	0.175287826885821	0.0356923	0.1423317	0.72	0.1456932273797	0.47	1.12	0.63	0.0381008765481218	0.41	0.98	-0.198060566102382	8.64768442196078e-06
ALG2	1361.2963	982.8251	0.0190928686265571	7.41e-05	0.2277115	0.76	0.230992372469322	0.49	1.19	0.41	0.000134125055057499	0.26	0.65	-0.0673633404047526	0.133695542778886
ALG3	1001.1995	1017.5651	0.215715710826559	0.0460816	0.0587475	0.66	0.0616089580756045	0.43	1.02	0.64	0.0487480964277484	0.41	1	-0.0441674529433553	0.325781102651134
ALG5	743.1224	511.2635	0.000290568366463302	0	0.0016378	0.49	0.00212640522270435	0.31	0.77	0.26	7.16205128536984e-09	0.16	0.41	-0.195929992782575	1.08410428320571e-05
ALG6	347.4672	347.3413	0.000144709467650472	2.79e-05	4.55e-05	0.38	9.21955759902726e-05	0.24	0.62	0.37	6.07462208911391e-05	0.23	0.6	-0.203365497730945	4.87361945541799e-06
ALG8	870.7875	925.1536	0.125075370553751	0.0247761	0.1006073	0.69	0.103884284678511	0.45	1.08	0.59	0.0271001876161298	0.37	0.94	-0.0297130315631247	0.508685836379434
ALG9	613.6895	586.5848	0.000130424288573585	8.8e-06	0.0016036	0.49	0.00209430115943754	0.31	0.77	0.38	2.02028596576476e-05	0.25	0.6	-0.168284830467242	0.000163821370191003
ALKBH1	236.5591	244.6773	0.0525940886930799	0.0100946	0.0372414	0.63	0.0397921473587125	0.4	0.98	0.55	0.0116155566170237	0.34	0.87	-0.0663524515419751	0.139640350928359
ALKBH2	387.1696	466.0616	0.252144079278765	0.0594842	0.3326458	1.24	0.335533387008513	0.8	1.92	1.52	0.0623275525234062	0.98	2.35	0.0765833587486364	0.0880979928700508
ALKBH3	460.9729	392.5668	0.664769952299324	0.085205	0.3471987	0.81	0.350020195799195	0.53	1.26	0.66	0.0887644487331393	0.41	1.06	-0.0745955930817662	0.096688512263967
ALKBH4	327.3123	396.5491	0.987886152452193	0.3387206	0.5478129	0.88	0.549722208426384	0.57	1.35	0.78	0.341825916744914	0.47	1.3	-0.00940275231134794	0.834372496199501
ALKBH5	2660.4364	2277.1664	0.17602484028187	0.0078052	0.7345586	1.08	0.735659100535631	0.7	1.67	0.54	0.00907767680120419	0.34	0.86	-0.0764808409476921	0.0885255055681621
ALKBH6	160.3978	182.5043	0.393506440088282	0.0925317	0.2454745	0.77	0.248673830369921	0.5	1.2	0.68	0.0958809738180196	0.43	1.07	-0.0356408211405084	0.427888683852743
ALKBH7	1322.2956	1266.3569	0.0324321195393414	0.0054171	0.013398	0.58	0.0149726763893314	0.37	0.9	0.54	0.0063652955718807	0.35	0.84	-0.125025978312025	0.00525117833670202
ALKBH8	161.1502	119.0664	0.7350336724475	0.0685031	0.3007375	1.26	0.303732836147208	0.81	1.94	0.62	0.0723335612175462	0.37	1.04	-0.111747161821612	0.012674949922392
ALK	1.5898	1.4556	0.971016197769302	0.3501507	0.3970629	0.83	0.399652982311691	0.54	1.28	0.81	0.352944850585446	0.53	1.26	0.0308463189989478	0.492647509856596
ALLC	0.6941	0.8511	0.235258279540768	0.0673245	0.2655433	1.28	0.268668274497124	0.83	1.98	1.49	0.0702825483460005	0.97	2.31	0.152273999569006	0.000659089183809781
ALMS1P	4.2427	9.0013	0.857754119567205	0.1091565	0.956278	1.01	0.956454806407168	0.66	1.56	1.57	0.113638824261568	0.9	2.75	-0.0126052326585257	0.779233346782454
ALMS1	507.1162	474.2319	0.444701511244281	0.122998	0.2249464	1.31	0.228198970211102	0.85	2.02	1.42	0.126412547975783	0.91	2.23	0.0573936953659711	0.201483137925241
ALOX12B	3.5021	5.3796	0.11336795189773	0.0189688	0.5464144	1.14	0.54833169105425	0.74	1.76	1.69	0.0208620014118375	1.08	2.63	-0.0157703299936304	0.72580416514081
ALOX12P2	7.7665	3.8901	0.372679875137146	0.0636311	0.2790563	0.79	0.282138619106217	0.51	1.22	0.66	0.0665871619865654	0.43	1.03	-0.103273887304469	0.02129579106604
ALOX12	4.6893	6.3509	0.16850563575772	0.0268659	0.0383874	1.59	0.0409424654414116	1.02	2.48	1.64	0.0290800006652989	1.05	2.56	0.0261684153474562	0.56055577470829
ALOX15B	2360.4042	366.8364	0.0642033335570296	0.0046927	0.3189898	0.8	0.321925098657086	0.52	1.24	0.54	0.00557067696979408	0.35	0.83	-0.0746855277008591	0.0962859209643932
ALOX15	39.3415	7.1429	0.262477391989863	0.0581645	0.7164592	1.08	0.71762829516436	0.7	1.67	1.65	0.0618150724049249	0.98	2.78	0.10021481223667	0.0254738719763427
ALOX5AP	85.4631	76.3952	0.423891385354199	0.1181692	0.2877801	1.26	0.290828602008713	0.82	1.95	1.43	0.121662431136066	0.91	2.26	0.111710596500573	0.012704278756095
ALOX5	387.4319	549.1884	0.386312375953427	0.0416507	0.9695411	0.99	0.969664440276213	0.64	1.53	1.65	0.0446959770328589	1.01	2.69	0.0432890674551392	0.335504284962859
ALOXE3	5.6054	1.5943	0.937644335158777	0.1126303	0.6491413	0.9	0.6506001993503	0.59	1.4	0.61	0.117623554124249	0.33	1.13	-0.063129515708203	0.159951165212813
ALPI	NA	NA	NA	NA	NA	NA	NA	NA	NA	NA	NA	NA	NA	NA	NA
ALPK1	220.5051	331.4134	0.745109564773756	0.0748891	0.5416409	1.14	0.543580410282742	0.74	1.77	1.68	0.079560195959675	0.94	3	-0.0757430637124717	0.0916515114843244
ALPK2	7.7726	12.2055	0.584846610168629	0.1397495	0.4421929	1.18	0.444580837000572	0.77	1.83	1.4	0.143240359616194	0.89	2.21	0.0102746809597859	0.819267017907251
ALPK3	142.8237	137.2064	0.772235536350413	0.2032097	0.3176192	0.8	0.320562151447642	0.52	1.24	0.75	0.206540951336229	0.49	1.17	-0.037357702658741	0.405958458071654
ALPL	157.0863	190.8587	0.975221489664241	0.4159436	0.8517004	1.04	0.852306285327522	0.67	1.61	0.83	0.418503018410602	0.53	1.3	0.023415691502798	0.602523793714484
ALPPL2	NA	NA	NA	NA	NA	NA	NA	NA	NA	NA	NA	NA	NA	NA	NA
ALPP	NA	NA	NA	NA	NA	NA	NA	NA	NA	NA	NA	NA	NA	NA	NA
ALS2CL	97.177	59.3493	0.0358306216909823	0.0047542	0.0753362	1.48	0.0784315162934583	0.96	2.31	2.29	0.00626129734028691	1.26	4.14	0.117985987295758	0.00846595071280945
ALS2CR11	2.4842	5.7726	0.864179053279642	0.12418	0.9697945	1.01	0.969916904821037	0.65	1.56	0.59	0.130237764058826	0.29	1.17	0.058462537584533	0.193201745875379
ALS2CR12	1.0899	0.6456	0.166717167719287	0.033082	0.0643549	1.53	0.0674775723485009	0.97	2.42	1.79	0.0363688972583682	1.04	3.1	0.12108384072603	0.00688128993318232
ALS2CR4	417.4379	396.1668	0.857037354725781	0.2389992	0.8177237	0.95	0.81847895034119	0.61	1.48	0.77	0.242203413086241	0.5	1.19	-0.07410932270652	0.0988885989226213
ALS2CR8	150.6726	148.7759	0.598380365775507	0.1956283	0.4759807	1.17	0.478233920479656	0.76	1.81	1.33	0.198938706317317	0.86	2.06	0.0415576838919245	0.355209039207037
ALS2	468.2524	487.6625	0.0215793800374244	0.0048591	0.0274507	1.63	0.0296582765232785	1.05	2.53	1.85	0.00575222990032698	1.2	2.86	0.132316192616293	0.00312297088112497
ALX1	0.7707	0.3238	0.0313516905550394	0.0025052	0.0539055	0.65	0.0567503036899555	0.42	1.01	0.52	0.00310451717963689	0.34	0.8	0.0406388119832028	0.365956442846138
ALX3	23.5653	20.6672	0.461649888922637	0.1351379	0.4782125	1.17	0.480435867851618	0.76	1.81	1.42	0.138667141692629	0.89	2.25	0.0436349883647727	0.331653137241131
ALX4	1.3527	0.3595	0.124170178002978	0.0189613	0.7234545	1.08	0.724594123954437	0.7	1.67	2	0.021959024208678	1.11	3.62	0.15391334123355	0.000574949797187815
AMAC1L2	1.1019	3.2895	0.760509879668314	0.0737625	0.7517649	0.93	0.752786885998882	0.6	1.44	0.5	0.0807601967194397	0.23	1.09	0.016326681948559	0.716540244277659
AMAC1L3	NA	NA	NA	NA	NA	NA	NA	NA	NA	NA	NA	NA	NA	NA	NA
AMAC1	NA	NA	NA	NA	NA	NA	NA	NA	NA	NA	NA	NA	NA	NA	NA
AMACR	8128.4722	14427.0549	0.628712610632598	0.1783488	0.5884413	0.89	0.590168907277527	0.58	1.37	1.35	0.181728437173475	0.87	2.11	0.00477863302688577	0.915372260911698
AMBN	NA	NA	NA	NA	NA	NA	NA	NA	NA	NA	NA	NA	NA	NA	NA
AMBP	2.1525	0.4183	0.815296994380257	0.0395493	0.7351132	0.93	0.736203019929966	0.6	1.43	0.54	0.0435232404698209	0.3	0.98	-0.00411863407102311	0.927025430657372
AMBRA1	872.6277	849.0276	0.049465918830957	0.0107587	0.2281529	1.31	0.231397243963888	0.84	2.02	1.8	0.0121916925900086	1.14	2.85	-0.0159242921321388	0.723236439917971
AMD1	9194.429	13578.8275	0.0386330528316403	0.0029942	0.3552849	0.82	0.358062775262319	0.53	1.26	0.41	0.0042249463950319	0.22	0.75	-0.198122683115149	8.59056573291509e-06
AMDHD1	2.499	2.5611	0.730755047672874	0.2614892	0.2144843	1.32	0.21778732998478	0.85	2.04	1.28	0.264642762318017	0.83	1.98	0.0429493057590813	0.33931469288172
AMDHD2	291.7884	278.9242	0.210416269847042	0.0512604	0.0593295	1.54	0.0623492494866166	0.98	2.42	1.61	0.0544130654124884	0.99	2.61	0.0634490420202739	0.157843201786515
AMELX	NA	NA	NA	NA	NA	NA	NA	NA	NA	NA	NA	NA	NA	NA	NA
AMELY	1.1166	2.5086	0.521534113002231	0.090037	0.97329	1.01	0.973398103139266	0.65	1.55	0.63	0.0941213739208265	0.37	1.08	0.140316680382375	0.00171386052960677
AMFR	2373.5914	2582.6795	0.12102629432907	0.0146662	0.2446662	0.77	0.247928711454006	0.49	1.2	0.51	0.0170099704276011	0.3	0.89	-0.11264174718269	0.011975779907992
AMHR2	2.9226	9.8231	0.0805127267481139	0.0010618	0.4747359	1.17	0.476976551805879	0.76	1.81	2.21	0.00148940709687218	1.35	3.6	0.122996571251103	0.0060409383634263
AMH	7.0519	7.0654	0.00928479073451671	0.0028989	0.0024127	2.02	0.00306566984177947	1.27	3.23	1.98	0.00361795230924544	1.25	3.15	0.246226248668008	2.6782034780714e-08
AMICA1	105.7692	121.4434	0.00119384752601903	0.0002564	0.0013516	2.05	0.00177491844671551	1.31	3.23	2.24	0.000391631042756635	1.43	3.49	0.0214418800368966	0.633457781068106
AMIGO1	181.9858	192.2563	0.911387599444776	0.2867644	0.4690798	0.85	0.471372730056889	0.55	1.32	0.78	0.289940351223321	0.5	1.23	-0.217032104730531	1.03659389187478e-06
AMIGO2	191.6917	194.2938	0.00299264527489166	0.0009413	0.0005861	2.18	0.000837608158431258	1.38	3.45	2.11	0.00128165075267139	1.34	3.32	0.237351696180438	8.56591743599309e-08
AMIGO3	145.3774	116.5006	0.901608393621523	0.3166006	0.8740021	0.97	0.87451274961701	0.63	1.49	1.29	0.319856411642244	0.78	2.14	-0.0184471373532513	0.681622143865958
AMMECR1L	624.5695	674.4211	0.0834974211090554	0.0192237	0.2922375	1.26	0.295288426675389	0.82	1.96	1.67	0.0210737363137431	1.08	2.57	0.0584692782020591	0.193150322700921
AMMECR1	295.7464	240.4238	0.415115147862982	0.1087417	0.2460174	1.29	0.249207564131119	0.84	2	1.47	0.112351449341701	0.91	2.37	0.1394000972903	0.00183874368461046
AMN1	196.0321	192.0042	0.0860084571214494	0.0158904	0.0405836	0.64	0.0431572142610307	0.41	0.99	0.59	0.017602554834118	0.38	0.91	-0.0191507331029843	0.670180104038373
AMN	2.0916	7.2466	0.577075799246419	0.0369748	0.5188033	1.15	0.520857677111816	0.74	1.79	1.81	0.0406790418297569	1.03	3.19	0.0549926753843767	0.221020798242666
AMOTL1	2606.8937	3248.123	0.0433344113719662	0.0063699	0.1970144	1.33	0.200335673371526	0.86	2.06	1.82	0.00741537311305085	1.17	2.81	0.0994187675297237	0.0266706602691426
AMOTL2	979.7472	2075.7925	0.733694852106822	0.0230308	0.6092593	1.12	0.610891813512223	0.73	1.73	2.06	0.0267949658685752	1.09	3.89	0.0140079035911221	0.755409823336319
AMOT	498.4298	701.3142	0.633549877350048	0.098717	0.9229727	0.98	0.92328638824936	0.63	1.51	0.63	0.103238338915355	0.36	1.1	-0.109369425670989	0.0147113003692593
AMPD1	1.3774	5.9303	0.79311653103746	0.1405867	0.9331569	0.98	0.933427358106473	0.64	1.51	0.65	0.145217238018548	0.37	1.16	-0.0449843313592971	0.316904384685237
AMPD2	937.1036	948.7369	0.0189233835785176	0.0057706	0.005143	1.89	0.00614281984146192	1.2	2.99	1.86	0.00681088360483417	1.19	2.92	0.0642610629453216	0.15258064735023
AMPD3	461.825	200.9426	0.805685079653609	0.0792973	0.6996123	1.09	0.70085332792128	0.71	1.68	0.62	0.0833060107116782	0.36	1.06	-0.0451806690725895	0.314794656433532
AMPH	16.0216	11.8134	0.685952075173765	0.2245156	0.5770948	1.13	0.578874825603422	0.73	1.74	1.33	0.227869827644927	0.84	2.1	0.0142458864729452	0.751390047304062
AMTN	3.7713	1.4556	0.285266112291961	0.0372818	0.3656592	0.82	0.368396396933388	0.53	1.27	0.63	0.0397959923601906	0.4	0.98	0.106419511623191	0.0176331885487216
AMT	218.1518	272.9865	0.419113344832193	0.0754915	0.3706374	0.82	0.373359010572001	0.53	1.27	0.65	0.0790539867508511	0.4	1.05	-0.189914647018203	2.0256015038492e-05
AMY1A	1.3482	0.3561	0.14895576378071	0.0113357	0.2936496	1.26	0.296680460204003	0.82	1.95	2.61	0.0152005795415832	1.2	5.67	0.00712439162565479	0.874118224875537
AMY2A	0.7943	0.2755	0.204101985485764	0.039218	0.1124917	1.43	0.115839136766499	0.92	2.22	1.78	0.0428463591950027	1.02	3.12	0.0481880517849767	0.283631065405845
AMY2B	94.4301	92.1964	0.01104099551778	0.0033926	0.0063399	1.87	0.00746353217659579	1.18	2.95	1.97	0.00419921174844851	1.24	3.15	0.041071630315175	0.360869100426436
AMZ1	2.4649	4.0875	0.00234253846875719	8.63e-05	0.002055	2.02	0.00262981529562212	1.28	3.18	2.32	0.000146348235090188	1.5	3.59	0.0922827275111534	0.0397329576938506
AMZ2P1	191.6116	191.6116	0.543099903593296	0.1647194	0.1647194	1.36	0.168099811982477	0.88	2.11	1.36	0.168099811982477	0.88	2.11	-0.0361588991047194	0.421199734372101
AMZ2	1088.8207	1247.663	0.561442134870716	0.0813965	0.5681799	1.13	0.569999764609081	0.73	1.75	1.55	0.0850588816445854	0.94	2.54	0.105433151455578	0.018717431197437
ANAPC10	97.8083	109.1854	0.0129405254410067	0.00139	0.246823	1.29	0.250046436071734	0.83	2.01	2	0.00180321597268762	1.3	3.1	0.237766239974439	8.12130890238365e-08
ANAPC11	1596.0302	1672.3349	0.100167723339269	0.0171807	0.2227851	0.76	0.226041695338442	0.49	1.18	0.58	0.019007883071557	0.37	0.92	-0.0168945313029235	0.707127581568627
ANAPC13	1464.8546	1239.4345	0.0270128099776979	0.0009432	0.2438084	0.77	0.247028119479581	0.5	1.2	0.48	0.00127434846131069	0.31	0.75	-0.0695473175390097	0.121520202961355
ANAPC16	2863.8298	2835.2898	0.00531494539327404	0.0009206	0.0045927	0.53	0.00551530192796812	0.33	0.83	0.48	0.00125064832101629	0.3	0.75	-0.203871438359105	4.61056735884443e-06
ANAPC1	496.6186	566.0459	0.173163375184643	0.0351636	0.1733591	1.35	0.176704483704168	0.87	2.08	1.59	0.0375945812410617	1.03	2.48	0.0510722745886961	0.255766437516854
ANAPC2	1123.021	1003.5517	0.478916279897758	0.1151924	0.8541349	1.04	0.854727762448827	0.67	1.61	1.52	0.11934468316142	0.9	2.56	0.0270880040073451	0.546857133225839
ANAPC4	357.2854	405.8342	0.104031160750143	0.0160425	0.6943095	1.09	0.695574217456896	0.71	1.68	1.7	0.0177573297509455	1.1	2.63	-0.0336519538896314	0.454132881297552
ANAPC5	2873.2514	3232.7128	0.0212386523545507	0.00184	0.428492	1.19	0.430953079412939	0.77	1.84	1.98	0.00234244230420544	1.28	3.07	0.0315887197956965	0.482289388244607
ANAPC7	1054.5409	1060.4262	0.289304544412549	0.0886872	0.0817868	1.48	0.0850002906540339	0.95	2.32	1.46	0.0919043371864608	0.94	2.28	0.0427293315320018	0.34179639161673
ANGEL1	500.3837	595.4396	0.307495783439882	0.0356097	0.607933	1.12	0.609574967316171	0.73	1.73	1.66	0.0383813579590468	1.03	2.67	0.0310762754004098	0.489426459019682
ANGEL2	663.2344	581.8182	0.350952064906408	0.0832652	0.9844425	1	0.984505476354717	0.65	1.55	1.57	0.0870737918015178	0.94	2.62	0.0183984126757719	0.68241726311235
ANGPT1	192.8885	154.0054	0.382484089872044	0.079145	0.2812018	0.79	0.28429784876024	0.51	1.22	0.68	0.0822195881590472	0.44	1.05	-0.190103587615802	1.9867996307174e-05
ANGPT2	95.4738	155.0317	0.101113783147379	0.0150483	0.1732134	1.35	0.176586759539854	0.87	2.1	1.72	0.0167392725824361	1.1	2.68	0.19815968669439	8.55671073259299e-06
ANGPT4	1.0071	1.3916	0.0150785644028558	0.003187	0.0761508	1.49	0.0793200027576678	0.95	2.33	1.9	0.00387580745720129	1.23	2.94	0.0862769411926062	0.0545860133396116
ANGPTL1	51.1285	21.7776	0.0139839346457064	0.0006662	0.3830825	0.82	0.385749983838645	0.53	1.28	0.48	0.000923383127918731	0.31	0.74	-0.211979895228756	1.85909527874862e-06
ANGPTL2	619.1166	689.9863	0.00505987031323285	0.0013436	0.0119678	1.76	0.0135125920493202	1.12	2.76	2.02	0.00175074072446491	1.3	3.14	0.150068504153447	0.000790351067208985
ANGPTL3	2.9531	3.4347	0.501658503276536	0.1456991	0.4856358	1.17	0.487828735796693	0.75	1.8	1.38	0.149046005235908	0.89	2.12	0.0784404363534306	0.0806371778281763
ANGPTL4	177.3801	128.0575	0.401385400190049	0.0754221	0.5051705	0.86	0.507274183718735	0.56	1.33	0.68	0.0784706612528907	0.44	1.05	-0.0863280114749888	0.0544425107498415
ANGPTL5	0.2946	0.616	0.0606053326615984	0.0059277	0.3187535	1.25	0.321683184145461	0.81	1.93	1.85	0.0069780130646413	1.18	2.91	0.14358618967602	0.00132908416825158
ANGPTL6	2.1508	4.4276	0.154645305737746	0.0051671	0.7713063	1.07	0.772242469004064	0.69	1.65	2	0.00632830361190462	1.22	3.28	0.0643836569083444	0.151797841851204
ANGPTL7	28.1309	5.2834	0.859282366803675	0.1245559	0.9246716	0.98	0.924980827639481	0.63	1.52	0.68	0.128406709541111	0.41	1.12	0.0493672340263132	0.272000663334164
ANG	600.5934	721.9172	0.169019839040978	0.0276803	0.2015904	0.75	0.20491382368846	0.49	1.17	0.59	0.0302043004838271	0.36	0.95	-0.194449946883647	1.26661867025786e-05
ANK1	43.7611	37.8788	0.537540364500414	0.1073667	0.3480839	0.81	0.350892851424437	0.53	1.26	0.7	0.110647536431965	0.45	1.08	0.0452039255633996	0.314545367096597
ANK2	145.9886	237.4101	0.726245928122309	0.141392	0.534903	1.15	0.536877678836369	0.74	1.77	1.42	0.145096657457301	0.89	2.28	-0.0388056783602823	0.387993930545962
ANK3	1537.2082	734.3113	0.743474237774725	0.0660078	0.8415872	1.04	0.842231156703679	0.68	1.61	2.48	0.07665038778241	0.91	6.8	-0.0295598564146815	0.510874318547578
ANKAR	50.7194	73.3496	0.687334253397302	0.0229742	0.8444473	0.96	0.845080900691347	0.62	1.48	2.01	0.0264606087230219	1.09	3.73	-0.0656127153829981	0.144117575693582
ANKDD1A	97.1554	61.9145	0.742301165372405	0.1363383	0.8696371	0.96	0.870166726674913	0.63	1.49	1.68	0.142340156079747	0.84	3.36	-0.109705962236219	0.0144066446524975
ANKFN1	0.6297	1.6026	0.874675650645031	0.2098562	0.6748981	1.1	0.676249246949423	0.71	1.7	0.72	0.213767680105183	0.43	1.21	-0.010768956959371	0.810733298377617
ANKFY1	1383.8307	1539.6825	0.398654032751795	0.0848799	0.2595224	1.29	0.262709361239691	0.83	2	1.48	0.0881463536808826	0.94	2.32	-0.145182706574263	0.0011716520109703
ANKHD1.EIF4EBP3	1297.5048	1340.3265	0.479599053453764	0.1444514	0.4921163	1.16	0.494286559577146	0.75	1.8	1.38	0.147806431385615	0.89	2.14	-0.107387184944686	0.0166232298529764
ANKHD1	1591.5305	1484.2584	0.0100180829649789	0.0026859	0.003078	1.93	0.00377364728301866	1.24	3.02	2.02	0.00337002564528111	1.26	3.22	0.00742339612069715	0.868881786998128
ANKH	5481.2006	4051.9536	0.520561996712964	0.1257016	0.4699193	1.17	0.472200746123193	0.76	1.82	1.51	0.12985034111048	0.89	2.59	0.159837896991826	0.000347030763882492
ANKIB1	909.1062	987.2794	0.102768945796355	0.0214862	0.0612854	1.51	0.0642238879102812	0.98	2.35	1.65	0.0234324396139303	1.07	2.55	0.176377578812367	7.71109757123791e-05
ANKK1	20.4373	12.2655	0.373167999433575	0.0666683	0.9179441	1.02	0.918277193122538	0.66	1.58	1.7	0.0710417903160625	0.96	3.02	-0.00738113301677731	0.869621594431768
ANKLE1	7.6046	8.5434	0.00209161942866984	0.0006136	0.0011246	2.11	0.00152147822451687	1.33	3.34	2.15	0.000866316139873757	1.37	3.37	0.216558448668797	1.09560226129471e-06
ANKLE2	1263.8936	1190.2695	0.0188030386331922	0.0042655	0.0819262	1.47	0.0850414833359557	0.95	2.28	2.08	0.00534713561004641	1.24	3.48	0.185943834625303	3.02822954838316e-05
ANKMY1	214.3523	198.2613	0.130185266079965	0.0330214	0.1693867	1.36	0.172777850285809	0.87	2.11	1.67	0.0356843350291211	1.03	2.68	0.142497691796561	0.00144733604926347
ANKMY2	350.7728	259.3402	0.868326237307116	0.0688496	0.8832259	0.97	0.883699108446169	0.63	1.49	0.59	0.0732357033833465	0.33	1.05	0.0713452518057325	0.112160892260005
ANKRA2	410.8942	631.7992	0.381785991063624	0.0043011	0.8150649	1.05	0.815818535258495	0.68	1.62	0	0.99529123593712	0	Inf	-0.0917470959989946	0.040901497303207
ANKRD10	1501.0292	1326.6807	0.331293196571357	0.0844027	0.4314384	1.19	0.433893594998945	0.77	1.85	1.52	0.0879884631068735	0.94	2.47	0.0445506766332428	0.321596869248541
ANKRD11	1960.7794	1292.0103	0.931358037800729	0.0980182	0.5797862	1.13	0.581554347828232	0.73	1.74	0.6	0.103049322794569	0.33	1.11	-0.090064993788437	0.0447615881448358
ANKRD12	931.924	916.1795	0.150030698564342	0.0428195	0.1813278	1.34	0.184675209892921	0.87	2.07	1.57	0.045477478112408	1.01	2.45	0.0168741905470788	0.707463990130006
ANKRD13A	962.9992	1070.7989	0.00268890507038835	0.0004487	0.0203469	1.69	0.0223496595482047	1.08	2.65	2.13	0.000639754655809122	1.38	3.29	0.25189053459812	1.24506844335251e-08
ANKRD13B	138.1756	207.1764	0.00271781281749947	9.72e-05	0.012837	1.75	0.0144213049041892	1.12	2.73	2.33	0.000162989966330462	1.5	3.62	0.162119036871541	0.000284372647242523
ANKRD13C	615.7025	822.057	0.893534506360155	0.0361438	0.9886524	1	0.988698309953375	0.65	1.55	0.16	0.0685938675908681	0.02	1.15	-0.0244639249355092	0.586376388749974
ANKRD13D	609.311	558.0995	0.0151812758752039	0.0033219	0.0162728	1.74	0.0181136761129274	1.1	2.74	2.11	0.00427012021829043	1.27	3.53	0.284312908089951	1.07453084803052e-10
ANKRD16	179.312	245.2493	0.545175904627068	0.0892581	0.8308566	1.05	0.831558642483702	0.68	1.63	1.52	0.0928680905638618	0.93	2.48	0.116651490892444	0.00924353748029118
ANKRD17	2265.6418	2112.4946	0.0830783096971706	0.0243838	0.0625	1.51	0.0654052531837901	0.97	2.33	1.67	0.0265319399405631	1.06	2.62	-0.00763143900376425	0.865241716752578
ANKRD19	67.9321	58.2767	0.177233576194954	0.0390377	0.3162576	1.25	0.31923393524918	0.8	1.95	1.69	0.0421327762044019	1.02	2.8	0.0354495541402004	0.430373645883499
ANKRD1	3.4813	63.6872	0.846398935183468	0.1113501	0.9068857	1.03	0.907266667323307	0.66	1.59	0.54	0.118435225813419	0.25	1.17	-0.016977887399571	0.705749580686698
ANKRD20A3	8.0859	8.8502	0.844432601323978	0.3247771	0.5070121	1.16	0.509109062504658	0.75	1.79	1.24	0.327670897683761	0.8	1.92	-0.14362552458928	0.00132498220958712
ANKRD20A4	1.149	0.8587	0.32756444052955	0.100408	0.189594	1.34	0.192928367724605	0.86	2.06	1.45	0.103772615095386	0.93	2.28	-0.10026814699618	0.0253953700485414
ANKRD20B	6.9307	9.5707	0.475189755030591	0.0938957	0.8295298	0.95	0.830223215139487	0.62	1.47	0.66	0.097609460695218	0.4	1.08	0.0358554271128512	0.425110438082491
ANKRD22	271.5449	256.9022	0.0279203770514259	0.0046036	0.0070753	0.55	0.00821922390436491	0.35	0.86	0.53	0.00549078707761863	0.34	0.83	-0.07349377601435	0.101730512722019
ANKRD23	51.1674	48.7437	0.0191479134364809	0.005381	0.015855	1.73	0.0176558734557649	1.1	2.72	1.92	0.00645893203323589	1.2	3.08	-0.031449411896008	0.484223998842834
ANKRD24	118.4818	140.3178	0.465836663284837	0.0965945	0.6649366	0.91	0.66632871401613	0.59	1.4	0.68	0.100050054289715	0.42	1.08	-0.0942997299287395	0.0355828605016944
ANKRD26P1	NA	NA	NA	NA	NA	NA	NA	NA	NA	NA	NA	NA	NA	NA	NA
ANKRD26	137.4871	143.1604	0.272691297586507	0.0757603	0.222299	1.31	0.22555397186851	0.85	2.02	1.48	0.0788107084076047	0.96	2.28	0.0303777546499332	0.499245701032062
ANKRD27	889.9449	931.6928	0.47614714526952	0.1105424	0.4772807	0.85	0.479512715785162	0.55	1.32	0.69	0.114097241515988	0.43	1.09	-0.0286570087085316	0.523872677470824
ANKRD28	890.7254	886.8634	0.0553025352412002	0.0166626	0.0090131	1.79	0.0103298249690637	1.15	2.81	1.71	0.0184623548743187	1.09	2.68	0.190165193252245	1.97430125553127e-05
ANKRD29	141.2688	153.3261	0.055288128456949	0.0152569	0.0343501	1.61	0.0368217754576508	1.03	2.52	1.71	0.0169545483430223	1.1	2.67	0.185905003075064	3.04003593646157e-05
ANKRD2	1.4729	1.6414	0.131226003386181	0.0286751	0.0683694	1.5	0.0713656521616394	0.97	2.32	1.62	0.0308706253499265	1.05	2.51	-0.0286564668229816	0.523880529491647
ANKRD30A	NA	NA	NA	NA	NA	NA	NA	NA	NA	NA	NA	NA	NA	NA	NA
ANKRD30B	0.6359	1.005	0.309073224401156	0.0869852	0.1015662	1.44	0.104868540976745	0.93	2.24	1.45	0.0901274588166082	0.94	2.24	0.110724506323268	0.0135181294299868
ANKRD31	0.6815	1.0057	0.994115882957602	0.3995365	0.7921704	1.06	0.793019162224071	0.69	1.63	0.81	0.402307905449863	0.5	1.32	-0.0639273613055256	0.154726962261722
ANKRD32	101.1453	72.8252	0.299259666448788	0.0349974	0.1483857	1.38	0.151764940002222	0.89	2.14	2.01	0.0395277168313557	1.03	3.89	0.213012374466456	1.65178328004198e-06
ANKRD33	NA	NA	NA	NA	NA	NA	NA	NA	NA	NA	NA	NA	NA	NA	NA
ANKRD34A	46.8434	67.4271	0.0721635505514666	0.0041732	0.2413526	1.3	0.244570368820899	0.84	2.01	1.93	0.00507494969550359	1.22	3.07	0.0706252234392293	0.115838652573247
ANKRD34B	16.2109	2.2896	0.877246966355882	0.1977305	0.7756607	0.94	0.776578897815674	0.61	1.45	0.74	0.2012276695923	0.47	1.17	0.173615527404001	0.000100106264673198
ANKRD34C	NA	NA	NA	NA	NA	NA	NA	NA	NA	NA	NA	NA	NA	NA	NA
ANKRD35	99.0779	48.5234	0.822152090830681	0.1346682	0.9594557	0.99	0.959619701535491	0.64	1.53	0.69	0.138384985357051	0.42	1.13	-0.133264758256666	0.00291326827906384
ANKRD36BP1	51.7607	41.8036	0.189344625843002	0.05392	0.3739731	1.22	0.376666192359167	0.79	1.88	1.58	0.0569963908420011	0.99	2.53	-0.0676948204212612	0.131789282844841
ANKRD36B	17.8874	18.335	0.0525394659038449	0.0124894	0.0157904	1.71	0.0175178380017114	1.1	2.66	1.73	0.014003796615473	1.12	2.69	0.0750409323926676	0.0947080238479254
ANKRD36	124.5486	59.3061	0.639665666411394	0.0971885	0.7130355	1.09	0.714230784509204	0.7	1.68	1.83	0.103760778493975	0.88	3.81	-0.0049751952007979	0.911905078408173
ANKRD37	547.3669	759.3322	0.145321219082902	0.0190932	0.0971002	0.69	0.10031599752968	0.44	1.07	0.54	0.0214107498502767	0.32	0.91	-0.141789921017232	0.00152933421392998
ANKRD39	205.0214	181.8771	0.472782401205568	0.0897997	0.711974	0.92	0.713173613295942	0.6	1.43	0.68	0.0931080469646506	0.43	1.07	-0.0150810200342932	0.737337570103895
ANKRD40	1071.734	1228.0851	0.0393792219845254	0.0019532	0.5014382	1.16	0.503556157750692	0.75	1.79	2.03	0.00250974561766437	1.28	3.22	0.0888334665035104	0.0477781290550871
ANKRD42	250.5938	221.4938	0.585165430641088	0.0959763	0.9450703	1.02	0.94529236413243	0.66	1.57	0.68	0.0994074988605606	0.43	1.08	0.0605280527975259	0.177909497121029
ANKRD43	45.2311	62.213	0.640778485307665	0.1579756	0.7462406	1.07	0.747290157828529	0.7	1.66	1.39	0.161562052068865	0.88	2.19	-0.0173384372815472	0.69980027619103
ANKRD44	30.3979	43.9158	0.0289083978452309	0.0036916	0.0328678	1.6	0.0352431048020916	1.03	2.49	1.88	0.00445197451082369	1.22	2.91	0.0730962202514099	0.103600181641569
ANKRD45	5.5104	4.8853	0.073610475974464	0.0126983	0.1396426	0.72	0.143046825832365	0.46	1.12	0.58	0.0142238111253832	0.37	0.9	-0.113270645631895	0.0115048822510036
ANKRD46	436.1738	616.6044	0.233433235207423	0.007133	0.2615576	1.28	0.264702626774545	0.83	1.98	2	0.00861254610655038	1.19	3.34	0.227382395504742	2.99677185661213e-07
ANKRD49	239.6603	192.3572	0.528640525303847	0.0859332	0.5332088	1.15	0.535184237046902	0.74	1.77	1.77	0.0915033671005098	0.91	3.43	0.146008972957879	0.00109709866295754
ANKRD50	1044.2724	808.6298	0.0577605230490994	0.0120106	0.7966271	1.06	0.797457590627577	0.69	1.63	1.95	0.0140562927219241	1.14	3.33	0.119019601200899	0.00790433417287338
ANKRD52	1414.0044	1368.0268	0.0752167382835987	0.0185902	0.0371422	1.59	0.0395913315130502	1.02	2.46	1.7	0.0204617842698775	1.09	2.67	0.121127210117088	0.0068611307815267
ANKRD53	9.7209	5.6006	0.220046475241903	0.0256269	0.2657288	0.78	0.268865548359181	0.5	1.21	0.6	0.0278399984780158	0.38	0.95	-0.121345922437744	0.00676027182316223
ANKRD54	464.4561	572.4591	0.348112146180129	0.0474047	0.8334541	0.95	0.8341335130883	0.62	1.47	0.58	0.0510477493279231	0.33	1	0.054569962596483	0.224596154975191
ANKRD55	1.1869	6.0563	0.682376849341747	0.0186693	0.5667708	1.13	0.568594059076518	0.74	1.75	2.1	0.0220217247460773	1.11	3.97	0.0649474086279068	0.148237292492654
ANKRD56	130.531	98.0942	0.174523561568982	0.0384655	0.7393409	0.93	0.740412311132406	0.6	1.43	1.72	0.0416810452990404	1.02	2.91	0.159390911964461	0.00036072745177513
ANKRD57	435.5372	301.5642	0.98275322855217	0.3251991	0.4369959	0.84	0.439409212816513	0.55	1.3	1.41	0.32942404322827	0.71	2.83	-0.010034961548844	0.823413559804192
ANKRD58	7.0135	8.537	0.012106905714562	0.0030722	0.0203771	1.7	0.0223893409881446	1.08	2.67	1.91	0.0037476468405877	1.23	2.96	0.262119391549992	2.97649732660871e-09
ANKRD5	170.0128	182.0842	0.887222597463975	0.2678087	0.3469881	0.81	0.349807454010377	0.52	1.26	0.77	0.271066730066569	0.49	1.22	0.0477775129217153	0.287757919084049
ANKRD6	185.6843	144.1476	0.844649415161997	0.2955867	0.3213272	1.24	0.324241998781089	0.81	1.92	1.29	0.298811437338424	0.8	2.07	-0.00436985771285391	0.922587762440498
ANKRD7	0.3922	0.5333	0.0124463861801138	0.0025456	0.0050627	0.53	0.00603975909917642	0.34	0.83	0.47	0.00332816751673393	0.28	0.78	-0.0158518566363066	0.724444108228597
ANKRD9	146.0769	274.4088	0.872261670920367	0.1167781	0.5846549	1.13	0.586401584681702	0.73	1.74	0.54	0.123939079477888	0.25	1.18	-0.00869602653024639	0.846661108579682
ANKS1A	942.0849	1028.3099	0.0941508870553895	0.0155551	0.1288763	1.4	0.132221999237318	0.9	2.17	1.7	0.0172545467811477	1.1	2.64	-0.00530536137894121	0.906085034160348
ANKS1B	35.6083	54.3165	0.325469161157957	0.0359965	0.8836748	1.03	0.884147500532657	0.67	1.59	1.67	0.0388414838112043	1.03	2.71	0.104498723667706	0.0197977655437681
ANKS3	485.8464	324.568	0.439332646362508	0.0514655	0.2670061	0.78	0.270137350075901	0.51	1.21	1.96	0.0570474251431079	0.98	3.94	-0.00718232310072165	0.873103239581566
ANKS4B	0.4633	0.6999	0.848722614826802	0.2988728	0.8497303	1.04	0.850340418057907	0.68	1.61	1.26	0.30189375103687	0.81	1.95	0.0801962978482917	0.0740617047388639
ANKS6	412.8086	740.8363	0.615526202376629	0.0143302	0.3694036	0.82	0.37211729761852	0.53	1.27	2.11	0.0171558509676341	1.14	3.89	0.124862235083674	0.00531126657342487
ANKZF1	861.6097	1013.37	0.107113615839881	0.0200562	0.1037594	1.44	0.107066538920465	0.92	2.24	1.66	0.0219228094874856	1.08	2.57	0.0242415751512943	0.589784800596321
ANLN	55.4913	75.3105	9.89308429733711e-05	1.66e-05	0.0001885	2.4	0.000314295459296732	1.49	3.86	2.54	3.50756452723866e-05	1.63	3.95	0.319642337135025	2.86934776050511e-13
ANO10	646.7311	681.8354	0.603820255782442	0.1583839	0.2971568	0.79	0.300173105708426	0.51	1.23	0.72	0.161916173385242	0.46	1.14	0.0982926049069828	0.0284462698091394
ANO1	513.9547	368.5152	0.12750270614215	0.0304713	0.1993576	1.33	0.202658862844842	0.86	2.05	1.69	0.0330536548042518	1.04	2.75	0.0144818611210627	0.747410821791476
ANO2	13.756	15.0695	0.015152072497575	0.0038952	0.0163275	1.72	0.018130221393695	1.1	2.7	1.89	0.00469163296386643	1.21	2.93	0.067816268972283	0.131096142542217
ANO3	2.0843	2.1674	0.0683264204638281	0.0175164	0.0224773	1.67	0.0245393040809404	1.07	2.62	1.7	0.019342412572622	1.09	2.65	0.00821230524695666	0.855093772582257
ANO4	73.0939	41.7929	0.00688470039614598	0.0005244	0.0132352	0.57	0.0148612667740783	0.36	0.9	0.47	0.0007358053237011	0.31	0.73	-0.195144680265936	1.1775779311886e-05
ANO5	94.8617	61.8667	0.246856630420773	0.0533551	0.2001495	0.75	0.203507953226218	0.48	1.17	0.65	0.0561036122110253	0.42	1.01	-0.150791582863233	0.000744863699822354
ANO6	929.8167	591.0387	0.94063407521639	0.3533476	0.9799863	1.01	0.980068104140165	0.65	1.56	1.27	0.356398970857683	0.76	2.13	-0.0842717767033092	0.0604739023769681
ANO7	2745.9098	3754.8564	0.00929590661629429	0.0012151	0.033092	0.62	0.0355267050925744	0.4	0.97	0.42	0.00179080640433715	0.24	0.72	-0.349503309107536	1.00256419297993e-15
ANO8	244.2409	267.0207	7.36800395401509e-06	1.6e-06	0.0001033	2.46	0.000183340561646483	1.53	3.93	2.88	4.93183071903491e-06	1.83	4.52	0.250562723199716	1.49246188172623e-08
ANO9	94.106	105.6384	0.8643353397983	0.3221582	0.805505	1.06	0.806298314560693	0.68	1.63	1.24	0.325065674574462	0.81	1.92	-0.039163051613374	0.383635568153015
ANP32A	3313.1635	3664.2336	0.264831774941714	0.0584545	0.8355337	1.05	0.836202933617741	0.68	1.62	1.52	0.0613729181875575	0.98	2.37	0.0557574703100525	0.214655809088879
ANP32B	2570.5144	2602.0625	0.00716831382022549	0.002145	0.0015953	2.06	0.00209160743875791	1.3	3.27	2.01	0.00273389472764607	1.27	3.18	0.232956163391002	1.4982881317013e-07
ANP32C	2.2753	2.9787	0.981608532572597	0.4105203	0.677591	0.91	0.678928492454537	0.59	1.41	0.82	0.413193293136322	0.5	1.32	0.0387943784319679	0.388132228126939
ANP32D	NA	NA	NA	NA	NA	NA	NA	NA	NA	NA	NA	NA	NA	NA	NA
ANP32E	392.2625	360.2604	0.311945080123161	0.095092	0.1219352	1.41	0.125294951376581	0.91	2.19	1.47	0.0984517154532401	0.93	2.31	0.164249465771806	0.000235549844388355
ANPEP	2943.0199	414.0915	0.00324786667472003	0.0001136	0.011269	0.56	0.0127863431080601	0.36	0.88	0.44	0.000186099841383514	0.28	0.67	-0.238889353006705	7.0258235377827e-08
ANTXR1	1871.3896	2416.5927	0.00460506525458442	0.0002804	0.0302088	1.62	0.0324998978668674	1.04	2.51	2.21	0.000419251305981638	1.42	3.44	0.207503984191146	3.08296137885958e-06
ANTXR2	3551.7	2773.2843	0.19060149254069	0.0305994	0.6198307	0.9	0.62142329035777	0.58	1.39	0.62	0.0328504207044314	0.4	0.96	-0.159680386680096	0.000351800941473154
ANTXRL	NA	NA	NA	NA	NA	NA	NA	NA	NA	NA	NA	NA	NA	NA	NA
ANUBL1	204.2755	198.9896	0.864265554843614	0.2623723	0.5329883	0.87	0.534970020948472	0.56	1.35	0.78	0.26551362277903	0.51	1.21	-0.0507258339018548	0.259009441037097
ANXA10	0.7072	2.8703	0.115110098270761	0.010891	0.2244569	0.76	0.227724984884189	0.49	1.18	0.47	0.0132015507132324	0.26	0.85	-0.0043925589264194	0.922186879589474
ANXA11	5373.044	4295.4258	0.0995897159269671	0.0046767	0.0712523	0.67	0.0743283465691734	0.43	1.04	0.53	0.00561210267639722	0.33	0.83	-0.283894354001018	1.14719648831757e-10
ANXA13	1.6953	1.088	0.76107687322711	0.1899312	0.9890108	1	0.989055222240689	0.65	1.54	0.75	0.193231603406465	0.48	1.16	0.0842101614186287	0.0606628290217093
ANXA1	2223.176	2196.2366	0.347539688713513	0.0872334	0.0914788	0.69	0.0947026310448733	0.44	1.07	0.68	0.0904285803352115	0.44	1.06	-0.0457463673599908	0.308767578542008
ANXA2P1	21.2559	33.6683	0.461256300212614	0.0792724	0.7830665	1.06	0.783952911374219	0.69	1.64	1.52	0.0827197635056742	0.95	2.43	0.140572077380116	0.001680475675575
ANXA2P2	1320.8251	471.8663	0.652357658821859	0.0051678	0.536939	0.87	0.538901919276738	0.56	1.35	0.42	0.00698141399255281	0.22	0.79	0.100520577004865	0.0250266505988598
ANXA2P3	1.6835	2.1761	0.400356882807763	0.070627	0.6454098	0.9	0.64688528890089	0.58	1.4	0.63	0.0742661801891535	0.38	1.05	0.00337799170436293	0.940120955665828
ANXA2	3849.036	3863.1922	0.647412642711311	0.1520021	0.1908703	0.75	0.194211453859343	0.48	1.16	0.73	0.155384471233574	0.47	1.13	0.069096223608625	0.123961417075505
ANXA3	1926.0997	1654.0541	0.000998630538882902	8.66e-05	0.0210905	0.59	0.0231422466446595	0.38	0.93	0.43	0.000147046541542184	0.28	0.66	-0.222581944092401	5.36847596423059e-07
ANXA4	1456.8966	1420.1258	0.0103582553953163	0.001875	0.0178191	0.59	0.0196834011598845	0.38	0.92	0.5	0.00239099216026761	0.32	0.78	-0.177991065905551	6.60857209962996e-05
ANXA5	7510.771	9864.7107	0.806133996268012	0.1390766	0.3850256	1.21	0.387672874345362	0.78	1.87	0.62	0.14439285660797	0.33	1.18	0.0925169841765839	0.0392308489404708
ANXA6	2161.2051	2685.3401	0.392681062793747	0.0880517	0.3296716	1.24	0.332553011348292	0.8	1.92	1.47	0.0913692095670088	0.94	2.31	-0.108756785724176	0.0152804606070742
ANXA7	2989.8262	3502.9777	0.478743434846372	0.0464885	0.9338227	1.02	0.934093211120442	0.66	1.57	1.67	0.0498714868286477	1	2.8	0.158157231737535	0.000401190038448225
ANXA8L1	NA	NA	NA	NA	NA	NA	NA	NA	NA	NA	NA	NA	NA	NA	NA
ANXA8L2	38.2239	37.0407	0.607010264986316	0.1964748	0.2441137	1.29	0.247305926651402	0.84	2	1.33	0.199782479070521	0.86	2.07	0.0748395258857549	0.0955996562953229
ANXA8	65.2908	86.2766	0.462259757127197	0.1355339	0.143769	1.38	0.147115166412566	0.89	2.14	1.39	0.138881761268549	0.9	2.15	0.0547089324039003	0.223416213077547
ANXA9	32.6822	22.2127	0.575553548353145	0.1310772	0.9709066	0.99	0.971024588230033	0.64	1.53	1.53	0.135543869922942	0.87	2.68	0.0643365499280064	0.152098274977611
AOAH	57.9302	78.022	0.0883137573039298	0.020432	0.1260472	1.4	0.1293782354056	0.91	2.17	1.66	0.0223337461473146	1.07	2.56	0.0604079444662219	0.17877337175165
AOC2	18.2362	8.3748	0.758871539564999	0.0162114	0.6508318	0.9	0.652290183649358	0.59	1.4	0.48	0.0192467624024496	0.26	0.89	0.145390101842923	0.00115251237032234
AOC3	1461.1852	2431.4172	0.732140744195083	0.1130509	0.9395377	1.02	0.939782738089882	0.66	1.57	0.61	0.118178411486476	0.33	1.13	-0.154912798981475	0.000528664395516662
AOX1	297.1634	104.7581	0.297224776324623	0.0296663	0.5070171	0.86	0.509130939207109	0.56	1.34	0.6	0.0321401517710489	0.37	0.96	-0.183516782540572	3.8561099583447e-05
AOX2P	NA	NA	NA	NA	NA	NA	NA	NA	NA	NA	NA	NA	NA	NA	NA
AP1AR	432.5821	493.3448	0.00645671774278436	0.0012608	0.0094627	1.79	0.0108284207167278	1.14	2.81	2.01	0.0016425197122778	1.3	3.1	0.236012056690508	1.01691938989655e-07
AP1B1	5040.4624	4530.7958	0.029062901765662	0.0033954	0.0330093	0.62	0.0354427395298239	0.4	0.97	0.53	0.00411103499137999	0.34	0.82	-0.0920442823242315	0.0402496171875856
AP1G1	2273.9106	2042.7518	0.0718641423221354	0.0122101	0.2823134	0.79	0.285420123209017	0.5	1.22	0.58	0.0136897141280562	0.37	0.89	-0.199381192887721	7.50787677256508e-06
AP1G2	1496.9534	1107.6093	0.45122038966674	0.0543933	0.5254376	0.87	0.527455739158095	0.56	1.34	0.63	0.0575688906778621	0.39	1.01	-0.0839361030644919	0.0615090721527027
AP1M1	887.5274	898.9991	0.388591629135726	0.1184565	0.2409402	1.3	0.244157941864569	0.84	2.01	1.41	0.121762541054094	0.91	2.18	0.0939932789001286	0.0361885927084761
AP1M2	2364.0394	2237.4552	0.0276763242429597	0.003554	0.068808	0.67	0.0718316011967781	0.43	1.04	0.53	0.0042923615948155	0.34	0.82	0.0197732816140921	0.660119191737959
AP1S1	1142.281	1176.4706	0.841927762991017	0.3035008	0.5065395	1.16	0.508640237512365	0.75	1.79	1.25	0.306481585386404	0.81	1.94	0.184677143829658	3.43665811178701e-05
AP1S2	174.6236	170.3144	0.00820165351080818	0.0019763	0.0017001	2.01	0.00218549491309628	1.29	3.15	2.01	0.00252437852284559	1.28	3.17	0.150906541509945	0.000737859311128509
AP1S3	274.7027	290.2115	0.140525762289617	0.0294016	0.0999599	0.69	0.103237041707718	0.45	1.08	0.61	0.0317705562573086	0.39	0.96	-0.0687953657322921	0.125610683439517
AP2A1	1792.9519	1848.3757	0.0959936074386748	0.0233916	0.1592177	1.36	0.16258157570396	0.88	2.11	1.64	0.0254157956833783	1.06	2.53	0.0427637509853014	0.341407317017156
AP2A2	2196.52	1768.1472	0.762732758453584	0.0572108	0.7335411	0.93	0.734636814622987	0.6	1.43	0.59	0.0611533479453477	0.34	1.02	-0.10665601497811	0.01738152246044
AP2B1	4615.4609	4109.8491	0.216478165105303	0.0459619	0.4361111	1.19	0.438539799904117	0.77	1.84	1.68	0.0492014363789857	1	2.82	-0.0691192105235384	0.123836101661991
AP2M1	7025.7618	6722.693	0.0121080257121672	0.0030103	0.0242096	1.66	0.0263521329050073	1.06	2.59	2.13	0.00390471484396893	1.27	3.56	0.0404748764318008	0.367894932687884
AP2S1	1720.9839	2879.8883	0.3870022510905	0.0452156	0.9339186	0.98	0.934187976421033	0.63	1.52	0.54	0.0494038326656143	0.29	1	-0.0501765035660692	0.264209694667102
AP3B1	1037.1169	1045.3141	0.129153980097425	0.0240012	0.0441157	0.63	0.0468680542450461	0.4	0.99	0.59	0.0262315794684385	0.37	0.94	-0.204617391967488	4.24732662153996e-06
AP3B2	52.4559	76.9055	0.0231202213734811	0.0014914	0.1487921	1.38	0.152121008248384	0.89	2.13	2.04	0.00194225017414851	1.3	3.21	0.0292969247949008	0.514642345278525
AP3D1	4131.9921	3272.0807	0.757593306351608	0.0708781	0.8821498	1.03	0.882628597647831	0.67	1.59	0.62	0.0748156893759979	0.36	1.05	0.0914011972499549	0.04167143895848
AP3M1	1510.4835	1274.6092	0.907378018188912	0.2115849	0.5454949	1.14	0.547439644081547	0.74	1.77	0.74	0.215084026664688	0.46	1.19	-0.0420908415819901	0.349065068415688
AP3M2	460.9328	500.8011	0.0602415896736673	0.0144065	0.0723442	1.49	0.0753964335608645	0.96	2.31	1.7	0.0160044440273148	1.1	2.63	0.212597225223032	1.73232907491668e-06
AP3S1	771.1797	630.3276	0.025943383998283	0.0001113	0.0833779	0.68	0.0864969929389952	0.44	1.06	0.41	0.000196521557067064	0.25	0.65	0.125346576986205	0.00513529932136227
AP3S2	1640.5985	1909.1039	0.601296604762925	0.1470535	0.9866657	1	0.986719714419211	0.65	1.54	1.4	0.150566110779612	0.89	2.21	-0.0729857839987524	0.104124357022797
AP4B1	284.8646	297.5539	0.12959404364699	0.0354698	0.1786107	1.35	0.181979666020009	0.87	2.09	1.58	0.0378663348405746	1.03	2.45	-0.0102914737569335	0.818976732145271
AP4E1	184.2105	163.7694	0.130374372397462	0.0288078	0.1143349	1.42	0.117627562037131	0.92	2.19	1.72	0.0314837384204059	1.05	2.83	-0.00121030993315304	0.978528239808925
AP4M1	462.1489	330.6453	0.76162489288137	0.0901312	0.997914	1	0.997922548611748	0.65	1.55	2.14	0.0994386275531806	0.87	5.3	0.104787561889377	0.0194581723320342
AP4S1	66.3957	64.6085	0.115215442161914	0.0329072	0.1001469	1.44	0.103369375728095	0.93	2.23	1.62	0.0352819318342373	1.03	2.53	-0.0151320883556784	0.73648104201223
APAF1	371.514	388.1841	0.225428486434872	0.0582497	0.1739556	1.35	0.177307504418151	0.87	2.08	1.51	0.0611012401256221	0.98	2.34	0.119379820994831	0.00771657124656264
APBA1	212.8146	164.6447	0.428220973866955	0.0860859	0.3175959	0.8	0.320528728635967	0.52	1.24	1.65	0.0906786426984056	0.92	2.93	0.148010307973262	0.000934277384430279
APBA2	240.8521	368.7622	0.00176482825173171	7.81e-05	0.0336991	1.62	0.0361955509765961	1.03	2.56	2.34	0.000133802253915793	1.51	3.61	0.112913148583306	0.0117705135243677
APBA3	296.5325	279.0485	0.561581262247225	0.1603208	0.1921713	1.34	0.19552418366459	0.86	2.08	1.39	0.163895658416828	0.87	2.21	0.0316729434682888	0.481121783875271
APBB1IP	71.3055	82.0935	0.00851019472705706	0.0020059	0.0246757	1.64	0.0267844394625847	1.06	2.55	1.96	0.00252461961555406	1.27	3.03	0.177141040004615	7.16939983529856e-05
APBB1	684.5893	778.4727	0.119587247623231	0.027708	0.2031484	1.32	0.206459562272517	0.86	2.05	1.62	0.0298893381810778	1.05	2.5	-0.109622923356562	0.0144812969693267
APBB2	564.2941	520.4148	0.143399712170952	0.0361858	0.4266197	1.19	0.429083767869414	0.77	1.84	1.65	0.0389200879498051	1.03	2.67	0.0633031161500371	0.158803279266503
APBB3	312.5071	349.402	0.0188629007061152	0.0045609	0.0494293	1.56	0.0522663780970478	1	2.45	1.86	0.0054200281022907	1.2	2.88	0.124973067867289	0.00527052739015534
APC2	12.7362	10.7817	0.254935762487887	0.0662561	0.6370798	1.11	0.638609016516057	0.72	1.72	1.57	0.0696570965586124	0.96	2.54	0.204129986505479	4.48143200756791e-06
APCDD1L	3.4398	1.3998	0.736628941928054	0.1896491	0.9601412	1.01	0.960303636576771	0.65	1.56	1.44	0.193796769891198	0.83	2.48	0.0463687205458414	0.302225335323784
APCDD1	1207.0707	1237.4377	0.665977482081384	0.1675474	0.32455	0.8	0.327454066809587	0.52	1.24	0.74	0.170923275968062	0.47	1.14	0.0723439765751017	0.107212330988978
APCS	NA	NA	NA	NA	NA	NA	NA	NA	NA	NA	NA	NA	NA	NA	NA
APC	642.1433	635.0127	0.284094388753063	0.0796363	0.3628939	1.22	0.365653973332885	0.79	1.89	1.47	0.0827118397364677	0.95	2.28	-0.0289033224085784	0.520309786301558
APEH	2801.9247	2974.8092	0.701324270820877	0.1729859	0.7583734	0.93	0.759365275643139	0.61	1.44	0.73	0.176566367727172	0.46	1.16	-0.112519313594296	0.012069409967939
APEX1	3134.5861	3474.3489	0.356346935271173	0.0949545	0.8373013	1.05	0.83797024218205	0.68	1.62	1.44	0.0981676569169498	0.93	2.23	0.152528472872239	0.000645320250883335
APEX2	525.9901	700.8511	0.947222420328898	0.1574986	0.4428936	1.18	0.44527933277824	0.77	1.83	0.53	0.166214171002865	0.21	1.3	0.144947585619802	0.00119370425551902
APH1A	4085.8369	4161.125	0.00986594584113142	0.0026259	0.0047159	1.92	0.00567978794211743	1.21	3.04	1.95	0.00326967161093439	1.25	3.06	0.345515423381316	2.21197980663496e-15
APH1B	809.2725	725.3236	0.000925915614633991	9.79e-05	0.0025789	0.5	0.00326058540896335	0.31	0.79	0.43	0.00016515297997699	0.27	0.67	-0.234328906085304	1.25972245691409e-07
API5	2104.5416	1843.5952	0.955296350042307	0.335761	0.8922096	0.97	0.892648661177145	0.63	1.5	1.29	0.338954657752398	0.76	2.18	-0.0115065187391331	0.798041112326127
APIP	492.4565	550.7946	0.0674598821310109	0.0081972	0.2183757	0.76	0.221678134920739	0.49	1.18	0.49	0.00985940896447612	0.29	0.84	0.0690714351245457	0.124096664455413
APITD1	270.544	224.2121	0.272945232877816	0.0251169	0.3550792	0.81	0.357867701099402	0.53	1.26	0.59	0.0274030058405756	0.37	0.94	-0.0729314559361209	0.104382989794655
APLF	29.8063	29.4526	0.196819111371459	0.0584456	0.088239	1.46	0.0913974735161055	0.94	2.25	1.52	0.0613042920819655	0.98	2.35	0.0106533801178324	0.812726775059399
APLNR	70.9788	160.4514	0.00740122829321326	6.2e-05	0.0677171	1.51	0.0707986920293689	0.97	2.36	2.45	0.000113440167731405	1.55	3.86	0.282142150541932	1.50693804186205e-10
APLN	155.495	290.9715	0.0315341283121382	0.0017659	0.0486081	1.56	0.0513803754773622	1	2.43	2.01	0.002267707049042	1.28	3.14	0.126597467389435	0.00470488277836013
APLP1	64.877	43.7538	0.163380533693425	0.031772	0.5260898	1.15	0.528095902391167	0.74	1.78	1.8	0.0349937551659525	1.04	3.11	0.123699675022522	0.00575599429100453
APLP2	24194.259	22415.0447	0.0263858678601949	0.0043152	0.0404291	0.63	0.0430493439565772	0.4	0.99	0.53	0.00515610288089885	0.34	0.83	-0.0621909203782684	0.166265926523176
APOA1BP	2216.5017	2535.0844	0.638405191972397	0.1551137	0.341253	0.81	0.344088099154599	0.53	1.25	0.7	0.158961657526279	0.43	1.15	-0.0569252795015712	0.205192653915135
APOA1	1.2136	2.667	0.679408193049368	0.0944933	0.3334588	0.81	0.336323170263135	0.52	1.25	0.6	0.0994804650303585	0.32	1.1	-0.00817860852350519	0.855681830949194
APOA2	NA	NA	NA	NA	NA	NA	NA	NA	NA	NA	NA	NA	NA	NA	NA
APOA4	NA	NA	NA	NA	NA	NA	NA	NA	NA	NA	NA	NA	NA	NA	NA
APOA5	NA	NA	NA	NA	NA	NA	NA	NA	NA	NA	NA	NA	NA	NA	NA
APOB48R	133.5313	177.7515	0.389795943820238	0.0864428	0.4331519	1.19	0.435580865353469	0.77	1.84	1.47	0.08965939428045	0.94	2.29	0.0215047029125041	0.632462909384705
APOBEC1	NA	NA	NA	NA	NA	NA	NA	NA	NA	NA	NA	NA	NA	NA	NA
APOBEC2	1.7693	0.8971	0.472054666347423	0.054701	0.4585223	0.85	0.460835559339433	0.55	1.31	0.64	0.0577595959640335	0.4	1.01	-0.0552227744107773	0.219091778049821
APOBEC3A	3.632	2.1223	0.245354086311906	0.0377974	0.431363	1.19	0.433802995932858	0.77	1.84	1.82	0.0415385475068719	1.02	3.24	0.0574489824038887	0.201048542377977
APOBEC3B	28.3966	46.0397	0.0100181295349763	0.000313	0.0084699	1.83	0.00978951178110965	1.16	2.89	2.22	0.000471105486961165	1.42	3.47	0.321901903528536	1.91049896799917e-13
APOBEC3C	130.708	177.893	0.944067807394216	0.3519577	0.6105021	0.89	0.612149309085848	0.57	1.39	1.24	0.354943047908287	0.78	1.96	-0.151469284587153	0.000704443219703435
APOBEC3D	32.7206	37.5988	0.0823485041245367	0.0174653	0.127966	1.4	0.131286698994134	0.9	2.16	1.69	0.0192096861044483	1.09	2.61	-0.0293896612899864	0.513311713107672
APOBEC3F	168.4707	246.0285	0.441242243539166	0.080546	0.4181612	1.2	0.420658747866688	0.77	1.85	1.51	0.0839600268687372	0.95	2.4	-0.134838761969958	0.00259339746827733
APOBEC3G	117.6471	115.7998	0.326034036621874	0.0895112	0.1360814	1.39	0.139422404961754	0.9	2.15	1.46	0.0926840694239557	0.94	2.26	0.0420735065477609	0.34926376836351
APOBEC3H	2.973	3.5753	0.0322504628126063	0.0074447	0.0558153	1.53	0.0586845014961422	0.98	2.38	1.79	0.00858067832384868	1.16	2.77	0.197040383277846	9.63915950232947e-06
APOBEC4	0.5062	0.7893	0.992226525411335	0.5159169	0.9128986	1.02	0.913251457759322	0.66	1.58	1.15	0.517971207821592	0.75	1.78	0.0365365455272033	0.416362689155719
APOB	5.7405	2.5126	0.549579751154502	0.109024	0.325163	1.24	0.328069566822856	0.8	1.93	1.61	0.113837466403183	0.89	2.92	-0.0577521509823623	0.198677537784689
APOC1P1	NA	NA	NA	NA	NA	NA	NA	NA	NA	NA	NA	NA	NA	NA	NA
APOC1	295.4513	276.318	0.0351284421610761	0.0095609	0.0331796	1.62	0.0356097841131593	1.03	2.53	1.82	0.0109882860946724	1.15	2.89	0.147513034063056	0.000972506279057499
APOC2	24.6764	17.5918	0.0757114747961722	0.0198204	0.0641089	1.51	0.0671034514312382	0.97	2.35	1.76	0.0220190436228788	1.08	2.84	0.166928505900394	0.000185260708457498
APOC3	NA	NA	NA	NA	NA	NA	NA	NA	NA	NA	NA	NA	NA	NA	NA
APOC4	NA	NA	NA	NA	NA	NA	NA	NA	NA	NA	NA	NA	NA	NA	NA
APOD	2455.8459	1914.833	0.885604115220172	0.2416768	0.6257703	0.9	0.627332942309457	0.58	1.39	0.77	0.244919359853269	0.5	1.2	0.00528408341286798	0.906459965925968
APOE	1579.1855	942.1064	0.323545427922531	0.0586577	0.0868992	1.47	0.0901404021223448	0.94	2.31	1.73	0.0629087980533105	0.97	3.07	0.145589903017641	0.00113434642027929
APOF	132.5779	87.4738	0.00115061542166024	9.86e-05	0.0074448	0.54	0.00865569790696752	0.35	0.86	0.43	0.000164192648734907	0.28	0.67	-0.172465619903445	0.000111466230092695
APOH	NA	NA	NA	NA	NA	NA	NA	NA	NA	NA	NA	NA	NA	NA	NA
APOL1	1154.5962	2088.0196	0.496141249510558	0.0505831	0.5912441	1.13	0.592970219266741	0.73	1.74	1.64	0.053956349770269	0.99	2.72	-0.0148569533828349	0.741099493083469
APOL2	1022.3507	1413.9295	0.226924445161388	0.0180058	0.8828707	0.97	0.883346491349593	0.63	1.49	1.77	0.0201216195813049	1.09	2.88	0.0321746316359721	0.474198707998048
APOL3	609.932	817.5993	0.271313961640565	0.035466	0.6039127	1.12	0.605573603152139	0.73	1.73	1.64	0.0381529760257358	1.03	2.62	0.0274490737927314	0.54152400607518
APOL4	480.6958	324.0424	0.426185639501446	0.0919163	0.4342672	0.84	0.436692132969233	0.55	1.3	0.69	0.0951025226039082	0.45	1.07	-0.0294430327873686	0.512546721236604
APOL5	NA	NA	NA	NA	NA	NA	NA	NA	NA	NA	NA	NA	NA	NA	NA
APOL6	1135.5477	1943.7332	0.964560267598004	0.2202664	0.4772179	0.85	0.47947300282944	0.55	1.32	1.45	0.22487425286216	0.8	2.62	-0.0630193059246824	0.160683136633475
APOLD1	589.5201	306.3584	0.420964626323745	0.0297877	0.4889895	0.86	0.491168139031976	0.56	1.33	0.59	0.0324148250797632	0.36	0.96	-0.0504879130992939	0.261252981904913
APOM	24.1217	15.4218	0.196933666780899	0.008967	0.6444953	0.9	0.64597442067989	0.59	1.39	0.54	0.0103885909503775	0.34	0.87	-0.147341658108359	0.000986012269521186
APOOL	150.0457	130.8725	0.059375394817978	0.0120429	0.1360819	1.39	0.139425625039463	0.9	2.15	1.8	0.0136764891630626	1.13	2.86	-0.0812505328012622	0.0703282571909946
APOO	315.9428	270.4676	0.717726081531132	0.1490645	0.9078722	1.03	0.908245142076034	0.67	1.58	0.71	0.152680747613292	0.45	1.13	0.154503322141668	0.000547192228154398
APPBP2	1279.5635	1028.7026	0.284284666108413	0.0224919	0.7130115	1.09	0.714206732444594	0.7	1.68	0.59	0.0246313278671305	0.37	0.93	-0.104218888876299	0.0201316820773739
APPL1	1251.4993	1198.8461	0.0103736069337359	0.0027264	0.0149934	1.71	0.0166458651494148	1.1	2.65	1.98	0.00338820636349568	1.25	3.12	0.161921968225224	0.000289337152925836
APPL2	1930.5402	1288.7888	0.994771853749152	0.2464018	0.9252331	0.98	0.925536185173109	0.63	1.51	0.71	0.250553538863662	0.4	1.27	0.137358144979798	0.0021474656074295
APP	14491.1243	16189.9614	0.00534675936327436	0.0007279	0.0040189	0.51	0.00490871865099185	0.32	0.82	0.42	0.00110820175958803	0.25	0.71	-0.248521262064092	1.96808088809881e-08
APRT	2949.7186	3168.1924	0.0230130124960643	0.0037783	0.0782665	0.68	0.081374973531118	0.44	1.05	0.51	0.00461862791098211	0.32	0.81	-0.11989522459585	0.00745484864006492
APTX	603.5769	585.4824	0.940461786823617	0.3989583	0.4938605	1.16	0.496027083913606	0.75	1.8	1.21	0.401591594383054	0.77	1.89	0.074187396378477	0.0985327008333491
AQP10	0.9444	1.304	0.00600684447563297	0.0008968	0.0266702	0.61	0.0289004678514287	0.39	0.95	0.42	0.00133266891623718	0.25	0.72	0.000820423118825842	0.985444162723449
AQP11	175.4732	150.6946	0.1229229952529	0.0340781	0.0946816	1.45	0.097896197952669	0.93	2.24	1.62	0.0365822141891129	1.03	2.55	0.0892086038455408	0.0468417201966486
AQP12A	NA	NA	NA	NA	NA	NA	NA	NA	NA	NA	NA	NA	NA	NA	NA
AQP12B	NA	NA	NA	NA	NA	NA	NA	NA	NA	NA	NA	NA	NA	NA	NA
AQP1	2264.2493	4851.4621	0.478418629020812	0.0159415	0.4622454	1.18	0.464543618362247	0.76	1.82	1.96	0.0184980669852605	1.12	3.44	0.102967211275271	0.0216859299304515
AQP2	0.3518	1.2945	0.308110018312026	0.040997	0.1161526	0.71	0.119454090069223	0.46	1.09	0.55	0.0447985581765872	0.31	0.99	0.0142124246332761	0.751954848895514
AQP3	2535.1351	3742.5484	0.919541743124154	0.3109965	0.9048966	1.03	0.905284927608666	0.66	1.59	1.27	0.314153621004542	0.8	2.03	-0.0246156569435008	0.584055720039449
AQP4	9.2186	6.1397	0.891853449187636	0.2336546	0.8208932	1.05	0.821625966194189	0.68	1.62	0.76	0.236923522717081	0.49	1.19	0.0311492521995498	0.488406624737762
AQP5	4.6921	3.1205	0.006957141864854	0.0003927	0.1890627	0.75	0.192398820468063	0.48	1.16	0.47	0.000567165734024266	0.3	0.72	-0.178472872598094	6.30933917548094e-05
AQP6	1.7713	0.6286	0.655865022067855	0.0811679	0.6470757	0.9	0.648554083349666	0.58	1.4	0.65	0.0847490408869543	0.4	1.06	0.0720475492707791	0.10866275764891
AQP7P1	2.7632	5.291	0.77842222918825	0.2124597	0.6794176	1.1	0.680745336389999	0.71	1.69	1.34	0.215961338514756	0.84	2.14	-0.0166936003453213	0.710453197880585
AQP7P3	0.3561	0.559	0.979329239115007	0.4352089	0.7584516	0.93	0.759442132262462	0.61	1.44	1.19	0.437666700398769	0.76	1.87	-0.109399907947733	0.0146834744613352
AQP7	3.0896	4.1332	0.376893326331295	0.0721338	0.1274019	0.71	0.130758669203782	0.46	1.11	0.65	0.0755274572213183	0.4	1.05	-0.012220532038622	0.78580461109093
AQP8	0.579	1.5075	0.609855682928808	0.1223631	0.6803461	1.1	0.681670863172766	0.71	1.69	1.45	0.126008115073916	0.9	2.34	0.0352075875159878	0.433529236811683
AQP9	8.9777	10.1892	0.00421118645811051	0.0005599	0.0259761	0.6	0.0282283202833588	0.38	0.95	0.42	0.000866539144229628	0.25	0.7	-0.0680249211350344	0.12991189181948
AQPEP	0.9814	0.4902	0.379477556588679	0.0452236	0.1768218	0.74	0.180174518409328	0.48	1.15	0.63	0.0480778855470758	0.4	1	0.0810198850050471	0.0711316324542116
AQR	835.2684	839.4065	0.257946150051119	0.0761433	0.0614606	1.51	0.0643735010990467	0.98	2.35	1.48	0.0792135225897489	0.96	2.29	-0.00690086403964771	0.878036449368019
ARAF	1774.9583	1760.9756	0.0615750392971953	0.0103559	0.0143619	0.58	0.0160569279648451	0.37	0.9	0.56	0.0117901023434192	0.36	0.88	-0.235627570660373	1.06804592606183e-07
ARAP1	1834.1616	1754.6302	0.0581162290825043	0.0124705	0.0816825	1.48	0.0848551614088877	0.95	2.3	1.8	0.0141646731970146	1.13	2.89	0.0181281163314756	0.686834488965562
ARAP2	203.6048	162.9344	0.17169903444203	0.0194475	0.4073673	0.83	0.409915874952681	0.54	1.29	0.6	0.0213465645242	0.38	0.93	-0.00309613611535269	0.94510896767723
ARAP3	203.4432	253.0329	0.00746155775531304	0.0013995	0.0065667	1.85	0.00768160756879166	1.18	2.9	1.99	0.00180991911306816	1.29	3.07	0.100939689190629	0.0244246650543448
ARCN1	5147.5978	5128.8628	0.0135920840113186	0.0023303	0.0028416	0.5	0.003562698922841	0.31	0.8	0.49	0.00296801917509837	0.31	0.79	-0.146516537845193	0.00105349623205397
ARC	17.2183	14.8053	0.00406129531857282	0.0006902	0.0137956	0.58	0.0153896115652433	0.37	0.9	0.47	0.000946775422983492	0.31	0.74	-0.0744959115084002	0.0971363029373765
AREG	16.5958	20.3963	0.873759871721918	0.2487563	0.5230576	0.87	0.525079746395203	0.56	1.34	0.77	0.251964309602351	0.5	1.2	-0.0702737679601885	0.117667810985283
ARF1	14047.4474	14712.0563	0.206972749897942	0.0411649	0.4706198	0.85	0.472878489395494	0.55	1.32	0.62	0.0438804821803778	0.4	0.99	-0.00031904348373556	0.994339307457696
ARF3	5157.2327	4378.774	0.563387949375753	0.0890722	0.7064062	1.09	0.707628184779514	0.7	1.68	1.73	0.0941388359405374	0.91	3.28	0.112775661247302	0.0118741058797062
ARF4	5278.9739	5049.835	0.31931565126736	0.0600122	0.0941895	0.69	0.0974514735999177	0.44	1.07	0.66	0.0628874802055214	0.43	1.02	0.0876411168207166	0.0508592007394247
ARF5	3292.7836	3162.489	0.724624710201929	0.1917769	0.463128	0.85	0.465423228657069	0.55	1.31	0.75	0.195101938553078	0.49	1.16	0.107097863091856	0.0169197500764142
ARF6	4164.8164	3867.1875	0.00884246842176002	0.0010117	0.0140304	0.58	0.0156662404221565	0.37	0.9	0.49	0.00134097825447999	0.32	0.76	-0.0100504295864193	0.823145852004911
ARFGAP1	1811.9598	2235.9032	0.444838396556221	0.0719838	0.6113472	0.89	0.613001437541261	0.58	1.38	0.59	0.0765905002833521	0.32	1.06	-0.0503545023447825	0.262516860932427
ARFGAP2	2501.0989	2674.0616	0.251225264004282	0.0390254	0.3607639	0.82	0.363517831712325	0.53	1.26	0.59	0.0420802475223949	0.36	0.98	-0.159630874488521	0.000353312995947852
ARFGAP3	4153.0468	3284.2767	0.00144658364835847	3.8e-05	0.049756	0.64	0.0525765528870865	0.41	1	0.41	7.07864578508577e-05	0.27	0.64	-0.182535790058067	4.24807022811808e-05
ARFGEF1	1535.7989	1593.0504	0.00528905329948902	0.0011985	0.0034738	1.92	0.00423568674262742	1.23	3	2.04	0.0015802216286086	1.31	3.18	0.213028411764087	1.64874492005369e-06
ARFGEF2	1502.2944	1889.0139	0.991285759099691	0.3865058	0.7974864	1.06	0.7983161123648	0.69	1.63	1.24	0.389466234624939	0.76	2.03	-0.0813310300156936	0.0700496284236294
ARFIP1	1081.2952	1273.4375	0.608296613826112	0.0786091	0.9297849	0.98	0.930069264140816	0.64	1.51	0.56	0.0840868078694859	0.29	1.08	-0.0113913896784445	0.800018877940018
ARFIP2	3129.6566	2828.8973	0.00544417435474947	0.0004369	0.0112372	0.57	0.0126751219620778	0.36	0.89	0.47	0.000623152592577725	0.3	0.72	-0.175403422413307	8.45840523832941e-05
ARFRP1	845.4545	1291.8356	0.939198396841713	0.1633928	0.6816507	1.1	0.683003047086496	0.7	1.72	0.56	0.17094212212004	0.24	1.29	-0.0476749604859838	0.288795077712159
ARG1	0.7955	1.4903	0.729861899568007	0.2090137	0.4893198	1.17	0.491496129994587	0.75	1.8	1.33	0.212462091917502	0.85	2.1	0.0202295480115877	0.652784121959103
ARG2	3619.0017	1406.2256	0.0345906941775843	4.12e-05	0.0372153	0.62	0.0398104854179515	0.39	0.98	0.38	8.52411664074015e-05	0.23	0.62	-0.138943127551186	0.00190407039657184
ARGFXP2	0.4699	0.3668	0.9865550437208	0.4050772	0.7160233	0.92	0.717195341041567	0.6	1.42	0.83	0.407649516807579	0.54	1.29	0.0381649140744843	0.395883332466806
ARGFX	NA	NA	NA	NA	NA	NA	NA	NA	NA	NA	NA	NA	NA	NA	NA
ARGLU1	1699.5795	1587.0871	0.0327891002377097	0.0089389	0.2555118	1.29	0.258694783129071	0.83	2	1.85	0.0103653923219792	1.16	2.96	0.131480784443992	0.00331892116842185
ARHGAP10	435.8025	313.2075	0.515010213901938	0.0865762	0.5107956	0.86	0.512875443834048	0.56	1.34	0.68	0.0898581907738429	0.43	1.06	-0.103909091262325	0.0205070569866843
ARHGAP11A	72.09	89.2819	8.07197774534804e-05	1.5e-05	0.0006985	2.17	0.000988650651876033	1.37	3.44	2.55	3.20992908092732e-05	1.64	3.97	0.328091196549381	6.16126548370256e-14
ARHGAP11B	4.2553	5.599	0.000461476804032656	9.85e-05	0.0010452	2.1	0.00141760142184622	1.33	3.32	2.34	0.00016657050376867	1.5	3.63	0.252262729612571	1.18317685368758e-08
ARHGAP12	799.0226	787.1064	0.832666522264356	0.2359908	0.3015404	0.79	0.304564413421323	0.51	1.23	0.77	0.239231260434408	0.5	1.19	-0.0857895844852786	0.0559713265054053
ARHGAP15	33.0882	46.4486	0.00619217952922173	0.0005647	0.0298059	1.62	0.0320937824003694	1.04	2.53	2.11	0.000789995434593238	1.36	3.27	0.130066898624746	0.00367613626959297
ARHGAP17	783.5796	844.6716	0.00564922793347585	0.0006443	0.0251128	1.66	0.0273047676719892	1.06	2.6	2.09	0.00088914961855957	1.35	3.22	0.231829599601229	1.72607969043769e-07
ARHGAP18	621.5509	688.5946	0.99960227205503	0.6187296	0.8941322	0.97	0.894562914852609	0.63	1.5	1.12	0.620333086571693	0.72	1.73	-0.0790279070556839	0.0783864770779044
ARHGAP19	333.0055	256.1168	0.174027754409057	0.0177137	0.2377816	1.3	0.240997847780221	0.84	2	2.26	0.0215080241444463	1.13	4.51	0.0461010557227315	0.305027702309442
ARHGAP1	3603.0341	4489.7771	0.476656922090877	0.0395127	0.7234157	0.92	0.724558926976842	0.6	1.43	0.47	0.0451264944170899	0.23	0.98	-0.147642260876139	0.000962435205837511
ARHGAP20	61.4303	131.0761	0.642456992958086	0.0565176	0.8964167	0.97	0.896843105578353	0.63	1.51	0.48	0.0633309716171327	0.22	1.04	-0.195464222683907	1.13865390171687e-05
ARHGAP21	999.1334	947.8615	0.00148437269176745	0.0004484	0.0003189	2.24	0.000479105807192459	1.42	3.51	2.29	0.000673137867405971	1.42	3.7	0.116373179817621	0.0094134939623101
ARHGAP22	39.7176	37.2578	0.0597852472480899	0.0166738	0.0385014	1.59	0.0410578400856723	1.02	2.48	1.75	0.018595912271491	1.1	2.79	-0.00622264511423306	0.889942829460672
ARHGAP23	409.0971	852.9885	0.606011484236702	0.0647415	0.5839889	0.89	0.585735874634431	0.57	1.37	1.63	0.0685792405870423	0.96	2.75	-0.0505753523918952	0.260426896730299
ARHGAP24	97.2604	105.5597	0.631204012826019	0.1908991	0.3753834	1.22	0.378071250563553	0.79	1.88	1.33	0.194228105412246	0.86	2.06	0.03215998447002	0.474400056035169
ARHGAP25	112.0421	106.4815	0.00629304816495889	0.0019354	0.0069054	1.83	0.00803752039041616	1.17	2.87	2.04	0.00249314815088708	1.29	3.24	0.10234106803397	0.0225017771377815
ARHGAP26	423.4867	556.0595	0.94246116312993	0.3455648	0.8810521	0.97	0.881534831800887	0.63	1.49	1.26	0.348611777917426	0.78	2.02	-0.114302334076311	0.0107678081426287
ARHGAP27	518.7444	748.2659	0.390824159328828	0.0412813	0.3246809	1.24	0.327583389498376	0.8	1.92	1.66	0.0443560229054442	1.01	2.74	0.146653365396317	0.00104201868167841
ARHGAP28	295.7371	294.3718	0.258953095140458	0.0605602	0.0789785	0.68	0.0821300217774429	0.43	1.05	0.66	0.0635068791419797	0.42	1.02	0.073333116863589	0.102482827843435
ARHGAP29	1346.7529	1712.5423	0.0508033956250224	0.0070052	0.2731444	1.27	0.27624322123998	0.82	1.97	1.81	0.00811874817354763	1.17	2.8	0.0738684746910383	0.0999929513628863
ARHGAP30	196.2375	241.5549	0.0105057189436463	0.0020519	0.0405545	1.57	0.0431254365006326	1.01	2.44	1.95	0.00257464649318684	1.26	3.01	0.134708869358335	0.00261852863669246
ARHGAP31	237.5459	278.5714	0.00563295117596953	0.0009609	0.0204462	1.67	0.0223748197231687	1.08	2.6	2.05	0.00127860148417946	1.32	3.17	0.0876836280324683	0.0507465651206318
ARHGAP32	1376.7606	1555.1935	0.355302053337888	0.0973185	0.9487257	1.01	0.948933128794761	0.66	1.56	1.44	0.100545504729612	0.93	2.22	0.0775083804878109	0.0843151412783905
ARHGAP33	191.167	192.9949	0.00458711789520937	0.0014215	0.0009622	2.14	0.00132635450736718	1.35	3.42	2.08	0.00188275935643867	1.31	3.29	0.267316678353218	1.40461101197225e-09
ARHGAP36	3.3705	5.7554	0.710954545362102	0.2154404	0.7461094	1.07	0.747150512391737	0.7	1.66	1.32	0.218799718119159	0.85	2.07	0.00914728875690981	0.838810032557887
ARHGAP39	296.1493	335.0824	0.0151051686992952	0.0029475	0.0145252	1.73	0.0162143610188877	1.11	2.7	1.91	0.00360742523645863	1.23	2.94	0.287683477657158	6.31880626823306e-11
ARHGAP42	76.2371	30.0646	0.911228256001094	0.1463187	0.5763078	1.13	0.578090266600951	0.73	1.74	1.93	0.155223200806382	0.78	4.76	-0.0337695980468008	0.452555753114699
ARHGAP4	236.342	316.5548	0.00241651391107209	0.0002167	0.0026737	1.98	0.00334801768319415	1.26	3.13	2.21	0.000331616274515278	1.43	3.42	0.158556035050595	0.000387669270836081
ARHGAP5	1726.4463	1403.7589	0.742165290512789	0.2153322	0.8573749	0.96	0.857955799523479	0.62	1.48	1.37	0.219099813422001	0.83	2.27	0.0320764579703627	0.475549151775876
ARHGAP6	1866.1059	1587.1029	0.24646895983688	0.0369506	0.8483752	0.96	0.848997308926073	0.62	1.48	0.63	0.0394090818594676	0.41	0.98	-0.123855787646151	0.00569439036553868
ARHGAP8	464.822	575.1978	0.123073376518697	0.0201316	0.229282	0.77	0.232510552492798	0.49	1.19	0.55	0.0225031935058144	0.33	0.92	-0.164711045473994	0.000226061391489493
ARHGAP9	61.7639	83.2355	0.00107283074477328	0.0001677	0.0081866	1.81	0.00943339238683039	1.16	2.83	2.25	0.000263518336159341	1.46	3.48	0.149032896277105	0.000859988123243461
ARHGDIA	8381.2481	9215.012	0.201344229434119	0.0358397	0.4571569	0.85	0.459483745507686	0.55	1.31	0.61	0.0384908015194309	0.38	0.97	-0.0390158732889048	0.385426857048614
ARHGDIB	1275.332	2524.989	0.977290637786374	0.2566201	0.6385793	1.11	0.640087002571734	0.72	1.71	0.71	0.260699096900991	0.39	1.29	0.0651238732818233	0.147135947219157
ARHGDIG	28.1456	18.7211	0.0601425370438791	0.0116797	0.0147214	1.73	0.0164356687253073	1.11	2.72	1.89	0.0135151913095819	1.14	3.13	0.222963775029352	5.12763126724611e-07
ARHGEF10L	679.0038	757.4207	0.887244890283581	0.2960636	0.7373189	1.08	0.738398093854601	0.7	1.66	1.26	0.299130725874209	0.81	1.96	0.0256743951327836	0.567982733880119
ARHGEF10	536.2801	458.3511	0.868445802616431	0.3292631	0.626257	0.9	0.627821638127753	0.58	1.39	1.25	0.332187980202181	0.8	1.96	-0.0471111927444739	0.294541531649612
ARHGEF11	1151.48	1499.0899	0.00678988911800356	1e-07	0.0121929	1.76	0.0137513527199006	1.12	2.76	3.61	4.28186323842006e-07	2.19	5.93	0.162754252057206	0.000268906740021407
ARHGEF12	3940.5003	1727.2727	0.920073897333589	0.080654	0.6905524	1.09	0.691845240063327	0.71	1.69	3.25	0.100201459347102	0.8	13.22	-0.0392498809369739	0.382581166656218
ARHGEF15	142.4165	162.9322	0.0229464548977047	0.0060976	0.0240897	1.66	0.0262143279528844	1.06	2.6	1.83	0.00712145441361178	1.18	2.84	0.168835195520875	0.000155804465565035
ARHGEF16	657.1618	592.8144	0.389369889866662	0.0780844	0.4373192	0.84	0.439729824102105	0.54	1.3	0.68	0.0811794857816419	0.44	1.05	0.0179027388571925	0.690525819728678
ARHGEF17	969.4008	1012.3233	0.234820962820452	0.0655651	0.0820832	1.47	0.0852013771094356	0.95	2.28	1.5	0.0685093898251193	0.97	2.32	-0.015305032140028	0.733582823881776
ARHGEF18	1028.5352	1165.1064	0.166037179917019	0.0200209	0.1227104	1.41	0.126039770478316	0.91	2.18	1.71	0.0220706528402455	1.08	2.7	-0.0325757184674091	0.468703378337595
ARHGEF19	189.374	104.7198	0.999307662815235	0.4005065	0.5778989	1.13	0.579672218525554	0.73	1.74	0.8	0.40334192964925	0.48	1.34	-0.0844546763884894	0.0599159516111614
ARHGEF1	1359.5829	1490.8771	0.0807454491054469	0.0215882	0.038717	1.59	0.0413030056623607	1.02	2.49	1.65	0.0235354251542086	1.07	2.55	0.131117447656003	0.00340757604534501
ARHGEF2	443.2651	520.5877	0.0744048123394124	0.0165948	0.025311	1.65	0.0274755707295278	1.06	2.57	1.69	0.0183206509263659	1.09	2.6	0.139369054089872	0.00184311565399564
ARHGEF33	9.2225	8.5529	0.778108121505689	0.1925163	0.6782792	0.91	0.679611794987204	0.59	1.41	0.75	0.195850428929855	0.49	1.16	0.0442588472373533	0.324780022262552
ARHGEF35	527.7305	585.1357	0.164261407648532	0.0351772	0.1759815	1.35	0.179330402346737	0.87	2.09	1.59	0.0375718992139294	1.03	2.45	0.0163648710052121	0.715905855680998
ARHGEF37	1679.8144	1637.9197	0.0807346657255054	0.014727	0.0263265	0.6	0.0285921954870113	0.38	0.95	0.57	0.016461369874413	0.36	0.9	-0.194800672044389	1.22089622079552e-05
ARHGEF38	112.0393	81.8991	0.66651996920223	0.1381731	0.7408467	0.93	0.741912250395825	0.6	1.44	0.72	0.141596070306281	0.46	1.12	0.12512328488185	0.00521576081275739
ARHGEF3	764.5688	601.6484	0.00432653899924914	0.0005732	0.0221257	1.66	0.0241258164671173	1.07	2.58	2.8	0.00101702143745963	1.51	5.17	0.110163120589431	0.0140016862528321
ARHGEF4	240.2288	327.849	0.820754192258221	0.2369287	0.584655	0.89	0.586399403461084	0.57	1.37	1.33	0.240422391211603	0.83	2.12	-0.190848978163061	1.84049698922787e-05
ARHGEF5	611.7044	542.4367	0.806048257206055	0.1864559	0.930516	0.98	0.930796849208335	0.64	1.51	0.74	0.189872823813309	0.47	1.16	-0.0609886053859508	0.174625698263233
ARHGEF6	227.1762	229.8695	0.0151329619463623	0.0040042	0.0058249	1.85	0.0068569691237812	1.18	2.9	1.9	0.00482341239328765	1.22	2.96	0.0926994311700649	0.0388435201856814
ARHGEF7	1456.7568	1322.6238	0.133006023734813	0.0275281	0.6199837	0.9	0.621570244464376	0.58	1.39	0.62	0.0296954027509988	0.4	0.95	-0.224972136851015	4.02238037282974e-07
ARHGEF9	535.2446	805.3786	0.929170752769538	0.0549745	0.6317788	1.11	0.6333201293444	0.72	1.72	1.94	0.0606494874065475	0.97	3.89	-0.131138701118845	0.00340233155545086
ARID1A	2821.9655	2854.993	0.248386310880373	0.0690178	0.1012333	1.44	0.104483045426597	0.93	2.22	1.49	0.0720117379033062	0.96	2.31	0.0197109324829951	0.661124088260822
ARID1B	1665.2594	1715.5053	0.00898599578932975	0.0019969	0.0046283	1.88	0.00549466734232196	1.2	2.92	1.97	0.002506725819718	1.27	3.05	-0.0471532025620675	0.294110711486826
ARID2	719.4882	647.39	0.0704971411489292	0.0158566	0.0856983	1.46	0.0888371782280892	0.94	2.26	1.76	0.0177044600697839	1.1	2.81	-0.027889328391522	0.535056510149766
ARID3A	64.532	73.4636	0.322889287668239	0.0876689	0.095498	1.45	0.0987527867679834	0.93	2.25	1.45	0.0908024763288524	0.94	2.24	0.205255350118186	3.95851650579642e-06
ARID3B	160.7531	106.0383	0.668946122284223	0.0221712	0.7985779	0.95	0.799402719380651	0.61	1.46	0.53	0.0251103559631933	0.3	0.92	-0.157081651873736	0.000439877033845314
ARID3C	0.4506	2.8987	0.972479600123238	0.0403265	0.8515879	0.96	0.852192430003214	0.62	1.48	2.34	0.0471774079166879	1.01	5.44	0.15984637766252	0.000346775647110978
ARID4A	422.9852	422.5275	0.00373358075146716	0.0009877	0.0009246	2.08	0.00124732859456311	1.33	3.25	2.07	0.00132467073698872	1.33	3.24	-0.00116651925765565	0.979304940609558
ARID4B	1108.8314	1056.8066	0.0104665954587867	0.00237	0.0403945	1.57	0.0429158597264516	1.01	2.44	2.03	0.00301005445605984	1.27	3.24	0.0782082973675011	0.0815408424933336
ARID5A	399.1103	542.9158	0.338070580310529	0.0704933	0.7445509	1.07	0.745601553496893	0.7	1.66	0.65	0.0738271714425811	0.4	1.04	0.0360478587533621	0.422628212716418
ARID5B	2467.3698	2640.6981	0.289215110040383	0.0641465	0.3017798	0.8	0.304783044908769	0.51	1.23	0.64	0.067400792760831	0.4	1.03	-0.126303575962797	0.00480297267905399
ARIH1	1444.1574	1323.083	0.681579879381858	0.1979674	0.9531373	0.99	0.953327453988329	0.64	1.52	1.36	0.201494930820155	0.85	2.18	0.0625246472468825	0.163999577451007
ARIH2	1469.9114	1281.3502	0.0332705463738639	0.002884	0.0907216	1.47	0.0940030600439861	0.94	2.29	2.74	0.00441760263864355	1.37	5.47	0.191488826637339	1.723127572407e-05
ARL10	14.6217	16.6595	0.0784513174712337	0.0184031	0.0901431	1.45	0.0933110895117812	0.94	2.25	1.67	0.0202079442929877	1.08	2.59	-0.0198712783218334	0.658540989422144
ARL11	12.0908	11.7847	0.00109704565116307	0.000316	0.0002476	2.3	0.000389637602906556	1.45	3.66	2.29	0.00048745166614439	1.44	3.65	0.151113093216733	0.000725427217060515
ARL13A	0.3149	0.6104	0.288746231432446	0.0454997	0.4933886	1.16	0.49554234829303	0.75	1.79	1.59	0.048375509943365	1	2.53	0.00303809424362108	0.946136410400953
ARL13B	227.0736	203.1186	0.394597544178706	0.0936913	0.3474964	1.23	0.350302883659467	0.8	1.9	1.5	0.0971999156424066	0.93	2.42	0.116153636666278	0.00954951745384823
ARL14	0.8264	1.7087	0.353198146072868	0.0677344	0.8287894	1.05	0.829489536497039	0.68	1.62	1.52	0.0709167068486648	0.96	2.4	0.0215882173606979	0.631141389430456
ARL15	320.6766	299.9211	0.828764118596094	0.3039479	0.2548208	1.29	0.257989936068029	0.83	1.99	1.26	0.306983301382951	0.81	1.97	-0.0313065416754994	0.48621242959371
ARL16	526.8075	678.9218	0.566620197004428	0.0840474	0.1905826	1.34	0.193982258705169	0.86	2.1	1.52	0.087639192884576	0.94	2.47	0.0889177195568005	0.0475664639282539
ARL17A	85.5405	63.7786	0.588024642223166	0.146265	0.9967919	1	0.99680485217728	0.65	1.54	1.48	0.150449588566405	0.87	2.53	0.13554624796459	0.00246033461956535
ARL17B	1.8224	1.7197	0.286248405088823	0.0808941	0.0969985	1.44	0.100231915076332	0.93	2.23	1.48	0.0840803497304845	0.95	2.31	0.0958244316699873	0.0326957628046457
ARL1	3059.8086	3121.0022	0.00187701654955557	0.0003475	0.0012717	0.47	0.00171760876082283	0.29	0.75	0.41	0.000562930861338851	0.25	0.68	-0.0171121930799754	0.703531331138731
ARL2BP	994.8805	873.5376	0.0819430210696027	0.0095862	0.2148276	0.76	0.218141325172698	0.49	1.18	0.57	0.0109064650954486	0.37	0.88	-0.0463335508164231	0.302592573668912
ARL2	1202.3753	1207.0022	0.102558479403238	0.0166437	0.0442703	0.64	0.046872127513766	0.42	0.99	0.59	0.0183734621621402	0.38	0.91	-0.0680003925866239	0.130050677995758
ARL3	622.796	603.2844	0.620610999369952	0.1385136	0.5856624	0.89	0.587400425314762	0.58	1.37	0.72	0.141852724117685	0.47	1.11	-0.0527635968970066	0.240338477570038
ARL4A	288.4026	203.5568	0.59131568752736	0.0984873	0.8321809	1.05	0.832863251339462	0.68	1.62	0.68	0.101899055740566	0.43	1.08	0.0427181442403144	0.341922912700718
ARL4C	420.0315	601.448	0.194562640060042	0.0125265	0.5893139	1.13	0.59103616127597	0.73	1.74	1.81	0.0142476620254174	1.13	2.9	0.0885772326345444	0.0484267095464687
ARL4D	97.173	66.5529	0.13483055770456	0.01899	0.1702481	0.74	0.173617245543392	0.48	1.14	0.6	0.0208475126627272	0.39	0.92	-0.0222930298993317	0.620035674597663
ARL5A	975.354	1029.679	0.313234605293461	0.0682736	0.1738147	0.74	0.177201524630723	0.48	1.15	0.65	0.0714781882547373	0.41	1.04	-0.0551206913976051	0.219946091638033
ARL5B	180.3089	295.9826	0.405618527538156	0.0252285	0.9912123	1	0.991247802728197	0.65	1.54	0.43	0.0305875074663328	0.2	0.92	-0.000282783807402256	0.994982642989251
ARL5C	NA	NA	NA	NA	NA	NA	NA	NA	NA	NA	NA	NA	NA	NA	NA
ARL6IP1	4451.1539	4965.532	0.0245361328151508	0.0043948	0.1853444	1.34	0.18870260770138	0.87	2.08	1.86	0.00523022966679709	1.2	2.87	0.342373768005185	4.09338991575364e-15
ARL6IP4	2800.1072	2964.6809	0.158506614615422	0.0395614	0.1682083	0.74	0.171560412095557	0.48	1.14	0.63	0.0421840289665895	0.4	0.98	-0.0907107578457045	0.0432449157266769
ARL6IP5	4557.0353	5325.5368	0.622817049788622	0.1131278	0.5598187	0.88	0.561684094829042	0.57	1.36	0.65	0.117327257420554	0.38	1.11	-0.144227210537957	0.00126367100999804
ARL6IP6	217.9177	191.7061	0.0509433524049072	0.0108802	0.0101781	1.78	0.0115983642755663	1.14	2.8	1.95	0.0127562798561081	1.15	3.28	0.261354062936617	3.32000805258222e-09
ARL6	66.6138	65.9828	0.162349919194189	0.0466629	0.1230409	1.41	0.126359241526316	0.91	2.19	1.57	0.0493573440358409	1	2.45	0.13984239865748	0.00177747549353113
ARL8A	1215.5205	1145.9569	0.689689076479405	0.1958282	0.548188	1.14	0.550105571980649	0.74	1.77	1.39	0.199661536019807	0.84	2.28	0.266945436739559	1.48281419205861e-09
ARL8B	1834.6232	2080.5233	0.968124927832572	0.35553	0.9513025	0.99	0.951499982546958	0.64	1.52	1.24	0.358448492998366	0.78	1.98	0.23259593896778	1.56777334813412e-07
ARL9	4.8242	3.2713	0.160311100453065	0.0365921	0.1033559	1.43	0.1066295559705	0.93	2.22	1.71	0.0396852102954006	1.03	2.86	0.069996285880459	0.119127874008068
ARMC10	765.1242	643.4483	0.965669478025314	0.1982059	0.8707863	0.96	0.871313608925492	0.62	1.49	0.7	0.202550504262512	0.4	1.21	0.194052706921673	1.32037160321016e-05
ARMC1	598.783	707.7824	0.0584561628015116	0.005749	0.016554	1.7	0.0183099238674476	1.09	2.64	1.85	0.00678023506987602	1.19	2.9	0.198957787453749	7.85672212854099e-06
ARMC2	31.5781	38.6771	0.419586917003143	0.0951578	0.8761315	0.97	0.876634973580718	0.63	1.49	1.46	0.098463872369519	0.93	2.29	0.113510692058832	0.0113295101295625
ARMC3	3.9466	0.6087	0.579863840472778	0.0191699	0.7145436	1.08	0.715720344393707	0.7	1.67	0.53	0.0218534880766312	0.3	0.91	0.0478016223289345	0.287514454010583
ARMC4	60.1192	97.6029	0.538526980583335	0.0393268	0.7019409	0.92	0.703172214160051	0.59	1.42	1.75	0.0428363773287876	1.02	3	0.0485503132168831	0.280022854204143
ARMC5	467.5174	499.5335	0.134116075511081	0.0242757	0.3545221	0.81	0.357309563655962	0.53	1.26	0.59	0.0264882845988825	0.37	0.94	-0.136529228280888	0.00228578571858469
ARMC6	1065.0212	1049.9672	0.00269814481336679	0.0003302	0.0019227	0.5	0.00245439671072156	0.32	0.78	0.45	0.000492159768804235	0.29	0.71	-0.12966890825679	0.00378279014662554
ARMC7	359.6663	304.8902	0.232343979367608	0.0250288	0.587839	0.89	0.589569477355135	0.57	1.37	0.61	0.027193449068264	0.39	0.95	-0.11741289258267	0.00879243985331185
ARMC8	609.1371	580.1991	0.0307870122079439	0.0082054	0.0125441	1.74	0.0140681093180627	1.12	2.7	1.9	0.00960330831590528	1.17	3.08	0.189032244759396	2.21653720575585e-05
ARMC9	232.3272	235.5355	0.00424626427100291	0.0009317	0.001657	2.03	0.00215125853071774	1.29	3.2	2.09	0.00126241569910823	1.33	3.26	0.131136327517323	0.00340291690010528
ARMCX1	305.8564	161.2466	0.39199897629614	0.0487298	0.2902558	0.79	0.293337835392258	0.51	1.23	0.64	0.0515248760831264	0.41	1	-0.207497420986294	3.08522397380388e-06
ARMCX2	969.7802	691.9772	0.833091699697339	0.2261657	0.3163869	0.8	0.319372802460363	0.51	1.25	0.76	0.229398592757884	0.49	1.19	-0.227183941425572	3.07066471488212e-07
ARMCX3	2215.4412	1715.6559	0.190366603425918	0.0035034	0.42124	0.84	0.423741438372867	0.54	1.3	0.49	0.00440086425007125	0.3	0.8	-0.0377225509961908	0.401385865992777
ARMCX5	515.48	537.3437	0.0366763928628892	0.0064415	0.0386312	0.63	0.0412361172243988	0.4	0.98	0.51	0.00771186655471379	0.32	0.84	-0.128010132431089	0.00425815747490365
ARMCX6	277.4225	199.1135	0.619858310880559	0.0272859	0.5856094	0.89	0.587354266922568	0.57	1.37	0.54	0.0304909846161943	0.31	0.94	0.0680878076221423	0.129556594359266
ARMS2	0.3123	0.6104	0.333270343087014	0.0557617	0.8745551	1.04	0.875064874692104	0.67	1.6	1.57	0.0588516823846343	0.98	2.49	0.0364153893691879	0.41791093361751
ARNT2	604.9896	419.8406	0.443083822259021	0.0949094	0.4918822	1.16	0.49404539774943	0.75	1.8	1.6	0.0992829350286005	0.91	2.81	0.0337492722202147	0.452828018880053
ARNTL2	8.7301	10.3603	0.257257907665537	0.0720733	0.094776	1.45	0.0980045141886482	0.93	2.24	1.48	0.0750918675340483	0.96	2.29	0.0798627030361124	0.0752761873188143
ARNTL	102.0275	138.9269	0.946301696366712	0.2503052	0.8188884	0.95	0.819626565320585	0.62	1.47	0.73	0.254124347436978	0.43	1.25	0.0232447411804379	0.605176004448913
ARNT	940.2968	962.7495	0.00327437125781193	0.0007087	0.001554	2.02	0.00199826889059462	1.29	3.15	2.12	0.000969994580590661	1.36	3.3	0.208014326436856	2.91180363293095e-06
ARPC1A	2246.5802	2833.8442	0.60731299872201	0.0888815	0.80127	1.06	0.802084841740493	0.68	1.63	1.54	0.0926702515781193	0.93	2.56	0.221175064196054	6.35323319507341e-07
ARPC1B	1388.5021	1477.2111	0.171859774346381	0.0483426	0.082105	1.47	0.085281835250294	0.95	2.29	1.54	0.0510365346517984	1	2.38	0.1749187520667	8.85514357989062e-05
ARPC2	2855.0206	3131.3391	0.241416389061557	0.0462975	0.5157827	1.15	0.517838223678136	0.75	1.78	1.57	0.0490657464953621	1	2.45	0.192369556947777	1.57315459590788e-05
ARPC3	3537.6418	4044.6326	0.603776903068123	0.1194422	0.6302958	0.9	0.631842075654603	0.58	1.39	0.67	0.123354388872819	0.41	1.11	0.0643764179853727	0.151843980047321
ARPC4	3236.7982	3145.4177	0.872956928446269	0.2377501	0.9709095	1.01	0.971027203163486	0.65	1.56	0.77	0.240987813192643	0.5	1.19	-0.000734803549042676	0.986963071050073
ARPC5L	775.515	877.8771	0.685884799702172	0.199277	0.8264313	0.95	0.827150832247338	0.61	1.48	0.74	0.202739049849721	0.47	1.18	0.187918069142858	2.48207918961663e-05
ARPC5	2238.665	2942.5659	0.181442943757322	0.003567	0.0688875	1.5	0.071957976536672	0.96	2.34	2.11	0.00453915540090843	1.26	3.54	0.226801928855071	3.21787162397569e-07
ARPM1	22.4359	28.028	0.543938474969193	0.1223587	0.7286865	0.93	0.729803438293113	0.6	1.43	1.43	0.125900677594079	0.9	2.26	0.0706794359017114	0.115558496951012
ARPP19	2286.1881	2548.8077	0.795710768120044	0.2178855	0.9315922	1.02	0.931869447934179	0.66	1.57	1.34	0.221417544680228	0.84	2.15	0.120014398967843	0.00739547331396381
ARPP21	2.4582	0.4073	0.0963611737323552	0.0041528	0.1324696	1.39	0.135822550020233	0.9	2.16	3.47	0.00728904837405742	1.4	8.59	-0.02194087642405	0.625573960267577
ARR3	NA	NA	NA	NA	NA	NA	NA	NA	NA	NA	NA	NA	NA	NA	NA
ARRB1	551.5516	677.5608	0.650419043301853	0.1041001	0.5039239	0.86	0.506034048410774	0.56	1.33	0.63	0.108567735255826	0.36	1.11	-0.12296862096626	0.00605252305909947
ARRB2	416.7488	612.0781	0.0868961009183445	0.0016538	0.3175118	1.25	0.320443639662825	0.81	1.93	2.12	0.00220659590137229	1.31	3.44	0.183130864922649	4.00603581050197e-05
ARRDC1	1557.5066	1634.0167	0.359411024840285	0.0887575	0.289428	0.79	0.29247265182959	0.51	1.22	0.68	0.091927506006743	0.44	1.06	0.0431185938792529	0.337412689855995
ARRDC2	536.9146	532.9087	0.281338128608571	0.0739795	0.2102374	1.32	0.213521119365234	0.85	2.04	1.49	0.0770309776143309	0.96	2.31	0.113976817725517	0.0109957161265547
ARRDC3	1491.4489	1139.3939	0.839401673053886	0.2674248	0.7226507	1.08	0.72379252642386	0.7	1.67	1.34	0.27107941676405	0.79	2.27	0.0410858006933261	0.360703293210885
ARRDC4	541.2787	529.9632	0.468797924274434	0.0995482	0.2842494	0.79	0.287336203198827	0.51	1.22	0.69	0.102820821138611	0.45	1.08	-0.072148210501732	0.108168494041175
ARRDC5	1.2954	2.3733	0.0982050877334021	0.0102854	0.1398512	1.39	0.143214146820992	0.9	2.14	1.78	0.0117150012888729	1.14	2.8	0.139704155960327	0.00179642104162542
ARSA	1316.2461	1317.0001	0.0533708921939156	0.011803	0.0147502	0.58	0.0164148827170246	0.37	0.91	0.57	0.0133038343197501	0.37	0.89	-0.198236734545536	8.48662623753582e-06
ARSB	260.791	254.2097	0.425619272089514	0.1114087	0.4552374	1.18	0.457565070251009	0.76	1.82	1.42	0.114708629515524	0.92	2.21	-0.0981669563425924	0.0286505356693577
ARSD	3018.5361	2459.7356	0.0239941872784101	0.0017695	0.0134247	0.56	0.0151163421216309	0.36	0.9	0.51	0.0022485928232886	0.33	0.78	-0.274833848282217	4.60564494008417e-10
ARSE	6.9396	5.3344	0.925028702335665	0.3370846	0.7618517	1.07	0.762831496505892	0.69	1.65	1.25	0.340010933177191	0.79	1.97	0.0231994082444357	0.605880196883342
ARSF	0.4072	0.414	0.00224894480793605	0.0004925	0.0007207	0.46	0.0010170629578693	0.29	0.73	0.45	0.000726146256772142	0.28	0.71	-0.165377660533641	0.000212987760125064
ARSG	78.6364	50.0849	0.587623458471682	0.0875795	0.9633255	0.99	0.963473693232349	0.64	1.53	0.67	0.0910090242728869	0.42	1.07	-0.0433102466848209	0.335267674161199
ARSH	1.5444	0.6799	0.596148599187357	0.1748732	0.8337204	1.05	0.83440234935307	0.68	1.62	1.4	0.178644959677417	0.86	2.29	0.0505179146182282	0.260969338401057
ARSI	21.6216	33.7034	0.389506598453028	0.0726631	0.7790226	0.94	0.779926631252182	0.61	1.45	1.51	0.0758961750286993	0.96	2.39	0.0312187455691596	0.487436533383331
ARSJ	139.3597	65.416	0.260557969187995	0.02238	0.3184465	0.8	0.321400833039983	0.51	1.24	0.59	0.0245699276691059	0.37	0.93	-0.0772594030522718	0.0853202008849023
ARSK	203.0881	119.6044	0.541554440399224	0.009936	0.7130611	0.92	0.714248292625195	0.6	1.43	0.49	0.0119720280963383	0.28	0.85	-0.0559759759090035	0.212861737999887
ART1	NA	NA	NA	NA	NA	NA	NA	NA	NA	NA	NA	NA	NA	NA	NA
ART3	3.5743	2.2039	0.20791024003424	0.0542669	0.1298855	1.4	0.133217924658228	0.9	2.16	1.61	0.0575039311291257	0.98	2.62	0.0612509682042928	0.172775301435884
ART4	4.9553	4.0268	0.559012596456866	0.1242661	0.5409895	0.87	0.542931725306542	0.56	1.35	0.71	0.127581646818508	0.46	1.1	0.00876874536048097	0.845394896293868
ART5	7.1027	7.3479	0.918279539586873	0.2885938	0.4058175	0.83	0.408371535408174	0.54	1.29	0.79	0.291654382592621	0.51	1.22	-0.0528242546761587	0.23979758174814
ARTN	42.547	59.2105	0.825999034751233	0.1845298	0.3537955	1.23	0.356584190463739	0.79	1.9	0.71	0.188430846155203	0.42	1.18	-0.000299701784295695	0.9946824761827
ARV1	448.0943	439.604	0.112993649530337	0.0186633	0.0743005	0.67	0.0773814747147021	0.43	1.04	0.59	0.0205012628919947	0.38	0.92	0.0349882693535602	0.436400949128184
ARVCF	838.0414	1051.3532	0.546020360846619	0.1255728	0.7898789	1.06	0.790760030176272	0.68	1.65	1.42	0.128929862103159	0.9	2.22	0.0627911019870317	0.162206798360834
ARX	49.6222	26.9068	0.311959400123095	0.0637059	0.8202777	0.95	0.821009267894474	0.62	1.47	0.67	0.0666411759396548	0.43	1.03	0.00741891420388893	0.868960236669452
AR	505.332	540.4619	0.00419573683370996	0.0010206	0.0018153	2	0.00231478470856461	1.28	3.13	2.06	0.00135870408760919	1.32	3.2	0.052614765587927	0.241669261642384
AS3MT	173.3797	187.1872	0.525800225419139	0.1644635	0.4844873	1.17	0.486684749452908	0.76	1.8	1.36	0.167821409671769	0.88	2.1	-0.0408885388104429	0.363015734563165
ASAH1	4894.7587	4758.7614	0.0561434212254633	0.0097808	0.0301494	0.61	0.0324980488104172	0.39	0.96	0.56	0.0111454181407744	0.36	0.88	-0.0391640323757588	0.383623648486834
ASAH2B	7.3819	2.1231	0.293048211352439	0.0491637	0.2514558	0.77	0.254660213321415	0.5	1.2	1.8	0.0533420302179187	0.99	3.25	-0.115798408802892	0.00977331107560717
ASAH2	4.2586	11.1869	0.998631962614441	0.4535758	0.7467392	1.07	0.747778789048651	0.7	1.66	1.25	0.456394104858872	0.7	2.22	0.0164366928841494	0.714713295538763
ASAM	42.2555	80.0315	0.747094580419826	0.171369	0.5089566	1.16	0.511044299220879	0.75	1.79	1.39	0.175080864632177	0.86	2.22	-0.079166972243216	0.0778612252879018
ASAP1IT1	NA	NA	NA	NA	NA	NA	NA	NA	NA	NA	NA	NA	NA	NA	NA
ASAP1	436.8126	525.3859	0.00701311460377892	0.0009159	0.0121159	1.74	0.0136050149546746	1.12	2.71	2.05	0.00122564425796334	1.33	3.16	0.150392828992685	0.000769639566322408
ASAP2	529.1914	498.473	0.000286279024883772	9.62e-05	0.0210541	1.68	0.0230381712657174	1.07	2.61	2.59	0.000180671674028354	1.57	4.25	0.299489244376266	9.30004290242298e-12
ASAP3	1269.0301	1297.38	0.99710198002401	0.5179669	0.6472772	0.9	0.648745508343259	0.58	1.4	0.87	0.520025261804075	0.56	1.34	-0.00587544015562077	0.896047903321862
ASB10	NA	NA	NA	NA	NA	NA	NA	NA	NA	NA	NA	NA	NA	NA	NA
ASB11	NA	NA	NA	NA	NA	NA	NA	NA	NA	NA	NA	NA	NA	NA	NA
ASB12	2.3805	2.9623	0.647180233017715	0.1696803	0.8287674	1.05	0.829464429616966	0.68	1.62	1.35	0.173046634001688	0.88	2.09	-0.0748560699667132	0.0955261634773815
ASB13	565.5409	564.4494	0.677906573972359	0.230923	0.3004277	1.26	0.303426229093466	0.81	1.94	1.3	0.234160458690737	0.84	2.01	-0.206923065310701	3.2894970372933e-06
ASB14	8.7006	13.9521	0.531191752088015	0.042683	0.5281593	1.15	0.530157586188546	0.74	1.78	1.72	0.0461848640459441	1.01	2.94	0.133218691297602	0.00292314878899368
ASB15	NA	NA	NA	NA	NA	NA	NA	NA	NA	NA	NA	NA	NA	NA	NA
ASB16	22.2551	23.8682	0.0401734453817432	0.0117956	0.0499507	1.55	0.0527522857573919	0.99	2.42	1.74	0.0132783208503811	1.12	2.7	0.0235670351395606	0.600180136275575
ASB17	NA	NA	NA	NA	NA	NA	NA	NA	NA	NA	NA	NA	NA	NA	NA
ASB18	NA	NA	NA	NA	NA	NA	NA	NA	NA	NA	NA	NA	NA	NA	NA
ASB1	355.9746	382.5045	0.72995847078418	0.2333858	0.783762	1.06	0.784645343161457	0.69	1.64	1.3	0.236640698188471	0.84	2.01	-0.019691549405369	0.661436614384087
ASB2	233.8671	240.5378	0.385396162399814	0.0833869	0.1088222	0.7	0.112127380156356	0.45	1.09	0.68	0.0865975556412388	0.44	1.06	-0.184907165602141	3.3588108190137e-05
ASB3	276.1578	298.1205	0.43131953679023	0.0987092	0.2451061	1.29	0.248305945765688	0.84	2	1.45	0.102056762569541	0.93	2.27	0.0400010922797563	0.37353303558601
ASB4	NA	NA	NA	NA	NA	NA	NA	NA	NA	NA	NA	NA	NA	NA	NA
ASB5	73.8381	114.4388	0.14575210096935	0.0224514	0.1410041	0.72	0.144357756249894	0.47	1.12	0.56	0.0249398651980507	0.34	0.93	-0.0558030269216954	0.214280866248026
ASB6	676.9695	714.2956	0.534171381284388	0.1506791	0.4225838	1.2	0.425074896722283	0.77	1.85	1.37	0.154012172904792	0.89	2.12	0.172438642272473	0.000111746760287605
ASB7	376.7465	374.7253	0.0359987986748604	0.0097841	0.0204214	1.68	0.0223386656557047	1.08	2.61	1.79	0.0111272746730952	1.14	2.79	-0.0445597260131242	0.321498488125726
ASB8	783.5267	751.2359	0.774493993007183	0.2779077	0.6436559	0.9	0.645157381007898	0.58	1.4	1.28	0.281003697316843	0.82	2	-0.1260699622615	0.00488225615981502
ASB9	20.9281	91.0232	0.770631413982347	0.0653178	0.5729981	0.88	0.574794104042458	0.57	1.36	1.73	0.0699189023798529	0.96	3.14	0.149822193008022	0.000806423853384607
ASCC1	341.7287	317.9323	0.0640888548853302	0.0142345	0.4707669	1.17	0.473027638372355	0.76	1.81	1.83	0.0161251580707997	1.12	2.98	0.0971877119775571	0.0302860692845614
ASCC2	1636.3289	1673.5382	0.011545558826129	0.0019186	0.0064131	0.54	0.0075024425960537	0.35	0.85	0.49	0.0024828412323793	0.31	0.78	-0.203856647656996	4.6180612313936e-06
ASCC3	842.7951	819.8791	0.320089566516429	0.0902879	0.1577062	1.37	0.161051976832113	0.88	2.11	1.45	0.0934676070860451	0.94	2.25	-0.0186856767881797	0.677734610563217
ASCL1	6.993	9.7658	0.886256608679974	0.3401318	0.8137204	0.95	0.814479094761083	0.62	1.46	1.24	0.342997466526808	0.8	1.92	0.05652454644319	0.208405248464769
ASCL2	19.6581	8.7865	0.664862172575476	0.1653212	0.4456603	0.84	0.448034778246349	0.55	1.31	1.47	0.169576196603496	0.85	2.53	-0.0338172740169726	0.4519174922959
ASCL3	NA	NA	NA	NA	NA	NA	NA	NA	NA	NA	NA	NA	NA	NA	NA
ASCL4	1.0841	3.2281	0.926132990275468	0.2947137	0.8475799	0.96	0.848200711736304	0.62	1.48	1.3	0.297980921878252	0.79	2.14	0.105905203728719	0.0181914853061923
ASF1A	395.7405	341.2766	0.984417028465956	0.4687424	0.9671968	1.01	0.967329515824648	0.65	1.56	1.19	0.471054265810653	0.74	1.9	0.0343778175746375	0.444451388795435
ASF1B	74.1607	91.0072	0.00125718074363416	0.0003253	0.0006374	2.22	0.000920736473661754	1.38	3.55	2.2	0.000483605134689813	1.41	3.42	0.35080443791956	7.72537204154308e-16
ASFMR1	0.2316	0.3625	0.514898113579329	0.1594959	0.2435744	1.3	0.246795870003469	0.84	2.01	1.36	0.162845751244969	0.88	2.1	0.101177406700756	0.0240888151823564
ASGR1	7.4516	8.1387	0.00272874796691474	0.0006879	0.0035746	1.97	0.00440716338813762	1.23	3.13	2.16	0.000969374278972368	1.37	3.41	-0.0134954130085093	0.764088639073456
ASGR2	2.9412	2.0329	0.310533573657693	0.083992	0.6890445	1.09	0.690329349251338	0.71	1.68	1.52	0.0875498123802021	0.94	2.47	-0.00407074888886779	0.927871545892667
ASH1L	1844.1679	1684.5563	0.00319541794234408	0.0007642	0.0296067	1.62	0.0318356725556685	1.04	2.5	2.23	0.0010808679813642	1.38	3.61	-0.031058503654811	0.489674988114599
ASH2L	925.0576	670.1626	0.0499129163704039	0.00113	0.666812	0.91	0.668198109255396	0.59	1.41	0.48	0.00152277202152795	0.3	0.75	0.0395514780724234	0.378932537157475
ASIP	0.5503	0.503	0.201180816171316	0.0455029	0.2123097	0.76	0.215599953788454	0.49	1.17	0.64	0.0481453814593775	0.42	1	-0.112030352763849	0.0124498202717813
ASL	787.7206	694.704	0.219340311181389	0.0283106	0.0926243	0.69	0.0958144923989489	0.44	1.07	0.61	0.0305766346196349	0.39	0.96	0.0212106922832994	0.637124584294654
ASMTL	1284.8859	1256.7042	0.112002020770766	0.0225595	0.0605302	0.66	0.0635213834992745	0.42	1.02	0.6	0.0246187877932097	0.39	0.94	-0.21599141291099	1.17048687475937e-06
ASMT	0.4806	0.4384	0.43542780921412	0.0946632	0.2042974	0.76	0.20761123358366	0.49	1.17	0.69	0.0978741355297313	0.45	1.07	-0.0181941013970768	0.685755159402721
ASNA1	1280.796	1726.5788	0.895246449844304	0.0777798	0.5929703	0.89	0.594676054298875	0.58	1.37	1.76	0.0830057404683988	0.93	3.32	0.120239968521841	0.00728424620227658
ASNSD1	887.9593	948.1168	0.726386177030081	0.141702	0.437621	0.84	0.440038415330986	0.54	1.3	0.68	0.145840232549121	0.4	1.14	-0.040716872852934	0.365035633307058
ASNS	584.2418	933.8843	0.137985300473572	0.0050589	0.3037989	1.25	0.306788575001774	0.81	1.94	1.98	0.00616640796561407	1.21	3.24	0.296287469398629	1.57748397697183e-11
ASPA	9.5962	3.7881	0.00673381295935129	7.87e-05	0.0101335	0.55	0.0115826132414247	0.35	0.88	0.42	0.000136633311395018	0.27	0.66	-0.211354554832075	1.99654086517001e-06
ASPDH	0.3726	0.3747	0.768848275171994	0.1945785	0.1912585	0.75	0.19458237241867	0.49	1.16	0.75	0.197896727619107	0.49	1.16	0.0967512583045668	0.031040416973792
ASPG	1.0932	1.0989	0.968401166980989	0.4460758	0.4086105	1.2	0.41117383848305	0.78	1.86	1.18	0.448458248212885	0.77	1.83	0.155454556889267	0.000505046201445854
ASPHD1	100.578	118.8743	0.802056965041942	0.2093846	0.7635491	1.07	0.764521128642716	0.69	1.65	0.75	0.212767342532353	0.48	1.18	0.0275059879726188	0.540685731639502
ASPHD2	81.5192	96.7742	0.325329119176873	0.0653343	0.6350326	0.9	0.636555343235082	0.58	1.39	0.65	0.0685722339541179	0.4	1.03	-0.0671885162155062	0.134709443427088
ASPH	1247.8236	1480.1065	0.340627957996654	0.0781129	0.4993794	1.16	0.501530469456006	0.75	1.8	1.49	0.0813147950534152	0.95	2.33	0.154757461239581	0.000535623344438566
ASPM	36.2955	43.12	3.37695087778501e-07	1e-07	8.8e-06	2.87	2.35224008282575e-05	1.76	4.68	3.34	6.66787441039318e-07	2.08	5.38	0.335951486737014	1.40984786274742e-14
ASPN	214.322	221.6931	1.16090232043706e-05	4e-06	1.17e-05	2.8	2.9168670852453e-05	1.73	4.53	2.91	1.15244903720058e-05	1.8	4.68	0.325231201683737	1.04273150983904e-13
ASPRV1	43.4389	46.557	0.136589442983896	0.0373351	0.1537549	1.37	0.15711927159006	0.89	2.12	1.58	0.039784862954298	1.02	2.43	-0.0710831010208686	0.113489131053748
ASPSCR1	665.6076	682.5548	0.0137032215791001	0.002748	0.0068722	0.55	0.00796010485931076	0.35	0.85	0.51	0.00340526847808309	0.32	0.8	-0.0844955929069625	0.0597917167027537
ASRGL1	943.4866	1651.9967	0.387504489201754	0.0536021	0.1651941	1.36	0.16860273421797	0.88	2.12	1.58	0.0567163007293244	0.99	2.53	0.112362646995878	0.0121901625326787
ASS1	1206.4224	846.6205	0.882434323903477	0.320521	0.4433919	1.18	0.44577525824641	0.77	1.83	1.28	0.323642486702718	0.78	2.09	0.089541306412006	0.0460241646642819
ASTE1	147.2927	153.2113	0.166692180804933	0.0395777	0.2348088	1.3	0.238033142323328	0.84	2.01	1.57	0.0420852469676215	1.02	2.43	0.168476620323982	0.000160984726464473
ASTL	0.5571	1.4073	0.702672388218574	0.1210365	0.524516	0.87	0.526532800436258	0.56	1.34	0.64	0.125636404255661	0.36	1.13	0.00685881219155298	0.878773913993587
ASTN1	5.7628	2.2658	0.312464475046742	0.0271112	0.4252599	0.84	0.427731875498268	0.54	1.3	0.6	0.029506949481045	0.37	0.95	-0.0558558462623124	0.213846738960602
ASTN2	2159.6331	1796.5946	0.0308560568929591	0.0041774	0.013552	0.57	0.0152336976188127	0.36	0.9	0.54	0.00498654483735594	0.35	0.83	-0.286325477747355	7.8326327461293e-11
ASXL1	1242.974	1238.6937	0.0101914800435821	0.003111	0.0057328	1.86	0.00675581157907756	1.19	2.9	1.94	0.0038313254033745	1.24	3.05	0.159651095913735	0.000352694722597968
ASXL2	323.3759	278.1871	0.0215616889463688	0.0063032	0.039814	1.57	0.0423366267315624	1.02	2.44	1.89	0.00745917564433529	1.19	3.01	-0.0370779109422133	0.409485968068613
ASXL3	15.2202	6.0531	0.304525047523991	0.0287771	0.3683678	0.82	0.371114570082842	0.53	1.27	0.6	0.0311986981069656	0.38	0.95	-0.161861487166947	0.000290876936171841
ASZ1	NA	NA	NA	NA	NA	NA	NA	NA	NA	NA	NA	NA	NA	NA	NA
ATAD1	1033.7452	1142.5896	0.837404306483323	0.2287354	0.696977	1.09	0.698241069520367	0.7	1.69	0.75	0.232241451390222	0.47	1.2	-0.195886539264807	1.08908627247531e-05
ATAD2B	270.6033	270.6033	1.80740931062132e-05	7.1e-06	7.1e-06	2.83	1.8914766830358e-05	1.76	4.55	2.83	1.8914766830358e-05	1.76	4.55	0.216588145817923	1.09180978822664e-06
ATAD2	679.589	696.2446	0.0285039079992974	0.0070747	0.0263055	1.64	0.0284697017724663	1.05	2.54	1.81	0.00819226805829698	1.17	2.8	0.237037515441166	8.91844361812663e-08
ATAD3A	748.5459	524.6637	0.71957630688818	0.0956443	0.6108065	0.89	0.612438130341673	0.58	1.38	1.99	0.103763755532401	0.87	4.58	0.00286063985159412	0.949278210544668
ATAD3B	349.2707	266.0256	0.066930005049563	0.0096902	0.7009326	1.09	0.702181105991592	0.7	1.69	2.15	0.0118950327152439	1.18	3.89	0.0449262986361901	0.317529736120907
ATAD3C	50.4695	46.495	0.545645775753228	0.1790318	0.6894613	1.09	0.690745725809345	0.71	1.69	1.35	0.182437171879237	0.87	2.11	-0.0253615054934364	0.572710778511318
ATAD5	27.1691	23.4081	0.0226873566429214	0.0047835	0.0855572	1.46	0.0887264462581682	0.94	2.27	2.03	0.005912450035512	1.23	3.37	0.234897818292197	1.17198729372223e-07
ATCAY	59.736	58.0319	0.0244016540241005	0.0043007	0.0091163	0.55	0.0104875296326367	0.35	0.87	0.52	0.0051986012471642	0.33	0.82	-0.197141184718802	9.53657139051149e-06
ATE1	204.507	184.6638	0.104292466057926	0.0267117	0.1663989	1.36	0.169752026207861	0.88	2.1	1.66	0.0289721867614244	1.05	2.61	-0.0990173159020845	0.027292361325156
ATF1	409.2253	548.6876	0.827581812625245	0.0937911	0.5127072	1.16	0.5147765576159	0.75	1.78	0.52	0.100969546011673	0.24	1.13	0.0698875705874377	0.119703759846615
ATF2	395.8888	386.8852	0.00740312282782383	0.0020744	0.0090948	1.77	0.0103752009561193	1.14	2.75	2	0.00263277982455046	1.27	3.13	-0.00372085143742475	0.934056524804574
ATF3	1005.0321	628.5599	0.0901396531223935	0.0109129	0.0631722	0.66	0.0661061676026298	0.43	1.03	0.57	0.0123186543312107	0.37	0.89	-0.0544094536170723	0.22596449523415
ATF4	7620.339	8221.6216	0.061035209256319	0.0106634	0.1405299	0.72	0.143874709442702	0.47	1.12	0.55	0.0121798174070827	0.34	0.88	-0.0503630975750729	0.262435306575613
ATF5	1376.6421	1175.4282	0.871887578618527	0.2175421	0.7924016	0.94	0.793250952380161	0.61	1.46	0.76	0.220926340679717	0.48	1.18	0.00789327246617547	0.860664544500339
ATF6B	2534.3058	2571.3115	0.0250634816296516	0.0058079	0.0135078	1.74	0.015063248156456	1.11	2.71	1.84	0.00679013747032275	1.18	2.86	0.143836548707631	0.00130317414572008
ATF6	1107.4144	1127.2783	0.621761387813936	0.1967728	0.2858717	1.27	0.288933561578227	0.82	1.96	1.33	0.200101783934839	0.86	2.06	-0.0749773729134861	0.0949886831615524
ATF7IP2	31.3294	58.3419	0.655286961299869	0.1588842	0.5447727	1.14	0.546695732184796	0.74	1.76	1.38	0.162310901622338	0.88	2.15	-0.0322315748071345	0.47341638065263
ATF7IP	512.3885	500.3452	0.0299024868959648	0.0086922	0.0361651	1.59	0.038579211230109	1.02	2.46	1.8	0.00995998868279957	1.15	2.81	-0.0317445039180592	0.480130938442121
ATF7	1330.1697	1283.1843	0.0502933428805178	0.0141669	0.2755458	1.27	0.278648658640333	0.82	1.97	1.74	0.0157733669847839	1.11	2.72	0.00136439428746076	0.97579546255519
ATG10	118.4	131.7999	0.502649475719047	0.1507879	0.1103639	1.43	0.113725952599866	0.92	2.23	1.37	0.15414763228072	0.89	2.12	-0.000109039604987269	0.998065328804366
ATG12	424.7495	358.2225	0.754484380106978	0.0930799	0.365177	1.22	0.367917242160029	0.79	1.89	0.64	0.0971361616789368	0.38	1.08	0.0985606838359358	0.028014633600231
ATG16L1	841.7213	784.9928	0.915684551442539	0.3418834	0.9534981	1.01	0.953686039159324	0.66	1.56	1.25	0.344865512754375	0.78	2.01	0.0194371675240517	0.665543616333214
ATG16L2	196.9072	209.8781	0.000922209431354628	0.0003104	0.0003538	2.31	0.000548291176890925	1.44	3.73	2.29	0.000480173306137255	1.44	3.65	0.095302405181041	0.0336608806334102
ATG2A	936.3038	913.9593	0.012576339534479	0.003389	0.0110968	1.77	0.0125831336242687	1.13	2.78	1.99	0.00420835618986404	1.24	3.19	0.0637545458675741	0.155847431003418
ATG2B	1041.6908	1000.5005	0.761070165612716	0.2666374	0.6723649	1.1	0.673729126919043	0.71	1.69	1.28	0.269770684873073	0.83	1.98	-0.000852457651009726	0.984875876930016
ATG3	607.952	695.7399	0.12550596255423	0.0097622	0.8500274	1.04	0.85064157398577	0.67	1.61	1.83	0.0112428106533741	1.15	2.92	0.137851789844719	0.00206877077731716
ATG4A	327.9595	294.2981	0.088820137448954	0.0073188	0.0395635	0.64	0.0420808543406659	0.41	0.98	0.55	0.00846074399867014	0.35	0.86	0.00227785570446332	0.959601577454637
ATG4B	1323.8167	1261.2436	0.793526800497766	0.1968488	0.5109446	0.86	0.513034341169886	0.56	1.34	0.75	0.200221147481755	0.48	1.16	-0.0572859883421415	0.20233175266282
ATG4C	165.4029	158.813	0.446291646923617	0.1312487	0.2447325	1.29	0.247923933279523	0.84	2	1.4	0.134640223407914	0.9	2.19	0.0248359956872217	0.580693354745547
ATG4D	555.8276	499.9402	0.515278309363283	0.0702114	0.4917039	0.86	0.493871652069542	0.56	1.33	0.66	0.0734452160921339	0.42	1.04	0.0332082271908594	0.460109164965776
ATG5	758.5693	767.8448	0.763793247640749	0.2724704	0.4072398	1.2	0.409785018304745	0.78	1.85	1.27	0.27557411802198	0.82	1.96	-0.152999755367202	0.000620522209967694
ATG7	679.6902	686.035	0.741052815913812	0.195966	0.5540644	0.88	0.55594536257963	0.57	1.36	0.75	0.199321431502248	0.48	1.16	-0.0510684095147125	0.255802462298874
ATG9A	1684.4284	1967.3282	0.970425766412103	0.2886133	0.5003355	1.16	0.50246382930934	0.75	1.8	0.75	0.292271109737149	0.43	1.29	-0.161813257587341	0.000292110290821899
ATG9B	35.84	46.6564	0.197136466559617	0.0546839	0.0527798	1.55	0.0556443032474073	0.99	2.42	1.52	0.0574451572493762	0.99	2.35	0.108259749763401	0.0157563315316373
ATHL1	394.9625	340.5814	0.00712111930593115	0.0021401	0.0229632	1.67	0.0250543066064733	1.07	2.61	2.09	0.00278784928652331	1.29	3.38	0.115821738072137	0.00975847191978862
ATIC	1409.3686	1396.7033	0.125346900394255	0.036047	0.0679066	1.5	0.0709092620972309	0.97	2.32	1.6	0.0385169179144071	1.02	2.48	0.0745625233561767	0.0968368856242916
ATL1	374.8698	382.2437	0.107973488290312	0.0201066	0.0710802	0.67	0.0742002015299229	0.43	1.04	0.59	0.0221466766369433	0.37	0.93	0.0354708872019847	0.430096071294417
ATL2	989.936	1070.2128	0.45632825590681	0.1147454	0.4716489	1.17	0.47391397012837	0.76	1.81	1.43	0.118160377651879	0.91	2.23	0.0789058600729361	0.0788498163892888
ATL3	292.1162	251.0638	0.0887018472652067	0.0226489	0.1434243	1.38	0.14679166277784	0.89	2.14	1.75	0.0250271076522307	1.07	2.85	0.149334967046372	0.000839111548546582
ATMIN	1771.9313	1774.3354	0.19417381533773	0.0464456	0.0522522	0.64	0.0551224378568437	0.41	1.01	0.63	0.0492681070216987	0.4	1	-0.237022479232814	8.93566144800093e-08
ATM	857.0191	783.3402	0.206142409441245	0.049339	0.3759651	1.22	0.37865329521001	0.79	1.88	1.58	0.0521937014438882	1	2.5	0.00728877284823974	0.871238736447041
ATN1	4619.2118	4894.6043	0.608004625685715	0.1894472	0.357616	1.23	0.360389220718023	0.79	1.9	1.34	0.19280985985194	0.86	2.07	0.0717123491573374	0.110321498396113
ATOH1	1.3812	5.4479	0.974387420220408	0.3284797	0.5993467	1.12	0.601028473567759	0.73	1.74	0.78	0.331680839431765	0.47	1.29	0.062142581600001	0.166596134023789
ATOH7	2.0471	1.7693	0.295144212784856	0.0711363	0.8044844	1.06	0.805294830654223	0.68	1.64	1.54	0.074532136781385	0.96	2.49	0.16087018197797	0.000317230751796105
ATOH8	314.9214	355.8585	0.950530604816903	0.329547	0.9703205	0.99	0.970440627196686	0.64	1.53	0.8	0.332505017842027	0.51	1.26	-0.0341707042039906	0.447201807719646
ATOX1	758.8336	547.1223	0.878592820144226	0.1739215	0.6118787	0.89	0.613509894564178	0.58	1.38	1.7	0.18077477623831	0.78	3.68	-0.0791767684997638	0.0778243326376177
ATP10A	228.7166	386.6536	0.777413559219805	0.0723735	0.7313797	0.93	0.732489258403414	0.6	1.43	1.68	0.0768383224285994	0.95	2.99	-0.0139862012207417	0.755776729294023
ATP10B	0.9298	1.677	0.375802502861265	0.0848691	0.7312516	1.08	0.732362145565611	0.7	1.67	1.47	0.0880930887079769	0.94	2.29	0.0405900705937666	0.366532130618239
ATP10D	315.2503	218.0862	0.540664340571652	0.1438283	0.5425752	1.14	0.54451329595429	0.74	1.77	1.45	0.147692663661788	0.88	2.41	-0.00139704789051378	0.975216366863631
ATP11A	754.0029	670.5167	0.233459384523127	0.0692116	0.2624	1.28	0.265537381546579	0.83	1.98	1.51	0.0722894968795474	0.96	2.36	0.0921586326399363	0.0400011400714317
ATP11B	2836.9375	3677.4105	0.198965543343526	0.0329748	0.4658313	1.17	0.468120290659162	0.76	1.81	1.62	0.0354475393755482	1.03	2.55	0.0640129947409279	0.154174013371193
ATP11C	461.5717	395.2779	0.0318498251563343	0.0067056	0.4135388	1.2	0.416055149058451	0.78	1.85	1.96	0.00803454101345435	1.19	3.22	-0.0399522934574825	0.374116762352948
ATP12A	3.4762	2.7149	0.172684055787195	0.0505824	0.105473	1.43	0.108730507454694	0.92	2.22	1.56	0.0533927370335714	0.99	2.43	0.112287378639556	0.0122485551017461
ATP13A1	1995.1574	1843.5948	0.853712848324166	0.2162208	0.7277231	1.08	0.728843579120726	0.7	1.67	0.76	0.219582459470416	0.49	1.18	-0.0161979911015659	0.718679463686027
ATP13A2	1422.4691	1604.6541	0.184054290281333	0.0337086	0.7156202	0.92	0.716791571271241	0.6	1.42	0.58	0.0366173192238646	0.35	0.97	-0.0879684926808468	0.0499971648923323
ATP13A3	1853.5912	2032.6303	0.224876274590674	0.048614	0.1687171	1.35	0.172073974890794	0.88	2.1	1.54	0.0513136301313959	1	2.38	0.0758232478364983	0.0913075407429762
ATP13A4	1.0822	0.3743	0.867617036566044	0.1875239	0.7944784	1.06	0.795321845937137	0.68	1.64	0.72	0.19124852530633	0.45	1.17	0.0151052026425242	0.736931933951207
ATP13A5	NA	NA	NA	NA	NA	NA	NA	NA	NA	NA	NA	NA	NA	NA	NA
ATP1A1	15807.2071	14349.0005	0.177937420894574	0.0289058	0.0679214	0.66	0.0709846477869761	0.43	1.04	0.62	0.0311118247251726	0.4	0.96	-0.0321544645039172	0.474475948685351
ATP1A2	429.4141	211.8893	0.0440805008660111	0.0034176	0.1889136	0.74	0.192288914864652	0.48	1.16	0.53	0.00414521805749879	0.34	0.82	-0.0778655361252225	0.082890095176906
ATP1A3	5.0491	5.576	0.000918858425368278	0.0002629	0.0011624	2.09	0.0015580916536525	1.32	3.31	2.25	0.000403953063719542	1.44	3.53	0.172326497517786	0.000112920043567576
ATP1A4	0.999	3.7024	0.893981909997979	0.110293	0.5854275	0.89	0.5871728736987	0.57	1.37	0.49	0.119579771734867	0.2	1.2	0.0325611585190509	0.468902249038902
ATP1B1	1094.48	875.0322	0.107038228396422	0.0203651	0.2981992	0.8	0.301204426471396	0.51	1.23	0.6	0.0222602501320224	0.39	0.93	0.120911626298389	0.00696186401096958
ATP1B2	76.9675	29.5243	0.438982700427846	0.0386642	0.9180692	1.02	0.918403930500816	0.66	1.58	0.6	0.0415955821811472	0.36	0.98	-0.103036919320243	0.021596710098281
ATP1B3	1619.5406	1919.6625	0.505264486010835	0.0925871	0.8736427	0.97	0.874156913977825	0.63	1.49	0.64	0.0965314214725749	0.38	1.08	-0.00332098767250613	0.941129576224426
ATP1B4	NA	NA	NA	NA	NA	NA	NA	NA	NA	NA	NA	NA	NA	NA	NA
ATP2A1	11.0588	17.7217	0.140484370088405	0.0203242	0.758008	0.93	0.759001303460295	0.61	1.44	0.53	0.0230340599899629	0.31	0.92	-0.0392408728359378	0.382690473049508
ATP2A2	5489.4326	6234.1727	0.288125831482031	0.0570173	0.205384	1.32	0.208691417219327	0.85	2.05	1.54	0.0600162684023282	0.98	2.43	-0.0223042821532291	0.619859062950285
ATP2A3	923.8234	1074.7149	0.616911531514262	0.1693674	0.5896899	1.13	0.59141074329811	0.73	1.74	1.35	0.172743072319315	0.88	2.1	-0.0578730701430266	0.197737567216883
ATP2B1	969.8039	1111.9971	0.114019151467474	0.0267254	0.2983618	1.26	0.301386323527673	0.81	1.95	1.62	0.0288594409230493	1.05	2.5	0.156360723852727	0.000467721537373079
ATP2B2	2.2375	2.4793	0.264163345938651	0.0794505	0.2343478	1.3	0.237586383890982	0.84	2.01	1.47	0.0825360362715681	0.95	2.27	0.0507145531336487	0.25911551473732
ATP2B3	NA	NA	NA	NA	NA	NA	NA	NA	NA	NA	NA	NA	NA	NA	NA
ATP2B4	1597.6116	1431.3124	0.8212791230678	0.2226609	0.65728	0.91	0.658713301064728	0.59	1.4	0.76	0.225889126782	0.49	1.18	-0.181420339816824	4.73947162214776e-05
ATP2C1	7844.9068	8236.9223	0.641467506417283	0.1554693	0.4081441	0.83	0.410688349236831	0.54	1.29	0.72	0.158948097359492	0.46	1.13	-0.0284521398816305	0.526845546379932
ATP2C2	809.9215	618.9217	0.82217592286012	0.2129088	0.7965304	1.06	0.797364967793314	0.69	1.64	0.76	0.216192678165202	0.49	1.18	-0.0830602548795433	0.0642790940056571
ATP4A	NA	NA	NA	NA	NA	NA	NA	NA	NA	NA	NA	NA	NA	NA	NA
ATP4B	NA	NA	NA	NA	NA	NA	NA	NA	NA	NA	NA	NA	NA	NA	NA
ATP5A1	10090.5692	9068.5711	0.0994973896123958	0.0099639	0.1349201	0.72	0.13831809521454	0.46	1.11	0.57	0.0113081757286631	0.37	0.88	-0.131618397230678	0.00328589392873023
ATP5B	12891.8156	13557.1444	0.237244707521069	0.055525	0.2218534	1.31	0.225113860146569	0.85	2.02	1.53	0.0583828482028618	0.99	2.37	0.0359196093891877	0.424281592270928
ATP5C1	2718.7395	2418.8835	0.755506709861742	0.1689941	0.7062234	0.92	0.707438027602053	0.6	1.42	0.73	0.172494976467631	0.46	1.15	0.0282215601770685	0.530201747689884
ATP5D	1659.9409	1529.1662	0.190917193099998	0.0279095	0.0725399	0.67	0.075579855157587	0.43	1.04	0.62	0.0300879430396226	0.4	0.95	-0.10071053416286	0.0247522397099884
ATP5EP2	26.2582	21.9837	0.046712090824909	0.0060473	0.0465225	0.64	0.0492791010691583	0.41	1	0.55	0.00705348600324729	0.36	0.85	-0.0974490418627715	0.0298419571150046
ATP5E	3435.4971	4232.1687	0.942660992703379	0.3865554	0.4407253	0.84	0.443145367528462	0.54	1.3	1.22	0.38922720938875	0.78	1.91	-0.0135011712955432	0.763990958259068
ATP5F1	2833.8102	2787.3122	0.562273844280848	0.1276477	0.2131044	0.76	0.216422537223606	0.49	1.18	0.72	0.130972930769818	0.46	1.1	-0.0664309456894863	0.139171601632089
ATP5G1	1222.5081	1216.2719	0.616934933693692	0.1475745	0.2133707	0.76	0.216653212948698	0.49	1.17	0.73	0.150925638872985	0.47	1.12	-0.00645670561878931	0.885830875446068
ATP5G2	6763.6888	6221.9653	0.278161174036185	0.0482608	0.1338464	0.72	0.137212346828869	0.46	1.11	0.65	0.0509552366656738	0.42	1	-0.0856440589286667	0.0563905991832753
ATP5G3	2814.7304	2779.5584	0.980827306653367	0.4837157	0.7112196	1.09	0.71241261977976	0.7	1.68	1.17	0.485922026135725	0.75	1.81	0.0830691308891905	0.0642505155467511
ATP5H	2260.6178	2754.4437	0.719605087907737	0.1538965	0.5002682	0.86	0.502392098349309	0.56	1.33	0.69	0.157798328256887	0.42	1.15	0.0171480390420413	0.702939708148253
ATP5I	1646.5811	1900.9485	0.31378349479947	0.0715417	0.9302106	1.02	0.930496162788766	0.66	1.58	0.66	0.0746950758667975	0.42	1.04	-0.0202906341543493	0.651804599156608
ATP5J2	2170.2479	2212.5699	0.92466400135559	0.3928461	0.6717422	1.1	0.673106007613273	0.71	1.7	1.21	0.395457911627527	0.78	1.87	0.0892058838037571	0.0468484540832288
ATP5J	1527.3216	1621.3597	0.197509673559312	0.0421488	0.6392031	0.9	0.640708168255219	0.58	1.39	0.62	0.0449939816117122	0.39	0.99	0.0120334116597627	0.789006448622735
ATP5L2	0.5084	1.0302	0.10786240676306	0.0107017	0.0411376	0.64	0.0436855156591441	0.41	0.99	0.47	0.0129768031380575	0.26	0.85	-0.0747311023104699	0.09608241788259
ATP5L	2992.5285	3045.7538	0.18678645580847	0.0357427	0.2596056	0.78	0.262754023975438	0.51	1.2	0.63	0.0381828600257522	0.4	0.97	0.00518232957375153	0.908253221441493
ATP5O	2424.9102	2244.1736	0.455541621216971	0.088686	0.4410811	0.84	0.443473012427881	0.55	1.3	0.69	0.0918996812009186	0.44	1.06	-0.0311099828960572	0.488955262381034
ATP5SL	787.6767	812.2974	0.00093207422507711	0.0001285	0.0078979	0.55	0.00912581488045261	0.35	0.86	0.39	0.000236519382430078	0.23	0.64	-0.203189960591898	4.96818918659171e-06
ATP5S	171.0319	164.9408	0.335803821528323	0.0726125	0.101048	0.69	0.104347952746377	0.45	1.08	0.67	0.0756465656702975	0.43	1.04	0.0074944740322766	0.86763784031336
ATP6AP1L	46.3605	48.5774	0.138516483324291	0.0353274	0.0720868	1.5	0.0752114725010919	0.96	2.35	1.59	0.037748011938236	1.03	2.47	0.0807119152342333	0.0722160074003033
ATP6AP1	7245.9297	7939.3498	0.130055044567798	0.0189358	0.5561446	0.88	0.558023085690914	0.57	1.36	0.55	0.0212430257218946	0.33	0.92	-0.108870419378293	0.0151734542528008
ATP6AP2	2712.7848	2362.3624	0.327247250455599	0.0721787	0.5983062	1.12	0.599992435282989	0.73	1.73	1.61	0.0759568981254914	0.95	2.72	0.0847218851291629	0.0591084662279365
ATP6V0A1	1722.0156	1801.4436	0.417039819827875	0.0859465	0.417771	0.84	0.420268062282232	0.54	1.29	0.68	0.08922028368083	0.43	1.06	-0.086303931064602	0.0545101352494307
ATP6V0A2	462.8713	371.2256	0.497427425663552	0.0459411	0.8300364	1.05	0.830731105612395	0.68	1.62	0.62	0.0489457331573354	0.38	1	0.0083016373237362	0.8535351829635
ATP6V0A4	1.4903	6.5141	0.16873063604377	0.012885	0.8706707	0.96	0.871198465907946	0.62	1.49	0.44	0.0159618571082207	0.23	0.86	-0.0713720194374243	0.112025959346751
ATP6V0B	3568.7042	3910.2478	0.0133298392024475	0.0025418	0.0204958	0.6	0.0223869980590408	0.39	0.93	0.5	0.00318380382538574	0.31	0.79	-0.00456823406799644	0.919085289860832
ATP6V0C	3504.044	4210.8101	0.415016803233583	0.0734626	0.9661898	1.01	0.966326993709743	0.65	1.56	0.63	0.0771202817780212	0.38	1.05	0.120293674924675	0.007257985442467
ATP6V0D1	2211.6857	2208.4496	0.096516605592419	0.0219965	0.0393866	0.63	0.0419620504474416	0.4	0.98	0.6	0.024026011927942	0.38	0.93	-0.164914590397363	0.000221991911289857
ATP6V0D2	6.8552	3.9458	0.747491457499529	0.1760802	0.5847972	0.89	0.586551677640766	0.57	1.37	0.74	0.17944285647021	0.48	1.15	-0.0742606719488852	0.0981996031628329
ATP6V0E1	3915.3534	4250.8491	0.119140050423711	0.0187936	0.0687544	0.67	0.071750381842568	0.43	1.04	0.56	0.02097665393618	0.34	0.92	-0.0205434783785283	0.647756597803985
ATP6V0E2	3682.6603	4904.4748	0.560634707053118	0.1465851	0.3508078	1.23	0.353609400875625	0.79	1.9	1.39	0.150017344728191	0.89	2.17	0.10525487029235	0.0189194895007696
ATP6V1A	1875.1356	2419.1689	0.0876663822086325	0.0037348	0.5289545	1.15	0.530969886960104	0.74	1.78	1.98	0.00461400540453472	1.23	3.18	0.102961590081363	0.0216931384530911
ATP6V1B1	25.0309	71.2769	0.578844767184515	0.0722217	0.9968149	1	0.996827748420896	0.65	1.54	1.59	0.0760451514658884	0.95	2.66	0.0349078466989148	0.437456721013595
ATP6V1B2	1545.6274	1557.5262	0.317050288109969	0.0643421	0.1482824	0.72	0.151713261630626	0.46	1.13	0.66	0.0674371985639635	0.42	1.03	0.0581630913136714	0.195496304225256
ATP6V1C1	1255.5123	1087.9588	0.0893110710175156	0.0095093	0.4695973	1.17	0.471858814586351	0.76	1.81	2.33	0.0121493085207328	1.2	4.53	0.269161902678502	1.07167436438221e-09
ATP6V1C2	79.168	158.6315	0.468600392908116	0.042719	0.7430612	0.93	0.744116967560269	0.6	1.44	1.69	0.0460031968355109	1.01	2.82	0.132517697544851	0.00307730876948914
ATP6V1D	1355.4665	1338.2859	0.000648675612197338	0.0001196	0.0001329	0.42	0.000226200752538874	0.26	0.66	0.42	0.000202835401562407	0.27	0.66	-0.0508050373281904	0.258265531321973
ATP6V1E1	2306.8904	2328.1853	0.1081177840214	0.0204087	0.0274026	0.61	0.0295896450957923	0.4	0.95	0.6	0.0223555384786356	0.38	0.93	0.00766638579501462	0.864630539516663
ATP6V1E2	105.0463	84.4575	0.293823574299869	0.0247704	0.7001293	0.92	0.701367051885096	0.6	1.42	0.6	0.027021687803328	0.38	0.94	0.000723192673049839	0.987169054066444
ATP6V1F	1853.9495	1791.8805	0.917168442639817	0.2897374	0.5639956	0.88	0.565847509826971	0.57	1.36	0.79	0.292796084734509	0.51	1.22	0.107180877423207	0.0168342005085713
ATP6V1G1	6096.3995	5900.6986	0.0322187646502496	0.0046821	0.0667123	0.67	0.069704094610617	0.43	1.03	0.54	0.00556331961137158	0.35	0.83	0.100359354678737	0.0252616076144586
ATP6V1G2	18.5185	18.6182	0.0437944580114068	0.0127034	0.0103715	1.78	0.0117922730849588	1.14	2.78	1.74	0.0142669825816354	1.12	2.72	0.147135227768986	0.00100251069274882
ATP6V1G3	NA	NA	NA	NA	NA	NA	NA	NA	NA	NA	NA	NA	NA	NA	NA
ATP6V1H	1292.8029	1404.0723	0.36536076889419	0.0987312	0.3030341	1.26	0.30602730818992	0.81	1.94	1.44	0.101980727244709	0.93	2.23	0.0702182476535401	0.117958823362741
ATP7A	581.6873	413.562	0.769530804226852	0.1689249	0.261458	1.28	0.264601434382279	0.83	1.98	1.51	0.173617267093478	0.83	2.74	0.0527707667719176	0.240274497935128
ATP7B	403.006	355.3895	0.715029062611521	0.1709016	0.3893031	0.83	0.391942974749199	0.53	1.28	0.74	0.174236182836418	0.48	1.14	-0.0412032702701584	0.359330620428883
ATP8A1	2117.0006	3592.1215	0.384079533643	0.0077808	0.5640459	1.14	0.565882696893964	0.74	1.75	2.06	0.0094905379492104	1.19	3.56	0.146167422004573	0.00108331163727026
ATP8A2	15.9936	21.3424	0.416839101473925	0.1326118	0.27658	1.28	0.279712673575403	0.82	1.99	1.4	0.135973255197817	0.9	2.16	0.111682125015016	0.0127271570231546
ATP8B1	2324.2662	2042.4595	0.0154633848672798	0.0024372	0.0131969	0.57	0.0148504794743342	0.36	0.89	0.51	0.00302907503657257	0.33	0.8	-0.214447029199771	1.40016763724273e-06
ATP8B2	1429.321	1538.7497	0.854410119463448	0.2457261	0.4961566	0.86	0.498315035379259	0.55	1.33	0.76	0.249077987050882	0.48	1.21	-0.0698575554779675	0.119863138034228
ATP8B3	8.9153	9.78	0.0198249501607175	0.0045131	0.0689959	1.5	0.0720291176960898	0.96	2.32	1.86	0.00537254922777974	1.2	2.88	0.131320149914296	0.00335785476264573
ATP8B4	98.8526	64.7285	0.544394284832242	0.0980866	0.4939251	0.86	0.496077201642722	0.56	1.33	0.69	0.101369576543707	0.45	1.07	0.0638932378864268	0.154947720648795
ATP8B5P	33.9154	29.1082	0.0203835697452118	0.0014053	0.0736309	0.67	0.0766615410102802	0.44	1.04	0.5	0.00182144756806812	0.32	0.77	-0.0478374329756378	0.287153081637213
ATP9A	2640.2444	2643.7355	0.236294177842106	0.0641713	0.0463226	1.55	0.048976777647577	1	2.41	1.5	0.0670997879615542	0.97	2.33	0.0445401375414523	0.321711470603019
ATP9B	542.0814	395.4869	0.692500476723241	0.0652819	0.5284172	0.87	0.530421314196577	0.56	1.35	0.63	0.0688566946992325	0.38	1.04	-0.111137765850942	0.0131716238765399
ATPAF1	1460.7242	1665.8361	0.289132616017182	0.0495484	0.2587038	1.28	0.261856182309344	0.83	1.98	1.57	0.0524378627802848	1	2.46	0.068703957149004	0.126115136000663
ATPAF2	411.7676	385.8741	0.0776921566184886	0.0134342	0.1319608	0.72	0.135297544897066	0.46	1.11	0.58	0.0149867553083559	0.38	0.9	-0.0480060451727981	0.285455691061122
ATPBD4	119.1508	127.1891	0.272317988629403	0.0766285	0.2892175	1.27	0.29225136298382	0.82	1.97	1.48	0.0796601443753325	0.95	2.29	0.129331184947655	0.00387548397383533
ATPIF1	2362.5468	2669.4581	0.473263907846554	0.1196616	0.9502637	1.01	0.950465656325302	0.66	1.57	0.69	0.123205938103809	0.43	1.1	-0.0197002882445829	0.66129570503912
ATRIP	289.7729	281.6116	0.492346592424869	0.156719	0.2792603	1.27	0.282358839615252	0.82	1.97	1.38	0.160199971112233	0.88	2.17	-0.0685740826867991	0.126834572126424
ATRNL1	48.0436	42.7635	0.102605095691774	0.018121	0.1102673	0.7	0.113575608493208	0.45	1.09	0.6	0.0199354752777322	0.39	0.92	-0.124495989935799	0.00544791293323665
ATRN	1575.4246	1352.5118	0.194915610768705	0.0475782	0.1689133	1.35	0.172254117581931	0.88	2.09	1.65	0.0507053343701486	1	2.71	-0.0286523795535038	0.523939756712826
ATRX	1698.3196	1496.5504	0.010730171138117	0.0022058	0.0265809	1.63	0.0287298209541711	1.05	2.52	2.16	0.00290891734496412	1.3	3.58	-0.0434051595624308	0.334208639835562
ATR	627.8481	650.6444	0.0279168427925743	0.0075471	0.0078208	1.8	0.00901594251598792	1.16	2.81	1.8	0.00870643763820589	1.16	2.79	0.107355786549329	0.0166551878520724
ATXN10	2642.0781	2090.5181	0.485212970571267	0.0194407	0.4459411	1.18	0.448311380259996	0.77	1.82	0.53	0.0219700912634507	0.31	0.91	0.15299928725222	0.000620546396678563
ATXN1L	813.8205	941.7233	0.944536846170756	0.357251	0.7654693	0.94	0.766441998696467	0.6	1.45	1.24	0.36018050857882	0.79	1.95	-0.0504673517718727	0.26144749764299
ATXN1	840.8099	754.3602	0.637988959323213	0.162835	0.2721074	0.78	0.275240128646301	0.5	1.22	0.74	0.166165588753517	0.48	1.14	-0.00418016525304508	0.925938316048168
ATXN2L	2216.9094	2537.2915	0.000904372778672855	3.12e-05	0.0175346	1.7	0.0193630694842464	1.09	2.65	2.44	5.94338862293098e-05	1.58	3.78	0.332778310153372	2.57013571248072e-14
ATXN2	1071.5609	1058.0338	0.191191753880059	0.0549833	0.0796682	1.48	0.0827920286354547	0.95	2.3	1.54	0.0578503954052174	0.99	2.4	0.0402452171727033	0.370621284121694
ATXN3L	NA	NA	NA	NA	NA	NA	NA	NA	NA	NA	NA	NA	NA	NA	NA
ATXN3	453.9406	418.5442	0.138904133321073	0.0346581	0.1572231	1.37	0.160596274879212	0.88	2.12	1.7	0.03751421032492	1.03	2.79	0.0979102132431394	0.0290718391601231
ATXN7L1	211.3229	165.1715	0.118411136705	0.0240499	0.7381784	1.08	0.739259731811421	0.7	1.66	1.81	0.026738878220795	1.07	3.05	-0.0209222306183484	0.641712235238714
ATXN7L2	61.7565	56.3837	0.264340740560615	0.0701822	0.5965922	1.12	0.598293203797201	0.73	1.74	1.54	0.0735087728857378	0.96	2.46	0.0899485191308715	0.0450398532936751
ATXN7L3B	3463.7078	4452.7979	0.640233690126772	0.0512964	0.4656856	1.17	0.467966699162258	0.76	1.82	1.73	0.0552555274075704	0.99	3.03	0.0536735239507158	0.232314238771742
ATXN7L3	1219.0026	1175.8946	0.387565325478705	0.1094775	0.2191879	1.32	0.222504199289504	0.85	2.05	1.45	0.112988766915011	0.92	2.3	0.236495663949048	9.55958420377382e-08
ATXN7	576.5629	603.0855	0.00455682570921219	0.0010899	0.0050316	1.88	0.00598901316428591	1.2	2.95	2.06	0.00144700457817826	1.32	3.2	0.239659630185547	6.35852473651446e-08
ATXN8OS	NA	NA	NA	NA	NA	NA	NA	NA	NA	NA	NA	NA	NA	NA	NA
AUH	698.0479	567.3736	0.196083363117391	0.0247203	0.4049728	0.83	0.407550450245425	0.54	1.29	0.61	0.0267864008449943	0.39	0.94	-0.0997116541796554	0.0262248154558919
AUP1	2687.237	3054.3613	0.00307764826576277	0.000342	0.0358124	0.63	0.0382309600634023	0.41	0.98	0.4	0.000565477010206483	0.23	0.67	-0.047836519249088	0.287162298432433
AURKAIP1	1689.9163	1689.9163	0.0328245311188926	0.0065719	0.0065719	0.55	0.00763704022212364	0.35	0.85	0.55	0.00763704022212364	0.35	0.85	-0.113789251373812	0.011128970956128
AURKAPS1	13.6612	25.3508	0.764804709124815	0.1094172	0.28591	0.79	0.288965653210738	0.51	1.22	0.59	0.114972105736787	0.3	1.14	0.183581094550408	3.83164732195386e-05
AURKA	59.8321	77.2128	8.24010048715523e-05	9.4e-06	2.29e-05	2.78	5.34810864455393e-05	1.69	4.57	2.58	2.10280875396762e-05	1.67	4	0.347124956135468	1.60940206665966e-15
AURKB	27.0149	29.8373	0.00445992294020293	0.0013251	0.0018006	2.06	0.00234631960691312	1.29	3.28	2.05	0.00174618875526678	1.31	3.22	0.306945673509868	2.64830339543735e-12
AURKC	8.7201	13.7288	0.36495255107545	0.057607	0.8387641	1.05	0.83942266884147	0.68	1.62	1.56	0.0607257942363454	0.98	2.49	0.100712128074948	0.0247499481914513
AUTS2	605.9191	810.2179	0.0462160641720137	0.0046272	0.0545906	1.53	0.0574076179853188	0.99	2.37	1.88	0.00552935087764017	1.2	2.93	0.160093183965893	0.000339427347159863
AVEN	263.927	248.7431	0.347192185003392	0.0737731	0.1314834	0.72	0.134828168275255	0.46	1.11	0.68	0.0768097053142216	0.44	1.04	-0.112222101270432	0.0122993966545626
AVIL	15.677	16.8781	0.00420398439218909	0.0011883	0.005611	1.87	0.00664769353198624	1.19	2.95	2.06	0.00158129398801765	1.32	3.24	0.221267915095379	6.28321978143589e-07
AVL9	324.7889	273.4932	0.483049539470328	0.1364662	0.7953169	1.06	0.796151897603338	0.69	1.63	1.43	0.140099170470986	0.89	2.28	0.0331102521352039	0.461434619551918
AVPI1	181.8533	135.7558	0.177704354116675	0.0237312	0.4498227	0.85	0.452179333991243	0.55	1.31	0.61	0.0257970330575535	0.39	0.94	-0.12403530513283	0.00562428393389183
AVPR1A	15.8301	18.6204	0.289926343161346	0.0593485	0.2281204	1.3	0.231361076110517	0.84	2.01	1.52	0.0622017940328521	0.98	2.35	-0.0412213199006788	0.359119994646789
AVPR1B	0.3612	1.3774	0.430510317372861	0.0379159	0.9362755	1.02	0.93653383417511	0.66	1.57	1.71	0.0410535908111055	1.02	2.85	0.132502770562519	0.00308067037254941
AVPR2	14.5414	12.0391	0.571824635752957	0.1709762	0.4511629	1.18	0.453508676851858	0.77	1.82	1.38	0.174525455440868	0.87	2.18	-0.0462330668262232	0.30364344597288
AVP	NA	NA	NA	NA	NA	NA	NA	NA	NA	NA	NA	NA	NA	NA	NA
AWAT1	NA	NA	NA	NA	NA	NA	NA	NA	NA	NA	NA	NA	NA	NA	NA
AWAT2	NA	NA	NA	NA	NA	NA	NA	NA	NA	NA	NA	NA	NA	NA	NA
AXIN1	897.2418	810.159	0.128095533702718	0.01949	0.2068426	1.33	0.210227181460195	0.85	2.09	2	0.022558428259448	1.1	3.62	0.28468209207824	1.01417472841694e-10
AXIN2	528.0127	390.8641	0.70828604244908	0.2048566	0.8367118	1.05	0.837379997109021	0.68	1.62	1.38	0.208509773054633	0.84	2.27	-0.0488967440235677	0.276601527547554
AXL	659.5895	795.8615	0.20185710255922	0.0427354	0.3463536	1.23	0.349165146446571	0.8	1.9	1.56	0.0453211611276592	1.01	2.41	0.0898246197839957	0.0453374512232998
AZGP1	24088.7762	9596.5517	0.00550826016302935	0.0001404	0.0064454	0.54	0.00756794708521991	0.34	0.85	0.44	0.000225982216317422	0.28	0.68	-0.214643780051829	1.36866940145008e-06
AZI1	306.8362	322.0266	0.00988800042573513	0.0029946	0.0042867	1.94	0.00521240096191533	1.22	3.1	1.96	0.00370626821650777	1.24	3.08	0.150923292894453	0.000736843761690536
AZI2	1031.5125	847.1575	0.701760013661161	0.0823705	0.7591222	0.93	0.760130830553349	0.6	1.45	0.64	0.0861083234074154	0.39	1.06	-0.00378890629226175	0.932853227289517
AZIN1	3699.1084	3903.382	0.0716196647251237	0.0183322	0.0682957	1.5	0.0713101689103076	0.97	2.33	1.68	0.0201401017504379	1.08	2.59	0.274591248728959	4.77696696681854e-10
AZU1	0.3292	0.2755	0.44759018593695	0.143636	0.3483051	1.23	0.351110247706266	0.8	1.9	1.38	0.147026169116271	0.89	2.15	0.0642729172232584	0.152504820130462
B2M	35162.1622	25961.998	0.151433774894445	0.0160157	0.2909074	0.79	0.293954545726507	0.51	1.22	0.58	0.0177214085115149	0.38	0.91	-0.123618687098463	0.00578818856613681
B3GALNT1	323.1056	154.7541	0.926460722489617	0.2303013	0.5313206	0.87	0.533312735158971	0.56	1.35	1.52	0.235416073675462	0.76	3.05	-0.19391682695142	1.33925124228185e-05
B3GALNT2	1040.3766	825.8731	0.698233633120639	0.1996644	0.9310157	1.02	0.931299056668483	0.66	1.58	1.39	0.203347242782279	0.84	2.31	-0.194343223775882	1.28085185560686e-05
B3GALT1	1.6978	1.6941	0.851691116583097	0.3241152	0.2981489	1.26	0.301156058531586	0.81	1.94	1.24	0.32701934479189	0.8	1.92	0.0674714114092033	0.133071730418606
B3GALT2	43.956	58.6552	0.232552096693295	0.0341151	0.5177465	0.86	0.519826986307398	0.56	1.35	0.58	0.0371461713179204	0.35	0.97	-0.22309374564838	5.04804647864258e-07
B3GALT4	265.7108	248.8292	0.000988524078998461	0.0001129	0.0065124	0.54	0.00762258897309487	0.35	0.85	0.43	0.000187083593663484	0.28	0.67	-0.176362872038156	7.72190170705138e-05
B3GALT5	2.0309	0.5025	0.167400200165443	0.0250696	0.1807272	1.34	0.184067244853866	0.87	2.08	1.95	0.0283783517939379	1.07	3.53	0.0751719117988972	0.0941317481034956
B3GALT6	817.341	884.5843	0.0228908548325482	0.0034071	0.0786126	0.68	0.0816819783668967	0.44	1.05	0.51	0.00418046732456534	0.32	0.81	-0.0247459056905869	0.582067034241785
B3GALTL	167.3045	135.785	0.0107186166593153	0.0002246	0.0291481	0.61	0.0314616875300368	0.39	0.96	0.44	0.000348710454210699	0.28	0.69	-0.258973446819402	4.65281593478685e-09
B3GAT1	628.0713	677.4132	0.00333031197643859	0.0004694	0.0016921	0.49	0.00218617745494176	0.31	0.77	0.44	0.000695343581020302	0.27	0.71	-0.281537903593143	1.65483107746774e-10
B3GAT2	7.5289	6.5996	0.00552174438706876	0.0015573	0.0042035	1.9	0.00505706632410052	1.21	2.96	2.15	0.00210117551141287	1.32	3.51	0.123840343852626	0.00570045813903671
B3GAT3	1392.5137	1344.6281	0.00332127409953144	0.0004456	0.0069021	0.55	0.00802761867396107	0.35	0.85	0.46	0.000643433306815711	0.3	0.72	-0.125797858040857	0.00497608921472284
B3GNT1	836.6967	1023.6178	0.95209023272152	0.2730513	0.5757466	1.13	0.577533967463383	0.73	1.75	0.75	0.276666739217313	0.44	1.26	-0.0763336389850485	0.0891422707432232
B3GNT2	321.9495	192.402	0.4244847607532	0.0122409	0.3843184	0.83	0.386963857651022	0.53	1.27	0.52	0.0142347982740378	0.31	0.88	0.0607282231122799	0.176476669986405
B3GNT3	36.2832	63.2885	0.613203819384212	0.1564022	0.8207131	1.05	0.821450639132832	0.68	1.63	1.38	0.159861242149672	0.88	2.15	0.00529627293536613	0.906245175969332
B3GNT4	6.1551	3.4994	0.147556113803914	0.0141804	0.5716214	1.13	0.573422687370198	0.73	1.75	2.31	0.0176534466484954	1.16	4.63	0.272107161977745	6.92899954569531e-10
B3GNT5	295.8872	155.5447	0.698140836874334	0.1458023	0.5961449	1.12	0.597836798119792	0.73	1.73	1.55	0.150573653500109	0.85	2.8	0.039575694573196	0.378640502184012
B3GNT6	17.715	205.5806	0.230882335665842	0.0208789	0.3401778	1.23	0.343019759000796	0.8	1.91	1.72	0.0230087798033166	1.08	2.73	0.141199751483755	0.00160094615619944
B3GNT7	69.3512	105.2976	0.603529706061587	0.0821671	0.5119106	0.86	0.513990595613771	0.56	1.34	0.59	0.0868645198381598	0.33	1.08	-0.0605123354835113	0.178022366798589
B3GNT8	34.8631	19.0745	0.999767601046269	0.5812935	0.7448368	1.07	0.745885317414989	0.7	1.66	1.15	0.58306299663291	0.7	1.87	-0.080077818297722	0.0744911990144183
B3GNT9	250.9543	213.2827	0.869016656579505	0.2473783	0.9625515	0.99	0.962702872528544	0.64	1.53	0.77	0.250588837881446	0.5	1.2	-0.0701795013507883	0.118162247282843
B3GNTL1	104.4619	115.5347	0.880589848495721	0.2668929	0.3413969	0.81	0.344230054331717	0.53	1.25	0.78	0.270086326520677	0.5	1.22	-0.0798975063586073	0.0751487300779927
B4GALNT1	35.0162	13.5284	0.949973034713457	0.1560169	0.5850211	1.13	0.58677489713776	0.73	1.74	0.68	0.160315337305395	0.39	1.17	-0.0728285842643139	0.104874111297202
B4GALNT2	NA	NA	NA	NA	NA	NA	NA	NA	NA	NA	NA	NA	NA	NA	NA
B4GALNT3	119.0828	192.0863	0.700926525635806	0.1300109	0.8874864	1.03	0.887944357203819	0.67	1.59	1.47	0.134028403606561	0.89	2.44	0.128265435755637	0.00418164195402138
B4GALNT4	372.4138	395.3824	1.96501414093353e-05	6.4e-06	1.37e-05	2.81	3.40967971882433e-05	1.72	4.58	2.84	1.71691468662249e-05	1.76	4.57	0.23278894547219	1.53016603077592e-07
B4GALT1	3102.0115	2239.8133	0.0775028742219975	0.0017392	0.2591514	0.78	0.262317108012018	0.5	1.21	0.49	0.00226441468293415	0.31	0.77	-0.0971033722381796	0.0304306020261436
B4GALT2	1129.3658	1351.4527	0.672849154484916	0.1272235	0.4278318	0.84	0.430285380623743	0.54	1.3	0.66	0.131426605365807	0.39	1.13	-0.0163349186231696	0.716403401853076
B4GALT3	1315.768	1179.193	0.41646995721549	0.0885098	0.8521918	0.96	0.852793481269113	0.62	1.48	0.68	0.0917509727763127	0.44	1.06	0.0744187972675106	0.0974838491962072
B4GALT4	559.736	607.8376	0.248608550623222	0.0546163	0.5167964	1.15	0.518845832563151	0.75	1.78	1.53	0.0574876665608492	0.99	2.39	0.147819183969566	0.000948803135059914
B4GALT5	1135.5272	1194.7108	0.750800970159453	0.2631904	0.2778826	1.27	0.280977648542862	0.82	1.97	1.28	0.266320494049814	0.83	1.97	0.0620463257830651	0.16725513153416
B4GALT6	144.9445	119.559	0.0163264472630879	0.0016907	0.0337228	0.62	0.0361367857074154	0.4	0.97	0.51	0.00215409062693295	0.33	0.78	-0.249662861820778	1.68651550122196e-08
B4GALT7	720.5594	789.3052	0.0607456315996908	0.0109258	0.0331774	0.63	0.0355336737547378	0.4	0.97	0.54	0.0125645867498628	0.33	0.88	-0.0946440376552492	0.0349126086463633
B9D1	219.5791	193.3292	0.200643770560057	0.0313668	0.0805946	0.68	0.083736838209862	0.44	1.05	0.62	0.033668912308659	0.4	0.96	-0.044088620180617	0.326646196315306
B9D2	103.4483	113.5718	0.193636008346533	0.0339256	0.0651805	0.67	0.0681425302389213	0.43	1.03	0.6	0.0365520006584806	0.38	0.97	-0.173906052008526	9.74136878487411e-05
BAALC	12.2304	8.7044	0.38588883848807	0.063226	0.5231728	0.87	0.525202762680541	0.56	1.34	0.66	0.0661811961362625	0.43	1.03	-0.125018039456958	0.00525407744617138
BAAT	0.6796	1.7455	0.0404477582645122	0.0026985	0.0419772	1.58	0.0446204493676802	1.01	2.46	1.96	0.00336139769116461	1.25	3.07	0.0368176960651352	0.412782917174022
BACE1	866.5414	1001.003	0.0690172733965838	0.0058887	0.0259393	1.65	0.028092795630637	1.05	2.57	1.86	0.00694776636655026	1.19	2.93	0.110069448494923	0.0140838369217777
BACE2	2369.8496	2518.0653	0.0234016873752063	0.0036221	0.0505341	0.64	0.0533665054105776	0.41	1.01	0.5	0.00449568965101643	0.31	0.81	-0.151907314651654	0.000679409104084762
BACH1	1042.3247	1047.9532	0.762345159429225	0.2039472	0.2499596	0.78	0.253141634366876	0.5	1.2	0.75	0.207257266985503	0.49	1.17	-0.0518429388849718	0.248653506602993
BACH2	57.7949	87.3626	0.104923069432611	0.0076815	0.2021604	1.33	0.205471798798044	0.86	2.05	1.86	0.00896710034571924	1.17	2.95	0.0274791219897288	0.541081353251227
BAD	1355.4934	1939.2578	0.404350875171819	0.0371983	0.8061152	0.95	0.806909664658739	0.61	1.46	0.5	0.0417462225061922	0.26	0.97	-0.0127938358517129	0.776017426534487
BAG1	1716.5457	1795.6669	0.0579915026634144	0.0126792	0.104149	0.7	0.107398944096513	0.45	1.08	0.57	0.0142689277745923	0.36	0.89	-0.0949135258207115	0.0343955311453871
BAG2	580.9905	558.1273	0.408697191237932	0.0902679	0.2314839	0.77	0.234725530600278	0.5	1.19	0.69	0.0934446403090464	0.45	1.06	0.00824107551367782	0.854591751752847
BAG3	1449.8382	1372.6093	0.184163637281753	0.032075	0.1292009	0.71	0.132570724180806	0.46	1.11	0.62	0.0343768976642654	0.4	0.97	-0.0730358509954758	0.103886458998573
BAG4	118.3255	93.7188	0.4079459767301	0.1093416	0.6579347	1.1	0.659368733272778	0.71	1.7	1.47	0.112871895885724	0.91	2.35	0.0636565049241011	0.156485813890867
BAG5	1117.5917	1153.6692	0.145254418337361	0.0298797	0.1366207	0.72	0.139981602030366	0.47	1.11	0.6	0.0323284326884835	0.38	0.96	-0.0451944519969871	0.314646899858202
BAGE2	2.0169	2.7537	0.540278997158941	0.1581675	0.1961688	1.33	0.199494353550213	0.86	2.05	1.37	0.161572278226504	0.88	2.12	0.0533576467788846	0.235078056319274
BAGE	NA	NA	NA	NA	NA	NA	NA	NA	NA	NA	NA	NA	NA	NA	NA
BAHCC1	545.9252	562.9496	0.0291757224965883	0.0081798	0.0289086	1.63	0.0311796570942156	1.04	2.53	1.79	0.00939366195654012	1.15	2.77	0.161229243800042	0.000307437819233957
BAHD1	737.8076	601.9672	0.976980459320408	0.3671459	0.9667835	1.01	0.966917824151188	0.65	1.56	1.3	0.370398836582143	0.73	2.32	0.0335482819920149	0.45552525554278
BAI1	19.8874	14.6189	0.00275931464574819	0.0005804	0.2212014	1.31	0.224476682824543	0.85	2.03	2.47	0.000918837573789744	1.45	4.22	0.12882282150126	0.00401889522187021
BAI2	80.55	78.3476	0.142254835353482	0.041733	0.0912142	1.46	0.0944161575565967	0.94	2.26	1.59	0.0443681322659467	1.01	2.48	0.0411436204319396	0.360027240053516
BAI3	5.9247	1.4166	0.206985220050833	0.0007787	0.0653699	0.66	0.0683926444355951	0.42	1.03	0.42	0.00117826729425685	0.25	0.71	-0.029803166196537	0.507400335837303
BAIAP2L1	2355.1212	2103.2302	0.290269377835362	0.0701204	0.2188002	1.31	0.222081854841149	0.85	2.03	1.57	0.073689654642451	0.96	2.58	0.12228516902589	0.00634207707881711
BAIAP2L2	14.3296	12.536	0.246609565754589	0.068522	0.165037	1.37	0.168468808032028	0.88	2.13	1.54	0.0718344655911737	0.96	2.47	0.0646978415766779	0.149805585283136
BAIAP2	4173.4791	4595.4078	0.00119941290398723	0.0001346	0.0086168	0.55	0.00988331348592852	0.35	0.87	0.37	0.000251811036053096	0.22	0.63	-0.166722247935917	0.000188742617250496
BAIAP3	717.9106	602.7331	0.665305677584218	0.1725228	0.3389991	0.81	0.341842566134634	0.52	1.25	0.74	0.175944840919315	0.47	1.15	-0.0573793416581433	0.201596079909519
BAK1	294.5789	309.9571	0.415445633771364	0.1257984	0.3589173	1.23	0.361699963159933	0.79	1.91	1.4	0.129099480050795	0.91	2.16	0.147685982719874	0.000959049679532093
BAMBI	349.3724	890.432	0.580831603168492	0.0330782	0.5995192	0.89	0.601197514495736	0.58	1.37	0.39	0.0407402213032193	0.16	0.96	0.0600487928536722	0.181375111099825
BANF1	2473.6783	2483.9744	0.585701027631301	0.1944886	0.1472778	1.38	0.150690837165936	0.89	2.15	1.34	0.19784608624928	0.86	2.07	0.0628086880810017	0.162088995142476
BANF2	NA	NA	NA	NA	NA	NA	NA	NA	NA	NA	NA	NA	NA	NA	NA
BANK1	313.2231	468.0507	0.109991629063562	0.0192121	0.0451677	1.56	0.0478540448013424	1	2.43	1.68	0.0210979692880172	1.08	2.61	0.157322265678177	0.00043093255652897
BANP	233.3099	229.1905	0.400448678613077	0.1260978	0.3374868	1.24	0.34034475806223	0.8	1.91	1.41	0.129523744524381	0.9	2.21	0.112515168474831	0.0120725912028587
BAP1	1888.947	1910.2151	0.00718674747534642	0.0021832	0.0031112	1.97	0.00386617803135125	1.24	3.13	2	0.00277090751421161	1.27	3.14	0.132751622104601	0.00302506203930015
BARD1	45.2145	52.9292	0.000834294480579372	0.0001887	0.0050611	1.87	0.00601144573131984	1.2	2.93	2.26	0.000295278178662706	1.45	3.52	0.173307753255023	0.000103035026204653
BARHL1	NA	NA	NA	NA	NA	NA	NA	NA	NA	NA	NA	NA	NA	NA	NA
BARHL2	NA	NA	NA	NA	NA	NA	NA	NA	NA	NA	NA	NA	NA	NA	NA
BARX1	1.6978	1.222	0.128433644433885	0.0358995	0.0896833	1.46	0.0929172137289889	0.94	2.27	1.63	0.0385640679903975	1.03	2.6	0.197717057750016	8.970142562869e-06
BARX2	164.9485	98.3819	0.420890298241779	0.0694502	0.1707827	0.73	0.174203582541915	0.47	1.15	0.66	0.0725511817563429	0.43	1.04	-0.0348485220943287	0.438236460458002
BASE	NA	NA	NA	NA	NA	NA	NA	NA	NA	NA	NA	NA	NA	NA	NA
BASP1	2535.295	3310.7284	0.884436443500009	0.2243043	0.7126092	0.92	0.713800677676898	0.6	1.42	0.74	0.227975722392038	0.45	1.21	0.103393509436126	0.0211452738563986
BAT1	4857.6412	4565.1797	0.0111238536631679	0.0028661	0.024351	1.66	0.0264979615193	1.06	2.59	2.09	0.00368208248272961	1.27	3.43	0.139400097096483	0.00183874371187695
BAT2L1	4875.9138	4224.133	0.140875458085465	0.0350309	0.0755607	1.48	0.0786333804833962	0.96	2.29	1.66	0.0377451608182994	1.03	2.67	0.111185393188913	0.0131321973556358
BAT2L2	2929.9299	2758.6532	0.0324472560757162	0.0085677	0.0275908	1.63	0.0297795935409743	1.05	2.53	1.84	0.00989069062825021	1.16	2.93	-0.0103812021656717	0.817426077750449
BAT2	9483.7189	9023.9362	0.0622430415830048	0.0170105	0.0527191	1.53	0.0554949012155637	0.99	2.37	1.73	0.0188452337618242	1.09	2.72	0.0514057267878094	0.25267168921838
BAT3	5133.3162	4941.0745	0.97432507301974	0.4645389	0.8969635	1.03	0.897380820589707	0.67	1.59	1.18	0.466843621032378	0.76	1.85	0.0268717656941027	0.550063413588723
BAT4	466.2513	450.9001	0.83904037509286	0.2261348	0.3102742	0.8	0.313233106456995	0.52	1.23	0.77	0.229378608311293	0.5	1.18	-0.0843426910832004	0.060257064635368
BAT5	1477.2279	1193.1207	0.242880542735165	0.0106745	0.7730613	0.94	0.773989618284245	0.61	1.45	0.54	0.0122570816897651	0.34	0.88	-0.0725617978348169	0.106156304709653
BATF2	38.633	61.016	0.232591393607766	0.0273972	0.3442455	1.23	0.347065679300521	0.8	1.9	1.66	0.0297607573483818	1.05	2.63	0.0850278896603159	0.0581948258596004
BATF3	12.0182	10.7492	0.490025359406857	0.1420891	0.1119156	1.43	0.11528014400828	0.92	2.23	1.41	0.145665119711857	0.89	2.23	0.0741311167452346	0.0987891482315902
BATF	33.0208	37.5988	0.172660998022982	0.0462912	0.1269486	1.41	0.130334816927519	0.9	2.19	1.55	0.0489526501253268	1	2.39	0.11472756090603	0.0104764004410915
BAX	844.9883	831.4972	0.777796661206675	0.2150718	0.3354246	0.81	0.338288438636687	0.52	1.25	0.76	0.218350636443297	0.49	1.18	-0.0168237827704373	0.708297911803789
BAZ1A	864.8985	878.4098	0.754370807778221	0.2693484	0.2539411	1.29	0.257104931756145	0.83	1.99	1.27	0.27245215810952	0.83	1.97	0.0909783623647948	0.0426292171133993
BAZ1B	2161.0103	1813.0445	0.323349805826252	0.0637923	0.553966	1.14	0.555847456005618	0.74	1.76	1.67	0.0677085043453141	0.96	2.89	-0.00510801823889932	0.909563139975732
BAZ2A	2344.1707	2367.7149	0.00305886670677829	0.0008577	0.0005218	2.17	0.000747062607094451	1.38	3.41	2.1	0.00116907577469993	1.34	3.29	0.0932275997826822	0.0377404503834301
BAZ2B	681.3939	771.2853	0.0827476323013702	0.0106836	0.0517128	1.53	0.0544659502093929	0.99	2.37	1.77	0.0121065525561855	1.13	2.75	-0.010373301126237	0.817562592196448
BBC3	107.5712	168.8843	0.380080667718791	0.0410214	0.3895179	1.21	0.392149127463115	0.78	1.87	1.63	0.0438767932423133	1.01	2.63	0.271764564044398	7.29152810456908e-10
BBOX1	6.3382	5.4393	0.3638323455772	0.1136418	0.2970037	1.26	0.300012659349111	0.81	1.94	1.43	0.116968677682143	0.92	2.22	0.0601742628041191	0.180463025498097
BBS10	378.2525	365.5222	0.0628200145428528	0.0181288	0.0259863	1.64	0.0281066834440261	1.05	2.55	1.71	0.0199716770369245	1.09	2.68	0.140749091900179	0.00165768787610915
BBS12	85.9572	79.3212	0.329776649819578	0.0949396	0.5418513	1.14	0.54379192988122	0.74	1.77	1.48	0.0983592206992475	0.93	2.34	0.0242321901440404	0.589928863890539
BBS1	1119.6624	1310.5413	0.864057688938773	0.1160501	0.9474575	1.01	0.947676935344721	0.65	1.58	1.6	0.121100243018644	0.88	2.91	-0.043663359782339	0.33133854651712
BBS2	799.4565	957.438	0.75178945752913	0.1176195	0.4216011	0.84	0.424103610028185	0.54	1.3	0.62	0.122722232972946	0.33	1.14	-0.199122500559935	7.71921695840267e-06
BBS4	977.0115	951.4643	0.0868437934671537	0.018475	0.0260381	0.61	0.0281873443995493	0.39	0.95	0.59	0.0203196162876453	0.38	0.92	-0.0814836513005583	0.0695238329228418
BBS5	214.2632	210.1882	0.8592751542544	0.3377684	0.4551621	1.18	0.457490408990601	0.76	1.82	1.24	0.340618932100643	0.8	1.91	0.0575200854173279	0.200490624823686
BBS7	232.8928	238.8503	0.102772523110415	0.0223857	0.0616293	1.51	0.0645175365686821	0.98	2.33	1.65	0.0243566130090662	1.07	2.55	0.0658507017221827	0.142665357424392
BBS9	234.5053	226.6554	0.198843519225976	0.0578968	0.241183	1.3	0.24438622027964	0.84	2.01	1.54	0.0608398873887869	0.98	2.42	0.178754043067104	6.14067131667348e-05
BBX	1545.1768	1593.4146	0.482222077692413	0.1417799	0.21318	1.32	0.216466638042972	0.85	2.04	1.39	0.145177101883711	0.89	2.15	0.0100862286419066	0.822526350776821
BCAM	20669.3653	13477.1599	0.000115526162903762	0	0.0031803	0.52	0.00388492975533616	0.33	0.81	0.29	6.23291098733603e-08	0.19	0.46	-0.22071230656279	6.71349739166354e-07
BCAN	2.9963	2.9557	0.891942085483116	0.314418	0.3579167	0.81	0.360693683951918	0.53	1.26	0.8	0.317376047437588	0.52	1.24	-0.0435382927723761	0.332726772235068
BCAP29	1556.0115	1610.2362	0.671169753381024	0.1557561	0.5756199	0.88	0.577413673532449	0.57	1.37	0.72	0.159326143963048	0.45	1.14	-0.0241662081437681	0.59094216773908
BCAP31	6177.2928	5686.0987	0.0289333073398491	0.0029444	0.0687538	0.67	0.0717480107273165	0.43	1.04	0.53	0.00360107876557947	0.34	0.81	-0.0624184659034475	0.164718126937775
BCAR1	1255.7923	1442.2796	0.00689715426855649	0.0006478	0.121898	0.71	0.12522769032753	0.46	1.1	0.39	0.00104407941315054	0.22	0.69	-0.108835735880766	0.0152060449829818
BCAR3	263.2293	216.4948	0.161698633557443	0.0237461	0.9527031	1.01	0.952896034414175	0.66	1.57	0.61	0.0257740103968654	0.39	0.94	-0.0758995517100052	0.0909811768359606
BCAR4	NA	NA	NA	NA	NA	NA	NA	NA	NA	NA	NA	NA	NA	NA	NA
BCAS1	1397.9304	1092.0443	0.0112087086569874	0.0014268	0.0600772	0.66	0.0630344146861804	0.42	1.02	0.5	0.00184422628178693	0.32	0.77	-0.274586841232175	4.78013615589146e-10
BCAS2	794.3668	1007.9077	0.997466597772901	0.3008251	0.7816677	1.06	0.782560063275106	0.69	1.64	1.44	0.30556571010278	0.72	2.88	0.0489817585108042	0.275766290013007
BCAS3	680.7512	721.6195	0.0679278690414956	0.0095021	0.2554188	0.77	0.258640557081884	0.5	1.21	0.5	0.0113205882378746	0.29	0.86	-0.319332011858879	3.03337639911502e-13
BCAS4	396.209	603.5738	0.101770968713878	0.0119642	0.1947313	1.33	0.198088924132391	0.86	2.07	1.76	0.0134826540244055	1.12	2.75	0.189254779711102	2.16683539889583e-05
BCAT1	63.5714	47.4538	0.0426795069885015	0.0111284	0.0358121	1.59	0.0382556938555889	1.03	2.46	1.86	0.0128194275930322	1.14	3.04	0.0677940271941869	0.131222871241192
BCAT2	1661.0968	1686.8388	0.00116376610841962	0.0001912	0.0002976	0.44	0.00045841082426612	0.28	0.7	0.42	0.000314424840803129	0.26	0.67	-0.177388922872949	7.00137993756419e-05
BCCIP	1405.0163	1604.6358	0.759438968926386	0.2256309	0.7594562	0.93	0.76044543298588	0.61	1.44	1.32	0.229012380997381	0.84	2.08	0.060607651309083	0.17733869722266
BCDIN3D	292.2171	333.9663	0.671796803489168	0.1592648	0.7429416	0.93	0.74399631468733	0.6	1.44	1.39	0.162877669140237	0.87	2.22	-0.0419335127693758	0.350871046833062
BCHE	45.2319	20.5689	0.58500424215693	0.0949556	0.5804477	0.88	0.582233833618435	0.57	1.37	0.68	0.0982295518738729	0.44	1.07	0.0568777225094981	0.205572020699805
BCKDHA	1446.8019	1698.167	0.611765900319619	0.1168433	0.7886016	0.94	0.78947121409174	0.61	1.46	1.47	0.120644545162765	0.9	2.38	-0.140549545081366	0.00168339687252386
BCKDHB	637.3218	587.8881	0.483744984546668	0.0995411	0.3189195	0.8	0.321860866307824	0.52	1.24	0.7	0.102754939541704	0.45	1.08	-0.0943137993664924	0.035555259088728
BCKDK	1400.1857	1298.9407	0.0372018334738208	0.0045333	0.0846106	0.68	0.0877735937778908	0.44	1.06	0.54	0.00538424235811752	0.35	0.83	-0.0842175571206969	0.0606401263767022
BCL10	342.9297	387.0715	0.00275276915757497	0.0002784	0.0109657	0.57	0.0124273566771118	0.36	0.88	0.36	0.000520905903006685	0.2	0.64	-0.103349099914639	0.0212010449396756
BCL11A	88.7306	67.7134	0.347414461006878	0.0680712	0.3141401	0.8	0.317109062785848	0.51	1.24	0.67	0.0710217678686255	0.43	1.03	-0.0841362512501768	0.06089009761508
BCL11B	36.0656	45.2459	0.0194743287536988	0.003436	0.0997993	1.44	0.103034524680932	0.93	2.22	1.89	0.00415018907035414	1.22	2.93	0.0758393310445393	0.0912386723538852
BCL2A1	22.1277	44.958	0.680776178903844	0.1331287	0.739065	0.93	0.740138692530977	0.6	1.43	1.46	0.137016104832273	0.89	2.39	0.0961819702943119	0.0320484656556258
BCL2L10	8.4349	15.2801	0.156411337708027	0.0191985	0.1228538	0.71	0.126212508689911	0.46	1.1	0.52	0.0219358724259082	0.3	0.91	-0.125631309962207	0.00503432111512961
BCL2L11	652.5472	523.4631	0.00359753102996555	0.0003673	0.013839	1.72	0.0154029600466712	1.11	2.68	3.12	0.000761222376143622	1.61	6.06	0.194359119390738	1.27872232801694e-05
BCL2L12	308.6668	372.0998	0.484593334005616	0.1081844	0.7872639	1.06	0.788139346933963	0.69	1.64	1.44	0.111535321032854	0.92	2.27	0.0752773557313799	0.0936698612778972
BCL2L13	1428.6051	1375.5198	0.0439116470732759	0.0064275	0.091502	0.69	0.0947406142355843	0.44	1.07	0.55	0.00746709457804995	0.36	0.85	-0.10455554492077	0.019730554850461
BCL2L14	48.7177	59.4789	3.39166907679314e-05	5.2e-06	1.25e-05	0.37	2.89558239157106e-05	0.23	0.59	0.32	1.58683861537501e-05	0.19	0.53	-0.187328782390873	2.63445447857758e-05
BCL2L15	6.9485	17.0213	0.828588213933792	0.1710473	0.9599578	1.01	0.960120362463086	0.65	1.56	0.64	0.176201761987367	0.34	1.22	0.0198033312150187	0.65963509285332
BCL2L1	2993.1034	2741.4567	0.0489277970788677	0.0038768	0.0582678	0.66	0.0611201284178895	0.43	1.02	0.53	0.00466149153710993	0.34	0.82	-0.0444563496990392	0.322623519337708
BCL2L2	2055.376	1757.2041	0.22060633320048	0.023382	0.656466	0.91	0.657899507888305	0.59	1.4	0.6	0.0255226861460978	0.38	0.94	-0.0698902312439433	0.119689639930888
BCL2	409.7003	568.3417	0.257921669363783	0.0411429	0.8389935	1.05	0.839650132935554	0.68	1.61	1.6	0.0438758924926792	1.01	2.52	0.071728357947179	0.110241827909851
BCL3	835.0669	1032.5444	0.00104908573571902	0.0001498	0.0092499	0.56	0.0105365378988109	0.36	0.87	0.38	0.000278747102140597	0.22	0.64	-0.0902982091884908	0.0442087660597387
BCL6B	107.9003	158.0042	0.157629704205791	0.0305399	0.9802391	0.99	0.980319364277693	0.64	1.54	1.62	0.0328559393755317	1.04	2.51	0.180625267774882	5.12202212979127e-05
BCL6	816.7488	1093.0571	0.883346008817306	0.2292649	0.7084516	1.09	0.709653856190863	0.7	1.68	0.74	0.232844619195164	0.45	1.22	-0.0150963296514146	0.737080759953615
BCL7A	493.292	642.5532	0.121242964754264	0.00736	0.3313853	1.24	0.33425969549551	0.8	1.92	1.88	0.00864777624677049	1.17	3.01	0.218037578046692	9.2127393678594e-07
BCL7B	933.7656	909.6197	0.0408598757901725	0.0058036	0.0391504	0.63	0.0416388491794049	0.41	0.98	0.55	0.00678461825679066	0.35	0.85	-0.0278533646236048	0.535583370691919
BCL7C	630.6154	532.4499	0.999775864938109	0.4715386	0.8924081	0.97	0.892844294076207	0.63	1.5	0.85	0.473877128384815	0.54	1.34	-0.071182446993488	0.112984328832212
BCL8	43.8024	3.9254	0.556602004988017	0.0439628	0.5635734	1.14	0.565410683934404	0.74	1.75	2.46	0.0521869947481041	0.99	6.08	0.0657124910136262	0.143507364540451
BCL9L	1481.9461	1281.5569	0.149875455514179	0.0340674	0.0441573	1.56	0.0467821289537067	1.01	2.42	1.73	0.0370702914916266	1.03	2.89	0.133159809673836	0.00293582219712555
BCL9	1479.7857	1963.6323	0.0136852452113949	0.0001403	0.3861284	1.21	0.388765792720141	0.78	1.87	2.38	0.00023636287763773	1.5	3.78	0.0263777934066233	0.557422256734348
BCLAF1	3011.27	3251.191	0.5596425648983	0.1629284	0.3261584	1.24	0.329059129284738	0.8	1.92	1.36	0.166317923182889	0.88	2.11	-0.0164186294656865	0.715013162775923
BCMO1	8.2873	6.3574	0.0120797944120099	0.0011135	0.0460026	0.64	0.048700058128216	0.41	1	0.49	0.00146603192166572	0.32	0.76	-0.0178102475840013	0.692042814444216
BCO2	11.6934	12.6374	0.65422016056424	0.2186924	0.2942324	1.26	0.297287199277163	0.81	1.96	1.31	0.221965328698058	0.85	2.03	0.0319477957223885	0.477322165730533
BCORL1	343.9992	384.5921	0.0872780484261794	0.02011	0.1517081	1.37	0.15506481389856	0.89	2.12	1.66	0.0219982499649779	1.08	2.56	0.0629563046359115	0.161102699242865
BCORL2	1.8188	2.5421	0.00131426976004424	0.000262	0.002732	1.98	0.00341346259702646	1.25	3.13	2.22	0.000396409978651424	1.43	3.44	0.0730157236587961	0.103982044117718
BCOR	1506.2382	1333.9292	0.02421704854344	0.0060112	0.0259979	1.64	0.028143290634837	1.05	2.55	1.9	0.00710939117616671	1.19	3.04	0.188524757663315	2.33395835037069e-05
BCR	1440.7895	1559.6125	0.112103077726292	0.0257828	0.5400217	1.15	0.541968180907254	0.74	1.77	1.63	0.0278887611887912	1.05	2.51	0.126144861792756	0.00485670924680983
BCS1L	487.8554	443.5136	0.412621644541942	0.0657716	0.9940506	1	0.994074869815474	0.65	1.55	0.66	0.0688530060745213	0.42	1.03	0.00315096839695379	0.944138423900046
BCYRN1	NA	NA	NA	NA	NA	NA	NA	NA	NA	NA	NA	NA	NA	NA	NA
BDH1	1093.7719	1862.6053	0.525744310064646	0.0167786	0.7434103	0.93	0.74446473519703	0.6	1.44	1.99	0.019494353971815	1.12	3.53	-0.0331756477567794	0.460549679651885
BDH2	300.4719	244.8513	0.444312054065051	0.0871358	0.6380087	0.9	0.639515915881633	0.58	1.39	0.69	0.0902718670543485	0.45	1.06	-0.0717229119306634	0.110268925857094
BDKRB1	3.7054	5.4087	0.610838124161356	0.1500035	0.9484548	1.01	0.948664288069674	0.66	1.57	0.71	0.153548594090821	0.45	1.14	0.108173672486027	0.0158400505682177
BDKRB2	75.7483	75.6248	0.523626752127908	0.1237921	0.134639	0.72	0.13798880251631	0.47	1.11	0.71	0.127121457295347	0.46	1.1	0.00208793848428699	0.962967291603838
BDNFOS	82.2135	80.3832	0.118960972131796	0.031326	0.0369562	1.59	0.0394360973060945	1.02	2.47	1.62	0.0337049007334937	1.04	2.54	0.121159770241639	0.00684603082438081
BDNF	24.8679	17.7893	0.505935819811988	0.0930719	0.5780058	0.88	0.579779903403054	0.57	1.36	0.69	0.0963326214169562	0.44	1.07	0.0526420287577838	0.241425100361345
BDP1	674.3447	652.8926	0.0346701284386161	0.0105542	0.008649	1.79	0.00992677240498974	1.15	2.8	1.78	0.0120014087002651	1.14	2.79	0.0868171536794658	0.0530838972721062
BEAN	18.544	18.1598	0.560812407581734	0.1224705	0.211154	0.76	0.214426805321366	0.49	1.17	0.71	0.125769033718539	0.46	1.1	0.0884877951898829	0.0486548228221228
BECN1	1772.6711	1386.5102	0.529283471111927	0.0518377	0.6580245	1.1	0.659443558648723	0.71	1.7	0.62	0.0550100312768326	0.38	1.01	-0.0419976693656511	0.350133881022303
BEGAIN	26.912	13.4128	0.696378340847196	0.1390587	0.3829129	1.21	0.385569571199376	0.78	1.87	1.61	0.144306637982005	0.85	3.03	-0.004450013115388	0.921172378984525
BEND2	NA	NA	NA	NA	NA	NA	NA	NA	NA	NA	NA	NA	NA	NA	NA
BEND3	199.2481	225.8993	0.158416676874272	0.0436469	0.1338509	1.39	0.137210755531083	0.9	2.15	1.55	0.0462414286064649	1.01	2.4	0.249126221527207	1.81364140855754e-08
BEND4	949.7151	949.7151	0.225165248826973	0.0464725	0.0464725	0.64	0.0492094055323415	0.41	1	0.64	0.0492094055323415	0.41	1	-0.104301099094588	0.0200330790473743
BEND5	45.2088	64.3847	0.625278761597994	0.1444978	0.678078	1.1	0.679415316433549	0.71	1.69	1.4	0.14808162519739	0.89	2.21	-0.0853241897850509	0.0573213379981698
BEND6	36.1206	16.7655	0.697785351661351	0.1213648	0.5825175	1.13	0.584272032677765	0.73	1.74	1.72	0.127364605573475	0.86	3.43	-0.0721120205836304	0.10834598798933
BEND7	157.8171	102.2141	0.218291127318701	0.0424271	0.938433	0.98	0.938681950335283	0.64	1.52	1.75	0.0459388297767891	1.01	3.02	0.316902360158826	4.67722301734977e-13
BEST1	24.4446	23.5385	0.0189541615475812	0.0056226	0.0466443	1.56	0.0493627168637149	1	2.42	1.89	0.00668886197113006	1.19	3	0.133030075017705	0.00296392227541764
BEST2	NA	NA	NA	NA	NA	NA	NA	NA	NA	NA	NA	NA	NA	NA	NA
BEST3	20.3659	19.69	0.00278307180521322	0.0004206	0.0007907	0.46	0.00110312790376266	0.29	0.74	0.45	0.000621744036227057	0.28	0.71	-0.0220016934114104	0.624615979140453
BEST4	2.5798	2.2355	0.0041665952066193	0.0011449	0.0105193	1.78	0.0119672755489501	1.14	2.79	2.22	0.00160518764781759	1.35	3.65	-0.00798018385776476	0.85914624914387
BET1L	2369.1811	2048.3806	0.0851134792277097	0.003223	0.221649	0.76	0.224915414099342	0.49	1.18	0.5	0.00401009848388933	0.32	0.8	0.0172657773602935	0.700997748640254
BET1	570.5643	594.3753	0.0798231934683877	0.0191398	0.0538177	0.65	0.0566432624817379	0.42	1.01	0.58	0.0211550760931781	0.37	0.92	0.0991812577008153	0.0270369855777803
BET3L	NA	NA	NA	NA	NA	NA	NA	NA	NA	NA	NA	NA	NA	NA	NA
BEX1	21.6802	16.4835	0.238729011423591	0.0451092	0.0857028	0.68	0.0888695701357002	0.44	1.06	0.64	0.0477273249508652	0.42	1	-0.0092944908382223	0.836252421577234
BEX2	344.4593	440.7525	0.820977993465852	0.2485977	0.7981937	1.06	0.799017718945369	0.69	1.63	1.31	0.251971379607884	0.83	2.07	0.0681909020528882	0.128975757201341
BEX4	1447.9169	930.7939	0.813602048358606	0.1265321	0.786403	1.06	0.787275561891334	0.69	1.64	1.89	0.134337811346775	0.82	4.35	0.0515194819350442	0.251621910846875
BEX5	65.8749	65.1259	0.923331489059748	0.3868811	0.3816353	1.21	0.384294225185012	0.79	1.87	1.21	0.389517017799544	0.78	1.87	-0.070721631661933	0.115340808240959
BEYLA	NA	NA	NA	NA	NA	NA	NA	NA	NA	NA	NA	NA	NA	NA	NA
BFAR	1017.0352	1159.1795	0.0499333950061822	0.0014129	0.0209915	1.68	0.0229948175943385	1.07	2.63	2.09	0.00188064381848085	1.31	3.34	0.23976455363423	6.27250802776176e-08
BFSP1	35.6385	32.9712	0.484105249221593	0.1124436	0.8033	0.95	0.80410344962086	0.61	1.46	0.71	0.115716626641467	0.46	1.09	-0.0712784357860657	0.112498262620542
BFSP2	NA	NA	NA	NA	NA	NA	NA	NA	NA	NA	NA	NA	NA	NA	NA
BGLAP	52.505	52.7503	0.633406969192353	0.1650304	0.1454076	0.73	0.148770061007321	0.47	1.12	0.74	0.168393976164709	0.48	1.14	-0.0497170550583359	0.268613847581993
BGN	4615.8786	4450.303	0.00158917180247738	0.0004739	0.0034672	1.95	0.00425997168917858	1.23	3.07	2.3	0.000717116185943167	1.42	3.72	0.344838633064969	2.52708554181708e-15
BHLHA15	125.8971	113.9797	0.0326179883697385	0.0077555	0.0270562	0.61	0.0293043050192225	0.39	0.95	0.55	0.0089601257791857	0.35	0.86	-0.0959396942642145	0.0324858799438813
BHLHB9	195.3146	209.6135	0.32532680658842	0.0711987	0.2207359	1.31	0.223985650339788	0.85	2.03	1.49	0.0742294457266186	0.96	2.32	-0.0665634342680689	0.138383150985588
BHLHE22	6.3553	14.086	0.0340878759335078	0.0007766	0.5501984	1.14	0.552100311524683	0.74	1.76	2.17	0.00109261920415327	1.36	3.46	0.225986852236327	3.55500241165548e-07
BHLHE23	NA	NA	NA	NA	NA	NA	NA	NA	NA	NA	NA	NA	NA	NA	NA
BHLHE40	2323.9266	1612.4055	0.957263963099955	0.268671	0.8047528	0.95	0.805548478240426	0.61	1.46	0.77	0.271956023939268	0.49	1.22	0.131893658689637	0.00322072490530229
BHLHE41	432.415	457.2127	0.0305978189909157	0.0076811	0.0160297	1.71	0.0177741378589543	1.1	2.67	1.81	0.00886156582817232	1.16	2.81	0.153544265232608	0.000592972911562756
BHMT2	77.7741	55.1788	0.7874004244416	0.197444	0.9875223	1	0.987572829741787	0.65	1.54	0.75	0.20072754259189	0.48	1.16	-0.105830036731975	0.0182743604967707
BHMT	1.2967	1.1776	0.51543311667992	0.1682858	0.1730204	1.35	0.176396727994744	0.87	2.1	1.37	0.171727283437535	0.87	2.13	-0.0519166125209021	0.247980822671034
BICC1	85.796	107.7472	0.105889472830914	0.0241458	0.1788607	1.34	0.182205385732342	0.87	2.07	1.64	0.0261976332313445	1.06	2.54	0.134946609286487	0.0025726988183042
BICD1	291.9805	481.0586	0.0637141588891355	0.0058506	0.1102373	1.42	0.113527370144907	0.92	2.2	1.86	0.00690562805639483	1.19	2.92	0.0809128813375291	0.0715068784469695
BICD2	649.3035	817.0845	0.0645224351852701	0.0018322	0.0564197	1.53	0.0592959339175092	0.98	2.38	2.07	0.00239919422016133	1.29	3.32	0.149485542706276	0.00082888098698551
BID	379.3467	295.5453	0.368319397373349	0.0219507	0.6533611	0.91	0.654809857276113	0.59	1.4	0.57	0.0242561140143344	0.35	0.93	-0.0647030127886078	0.149772961587359
BIK	513.2743	743.7049	0.155063968238102	0.0227773	0.3926337	0.83	0.395289992627905	0.53	1.28	0.53	0.0255448226442067	0.31	0.93	-0.0556887000987971	0.215222698701123
BIN1	1238.3755	1025.7922	0.142501814275471	0.0202054	0.1068102	0.7	0.110082035446377	0.45	1.08	0.6	0.0221282365534147	0.39	0.93	-0.185973611353255	3.01920564165048e-05
BIN2	59.2686	76.3323	0.00641504851454101	0.0010686	0.0189928	1.68	0.0208628576569355	1.08	2.61	2.03	0.00141198648751584	1.31	3.12	0.151467686191819	0.000704536115411199
BIN3	308.2134	282.8089	0.00495041886058184	0.0005137	0.0138696	0.58	0.0154568097523644	0.37	0.9	0.47	0.000724280994968018	0.3	0.73	-0.14566276559216	0.00112778767446927
BIRC2	1077.4399	1160.4903	0.0751856863488488	0.0171875	0.3387773	1.23	0.341620051407858	0.8	1.9	1.68	0.0189444099272096	1.09	2.59	0.128677680468496	0.00406071238346154
BIRC3	283.0409	152.6505	0.876768818240911	0.1709154	0.3403213	0.81	0.343174172717209	0.52	1.25	0.7	0.174861374022437	0.42	1.17	-0.00468009041409191	0.917111073710507
BIRC5	47.8656	73.3271	0.000117211906302048	1.06e-05	0.0024868	2.03	0.00316567847731375	1.27	3.26	2.56	2.31427078467572e-05	1.66	3.95	0.277971766014214	2.86229447050294e-10
BIRC6	1855.9284	1729.0522	0.0594233647596646	0.0160222	0.0525377	1.53	0.0552825792477932	0.99	2.37	1.73	0.017805030803048	1.1	2.73	-0.0650947573288899	0.147317233794954
BIRC7	1.6083	1.7199	0.15665654712509	0.0432588	0.0792457	1.48	0.0823933554066191	0.95	2.3	1.56	0.0458759254058595	1.01	2.42	0.149591948753483	0.000821721138844529
BIRC8	NA	NA	NA	NA	NA	NA	NA	NA	NA	NA	NA	NA	NA	NA	NA
BIVM	534.1898	618.7726	0.850316935842087	0.2644794	0.5731784	1.13	0.574977614462093	0.73	1.75	1.3	0.267822322432901	0.82	2.07	-0.114004522971867	0.010976153459205
BLCAP	2009.6861	1823.6334	0.495223689212668	0.0820107	0.5512127	0.88	0.55311251957398	0.57	1.35	0.68	0.0852011308783186	0.44	1.06	-0.0874335115521236	0.0514122647160473
BLID	NA	NA	NA	NA	NA	NA	NA	NA	NA	NA	NA	NA	NA	NA	NA
BLK	2.7832	2.7832	0.0825642317214718	0.0231269	0.0231269	1.67	0.0252249436674072	1.07	2.6	1.67	0.0252249436674072	1.07	2.6	0.0423418496667654	0.346195955042855
BLMH	558.7388	544.8077	0.341563351915144	0.1034522	0.3865372	1.21	0.389176713461334	0.78	1.87	1.45	0.106830656444438	0.92	2.27	0.0236666612291652	0.598639607013546
BLM	29.8103	36.1744	0.00364600778728362	0.0005499	0.003664	1.94	0.00448323577892695	1.23	3.06	2.11	0.000770403755199989	1.36	3.25	0.270922761032295	8.26241919596077e-10
BLNK	275.6807	363.047	0.79312561420164	0.1419121	0.5117678	0.86	0.51384906873916	0.56	1.34	0.65	0.146460722665005	0.37	1.16	-0.15064589729901	0.000753828715729579
BLOC1S1	1129.4938	1023.2899	0.249230788228699	0.0381541	0.1635878	0.74	0.166933790358388	0.48	1.14	0.63	0.0406331897221444	0.41	0.98	-0.112734463735394	0.01190530344535
BLOC1S2	605.4299	425.4215	0.990415020494857	0.3249097	0.7602385	0.93	0.761224156623208	0.61	1.44	1.47	0.329707184996479	0.68	3.2	0.136653244627644	0.00226458650924903
BLOC1S3	332.3455	345.4039	0.273143907213063	0.053071	0.1450349	0.73	0.148391589339225	0.47	1.12	0.65	0.0559420172070471	0.41	1.01	-0.0138974437136008	0.757277857728948
BLVRA	729.9358	881.3911	0.554519374647072	0.1274473	0.9750896	1.01	0.975190623040483	0.65	1.56	1.42	0.130933820897215	0.9	2.25	0.0450300011443335	0.316412821004803
BLVRB	1369.3617	1459.9466	0.0643244490761058	0.0117036	0.0452541	0.64	0.0479272867496275	0.41	1	0.56	0.0132429719905416	0.35	0.89	-0.0820862112574214	0.0674794218292688
BLZF1	407.8369	411.9995	0.0118829363250469	0.0029665	0.0059308	1.85	0.00695991748303049	1.18	2.88	1.92	0.00363578240592421	1.24	2.99	0.116150485834907	0.00955148228406358
BMF	522.4263	800.7785	0.151704583324175	0.0057312	0.5881815	1.13	0.589933734647412	0.73	1.75	1.94	0.00689241845723187	1.2	3.15	0.129934590506849	0.00371128600034296
BMI1	1403.7191	1948.2261	0.952654309460622	0.1218215	0.5573532	0.88	0.55922433922489	0.57	1.36	0.5	0.130844217248998	0.2	1.23	0.138242458740346	0.00200837132842356
BMP10	NA	NA	NA	NA	NA	NA	NA	NA	NA	NA	NA	NA	NA	NA	NA
BMP15	NA	NA	NA	NA	NA	NA	NA	NA	NA	NA	NA	NA	NA	NA	NA
BMP1	351.2539	377.2756	0.237908219029311	0.0658189	0.1314631	1.4	0.134828791706617	0.9	2.16	1.5	0.0687652871485397	0.97	2.31	0.0692850957667165	0.122934682277172
BMP2K	124.5314	106.7743	0.316673659215619	0.0729231	0.193926	1.33	0.197254273530711	0.86	2.06	1.54	0.0763246687230543	0.96	2.48	0.12544621047961	0.00509975941511199
BMP2	56.1965	111.6791	0.498426286114676	0.0528433	0.2106749	1.32	0.213965532002591	0.85	2.04	1.62	0.0561874858809266	0.99	2.67	0.0960272846500885	0.032327156088008
BMP3	20.2068	11.5499	0.769285037711414	0.2599754	0.5869776	1.13	0.588716243036284	0.73	1.74	1.3	0.263208968639994	0.82	2.07	-0.0190624329858937	0.671611949877568
BMP4	194.7566	129.3511	0.215714036956473	0.0481494	0.912273	1.02	0.912628228969259	0.66	1.58	1.68	0.0515943982832885	1	2.84	0.0520857112232722	0.24644165572572
BMP5	1.8741	4.0186	0.303140578720187	0.0676216	0.1678264	0.74	0.171179267675347	0.48	1.14	0.66	0.0707125379587622	0.42	1.04	-0.0575905024643883	0.199939201038563
BMP6	127.4751	286.5537	0.0186553357933997	0.0003674	0.3105555	1.25	0.313524530174393	0.81	1.94	2.24	0.000548801765245743	1.42	3.55	0.261170454607607	3.40797387454756e-09
BMP7	202.7534	567.8517	0.880134899700819	0.1197072	0.6576722	0.91	0.65909348010095	0.59	1.4	0.55	0.126826057685856	0.25	1.19	-0.058568676886752	0.192393188284005
BMP8A	217.3447	243.2785	0.0153879287647578	0.0042285	0.0213094	1.68	0.0233311195296002	1.07	2.62	1.88	0.00506498816030965	1.21	2.91	0.161232183216753	0.000307358827943512
BMP8B	47.2679	58.8938	0.10101610653926	0.0193832	0.3311055	1.24	0.333984795553061	0.8	1.92	1.67	0.0212385594111535	1.08	2.57	0.160197915034538	0.000336353241058818
BMPER	26.9899	8.1699	0.0197176197838326	3.24e-05	0.0763713	0.68	0.0794663385165113	0.44	1.05	0.38	6.72391297239505e-05	0.24	0.61	-0.139899544271294	0.00176969757067547
BMPR1A	748.2571	954.0984	0.780588757736137	0.1708038	0.795671	1.06	0.796511519210339	0.69	1.64	1.41	0.174714869636443	0.86	2.32	0.048220960654271	0.283301994770266
BMPR1B	2865.4268	3728.0842	0.759663377894422	0.2468923	0.5115383	1.16	0.5136109848168	0.75	1.78	1.3	0.250130660488541	0.83	2.02	0.0527363628159773	0.240581607128861
BMPR2	2154.2214	2068.1226	0.0307600994395654	0.0088645	0.156538	1.37	0.159901462111464	0.88	2.11	1.83	0.0102283537446268	1.15	2.91	0.0424160644980603	0.345350529272984
BMS1P4	25.6646	23.8359	0.0623581267939254	0.0184504	0.0994997	1.44	0.102758217134137	0.93	2.23	1.72	0.0204069290085264	1.09	2.71	0.0892565491074875	0.0467231574709533
BMS1P5	65.3595	52.4216	0.117614211477144	0.0255996	0.251032	1.29	0.254228662156389	0.83	2	1.8	0.0283884296302028	1.06	3.03	0.0155857367235226	0.728886798199596
BMS1	1170.4423	1035.6996	0.112945643642288	0.0131716	0.8524953	1.04	0.853095254219897	0.68	1.61	2.09	0.0156448798010276	1.15	3.79	-0.00394954199744899	0.930013592580034
BMX	10.1394	9.4025	0.0731642148086236	0.0205257	0.0552666	1.53	0.0580735845775635	0.99	2.37	1.69	0.0224811555181875	1.08	2.65	0.0719459035949802	0.109163660873012
BNC1	5.2957	4.7915	0.543785473194057	0.1190238	0.2883809	0.79	0.291453621861611	0.51	1.23	0.71	0.122345690510825	0.46	1.1	-0.059640777198032	0.184364700488548
BNC2	128.399	210.6224	0.380536670826192	0.0582665	0.8389482	0.96	0.839604028489566	0.62	1.48	1.57	0.0615415455979913	0.98	2.54	-0.0302115184123464	0.501597789946335
BNIP1	233.0365	230.0836	0.000128881780188441	1.32e-05	4.62e-05	0.4	8.75910415281123e-05	0.25	0.63	0.38	2.93515980286374e-05	0.24	0.6	-0.075860033239135	0.0911500867304795
BNIP2	508.2917	580.7808	0.0258949842250991	0.0043063	0.0870194	1.47	0.090256450705266	0.94	2.29	1.86	0.00513123479549016	1.2	2.87	0.127593554450157	0.00438572911886244
BNIP3L	1707.9979	1800.2528	0.0114866546102231	0.0018352	0.0102192	0.56	0.0116795673643947	0.35	0.88	0.46	0.00247493429400603	0.28	0.76	-0.207507852307726	3.08162863020029e-06
BNIP3	2291.6106	1868.3958	0.430592786181024	0.0525307	0.643542	1.11	0.645024754738737	0.72	1.71	0.64	0.0554519947542423	0.41	1.01	-0.0519148652530258	0.247996761548665
BNIPL	38.4255	73.3591	0.0970713649672218	0.012736	0.021864	0.6	0.0239079192481868	0.38	0.93	0.51	0.0148420370359725	0.3	0.88	-0.128250293704144	0.00418614516705237
BOC	717.9207	1121.9239	0.8347540724967	0.1639938	0.967624	0.99	0.967754714097489	0.64	1.53	1.41	0.167840022232803	0.87	2.3	-0.10879534848276	0.0152440728740555
BOD1L	1004.8544	989.6317	0.0127694144705658	0.0033005	0.0073179	1.81	0.00846988872303656	1.16	2.82	1.93	0.00403583065186675	1.23	3.02	-0.00725687158819848	0.871797423378417
BOD1	821.0744	937.3219	0.00446844715316667	0.0002377	0.0309285	1.62	0.0332642772928947	1.04	2.51	2.22	0.000363176727643189	1.43	3.44	0.173195666909284	0.000104121519895412
BOK	1438.5221	1125.7522	0.569016507318298	0.1446551	0.5681881	1.13	0.570007197464308	0.73	1.75	1.48	0.14883245741318	0.87	2.53	-0.0711731307842417	0.113031591780478
BOLA1	298.7421	204.8832	0.82083464063137	0.137915	0.7303595	1.08	0.731469664325232	0.7	1.67	1.72	0.144386174169247	0.83	3.57	0.0852310235896793	0.0575948111143955
BOLA2	840.2239	872.7951	0.884120348624131	0.3268406	0.5607351	1.14	0.562625258594761	0.73	1.78	1.24	0.329743525770119	0.8	1.93	0.0356128298617631	0.42825182859887
BOLA3	275.6444	283.2959	0.440577107555388	0.0955778	0.1850916	0.75	0.188437228995977	0.48	1.15	0.69	0.0988538874271877	0.44	1.07	0.0509660573894883	0.256757724015005
BOLL	NA	NA	NA	NA	NA	NA	NA	NA	NA	NA	NA	NA	NA	NA	NA
BOP1	326.6495	349.6178	0.0799474941894086	0.0213326	0.0480772	1.56	0.0508415119687631	1	2.43	1.66	0.0233091196292037	1.07	2.58	0.104510144597808	0.0197842403809077
BPESC1	NA	NA	NA	NA	NA	NA	NA	NA	NA	NA	NA	NA	NA	NA	NA
BPGM	409.199	461.1711	0.0224070893959468	0.0049805	0.0478052	1.57	0.0506413191412374	1	2.47	1.84	0.00587956572616943	1.19	2.84	0.274832760690254	4.60639948075982e-10
BPHL	461.1578	452.4496	0.668323590903872	0.1562953	0.2196228	0.76	0.222893821032661	0.49	1.18	0.73	0.159654646265531	0.47	1.13	-0.0715825863289543	0.110968959864513
BPIL1	123.8761	39.3258	0.0137249956323327	0.0005615	0.0641609	0.66	0.067154716252722	0.43	1.03	0.47	0.000786625127871532	0.31	0.73	-0.0847875329205997	0.0589114673865117
BPIL2	NA	NA	NA	NA	NA	NA	NA	NA	NA	NA	NA	NA	NA	NA	NA
BPIL3	NA	NA	NA	NA	NA	NA	NA	NA	NA	NA	NA	NA	NA	NA	NA
BPI	1.3738	2.1429	0.515778667029366	0.1061074	0.6252618	0.9	0.626829806087551	0.58	1.39	0.68	0.109746936171645	0.42	1.09	-0.00545627707439439	0.903426403927836
BPNT1	548.8197	455.3292	0.555728621190639	0.12691	0.6405986	1.11	0.6420993051764	0.72	1.71	1.54	0.13139911573788	0.88	2.7	0.0169992996984711	0.70539575841159
BPTF	1591.9044	1584.0568	0.00231539240585261	0.0006195	0.000508	2.17	0.00072544390244822	1.38	3.39	2.14	0.000868063497449389	1.37	3.36	0.0265694470884414	0.554561471968081
BPY2	NA	NA	NA	NA	NA	NA	NA	NA	NA	NA	NA	NA	NA	NA	NA
BRAF	193.6808	195.9085	0.0236477517970674	0.0053945	0.0063833	1.85	0.0074837065207557	1.18	2.9	1.86	0.00638292005354268	1.19	2.91	0.132980329205002	0.00297476178238876
BRAP	545.0644	471.0333	0.460509300382475	0.0594288	0.7787754	0.94	0.779681116942782	0.61	1.45	1.93	0.0649424012254773	0.96	3.86	-0.128203995118066	0.00419994148641015
BRCA1	104.2663	113.3805	0.0718334986339477	0.0175327	0.0905843	1.45	0.0937938799802205	0.94	2.25	1.68	0.019304729097092	1.09	2.59	0.247090423914317	2.38571165785339e-08
BRCA2	19.7701	27.9952	0.000915277404423392	1.97e-05	0.0621039	1.51	0.0650268289433136	0.97	2.33	2.51	4.01496621469377e-05	1.62	3.89	0.214253784304155	1.43178038306327e-06
BRCC3	606.3704	737.0035	0.957391467064302	0.3093475	0.3737825	0.82	0.376492606140463	0.53	1.27	1.31	0.312863930510662	0.78	2.21	-0.018400239038096	0.682387453061522
BRD1	1002.9499	969.277	0.0274622001781098	0.0069368	0.0433605	1.58	0.0460532387686032	1.01	2.46	1.95	0.00829786185361259	1.19	3.21	0.190926898223619	1.82580812923158e-05
BRD2	6424.6923	5585.4432	0.0926017484851643	0.0173826	0.2333793	1.3	0.236613251404678	0.84	2.01	1.92	0.0198513018816266	1.11	3.33	0.197321623408916	9.3555258943663e-06
BRD3	1491.8717	2231.8846	0.433681499674198	0.0128364	0.3674711	1.22	0.370190462731296	0.79	1.88	2	0.0151462486684816	1.14	3.51	0.163211807767458	0.000258257354656002
BRD4	1593.8663	1762.4947	0.122175752435265	0.0197949	0.2851748	1.27	0.288249614809189	0.82	1.97	1.68	0.0217380120106302	1.08	2.63	0.14537306783282	0.00115407344059778
BRD7P3	0.309	0.5597	0.574805186331023	0.1192779	0.5257541	0.87	0.527764737841164	0.56	1.34	0.65	0.123619216723926	0.38	1.12	-0.0110938312691585	0.805136435970367
BRD7	1049.0162	849.0933	0.182901568414869	0.0076427	0.7725995	1.07	0.773530078584479	0.69	1.64	0.53	0.00896262949780291	0.33	0.85	0.0229807772298914	0.609281487012414
BRD8	1093.4338	1091.922	0.00238380736406177	0.0005685	0.0005589	2.17	0.000798623746481764	1.38	3.42	2.17	0.00081090755839941	1.38	3.42	0.115395775750846	0.0100325937541249
BRD9	653.4631	728.5068	0.0211871574477779	0.0037587	0.2461573	1.3	0.249381149142489	0.83	2.01	1.88	0.0045109088944757	1.22	2.9	0.143404614430099	0.00134817121258618
BRDT	NA	NA	NA	NA	NA	NA	NA	NA	NA	NA	NA	NA	NA	NA	NA
BREA2	3.0436	2.444	0.00132175866320313	0.0002749	0.0421779	1.58	0.04482385621223	1.01	2.46	2.7	0.000503168837917012	1.54	4.74	0.258738514040805	4.80951763913477e-09
BRE	582.8268	547.5207	0.175746944567448	0.0218239	0.1608082	0.73	0.164176493640546	0.47	1.14	0.6	0.023813859400634	0.39	0.94	-0.0680207686313138	0.129935379240236
BRF1	946.9256	1099.9541	0.874103286924789	0.2705879	0.6289434	0.9	0.630502993013891	0.58	1.39	1.3	0.27387242353246	0.81	2.08	0.0900225428281657	0.0448628382167344
BRF2	326.0219	269.0656	0.925737102225519	0.2567602	0.9845228	1	0.98458656575145	0.65	1.56	0.77	0.260034294721743	0.49	1.21	0.114834578874231	0.0104041718556714
BRI3BP	66.1253	84.2072	0.542151632133878	0.1205882	0.9136281	1.02	0.91397755810362	0.66	1.58	1.43	0.124078631232962	0.91	2.25	0.0294338515998967	0.512678276118382
BRI3	2120.3132	2325.6118	0.647155842412383	0.1509039	0.6733298	0.91	0.674687914899681	0.59	1.41	0.72	0.154342907141371	0.46	1.13	0.114820242408739	0.0104138221297637
BRIP1	15.0913	20.4255	0.0190090002520399	0.0022394	0.0124959	1.75	0.0140603767865043	1.12	2.74	1.95	0.00280091273660665	1.26	3.01	0.190309535083212	1.9453092937591e-05
BRIX1	537.2385	501.3575	0.996388442959624	0.5344892	0.7523733	0.93	0.753397810904358	0.6	1.44	1.16	0.536543860872894	0.72	1.86	0.25689448432229	6.23050352446138e-09
BRMS1L	200	241.6501	0.623493668541028	0.1005575	0.6464131	0.9	0.647891061960295	0.58	1.4	1.52	0.104482197804022	0.92	2.52	0.087553761635191	0.0510913080494556
BRMS1	952.4447	841.9984	0.491990735834469	0.0761838	0.4237864	0.84	0.426259557476625	0.54	1.29	0.67	0.0793791142727469	0.43	1.05	-0.0760029350035539	0.0905404825946105
BRP44L	535.5805	424.7619	0.530662854230008	0.0495428	0.5670668	1.13	0.568890796992805	0.73	1.75	0.62	0.0526520282541689	0.38	1.01	-0.0404443567554377	0.368256521515416
BRP44	3902.9931	2411.597	0.95597031207422	0.1356191	0.9090058	1.03	0.909375899891204	0.66	1.58	0.64	0.140726846860859	0.35	1.16	0.028566902705144	0.525179156166633
BRPF1	494.8274	522.5303	0.0169845672379076	0.0044556	0.069498	1.5	0.0725682610949665	0.96	2.34	1.86	0.00530343134695488	1.2	2.89	0.212161744498498	1.8208582919858e-06
BRPF3	1389.2791	1667.2876	0.196010964356159	0.0252293	0.2417495	1.29	0.244956000232066	0.84	2	1.67	0.0275072414873111	1.06	2.65	-0.0232572512594137	0.604981739876674
BRS3	NA	NA	NA	NA	NA	NA	NA	NA	NA	NA	NA	NA	NA	NA	NA
BRSK1	81.7762	121.1763	0.116276999115671	0.0224711	0.0697149	1.5	0.0727707072425187	0.96	2.33	1.65	0.0244753506432068	1.07	2.55	0.175073701538029	8.72643873255411e-05
BRSK2	26.1295	246.7603	0.995538297101529	0.3122686	0.8393859	1.05	0.840038741087391	0.68	1.61	1.34	0.315996580563971	0.75	2.39	0.0739515311725294	0.099611012891978
BRWD1	1148.5569	1133.9315	0.0509571509951175	0.0127246	0.0140385	1.71	0.0156230966504606	1.11	2.65	1.73	0.0142422831098357	1.12	2.69	0.101145381710799	0.0241338264799003
BRWD3	121.2542	131.4103	0.00179277790852944	0.0004022	0.0014069	2.04	0.00183619054358686	1.3	3.2	2.16	0.000582097529066239	1.39	3.35	0.0486184598753033	0.279347587506776
BSCL2	2475.8994	2427.0803	0.0100224721546189	0.0016638	0.0059415	0.54	0.00698455864737046	0.35	0.85	0.5	0.00214311203236062	0.32	0.78	-0.15607579175484	0.000479171787595163
BSDC1	2717.1399	2693.4883	0.931467269019324	0.3587396	0.476771	0.85	0.479004809836608	0.55	1.32	0.82	0.361500727201089	0.53	1.26	0.099558277493438	0.0264574846368931
BSG	13135.7626	13912.7801	0.00401653864817246	0.0007429	0.0159257	0.59	0.01765848210294	0.38	0.91	0.45	0.0010610000845761	0.28	0.73	-0.168869592132721	0.000155315853730735
BSND	0.3539	0.4475	0.168693908434352	0.0387297	0.1173591	0.7	0.120710861688578	0.45	1.1	0.62	0.0414581704776653	0.39	0.98	-0.0357260649196195	0.426783875548204
BSN	39.3799	66.5884	0.0222580014302109	0.0006147	0.0348085	1.6	0.0372355667879923	1.03	2.48	2.17	0.000876161801402819	1.38	3.43	0.210540756485352	2.190032630586e-06
BSPH1	NA	NA	NA	NA	NA	NA	NA	NA	NA	NA	NA	NA	NA	NA	NA
BSPRY	428.1913	501.3724	0.94107764802415	0.354617	0.5832	1.13	0.584954752091576	0.73	1.74	1.23	0.357420526495355	0.79	1.93	0.119376594731946	0.00771823508119812
BST1	23.2758	18.0587	0.0227629776374784	0.0054004	0.1083497	1.43	0.111663790786905	0.92	2.22	1.99	0.00658058424160357	1.21	3.27	0.223358694974221	4.88947227205895e-07
BST2	588.3898	852.633	0.364803557435692	0.0723576	0.4057729	1.2	0.408324400510092	0.78	1.86	1.5	0.0754765050651646	0.96	2.33	0.0695553271417577	0.121477198044026
BSX	NA	NA	NA	NA	NA	NA	NA	NA	NA	NA	NA	NA	NA	NA	NA
BTAF1	725.8355	695.9496	0.0353850214038355	0.0106647	0.0764117	1.48	0.0794846740590821	0.96	2.28	1.78	0.0121217637108364	1.13	2.79	0.0592200903492695	0.187485050806854
BTBD10	492.0882	520.8127	0.227232785062243	0.0505296	0.266499	1.28	0.269630764423266	0.83	1.98	1.53	0.0532644395807021	0.99	2.37	0.276791648828788	3.42540404919039e-10
BTBD11	382.1968	204.7661	0.0255265191743208	0.0007228	0.2135005	0.76	0.216818437881278	0.49	1.18	0.47	0.00100710354954026	0.3	0.74	-0.344865095810085	2.51397563732883e-15
BTBD12	218.5194	247.1454	0.163472891410917	0.0353691	0.347415	1.23	0.350226285580762	0.8	1.9	1.59	0.0378101538807559	1.03	2.46	0.0637443005142976	0.155914050170949
BTBD16	0.9307	1.1636	0.184673966875243	0.0491354	0.083101	1.47	0.0862383476868808	0.95	2.27	1.54	0.0518314539343758	1	2.37	-0.0508099462555696	0.258219473397588
BTBD17	NA	NA	NA	NA	NA	NA	NA	NA	NA	NA	NA	NA	NA	NA	NA
BTBD18	0.9906	1.6816	0.14961608652723	0.0152224	0.3928311	1.21	0.395443245793127	0.78	1.87	1.76	0.0170274664878878	1.11	2.79	0.11625018455471	0.00948948498629548
BTBD19	5.455	6.8345	0.00518632871613695	0.0012161	0.0079884	1.83	0.00924817796726118	1.16	2.87	2.02	0.00159184574910309	1.31	3.13	0.201175739284337	6.18661040404252e-06
BTBD1	1324.2376	1481.0271	0.449811298707295	0.1005162	0.4280748	1.19	0.430536690493812	0.77	1.84	1.46	0.103935778757775	0.93	2.29	0.129120624357999	0.00393431202687818
BTBD2	2869.2202	2514.5543	0.143743284231829	0.0115309	0.295882	0.79	0.298899897873714	0.51	1.23	0.57	0.0130432424160926	0.36	0.89	-0.0912571932873088	0.0419955674218967
BTBD3	682.1452	806.8001	0.448785174191961	0.080244	0.4900072	1.16	0.492182087948842	0.75	1.8	1.5	0.0836145014108856	0.95	2.39	-0.0942384648835822	0.035703262772027
BTBD6	1615.9674	1921.2507	0.585002678172325	0.0909663	0.3783402	0.82	0.38101903921922	0.53	1.27	0.62	0.0953630243995707	0.35	1.09	0.0406330336998395	0.366024661128572
BTBD7	716.3777	828.2828	0.484505349575083	0.0946518	0.9752226	0.99	0.975323351961626	0.64	1.53	1.48	0.0981305174459401	0.93	2.34	-0.068321694924496	0.128241771179218
BTBD8	6.4375	4.2903	0.0524698953819822	0.0123546	0.1217063	1.41	0.125019372131457	0.91	2.17	1.84	0.0141468044621489	1.13	3.01	-0.120193073898257	0.00730724569208377
BTBD9	766.2843	549.1555	0.878546312396625	0.0947437	0.7548771	1.07	0.755882181203025	0.69	1.65	2.57	0.108727817490257	0.81	8.15	-0.0873321897613719	0.0516840048508935
BTC	34.6741	39.4484	0.094025413057301	0.0233641	0.0402647	1.57	0.0428158410420296	1.01	2.44	1.64	0.0253866332946316	1.06	2.53	0.0784814665573135	0.0804783029350522
BTD	823.7817	758.8306	0.0021730870531648	0.0003162	0.0023148	0.49	0.00296412084595421	0.31	0.78	0.45	0.000473092438614486	0.29	0.71	-0.24935182498299	1.75910617174423e-08
BTF3L1	NA	NA	NA	NA	NA	NA	NA	NA	NA	NA	NA	NA	NA	NA	NA
BTF3L4	922.1057	1052.1385	0.489340448370893	0.106656	0.7699504	1.07	0.770892121077671	0.69	1.65	1.45	0.110100334992016	0.92	2.29	0.148695635432507	0.000883863475115385
BTF3	8517.8366	11541.3562	0.873428077506911	0.1850175	0.6106385	0.89	0.612269738248936	0.58	1.38	1.43	0.189242904913823	0.84	2.45	-0.0238205283380002	0.596263863273547
BTG1	3070.6889	3010.5184	0.841670399814896	0.2976302	0.2898701	1.26	0.292923426782896	0.82	1.96	1.26	0.300668171161154	0.81	1.96	0.16461078485921	0.000228091469098902
BTG2	4674.5323	3314.2857	0.00179339491981045	2.6e-05	0.0240212	0.61	0.0261194863183273	0.39	0.94	0.41	5.08701754031726e-05	0.26	0.63	-0.169354333710737	0.000148581124489636
BTG3	300.4292	288.2615	0.515301324610797	0.1415791	0.3474693	0.81	0.3502774574054	0.53	1.26	0.72	0.144921004034382	0.47	1.12	0.0901930792547781	0.0444572545121432
BTG4	NA	NA	NA	NA	NA	NA	NA	NA	NA	NA	NA	NA	NA	NA	NA
BTK	41.7276	48.9362	0.0104931645997974	0.0024492	0.029201	1.62	0.031481272932443	1.04	2.53	1.93	0.00303890726903056	1.25	2.99	0.13284114130555	0.00300528239789593
BTLA	4.6059	5.7638	0.00549002786444844	0.0013937	0.0199675	1.69	0.0219312390324099	1.08	2.64	2.01	0.00180829837464147	1.3	3.12	0.118952529280778	0.00793974223654739
BTN1A1	0.3607	0.292	0.992271184181704	0.4737796	0.8370485	0.96	0.837711178246004	0.62	1.47	1.17	0.476031178116634	0.76	1.82	0.00947487552552048	0.83312062286064
BTN2A1	415.8364	397.0662	0.0119536765799255	0.0034872	0.0040467	1.93	0.00491511739982298	1.22	3.04	2.02	0.00435880416854106	1.25	3.27	0.098243272931485	0.028526318787765
BTN2A2	200.8953	268.1319	0.0550047178738558	0.0036839	0.1213539	1.41	0.124698025661003	0.91	2.18	1.93	0.00449672199291573	1.23	3.04	0.107106321739839	0.0169110157320241
BTN2A3	11.6644	15.853	0.00194190825738268	0.000154	0.0007417	2.13	0.00101802892730896	1.36	3.34	2.26	0.000244252264998801	1.46	3.48	0.118353153745627	0.00826250125431299
BTN3A1	528.4431	535.3949	0.0506070032296044	0.0120559	0.0145758	1.72	0.0161678568476623	1.11	2.67	1.74	0.0135017705098313	1.12	2.7	0.0169605446541843	0.706036203125121
BTN3A2	584.0806	530.3281	0.432356548546555	0.1365196	0.3022952	1.26	0.305298107396853	0.81	1.94	1.39	0.139869213077776	0.9	2.16	-0.0664994885002868	0.138763268168558
BTN3A3	367.7298	458.2418	0.204119690895284	0.0342126	0.2536715	1.29	0.256835947186311	0.83	1.99	1.62	0.0367109441669273	1.03	2.54	0.0116113325812578	0.796241671305084
BTNL2	0.3097	2.5966	0.630094107671322	0.0044084	0.5957064	0.89	0.597400531359851	0.58	1.37	2.53	0.0062173350231709	1.3	4.92	0.104129082404186	0.0202398783691024
BTNL3	NA	NA	NA	NA	NA	NA	NA	NA	NA	NA	NA	NA	NA	NA	NA
BTNL8	0.4431	0.6355	0.406887387550644	0.10723	0.4866229	1.17	0.488807874952105	0.76	1.8	1.42	0.110502573665241	0.92	2.2	-0.0509920964714589	0.256514465039979
BTNL9	46.9337	72.141	0.447217075988959	0.1176999	0.4488486	1.18	0.451220679867182	0.76	1.83	1.42	0.121030673688728	0.91	2.21	0.143805396611963	0.00130637261062527
BTRC	924.2045	849.7268	0.548241105391799	0.1225966	0.5197335	0.87	0.521783819001811	0.56	1.34	0.71	0.125894284912625	0.46	1.1	-0.163172275301675	0.000259161655889304
BUB1B	58.7045	70.0229	8.62796338803499e-06	2.3e-06	9.3e-06	2.86	2.46228023074169e-05	1.76	4.67	2.85	6.81704539795547e-06	1.81	4.51	0.346659666313597	1.76471151129065e-15
BUB1	45.5319	60.5396	7.36057910831009e-06	1.3e-06	3.35e-05	2.69	7.23301990407377e-05	1.65	4.39	2.87	4.25883814003658e-06	1.83	4.5	0.371556411508292	1.02421735101622e-17
BUB3	1472.1936	1825.599	0.380243907233874	0.0368894	0.1964867	1.33	0.199809674176977	0.86	2.06	1.68	0.039827515551864	1.02	2.76	0.169078125613498	0.000152384235157944
BUD13	367.9292	376.7801	0.323330697284087	0.0995819	0.1214365	1.41	0.124809666005407	0.91	2.2	1.44	0.102823808552107	0.93	2.23	0.0955608311303907	0.0331801109600014
BUD31	1214.4463	1310.1126	0.883861198866488	0.2669259	0.7153698	0.92	0.716547162941686	0.6	1.42	0.78	0.270092590596221	0.5	1.22	0.0315612294169214	0.482670823312672
BVES	177.6236	208.087	0.0741315883722988	0.0116582	0.0763076	0.67	0.0794292348874213	0.43	1.05	0.54	0.0133546119316303	0.34	0.88	-0.277186993249154	3.22569788818227e-10
BYSL	485.4312	395.6957	0.437231906875346	0.0405364	0.5266462	0.87	0.528658586301263	0.56	1.34	0.61	0.0434634981835086	0.38	0.99	-0.0820578832604032	0.0675744179460914
BZRAP1	653.9807	934.6154	0.135220413025849	0.01409	0.2509853	1.29	0.254217061809334	0.83	2.02	1.76	0.0158165751500352	1.11	2.77	0.0615731034188443	0.170523380916368
BZW1	3917.4245	3349.5976	0.959114866309513	0.3245178	0.8710725	0.96	0.871598203882036	0.62	1.49	0.79	0.327551117298636	0.5	1.26	0.141113506524026	0.00161166521597594
BZW2	1018.7178	1169.8485	0.0875082630913397	0.0162872	0.2143194	1.32	0.217622205345702	0.85	2.04	1.69	0.017993491806862	1.09	2.62	0.140056672625256	0.00174847181255604
C10orf105	4.7826	3.9016	0.239262897047712	0.063662	0.2344986	1.3	0.237738408015818	0.84	2.01	1.54	0.0668108870438789	0.97	2.44	-0.0135454196556579	0.763240475387079
C10orf107	75.1368	39.9392	0.712763090415687	0.0857315	0.7582649	1.07	0.759255088780258	0.69	1.65	0.65	0.0893749187853627	0.4	1.07	-0.026095751066914	0.561645241309394
C10orf108	18.5656	9.2555	0.495686774012432	0.0699728	0.7287758	0.93	0.729891544830198	0.6	1.43	0.65	0.0732730455939992	0.41	1.04	-0.0707158331321254	0.11537070389505
C10orf10	683.8313	2472.8324	0.97918088254134	0.0905757	0.9658147	1.01	0.965953080928208	0.65	1.56	0.32	0.110197430678044	0.08	1.3	0.0200774607522044	0.655225448486749
C10orf110	9.6363	11.6498	0.0686769174011866	0.017337	0.111638	1.42	0.114964824050232	0.92	2.21	1.68	0.0190855972235336	1.09	2.59	0.0901303145151445	0.0446061666005786
C10orf111	8.9385	17.6847	0.610766423400103	0.0356611	0.8753118	1.04	0.875826001314379	0.67	1.61	0.39	0.0434638016964235	0.16	0.97	0.0205782990463779	0.647199932800421
C10orf113	NA	NA	NA	NA	NA	NA	NA	NA	NA	NA	NA	NA	NA	NA	NA
C10orf114	9.2108	10.4184	0.00257895140518988	0.0006335	0.0037729	1.94	0.00460499879961096	1.23	3.06	2.13	0.000885689575017223	1.36	3.32	0.126444504655746	0.00475570805193282
C10orf116	2003.8789	2650.6103	0.51872764854375	0.1229476	0.3889381	0.83	0.391569876135358	0.54	1.28	0.7	0.126369944884766	0.45	1.1	-0.174713063520633	9.02875694102772e-05
C10orf118	881.8264	586.2462	0.838105658357494	0.2832235	0.7668817	0.94	0.767846231545403	0.6	1.45	1.31	0.286549138061283	0.8	2.16	-0.0711897211263438	0.112947436531795
C10orf119	1046.9224	1152.4075	0.0571317958490131	0.0062798	0.1219891	1.41	0.125334147777722	0.91	2.18	1.83	0.00733569993747496	1.18	2.84	0.212089343100033	1.83599080774324e-06
C10orf11	86.2588	20.2652	0.732578095127328	0.0090608	0.9559448	0.99	0.956123434002106	0.64	1.52	0.43	0.0116585640214775	0.22	0.83	-0.231886080412225	1.71390477600907e-07
C10orf120	NA	NA	NA	NA	NA	NA	NA	NA	NA	NA	NA	NA	NA	NA	NA
C10orf122	NA	NA	NA	NA	NA	NA	NA	NA	NA	NA	NA	NA	NA	NA	NA
C10orf125	79.0598	121.6035	0.904311499109542	0.3140436	0.7245845	1.08	0.725717640558943	0.7	1.67	1.26	0.31709743502387	0.8	1.99	-0.0314915121393204	0.483638898196487
C10orf128	6.9362	6.361	0.0526023261948506	0.0147079	0.0143093	1.72	0.0159007647494347	1.11	2.68	1.73	0.0163746921193285	1.11	2.72	0.1365953466117	0.00227446107882776
C10orf129	NA	NA	NA	NA	NA	NA	NA	NA	NA	NA	NA	NA	NA	NA	NA
C10orf12	93.9362	104.4999	0.953130476021234	0.3071987	0.8097288	1.05	0.810506904261942	0.68	1.63	0.79	0.310339128778196	0.49	1.25	-0.0463663026961434	0.302250572769549
C10orf131	0.4425	0.2272	0.257689808240727	0.0679709	0.8604336	1.04	0.861000365836229	0.67	1.6	1.56	0.0713424893303709	0.96	2.53	0.0804025157512194	0.0733189687612889
C10orf137	578.7293	453.4015	0.198426507535826	0.0353454	0.2967917	1.26	0.299806596393904	0.82	1.94	1.76	0.0385620175587812	1.03	3	0.0770297948035307	0.0862556097868421
C10orf140	10.7538	10.1855	0.288481522656738	0.0863763	0.2291392	1.3	0.232373294229943	0.84	2.01	1.46	0.0895358427882567	0.94	2.27	-0.0503470999398015	0.262587111356175
C10orf18	1135.514	1232.0144	0.107441684563397	0.0229003	0.047436	1.55	0.0500968295119887	1	2.39	1.65	0.0249195917620746	1.06	2.55	0.104692594046709	0.0195692638832479
C10orf25	47.0588	51.754	0.589933398648906	0.1819528	0.8782735	0.97	0.878766901929973	0.63	1.49	1.34	0.185328450103254	0.87	2.08	-0.0373665997253989	0.405846584781738
C10orf26	1765.5727	2007.1936	0.617968466855582	0.1100579	0.8836056	0.97	0.884078510250045	0.63	1.49	0.64	0.11442195686304	0.37	1.11	-0.15894142966399	0.000375007534464377
C10orf27	NA	NA	NA	NA	NA	NA	NA	NA	NA	NA	NA	NA	NA	NA	NA
C10orf28	303.121	328.4607	0.0263786973893786	0.0030086	0.1832439	1.34	0.186583323810043	0.87	2.07	1.91	0.00367641155785414	1.23	2.96	-0.0625780186549385	0.16363929332222
C10orf2	370.5367	356.383	0.439224377228821	0.132642	0.2493156	1.29	0.252515258524743	0.83	2	1.4	0.136081049874674	0.9	2.2	0.0765684751594292	0.0881599562083473
C10orf32	1005.9824	1104.1006	0.0618147732288113	0.0084332	0.0402573	0.63	0.0428802364654093	0.4	0.99	0.52	0.00998391311358171	0.31	0.85	-0.230094359598391	2.14350455760012e-07
C10orf35	244.1341	414.2114	0.601197377790651	0.0011107	0.4311103	1.19	0.433567060397751	0.77	1.85	2.99	0.00200312793068713	1.49	5.99	0.198978670605493	7.8391601815078e-06
C10orf40	NA	NA	NA	NA	NA	NA	NA	NA	NA	NA	NA	NA	NA	NA	NA
C10orf41	128.6066	105.8753	0.386970271370053	0.0941081	0.7982612	1.06	0.799084161997735	0.69	1.63	1.49	0.09760612196277	0.93	2.38	-0.148344053783271	0.000909403647570248
C10orf46	1232.0472	1715.1074	0.989163509873795	0.0802803	0.87549	1.04	0.875995414934353	0.67	1.6	2.07	0.0885324901721334	0.9	4.78	-0.0686188025442433	0.126586489015585
C10orf47	366.9795	417.7924	0.056117640570818	0.0073789	0.0543899	0.65	0.0572959902199111	0.41	1.01	0.51	0.00882248901968075	0.31	0.84	-0.120781443027773	0.00702333255607797
C10orf4	351.7885	454.9279	0.665522585061629	0.0989886	0.9978922	1	0.99790071798877	0.65	1.54	0.59	0.104258891656733	0.31	1.11	-0.0908443654718121	0.0429365841600512
C10orf50	NA	NA	NA	NA	NA	NA	NA	NA	NA	NA	NA	NA	NA	NA	NA
C10orf53	NA	NA	NA	NA	NA	NA	NA	NA	NA	NA	NA	NA	NA	NA	NA
C10orf54	545.1242	508.5078	0.157292120837505	0.0449318	0.0735183	1.49	0.0766020450504586	0.96	2.31	1.57	0.0476568202560853	1	2.45	-0.0259637101939189	0.563627558716523
C10orf55	3.2147	3.0303	0.744512144848182	0.2681452	0.4715851	1.17	0.473839036321382	0.76	1.81	1.28	0.271277981846109	0.83	1.98	-0.0138417310343448	0.75822057604799
C10orf57	2089.3594	2011.5641	0.027970959576806	0.0047122	0.0421849	0.63	0.0448778796927787	0.4	0.99	0.53	0.0056287895275855	0.34	0.83	-0.171723293423077	0.000119432184682254
C10orf58	2602.9865	2554.8877	0.00280422025390455	0.0004574	0.0014004	0.48	0.00186594351169189	0.3	0.76	0.45	0.000678994795662136	0.28	0.71	-0.157420158210447	0.000427342225022031
C10orf62	NA	NA	NA	NA	NA	NA	NA	NA	NA	NA	NA	NA	NA	NA	NA
C10orf67	NA	NA	NA	NA	NA	NA	NA	NA	NA	NA	NA	NA	NA	NA	NA
C10orf68	5.8635	9.0222	0.113524491238597	0.008122	0.6213948	1.11	0.622975245467367	0.72	1.72	1.83	0.0094225133230964	1.16	2.9	0.0498891043025656	0.26695877792644
C10orf71	NA	NA	NA	NA	NA	NA	NA	NA	NA	NA	NA	NA	NA	NA	NA
C10orf72	390.2439	167.7998	0.220425413654651	0.0033875	0.2852967	0.79	0.288370110849123	0.51	1.22	0.48	0.00431543620486063	0.29	0.79	-0.155698667964077	0.000494727866497068
C10orf75	239.5377	227.0137	0.689500350778959	0.1747878	0.3222691	0.8	0.325182355715398	0.52	1.24	0.74	0.17813351454916	0.48	1.15	0.00402207412404139	0.928731696124732
C10orf76	718.234	783.4459	0.742857178311954	0.1610492	0.8741534	1.04	0.874668660502111	0.67	1.6	1.41	0.164887687757557	0.87	2.31	-0.13609199128075	0.00236198045528981
C10orf78	104.2116	87.4795	0.674187994652677	0.1406643	0.7226205	0.92	0.723762677288384	0.6	1.43	0.71	0.144255369431061	0.44	1.13	0.0173664641057459	0.699338578496188
C10orf79	41.3717	58.393	0.505526496854255	0.0966484	0.2223674	0.76	0.225638259137476	0.49	1.18	1.46	0.100031163356114	0.93	2.3	0.0464830790496542	0.301033261096375
C10orf81	432.8228	338.96	0.537836092261256	0.1067997	0.9102763	0.98	0.910639190366638	0.63	1.51	0.7	0.110067477270442	0.45	1.08	0.0616554541067404	0.169951233946532
C10orf82	2.0819	0.4475	0.00214536664416574	8.9e-06	0.3196751	0.8	0.322611487137906	0.52	1.24	0.38	2.04619847536947e-05	0.25	0.59	-0.101038801082048	0.0242841501024736
C10orf84	591.3656	556.701	0.686166238494416	0.1483396	0.5551637	0.88	0.557043226692342	0.57	1.36	0.72	0.151741990263479	0.47	1.13	0.0471827823714207	0.293807616722437
C10orf88	185.8974	211.0037	0.0126885541405217	0.0006897	0.2654642	1.28	0.268595484749718	0.83	1.98	2.11	0.000955597094882021	1.35	3.28	0.0556667756291107	0.215403653334095
C10orf90	0.3752	1.8783	0.147208825296626	0.0001657	0.0846598	1.47	0.0878391601089105	0.94	2.28	2.73	0.000320740973991263	1.58	4.73	0.0802931495505925	0.0737121134304503
C10orf91	0.7077	0.4502	0.608253816489751	0.1674229	0.4606086	0.85	0.462912784707087	0.55	1.31	0.74	0.170783414918251	0.48	1.14	0.0992046236129834	0.0270007559421816
C10orf93	1.3266	2.8083	0.983464283114699	0.4088601	0.752689	0.93	0.753704224966009	0.6	1.44	1.23	0.411568117475345	0.75	2.02	0.0415735750968624	0.355024935075051
C10orf95	27.4193	39.4193	0.524421231559768	0.1246995	0.861096	1.04	0.861662148519499	0.67	1.61	1.42	0.128165363242218	0.9	2.24	0.0877178586195366	0.0506560209137385
C10orf96	NA	NA	NA	NA	NA	NA	NA	NA	NA	NA	NA	NA	NA	NA	NA
C10orf99	NA	NA	NA	NA	NA	NA	NA	NA	NA	NA	NA	NA	NA	NA	NA
C11orf10	1651.954	1673.0173	0.118022855670523	0.022893	0.0314635	0.62	0.0337906266653609	0.4	0.96	0.6	0.0249561050390267	0.38	0.94	0.00441549396181329	0.921781887670189
C11orf16	0.3612	0.6799	0.193306579976127	0.0315894	0.2423417	1.29	0.245546331176843	0.84	2	1.63	0.0340182121629378	1.04	2.56	0.000287212851523181	0.994904060708124
C11orf17	240.8521	251.4409	0.069557556146267	0.0188751	0.0989336	1.45	0.102242183301599	0.93	2.26	1.68	0.0207329073522386	1.08	2.6	0.202310099369079	5.4692140468328e-06
C11orf1	410.3519	346.2647	0.00610412122274226	0.000548	0.0596709	0.66	0.0626253533960747	0.42	1.02	0.48	0.00076638546734864	0.31	0.73	-0.234891323082923	1.17295485539648e-07
C11orf20	2.4902	2.6997	0.141177990255136	0.0275559	0.0963413	0.69	0.0995726634809357	0.45	1.07	0.61	0.029795648343212	0.39	0.95	-0.0520267779712494	0.246977317325329
C11orf21	3.8411	5.1222	0.0270560746778479	0.004981	0.0137983	1.73	0.0154140992032238	1.11	2.69	1.84	0.00588328255432002	1.19	2.84	0.0967693383370682	0.0310088519686164
C11orf24	795.0512	1050.3947	0.487650295848006	0.0310847	0.9728557	1.01	0.972965639110718	0.65	1.55	0.41	0.0375599622001083	0.18	0.95	0.107501959069001	0.0165068664893165
C11orf2	3598.916	3143.0763	0.156374676752582	0.0107084	0.0978241	0.69	0.101037388790857	0.45	1.07	0.56	0.0121957708400919	0.36	0.88	-0.111215675740808	0.013107183212005
C11orf30	410.7892	399.7635	0.00357820591675137	0.0008883	0.0043715	1.89	0.00523378827319776	1.21	2.94	2.13	0.00121851960911956	1.35	3.37	0.0846925202012986	0.0591967621163008
C11orf31	1170.2052	1181.3023	0.0790514312279893	0.0124207	0.0586523	0.66	0.0615314929512479	0.42	1.02	0.57	0.0139422710650771	0.37	0.89	-0.025179021946672	0.575476841365599
C11orf34	NA	NA	NA	NA	NA	NA	NA	NA	NA	NA	NA	NA	NA	NA	NA
C11orf35	68.5643	79.5067	0.62002542120377	0.1466351	0.7138638	0.92	0.715050654480287	0.6	1.42	0.71	0.150127508440423	0.45	1.13	0.0919787876416487	0.0403925205129761
C11orf36	NA	NA	NA	NA	NA	NA	NA	NA	NA	NA	NA	NA	NA	NA	NA
C11orf40	NA	NA	NA	NA	NA	NA	NA	NA	NA	NA	NA	NA	NA	NA	NA
C11orf41	4.0218	5.5276	0.202876770046546	0.04944	0.7134289	1.08	0.714610269476921	0.7	1.67	1.54	0.0521577257820708	1	2.37	0.12955667352818	0.00381336958134881
C11orf42	0.4116	0.4525	0.296205746851372	0.0614527	0.1548467	0.73	0.158260268830417	0.47	1.13	0.64	0.0646235048782434	0.4	1.03	0.0331544328096837	0.460836658635237
C11orf45	24.1013	14.5858	0.369210420720498	0.084437	0.9754874	0.99	0.975588116966066	0.64	1.54	1.56	0.0880657135563538	0.94	2.59	0.0168876004825741	0.707242201553532
C11orf46	667.416	679.0615	0.825508157125079	0.2325058	0.4329127	0.84	0.435354581342979	0.54	1.3	0.76	0.235857129318802	0.48	1.2	-0.0325971270702762	0.468411048112552
C11orf48	860.6283	1043.7949	0.324057951977582	0.0622533	0.4533899	0.85	0.455731209839907	0.55	1.31	0.64	0.0654040322546187	0.4	1.03	-0.0886755077341396	0.0481770888405255
C11orf49	515.7609	458.4923	0.0582347349967242	0.0066569	0.2184568	0.76	0.221726553107359	0.49	1.18	0.55	0.0077295677095397	0.36	0.86	-0.09564641783422	0.0330221843643797
C11orf51	798.374	793.8031	0.0172674281072649	0.0029589	0.0051292	0.54	0.00604583114103208	0.35	0.84	0.52	0.00361914024532306	0.33	0.81	-0.123365793430632	0.00588976319963992
C11orf52	563.317	490.3596	0.000222220434720487	5.5e-06	0.0014294	0.49	0.00186234153114662	0.31	0.77	0.38	1.31877400901814e-05	0.25	0.59	-0.258618341953962	4.89164037672251e-09
C11orf53	2.1422	1.9066	0.0971706497928244	0.02521	0.0385168	1.6	0.0411106561977609	1.02	2.51	1.68	0.0274813537755347	1.06	2.67	0.104712964561785	0.0195453884262587
C11orf54	912.9365	842.3308	0.0194856020533147	0.0027631	0.0609831	0.65	0.0639918403841961	0.42	1.03	0.52	0.00340221319631695	0.33	0.8	-0.29131060985504	3.54034977711457e-11
C11orf57	696.7884	723.8029	0.112498655181309	0.0237603	0.1362423	1.39	0.13960157322996	0.9	2.16	1.64	0.0257708589696715	1.06	2.55	0.073947189949006	0.0996309473993645
C11orf58	3557.0809	3605.8643	0.157784708465957	0.0361282	0.2032489	0.75	0.206566790939257	0.49	1.17	0.62	0.0386629701803307	0.4	0.98	0.109104868414327	0.0149547555592527
C11orf59	2448.1281	2522.0273	0.165679012382043	0.0323308	0.1346046	0.72	0.137958989578998	0.46	1.11	0.62	0.0347423234487096	0.4	0.97	0.00149807631277053	0.973424760996296
C11orf61	160.8585	160.8961	0.0626452606007739	0.0182258	0.0103114	1.79	0.0117587924588552	1.14	2.82	1.7	0.0201260957308482	1.09	2.67	0.240218331418748	5.91326728805985e-08
C11orf63	113.8664	92.6462	0.250369701680322	0.0558378	0.1203347	0.71	0.123690517923098	0.46	1.1	0.66	0.0586370099187017	0.43	1.02	-0.0962462696676361	0.031933225765339
C11orf64	NA	NA	NA	NA	NA	NA	NA	NA	NA	NA	NA	NA	NA	NA	NA
C11orf65	4.7721	2.518	0.999010667492411	0.4848322	0.7208728	0.92	0.722022650836562	0.6	1.43	1.25	0.487486775760864	0.66	2.36	0.0363448928107118	0.418813357082928
C11orf66	19.2918	25.1671	0.021520645682264	0.0025224	0.1479289	1.38	0.151357699661074	0.89	2.16	1.93	0.00311580855915339	1.25	2.98	0.0494957485406653	0.270753070306679
C11orf67	308.2933	317.6823	0.133549648425488	0.0253644	0.0845815	0.68	0.0877072860700012	0.44	1.06	0.6	0.0275357451289989	0.39	0.95	-0.0975533962544267	0.0296661799291806
C11orf68	1143.629	1029.6769	0.639475247737622	0.1084288	0.3620099	0.82	0.364755665741878	0.53	1.26	0.69	0.11189990751896	0.44	1.09	-0.0681246288251342	0.129348910558606
C11orf70	21.151	15.5677	0.841835186854836	0.2703269	0.6156357	0.9	0.617240203652236	0.58	1.38	0.78	0.273439875811057	0.5	1.21	0.0141345407412482	0.753269961733552
C11orf71	477.6255	317.9731	0.628395987700675	0.0366116	0.4286852	0.84	0.43113371424705	0.54	1.3	0.58	0.0398038866578263	0.34	0.97	0.0284074872042981	0.527494642933136
C11orf73	345.5851	344.4573	0.0613438692196358	0.0182681	0.0291828	1.64	0.0315456190041735	1.04	2.59	1.72	0.0202169265272903	1.09	2.71	0.227835867474665	2.83429420308414e-07
C11orf74	188.1293	238.7892	0.416326771141573	0.084658	0.8637797	0.96	0.864340285175415	0.62	1.49	1.49	0.0879575264541463	0.94	2.35	0.0526798154800445	0.241086979441147
C11orf75	1284.3089	1575.9201	0.894454078809876	0.2876693	0.6920535	1.09	0.693328920290643	0.71	1.69	0.77	0.291029052351952	0.47	1.26	0.00858687086255647	0.848562515289964
C11orf80	537.5136	502.2683	0.567809543747507	0.1708713	0.4524951	1.18	0.454850649204558	0.76	1.83	1.37	0.174406494645468	0.87	2.17	0.165976578026304	0.000201848775478793
C11orf82	22.1833	25.0182	0.000440857037933621	0.000118	0.0001226	2.49	0.000217707113568832	1.53	4.03	2.35	0.000197279744768686	1.5	3.7	0.340496593553616	5.89334352486527e-15
C11orf83	875.766	952.9533	0.0897760066464501	0.0167265	0.1520513	0.73	0.155392014169061	0.47	1.13	0.58	0.0185179800079525	0.36	0.91	-0.112043991043628	0.0124390678526306
C11orf84	388.4731	311.1511	0.226455684455858	0.0254944	0.1739378	1.36	0.17735465952174	0.87	2.12	2.15	0.0299186427628224	1.08	4.31	0.271942647143782	7.10084180019726e-10
C11orf85	1.2837	0.3606	0.0495593446274436	0.0009394	0.1838352	0.74	0.187210104000374	0.48	1.15	0.47	0.00129499733174276	0.3	0.74	0.0514918273611811	0.251876838936678
C11orf86	NA	NA	NA	NA	NA	NA	NA	NA	NA	NA	NA	NA	NA	NA	NA
C11orf87	0.323	1.1575	0.652464021502608	0.1366801	0.9713296	0.99	0.971445439556513	0.64	1.53	1.44	0.140481409899879	0.89	2.33	-0.122342923642459	0.00631713633451046
C11orf88	0.6928	2.5589	0.778303751096274	0.0363482	0.8468721	1.04	0.847494479467205	0.68	1.61	1.9	0.0405258066852857	1.03	3.52	0.00971938482825625	0.828879727242299
C11orf90	1.149	0.559	0.0544299010106763	0.0118439	0.0200338	1.68	0.0219726399792481	1.08	2.63	1.89	0.0136723939179116	1.14	3.13	0.0698167952253004	0.120079837428815
C11orf92	1851.9319	1912.9718	0.223298449347878	0.0620081	0.0943303	1.45	0.0975373335761456	0.93	2.26	1.51	0.064909871329181	0.97	2.35	0.198607846102366	8.15664786895244e-06
C11orf93	39.1785	50.6384	0.739005302776339	0.1819498	0.9237165	0.98	0.924024829774237	0.63	1.51	1.36	0.185483076292057	0.86	2.14	-0.00253581975278552	0.955031097976718
C11orf94	NA	NA	NA	NA	NA	NA	NA	NA	NA	NA	NA	NA	NA	NA	NA
C11orf95	327.5964	324.6231	0.00674056892016554	0.001897	0.0054963	1.9	0.00654965758499981	1.2	3.01	2.1	0.00249846425902334	1.3	3.41	0.195817898675525	1.09700041201259e-05
C11orf9	13.7705	20.9981	0.0876851618515737	0.0073584	0.4449545	1.18	0.447334641581592	0.77	1.83	1.84	0.0085719505762617	1.17	2.89	0.168911130729719	0.000154727705045363
C12orf10	936.0982	897.6378	0.209704835805703	0.0376669	0.0468676	0.64	0.0495529060020155	0.42	1	0.63	0.0401225870859095	0.41	0.98	-0.10817462516756	0.0158391218568167
C12orf11	400.2187	377.0651	0.759513274450345	0.1924489	0.5413836	0.87	0.54332489903431	0.56	1.35	0.75	0.195780661600936	0.49	1.16	0.0858119888392732	0.0559070079801327
C12orf12	NA	NA	NA	NA	NA	NA	NA	NA	NA	NA	NA	NA	NA	NA	NA
C12orf23	1687.774	1771.8166	0.172342249511972	0.0312765	0.1050358	0.7	0.108319593885664	0.45	1.08	0.61	0.033763734425697	0.38	0.96	0.0871489039776722	0.0521786126507222
C12orf24	87.639	104.8348	0.0110318848400031	0.0015464	0.1412344	1.38	0.144594753125824	0.89	2.14	1.99	0.0019810024287169	1.29	3.09	0.153299410765042	0.000605217713496366
C12orf26	121.825	121.4605	0.572625965351787	0.1840094	0.127493	1.4	0.130821345126493	0.9	2.17	1.34	0.187345749718813	0.87	2.07	0.0400488220451576	0.372962640799366
C12orf27	NA	NA	NA	NA	NA	NA	NA	NA	NA	NA	NA	NA	NA	NA	NA
C12orf29	426.6002	443.4003	0.991374393084228	0.5267016	0.5772732	1.13	0.579052000643994	0.73	1.75	1.15	0.528702535652598	0.74	1.78	0.0546719222868078	0.223730019686612
C12orf32	594.1328	510.4287	0.0105338688029557	0.0004033	0.047904	0.64	0.0506655795710216	0.41	1	0.46	0.000585469293940655	0.3	0.72	0.0278996398121658	0.534905498392586
C12orf34	198.8415	146.8228	0.10251825818281	0.0087787	0.0334457	0.62	0.0358078688680733	0.4	0.97	0.56	0.0100583544587415	0.36	0.87	0.0593388436689743	0.186600313349925
C12orf35	553.2442	561.1767	0.0279012866495701	0.0065218	0.0117341	1.74	0.0131889454094326	1.12	2.71	1.82	0.00757545145264438	1.17	2.82	0.0673735938520512	0.133636260689465
C12orf36	NA	NA	NA	NA	NA	NA	NA	NA	NA	NA	NA	NA	NA	NA	NA
C12orf39	NA	NA	NA	NA	NA	NA	NA	NA	NA	NA	NA	NA	NA	NA	NA
C12orf40	NA	NA	NA	NA	NA	NA	NA	NA	NA	NA	NA	NA	NA	NA	NA
C12orf41	460.5207	499.1738	0.0139746445826696	0.0024002	0.0435363	1.57	0.046204284423215	1.01	2.45	1.93	0.00297618652849885	1.25	2.98	0.22335077361752	4.89414302166261e-07
C12orf42	0.4849	1.6141	0.0306412461297754	0.0004117	0.1754374	1.35	0.178822749976897	0.87	2.1	2.28	0.000622211022734298	1.42	3.64	0.0526861611118438	0.241030230450336
C12orf43	234.2228	276.4642	0.787703326651012	0.0760047	0.9344951	1.02	0.934762044054166	0.66	1.57	1.7	0.0807014916149124	0.94	3.07	-0.0491172992695558	0.274438200361212
C12orf44	1187.5912	1278.1535	0.00570220551054527	0.0009511	0.0436846	0.64	0.0462819601709351	0.41	0.99	0.45	0.00131463787267083	0.28	0.74	-0.117378790774855	0.00881221638985797
C12orf45	167.1143	175.1382	0.447288565160851	0.1298447	0.1604623	1.37	0.163892343284974	0.88	2.14	1.4	0.133196686190264	0.9	2.17	0.111079901813307	0.0132196648393478
C12orf47	369.6935	313.6409	0.227279474067651	0.0362317	0.2414669	1.3	0.24474051208971	0.83	2.04	1.86	0.0401138611275214	1.03	3.37	0.0534033248030103	0.234676960130299
C12orf48	35.8093	45.1937	7.92842991225284e-06	4e-07	1.95e-05	2.7	4.40819675741055e-05	1.68	4.34	2.91	1.56129083095369e-06	1.88	4.51	0.278130752896853	2.79368846490262e-10
C12orf49	278.2396	443.4959	0.146742470135036	0.0011777	0.2234951	1.31	0.226764735254331	0.85	2.03	2.34	0.00171683776360421	1.38	3.98	0.182476277209897	4.27302233288044e-05
C12orf4	308.763	236.7414	0.257210280038044	0.0113402	0.3001488	0.8	0.303159343460437	0.51	1.23	0.53	0.0131091618971638	0.32	0.88	-0.131310054911719	0.00336031531865003
C12orf50	NA	NA	NA	NA	NA	NA	NA	NA	NA	NA	NA	NA	NA	NA	NA
C12orf51	2589.5238	3094.5166	0.173328912345226	0.0317219	0.1595066	1.36	0.162861926775964	0.88	2.11	1.61	0.0340780607061936	1.04	2.5	0.0868742767123293	0.0529270932629462
C12orf52	629.5196	667.9881	0.526061693979877	0.1426007	0.2023603	1.33	0.205698844693778	0.86	2.06	1.38	0.145948934921907	0.89	2.13	0.0417121895672308	0.353421594037011
C12orf53	43.7441	32.3404	0.185797446654127	0.0503983	0.1098451	1.42	0.113099350325554	0.92	2.21	1.59	0.053383112016566	0.99	2.56	0.0439668121630595	0.327985813966387
C12orf54	0.7905	0.2272	0.85184775119967	0.2699854	0.5820524	1.13	0.583807720651458	0.73	1.74	1.34	0.273592490274368	0.79	2.26	-0.0054723306212591	0.903143657062663
C12orf56	4.9525	26.4007	0.85213851331532	0.2279288	0.4687069	0.85	0.470976932358358	0.55	1.32	0.74	0.231521301299318	0.46	1.21	-0.0144308307603888	0.748270779125126
C12orf57	2355.2697	2257.7614	0.00112692823931437	0.0001521	0.0007085	0.46	0.000987044631103884	0.29	0.73	0.43	0.000246874990637913	0.27	0.67	-0.136769346458373	0.00224490310907714
C12orf59	3.9693	5.5664	0.0247876697293086	0.0032833	0.0141949	1.74	0.0158776761592883	1.11	2.73	1.9	0.00398521576129562	1.23	2.93	0.186458264201053	2.87586522841401e-05
C12orf5	184.6821	182.1724	0.63233782373786	0.1470744	0.2248556	0.77	0.228103634164512	0.5	1.18	0.73	0.150419908075527	0.47	1.12	0.00154777493262488	0.972543469992417
C12orf60	32.0427	16.8485	0.126862330640431	0.0013869	0.2999805	0.79	0.303000242808207	0.51	1.23	0.46	0.00191079316599629	0.28	0.75	-0.0796597777534174	0.0760228512520229
C12orf61	11.0106	9.5904	0.204279248729747	0.0310327	0.1784781	0.74	0.18182886536803	0.48	1.15	0.62	0.033324705818739	0.4	0.96	0.114795956944527	0.0104301874705326
C12orf62	747.3404	676.4286	0.0499002507735258	0.0062111	0.0781952	0.68	0.0813098247120567	0.44	1.05	0.55	0.00723384930144388	0.36	0.85	-0.0375127935026657	0.404010948829707
C12orf63	3.3154	3.3809	0.503455901936548	0.1448613	0.1639507	1.36	0.167298081271446	0.88	2.1	1.38	0.148202765827251	0.89	2.13	0.0444179049936882	0.323042560424763
C12orf65	362.1865	379.7244	0.0425857979488439	0.0110322	0.0152461	1.71	0.0169192010245559	1.1	2.66	1.74	0.0124348001651603	1.13	2.69	0.186044993548833	2.99767673829141e-05
C12orf66	80.1023	74.6849	0.59054911090978	0.1876073	0.8556508	1.04	0.856239936112144	0.67	1.61	1.35	0.191034824157213	0.86	2.12	0.0652565957845772	0.146311722172053
C12orf68	21.7748	31.8933	0.841697130776586	0.2932397	0.8831589	0.97	0.883632674329284	0.63	1.49	1.27	0.296346481477347	0.81	1.98	0.0706623531380648	0.115646718773507
C12orf69	55.7342	216.3871	0.982514168859696	0.2439489	0.8850204	0.97	0.885486361488818	0.63	1.49	0.69	0.248595182439145	0.36	1.3	-0.0291816318666059	0.516299117759647
C12orf70	NA	NA	NA	NA	NA	NA	NA	NA	NA	NA	NA	NA	NA	NA	NA
C12orf71	0.3539	0.6066	0.0463150802391049	0.0071945	0.0952313	1.45	0.0985202535702154	0.93	2.27	1.8	0.00831977951550544	1.16	2.79	0.0576410037431403	0.199544414679857
C12orf72	78.1262	58.0277	0.181459353358005	0.0085118	0.0975236	0.69	0.100862529365291	0.44	1.08	0.54	0.00989771057262478	0.34	0.86	-0.0272522523379383	0.544427916357135
C12orf73	175.2296	167.1433	0.0397415378324305	0.010326	0.0169186	1.72	0.0187735795571038	1.09	2.71	1.82	0.0118392305451587	1.14	2.9	0.138390673541742	0.00198588188167781
C12orf74	1.0299	1.3533	0.675140584871346	0.1942853	0.5014487	1.16	0.503569688529257	0.75	1.79	1.33	0.197604954425682	0.86	2.06	-0.0112433494703049	0.802563892180362
C12orf75	374.0795	444.7842	0.535868821606287	0.1095503	0.7237429	0.93	0.724878003147078	0.6	1.43	0.68	0.113146263084402	0.43	1.09	-0.0706929466119626	0.115488759924207
C12orf76	157.9961	189.4518	0.0158927738869282	0.0010227	0.0414303	1.57	0.0440377859145067	1.01	2.45	2.05	0.00136519217093167	1.32	3.18	0.24902640710907	1.83828857019281e-08
C12orf77	NA	NA	NA	NA	NA	NA	NA	NA	NA	NA	NA	NA	NA	NA	NA
C13orf15	303.2844	540.201	0.938450644647309	0.2905802	0.7493557	1.07	0.750385266200168	0.69	1.66	1.31	0.2939841482435	0.79	2.17	0.149850191578282	0.000804581720456752
C13orf16	1.7371	0.3607	0.503373817374286	0.0236301	0.7493483	1.07	0.750377886690833	0.7	1.66	0.56	0.0262855567059399	0.33	0.93	-0.0833436116677369	0.0633719074507905
C13orf18	32.8528	28.6482	0.167745499614381	0.0502346	0.0968016	1.44	0.100034724736373	0.93	2.23	1.56	0.0530828210219336	0.99	2.44	0.134301443708887	0.00269880269015635
C13orf1	301.263	247.0156	0.00520787026303566	0.0002112	0.0162038	0.58	0.0180026628601475	0.37	0.91	0.45	0.000324308467856915	0.29	0.7	-0.199467686987821	7.43845378157003e-06
C13orf23	808.7077	881.9061	0.0467422966931713	0.0078069	0.0818236	0.68	0.0850017828870917	0.44	1.05	0.53	0.00919008834829704	0.33	0.85	-0.108118824227052	0.0158935993716706
C13orf26	0.3922	1.4368	0.476802327465546	0.0239314	0.446359	1.18	0.448727372709074	0.77	1.83	0.37	0.030855492297404	0.15	0.91	-0.20653474494265	3.43486528007746e-06
C13orf27	81.3887	81.0696	0.949435004742418	0.336643	0.4227105	0.84	0.425191455353589	0.54	1.3	0.81	0.339500875199033	0.52	1.25	0.11626404171009	0.00948089634488845
C13orf28	NA	NA	NA	NA	NA	NA	NA	NA	NA	NA	NA	NA	NA	NA	NA
C13orf29	41.2421	39.4858	0.585482118172519	0.1393514	0.2416755	0.77	0.244914181432615	0.5	1.2	0.72	0.142726103244468	0.47	1.12	-0.0712281608914533	0.11275263828322
C13orf30	0.8478	2.156	0.636454524878537	0.1809662	0.2340192	1.3	0.237241634884627	0.84	2.01	1.35	0.184429282484974	0.87	2.12	0.0622217834090086	0.166055354578551
C13orf31	157.2212	128.0457	0.0450956771915466	0.0080817	0.1164696	0.7	0.119829685683657	0.45	1.1	0.56	0.00926586963861886	0.36	0.87	-0.241986517597275	4.69386154182307e-08
C13orf33	26.1411	33.9954	0.698773404497417	0.2307178	0.6852109	1.09	0.686514005916498	0.71	1.69	1.3	0.233948801787507	0.84	2.02	0.108212367784121	0.0158023672618221
C13orf34	53.6565	49.4025	0.653048094747848	0.216582	0.6464132	1.11	0.647891600078559	0.72	1.71	1.32	0.2198920911344	0.85	2.06	0.0836410598701698	0.0624309803410536
C13orf35	NA	NA	NA	NA	NA	NA	NA	NA	NA	NA	NA	NA	NA	NA	NA
C13orf36	1.6227	2.2753	0.681902322005141	0.1818076	0.3779697	0.82	0.380648682834664	0.53	1.27	0.73	0.185382755038516	0.46	1.16	-0.0161981468925516	0.718676872649632
C13orf37	385.1215	408.6189	0.442386014148674	0.1017317	0.4325998	0.84	0.435027924566067	0.55	1.3	0.69	0.105128844091062	0.44	1.08	0.0206138191480792	0.646632288872802
C13orf38	13.9816	5.0781	0.00362409973404449	0.0002464	0.0055886	0.53	0.00663720261094725	0.34	0.84	0.45	0.000372240635512444	0.29	0.7	-0.158350816530595	0.000394572931492489
C13orf39	NA	NA	NA	NA	NA	NA	NA	NA	NA	NA	NA	NA	NA	NA	NA
C14orf101	453.1411	460.0219	0.762142801336193	0.2643994	0.3740132	1.22	0.376703751640882	0.79	1.88	1.28	0.267526558754796	0.83	1.98	-0.0815325874440486	0.0693559286749119
C14orf102	298.1132	248.8903	0.139034935856878	0.017727	0.3582026	1.22	0.360968420829301	0.79	1.89	2.12	0.0209694913787846	1.12	4	-0.120488477636703	0.00716344231632951
C14orf104	325.6484	219.1777	0.993220163699397	0.3000728	0.8711997	0.96	0.87172241092106	0.63	1.49	1.54	0.305689466428804	0.67	3.55	0.131116389190258	0.00340783742332908
C14orf105	NA	NA	NA	NA	NA	NA	NA	NA	NA	NA	NA	NA	NA	NA	NA
C14orf106	294.7411	261.3541	0.020723854696887	0.0053934	0.0097646	1.77	0.0110919266181708	1.14	2.74	1.92	0.00643678906140821	1.2	3.06	0.0316176446370861	0.481888226132605
C14orf109	686.8728	621.3631	6.88797961021279e-05	6.1e-06	0.0001893	0.42	0.000308163045286802	0.27	0.68	0.38	1.46086207500895e-05	0.24	0.59	-0.216801808749292	1.06489289947154e-06
C14orf115	NA	NA	NA	NA	NA	NA	NA	NA	NA	NA	NA	NA	NA	NA	NA
C14orf118	173.0769	186.3231	0.0672994402177544	0.0134642	0.2438268	1.29	0.247026092415126	0.84	2	1.71	0.0150180644999096	1.11	2.64	0.0140923321126584	0.753982976487988
C14orf119	787.6173	848.9362	0.00216675339609106	0.0003411	0.0053718	0.54	0.00635378826233846	0.34	0.84	0.37	0.000604403832914047	0.21	0.66	-0.0751860036730995	0.0940699148375126
C14orf126	379.5551	366.3292	0.00455639363510613	0.0006446	0.0036666	0.52	0.00447220103420942	0.33	0.82	0.47	0.000906077627336743	0.3	0.73	-0.136627802334266	0.00226892088724934
C14orf128	68.1886	57.8717	0.243503448782082	0.0281742	0.2033391	0.76	0.20664453793824	0.49	1.17	0.61	0.0304663266020492	0.39	0.95	0.157859456007414	0.000411570650308852
C14orf129	628.5425	482.4663	0.0178305627170732	0.0003373	0.3274917	0.8	0.330398433648063	0.52	1.25	0.45	0.000503713470794587	0.29	0.71	-0.112209246017377	0.012309430960843
C14orf132	303.9443	501.9734	0.193016287110654	0.0080129	0.348716	1.23	0.351521940720353	0.8	1.9	1.92	0.00946987351074235	1.17	3.13	0.127931527753382	0.00428196922715614
C14orf135	1156.4019	1383.1411	0.445909388850122	0.0893222	0.8185639	1.05	0.819305562079062	0.68	1.62	1.48	0.0927045210158884	0.94	2.34	0.0907370256166257	0.0431841496813055
C14orf138	110.8746	136.6381	0.602725751787584	0.0966889	0.9377851	0.98	0.938037484727851	0.64	1.52	1.51	0.100338911095776	0.92	2.46	0.116465572577742	0.00935676674016121
C14orf139	28.3237	39.5604	0.0597474092736416	0.0057235	0.040547	1.58	0.0431540967651813	1.01	2.47	1.86	0.00675086607190745	1.19	2.91	0.129688069256697	0.00377759180616467
C14orf142	242.3677	261.8826	0.15879008982236	0.0288703	0.0887398	0.69	0.0919511709671288	0.44	1.06	0.58	0.0315028001773981	0.36	0.95	-0.00620614051310667	0.890232893575225
C14orf143	60.5291	55.517	0.251051684460247	0.0627565	0.2746224	1.27	0.277723263706022	0.82	1.97	1.56	0.0659660896970922	0.97	2.49	0.203154103612134	4.98772126733674e-06
C14orf145	59.4855	52.8883	0.00704049367582883	0.0014275	0.0203023	1.68	0.0222641481801685	1.08	2.62	2.29	0.00200691940422248	1.35	3.86	0.178643797286463	6.20629164435975e-05
C14orf147	1153.7661	1400.6369	0.920546709766944	0.1918602	0.9893261	1	0.989369372084607	0.65	1.54	0.67	0.196593263284882	0.36	1.23	0.130774327731755	0.00349326567512627
C14orf148	6.589	7.4589	0.128777080180682	0.0330554	0.1930518	1.34	0.196428149863214	0.86	2.08	1.59	0.0353934902357351	1.03	2.46	0.225398368048227	3.81927443825301e-07
C14orf149	76.223	76.2951	0.000670015293771316	0.0002328	9.7e-05	2.52	0.000177759004790001	1.55	4.07	2.37	0.000378388548179509	1.47	3.82	0.198658332744809	8.11271338158204e-06
C14orf153	444.2386	442.3224	0.232183922176951	0.0413626	0.0770345	0.67	0.080097219379783	0.43	1.05	0.64	0.0438955370523086	0.41	0.99	-0.018686048733688	0.677728555521728
C14orf156	614.515	748.286	0.608962614201637	0.1596744	0.8163928	0.95	0.817151348965899	0.61	1.47	0.71	0.163377010361275	0.44	1.15	-0.0588573959055326	0.190206311329565
C14orf159	596.2667	858.3268	0.330928460717804	0.0490167	0.6535382	1.11	0.655008687119865	0.71	1.71	1.59	0.0520229716203584	1	2.53	-0.215203264845382	1.28276971266757e-06
C14orf162	0.4532	0.8543	0.747238518050651	0.2291557	0.6289374	1.11	0.630488785586731	0.72	1.72	1.31	0.232405937301981	0.84	2.06	0.094053497329776	0.0360688777307544
C14orf165	NA	NA	NA	NA	NA	NA	NA	NA	NA	NA	NA	NA	NA	NA	NA
C14orf166B	NA	NA	NA	NA	NA	NA	NA	NA	NA	NA	NA	NA	NA	NA	NA
C14orf166	2454.3442	2453.6169	0.0380939999912097	0.0085294	0.0089279	0.56	0.0101967970760179	0.36	0.87	0.56	0.00976764704889177	0.36	0.87	-0.00218615435217668	0.961226623457738
C14orf167	635.6483	618.34	0.279708331215933	0.0538706	0.0822792	0.68	0.0854564632049504	0.44	1.06	0.65	0.056672830860361	0.42	1.01	0.111986749021353	0.0124842525400901
C14orf169	218.802	236.2145	0.351444528485044	0.0674887	0.3652927	0.82	0.368023220932381	0.53	1.26	0.65	0.0707609853546547	0.4	1.04	-0.181403704452183	4.74719147614031e-05
C14orf174	16.8332	28.1782	0.267625874497279	0.0144749	0.3755821	1.22	0.378268652181189	0.79	1.88	1.84	0.0164917391977502	1.12	3.02	0.13414544512733	0.00273012764924087
C14orf176	5.4659	5.3477	0.45497036930962	0.1017628	0.261462	0.78	0.264604740307616	0.51	1.21	0.7	0.105002359554897	0.45	1.08	0.0466634242466623	0.299159694094193
C14orf177	NA	NA	NA	NA	NA	NA	NA	NA	NA	NA	NA	NA	NA	NA	NA
C14orf178	0.5888	0.8666	0.283533804349442	0.0527473	0.294146	0.79	0.297180216881349	0.51	1.23	0.62	0.0560653628860042	0.38	1.01	-0.0376016464583859	0.402897719352335
C14orf179	321.9152	362.4444	0.627258823339033	0.1483367	0.8353927	0.96	0.836062960090655	0.62	1.47	0.71	0.151933277078709	0.45	1.13	-0.0372744068824881	0.407006724220408
C14orf180	0.5888	0.6484	0.754904005578457	0.2017527	0.386594	0.83	0.389234216559598	0.53	1.28	0.75	0.205095752872905	0.48	1.17	-0.0568627491275645	0.205691569949066
C14orf181	63.7579	54.2329	0.75155484387204	0.2474388	0.8553305	0.96	0.855925304129313	0.62	1.49	1.32	0.250917060693714	0.82	2.13	0.0516267699590943	0.250634596445038
C14orf182	2.2766	0.4607	0.959694353128017	0.0984547	0.6389816	1.11	0.640483700276293	0.72	1.71	0.6	0.103591255141554	0.33	1.11	0.124837477305407	0.0053204055274561
C14orf183	NA	NA	NA	NA	NA	NA	NA	NA	NA	NA	NA	NA	NA	NA	NA
C14orf184	1.6342	2.2346	0.478873312542138	0.0996042	0.5426341	0.87	0.544574798760255	0.57	1.35	0.66	0.103267483379055	0.41	1.09	0.02032020640969	0.651330619846941
C14orf19	4.814	2.1231	0.35152591894287	0.0245588	0.9340924	0.98	0.934359446668445	0.64	1.52	2.51	0.0305183000090543	1.09	5.76	-0.0377264338856708	0.401337368657358
C14orf1	1269.7213	1287.884	0.0121333842027791	0.0018345	0.0045169	0.53	0.00539588312280403	0.34	0.83	0.49	0.00236712979269249	0.31	0.78	-0.100737076188219	0.0247141049212951
C14orf21	251.2422	209.6146	0.0726118716662577	0.0179323	0.1180702	1.41	0.121386925505555	0.91	2.19	1.79	0.020062809205596	1.1	2.92	0.052533426596916	0.242398740144026
C14orf23	NA	NA	NA	NA	NA	NA	NA	NA	NA	NA	NA	NA	NA	NA	NA
C14orf28	108.7268	93.2735	0.126954004227301	0.0120078	0.1338076	0.72	0.137177811911158	0.46	1.11	0.57	0.0135001627564814	0.37	0.89	-0.056792449326269	0.206253525179975
C14orf2	1120.3971	1819.8159	0.811035545938757	0.1020868	0.8128508	0.95	0.813624894059877	0.61	1.47	0.55	0.108616741279916	0.27	1.14	0.0252574617140382	0.574287090167638
C14orf33	40.5812	42.7699	0.599189503997256	0.1923106	0.3237529	1.24	0.326669053446536	0.8	1.93	1.33	0.195621152511207	0.86	2.05	0.0508419431956703	0.257919401783778
C14orf34	NA	NA	NA	NA	NA	NA	NA	NA	NA	NA	NA	NA	NA	NA	NA
C14orf37	33.848	36.4064	0.377802800564262	0.1087428	0.1641546	1.36	0.167499345828524	0.88	2.11	1.43	0.112005926053181	0.92	2.21	0.0282744300271928	0.529431245361562
C14orf39	10.177	6.1036	0.581453667794373	0.1533344	0.5499082	1.14	0.551811372864044	0.74	1.76	1.46	0.157452223248701	0.86	2.46	0.0375421091335603	0.403643453602439
C14orf43	875.3273	739.679	0.755232818269702	0.2432467	0.8122775	0.95	0.813042539219398	0.62	1.46	1.33	0.246692361867347	0.82	2.16	0.0162491455866404	0.717828861768384
C14orf45	147.2055	156.3752	0.255341142580982	0.0489885	0.1692732	0.74	0.172652002259858	0.48	1.14	0.62	0.052048242315672	0.39	1	0.0239338119122591	0.594517480399702
C14orf48	NA	NA	NA	NA	NA	NA	NA	NA	NA	NA	NA	NA	NA	NA	NA
C14orf49	12.4963	16.4136	0.0259789110041928	0.0023927	0.0170684	1.69	0.018821078255427	1.09	2.62	1.95	0.00297749152538462	1.25	3.02	0.0619131662588284	0.168169999861854
C14orf4	1607.4181	1569.1076	0.754646363931724	0.2602103	0.5261999	1.15	0.528204827491431	0.75	1.77	1.29	0.263380128209689	0.83	2	0.0803827673557743	0.0733898326165751
C14orf50	3.0107	4.0784	0.70049961111941	0.1415208	0.6012824	0.89	0.602951057140431	0.58	1.38	0.69	0.145493395743439	0.42	1.14	-0.000756246367994448	0.986582666507953
C14orf53	NA	NA	NA	NA	NA	NA	NA	NA	NA	NA	NA	NA	NA	NA	NA
C14orf64	3.4587	1.7074	0.865007932664458	0.2914554	0.5823719	0.89	0.584131408238877	0.57	1.37	1.32	0.294875605638485	0.79	2.2	-0.0581077535974864	0.195922510492543
C14orf68	0.3946	0.2272	0.949992501080956	0.3974202	0.9628203	1.01	0.96297230740194	0.65	1.56	1.22	0.400164903669725	0.77	1.95	0.0702085774628148	0.118009567650364
C14orf70	NA	NA	NA	NA	NA	NA	NA	NA	NA	NA	NA	NA	NA	NA	NA
C14orf72	0.9716	1.0913	0.846645578802341	0.3186121	0.3384399	1.24	0.341293843130163	0.8	1.91	1.25	0.321539399157516	0.81	1.92	0.0678007425935722	0.131184598415195
C14orf73	6.5215	8.5246	0.243634606023209	0.0642864	0.1837384	1.34	0.187093080622746	0.87	2.09	1.5	0.0672095136456359	0.97	2.31	-0.0423154918854744	0.346496528385216
C14orf79	332.9658	510.7754	0.669049146016051	0.0617488	0.669737	1.1	0.671118983046219	0.71	1.7	0.49	0.0685832169424547	0.22	1.06	-0.0417049224032758	0.353505539125666
C14orf80	151.4704	125	0.105292789205026	0.01877	0.1127169	1.44	0.116130095922689	0.91	2.26	1.93	0.0215137866203458	1.1	3.38	0.106254814328283	0.0178103203413239
C14orf86	NA	NA	NA	NA	NA	NA	NA	NA	NA	NA	NA	NA	NA	NA	NA
C14orf93	184.4478	265.8513	0.935766818444065	0.1850749	0.9623062	1.01	0.962458820014644	0.65	1.56	0.6	0.191728338595658	0.28	1.3	-0.0842649443739732	0.0604948278747519
C15orf17	1903.2143	1524.1158	0.264450304951373	0.0050317	0.929985	1.02	0.930268833284195	0.66	1.57	0.49	0.0062228043625151	0.3	0.82	0.00950134724441959	0.832661247599678
C15orf21	1810.1995	1235.6289	0.0792022187555631	0.0110846	0.0357015	0.62	0.0382064306283941	0.4	0.97	0.58	0.0124826622022884	0.37	0.89	-0.14068252584557	0.00166622373168267
C15orf23	270.5557	489.7398	0.929674070109845	0.0632396	0.9308935	0.98	0.931173266463453	0.64	1.51	1.85	0.0686541124065676	0.95	3.59	0.153976127716296	0.000571934831391432
C15orf24	1308.2902	1227.7778	0.00182525157104377	0.0001877	0.001737	0.5	0.00223741712983683	0.32	0.78	0.44	0.000294537654735416	0.29	0.69	-0.216168715879378	1.14655939098477e-06
C15orf26	0.6053	0.4038	0.523333124693735	0.1548605	0.5399925	1.14	0.541936646195553	0.74	1.77	1.4	0.158475528523428	0.88	2.25	0.0422899752339924	0.346787667600954
C15orf27	36.6886	32.4074	0.0107929969874742	0.0030917	0.0438275	1.58	0.0465167657021425	1.01	2.47	2.04	0.00390120063358557	1.26	3.3	0.170215805429675	0.000137283891811277
C15orf28	2.9674	1.81	0.0977503428947609	0.01983	0.3270054	1.24	0.329915716885902	0.8	1.93	1.86	0.0224115655346373	1.09	3.18	0.153753355825573	0.000582699014012467
C15orf29	334.8965	312.5301	0.154143934261365	0.0332047	0.495365	1.16	0.497517019870886	0.75	1.8	1.73	0.0361988543271253	1.04	2.89	0.125246979381584	0.00517104931175212
C15orf2	NA	NA	NA	NA	NA	NA	NA	NA	NA	NA	NA	NA	NA	NA	NA
C15orf32	NA	NA	NA	NA	NA	NA	NA	NA	NA	NA	NA	NA	NA	NA	NA
C15orf33	35.6292	34.1402	0.046264001467608	0.0109542	0.0788014	0.67	0.0819694055979139	0.43	1.05	0.57	0.0123892283760774	0.37	0.89	-0.208875428495342	2.64342407202454e-06
C15orf34	25.2809	38.7337	0.210568183191267	0.0171222	0.1930721	0.75	0.196448329820767	0.48	1.16	0.47	0.0203722155719082	0.25	0.89	-0.21542569662681	1.25007606696287e-06
C15orf37	137.9382	111.0255	0.336036098179374	0.0446838	0.649038	0.9	0.650497408658732	0.59	1.4	0.64	0.0473984917744161	0.41	0.99	-0.109517804946162	0.0145762864794461
C15orf38	514.8747	368.3145	0.0190451982600316	1.48e-05	0.4074576	0.83	0.410009800822755	0.54	1.29	0.37	3.51319781755066e-05	0.23	0.59	-0.211466200649767	1.97130855882559e-06
C15orf39	472.2846	587.4616	0.293214880570082	0.0463453	0.5021977	1.16	0.50431622760325	0.75	1.79	1.59	0.0492500402625142	1	2.52	0.0992528484425208	0.0269261138034792
C15orf40	248.5616	303.8697	0.511977083615192	0.0903265	0.8752301	1.04	0.875740506066207	0.67	1.6	1.5	0.0938517842312474	0.93	2.42	0.0266849203524242	0.552841283510104
C15orf41	91.0043	63.0834	0.103588971737703	0.0115193	0.6937723	0.92	0.695045537899387	0.59	1.42	0.57	0.0129825360703636	0.36	0.89	-0.122238128717554	0.00636245620384602
C15orf42	24.5659	31.6388	3.56667984635844e-05	3.5e-06	0.0004108	2.27	0.000621340657462666	1.42	3.64	2.69	9.22954855009372e-06	1.74	4.17	0.28498499434607	9.67133864120378e-11
C15orf43	NA	NA	NA	NA	NA	NA	NA	NA	NA	NA	NA	NA	NA	NA	NA
C15orf44	1059.2467	1101.1687	0.316386609451886	0.066889	0.488238	0.86	0.490423191568735	0.55	1.33	0.64	0.0702877194296304	0.4	1.04	-0.00144626917727458	0.974343476107739
C15orf48	346.6564	285.3982	0.178808881284058	0.0321295	0.1339188	0.72	0.137286104647206	0.46	1.11	0.62	0.034471521655922	0.4	0.97	-0.151148560096398	0.000723312126149149
C15orf50	3.4542	7.6295	0.0154570020334544	0.0004107	0.1688483	1.36	0.172276572010276	0.87	2.12	2.21	0.000607259723002684	1.4	3.48	0.101493123755735	0.0236489435040007
C15orf51	2.6792	1.7703	0.670418169876472	0.223716	0.9332379	1.02	0.933510436029285	0.66	1.57	1.32	0.227050573031196	0.84	2.09	-0.0724389000202998	0.106751114037255
C15orf52	428.0323	433.2117	0.775173858086292	0.211247	0.2610131	0.78	0.264159985991761	0.51	1.21	0.76	0.214533714296729	0.49	1.17	0.0205757922622811	0.647240001253604
C15orf53	NA	NA	NA	NA	NA	NA	NA	NA	NA	NA	NA	NA	NA	NA	NA
C15orf54	NA	NA	NA	NA	NA	NA	NA	NA	NA	NA	NA	NA	NA	NA	NA
C15orf55	NA	NA	NA	NA	NA	NA	NA	NA	NA	NA	NA	NA	NA	NA	NA
C15orf56	18.4233	2.8671	0.580487581323335	0.0049033	0.9609849	1.01	0.961142572289953	0.66	1.56	0.43	0.00655112760547061	0.23	0.79	-0.0104862073369772	0.815612320372866
C15orf57	399.4518	400.1619	0.0943133072047489	0.0165064	0.0277735	0.61	0.0300243909449344	0.39	0.95	0.58	0.0183028329200884	0.37	0.91	-0.13290239932049	0.00299181504578618
C15orf58	68.7259	68.5997	0.0308014929487124	0.0056288	0.0078963	0.54	0.00916619211025349	0.34	0.86	0.53	0.00668003678705009	0.34	0.84	-0.238604036776999	7.28976396929613e-08
C15orf59	73.3976	42.0702	0.492586185513562	0.0470407	0.8529778	0.96	0.853576987465721	0.62	1.48	0.62	0.0500920728541537	0.38	1	-0.0114841617331366	0.798425075575806
C15orf5	NA	NA	NA	NA	NA	NA	NA	NA	NA	NA	NA	NA	NA	NA	NA
C15orf60	NA	NA	NA	NA	NA	NA	NA	NA	NA	NA	NA	NA	NA	NA	NA
C15orf61	208.0245	248.1873	0.895296877838214	0.2924152	0.7117411	0.92	0.71293137720701	0.6	1.42	0.77	0.295705076736093	0.47	1.26	0.0442416991130697	0.324967700639705
C15orf62	21.3429	25.781	0.402412938865967	0.1150716	0.2856048	1.27	0.288671572128023	0.82	1.96	1.41	0.118354263142641	0.92	2.18	0.0803020269696585	0.0736801373335325
C15orf63	1513.8885	1589.2363	0.738451426662437	0.198172	0.3343778	0.81	0.337243542258339	0.52	1.25	0.75	0.201506076088502	0.48	1.16	-0.0364259155917479	0.417776285936191
C16orf11	NA	NA	NA	NA	NA	NA	NA	NA	NA	NA	NA	NA	NA	NA	NA
C16orf13	986.8272	948.6209	0.263962650289334	0.0459846	0.155771	0.73	0.159112314664341	0.47	1.13	0.64	0.0486016386079148	0.42	1	-0.0247518432001963	0.581976453367965
C16orf3	1.8632	1.7021	0.0108610555343525	0.0032796	0.0042625	1.89	0.00512470385545183	1.21	2.96	1.94	0.00403499835531707	1.24	3.06	0.126303178344018	0.00480310662972367
C16orf42	1105.0538	1260.4295	0.575078597130865	0.1170238	0.8112197	0.95	0.811993905209427	0.61	1.47	0.68	0.12069819579705	0.42	1.11	-0.0770354863338033	0.0862323234545388
C16orf45	375.0068	221.0748	0.897953949051803	0.2410033	0.989988	1	0.990028549543907	0.65	1.54	0.75	0.244422588895565	0.46	1.22	-0.0898607530591519	0.0452504913195188
C16orf46	78.5773	96.8008	0.442698468816766	0.0635519	0.4309126	0.84	0.433354710640152	0.54	1.3	0.6	0.067558025781649	0.35	1.04	-0.142284872950364	0.00147155692142792
C16orf48	378.4699	639.547	0.480697829808435	0.0263825	0.7025714	0.92	0.703798437454838	0.6	1.42	0.34	0.0350302934940293	0.12	0.93	-0.157549860316228	0.000422628116345725
C16orf52	294.8	353.1073	0.86068529464144	0.2843072	0.633204	1.11	0.63473588058198	0.72	1.72	1.28	0.287498451483667	0.81	2.04	0.0966489752088017	0.0312195060204192
C16orf53	1338.0617	1523.0602	0.906390924936556	0.3240544	0.8083907	0.95	0.809173683126575	0.61	1.46	1.25	0.326988005934654	0.8	1.94	0.0605088726963055	0.178047241018516
C16orf54	33.1317	41.3105	0.15093276317356	0.0374821	0.3767919	1.21	0.37947078745391	0.79	1.87	1.58	0.0399376904014505	1.02	2.43	0.0243794118431126	0.587670821656627
C16orf55	87.5585	104.8667	0.349605514114495	0.0698677	0.4380139	0.84	0.440420933477743	0.55	1.3	0.63	0.0734893501246152	0.38	1.04	0.0222314762413527	0.621002186938971
C16orf57	630.3962	674.7219	0.125575176789741	0.0224731	0.1345302	0.72	0.137871328160572	0.46	1.11	0.58	0.0247027573667182	0.36	0.93	-0.112311366459022	0.0122299187832332
C16orf58	3796.6992	4135.006	0.00462468685493357	0.0004467	0.0211883	0.6	0.0232045090319466	0.38	0.93	0.38	0.000761316464391482	0.22	0.67	-0.162038282950698	0.000286397279866735
C16orf59	55.2677	55.1047	0.00069377386109731	0.0002026	0.0001976	2.49	0.000337926699247371	1.51	4.09	2.48	0.000345323137037501	1.51	4.08	0.234314769634192	1.261981220498e-07
C16orf5	561.6352	446.7662	0.859522796970242	0.2261379	0.8609922	0.96	0.861558884316764	0.62	1.49	0.76	0.229368663612905	0.49	1.19	-0.0605347019108842	0.177861764285515
C16orf61	582.9996	626.2855	0.0445060494966626	0.0106136	0.0166059	0.59	0.0183704589479422	0.38	0.91	0.55	0.0121203595108959	0.35	0.88	-0.00415581055990646	0.926368591146845
C16orf62	983.6969	845.6835	0.33436207368723	0.0831643	0.3015611	1.26	0.304554726673291	0.81	1.96	1.55	0.0866895412886177	0.94	2.56	-0.110167010317077	0.0139982840892155
C16orf63	637.6471	658.7912	0.00718173191746516	0.0014889	0.0104685	1.77	0.0118586819504763	1.13	2.75	2	0.00191234124724704	1.29	3.1	0.187917820014739	2.48214180528437e-05
C16orf68	218.8269	196.7626	0.980475335699621	0.4464083	0.57757	1.13	0.579362478864987	0.73	1.76	1.21	0.448978505644101	0.74	1.97	-0.0357665706294508	0.426259479879829
C16orf70	992.2777	861.9246	0.00068891972492335	5.98e-05	0.0012854	0.47	0.00173401479695312	0.29	0.75	0.42	0.000106661918429451	0.27	0.65	-0.287382324608602	6.6276971365918e-11
C16orf71	27.027	19.7159	0.0547515671305417	0.0013387	0.0391126	0.63	0.0416403315754066	0.41	0.98	0.48	0.00177891770312721	0.31	0.76	0.0417549911595905	0.352927435569711
C16orf72	1032.1671	1093.6849	0.0713214075845999	0.0123612	0.0165424	1.7	0.0182989988979505	1.09	2.65	1.73	0.0138528471655309	1.12	2.67	0.209732497026726	2.3999021290975e-06
C16orf73	NA	NA	NA	NA	NA	NA	NA	NA	NA	NA	NA	NA	NA	NA	NA
C16orf74	22.6505	36.0923	0.866299369373422	0.2421539	0.4955003	0.86	0.49764858459996	0.56	1.33	0.75	0.245694412664901	0.46	1.22	-0.108686616230781	0.0153468679959367
C16orf75	83.4043	99.8894	0.104840799558155	0.0223322	0.0351963	1.6	0.0376719807426871	1.03	2.5	1.65	0.0243113304849779	1.07	2.54	0.307792572903161	2.29096662842261e-12
C16orf78	NA	NA	NA	NA	NA	NA	NA	NA	NA	NA	NA	NA	NA	NA	NA
C16orf79	22.7039	24.4468	0.00316541590022205	0.0009163	0.0010942	2.16	0.00150629738839569	1.34	3.48	2.15	0.00126823696200473	1.35	3.43	0.101390838494577	0.0237906850191972
C16orf7	359.9959	408.2445	0.239110426010443	0.0510771	0.5061215	0.86	0.508220286001299	0.56	1.33	0.63	0.0541443447187161	0.39	1.01	-0.0694466325792923	0.122061810608922
C16orf80	506.5278	413.2961	0.150598144579619	0.0102555	0.3751857	0.82	0.377896094338625	0.53	1.27	0.56	0.0116725657595218	0.36	0.88	-0.0257999478665695	0.566090767605008
C16orf81	0.4852	1.1797	0.227011260223059	0.0181923	0.9633468	1.01	0.963495642828201	0.65	1.56	1.75	0.0202517772657826	1.09	2.81	0.00609194961017897	0.892240168501581
C16orf82	NA	NA	NA	NA	NA	NA	NA	NA	NA	NA	NA	NA	NA	NA	NA
C16orf86	38.0875	45.0789	0.20549949010785	0.0452445	0.1871908	1.34	0.190534652493808	0.86	2.07	1.55	0.0478798787707048	1	2.4	-0.139557409885364	0.00181673425720097
C16orf87	130.4948	124.5812	0.533929851036259	0.1617675	0.2102393	1.32	0.213540449811012	0.85	2.04	1.37	0.165223841084946	0.88	2.14	0.236900891009022	9.07607469626045e-08
C16orf88	322.9311	315.1876	0.00807295969262063	0.0020903	0.0193423	1.69	0.0212567826121521	1.08	2.63	2.06	0.00270140639770533	1.28	3.29	0.229431419994435	2.3273706566943e-07
C16orf89	39.829	34.0679	0.645501146333657	0.1587016	0.5071962	0.86	0.509288201343868	0.56	1.33	0.73	0.162047040483972	0.48	1.13	-0.126221671713118	0.00483063601875331
C16orf90	NA	NA	NA	NA	NA	NA	NA	NA	NA	NA	NA	NA	NA	NA	NA
C16orf91	209.3049	311.6947	0.133104454013554	0.0055033	0.3345139	1.24	0.337411701990614	0.8	1.93	1.94	0.00660441347770679	1.2	3.12	0.160046352184007	0.000340810433173637
C16orf92	NA	NA	NA	NA	NA	NA	NA	NA	NA	NA	NA	NA	NA	NA	NA
C16orf93	52.0916	52.0916	0.306378738052332	0.0918524	0.0918524	1.46	0.0951206373270914	0.94	2.28	1.46	0.0951206373270914	0.94	2.28	0.116023878430522	0.00963073148171617
C17orf100	87.4693	75.3457	0.358358741559611	0.0617761	0.3499504	0.81	0.352762674832427	0.52	1.26	0.66	0.0646875916866008	0.43	1.03	-0.100536913780385	0.0250029478276633
C17orf101	575.8548	529.5367	0.0410186535100222	0.0048366	0.0359995	0.63	0.038460482988559	0.4	0.98	0.54	0.00572291771580202	0.35	0.84	-0.0966928465832976	0.0311425829839251
C17orf102	NA	NA	NA	NA	NA	NA	NA	NA	NA	NA	NA	NA	NA	NA	NA
C17orf103	535.2033	614.2191	0.0630917235727577	0.0063726	0.1556137	0.73	0.159045636841791	0.47	1.13	0.47	0.00797768373134977	0.27	0.82	-0.148112029932348	0.000926630362267448
C17orf104	6.561	4.6733	0.61826200439533	0.1513262	0.5929938	1.13	0.594703085023231	0.73	1.74	1.49	0.155627588899888	0.86	2.57	0.0756507726508068	0.0920487024196635
C17orf105	NA	NA	NA	NA	NA	NA	NA	NA	NA	NA	NA	NA	NA	NA	NA
C17orf106	497.9449	479.5124	0.000924191086193858	0.0001056	0.0004359	0.45	0.000626991879070671	0.29	0.71	0.43	0.000175168425410099	0.27	0.66	-0.136221683605608	0.0023391413367877
C17orf107	243.8111	199.5858	0.0150918981008832	0.0017628	0.1814435	0.74	0.184810725607157	0.48	1.15	0.51	0.00223871767102446	0.33	0.78	-0.102303889140116	0.0225510459119899
C17orf108	258.9928	242.85	0.739185490966203	0.2604703	0.8317876	1.05	0.832472282325124	0.68	1.62	1.29	0.263696247876601	0.82	2.03	-0.0559728648508527	0.212887205802394
C17orf28	5988.5355	7265.3407	0.0109817677966626	0.0008136	0.0132902	0.57	0.014901367009538	0.37	0.9	0.37	0.00136826100150755	0.2	0.68	-0.212108764782151	1.83191972693796e-06
C17orf37	1343.2413	1222.0727	0.000292408447014241	1.66e-05	0.0003516	0.45	0.000518262575753714	0.29	0.71	0.39	3.43995483806925e-05	0.25	0.61	0.0324014834442062	0.471086262458823
C17orf39	391.1286	418.7373	0.513550808598118	0.1453067	0.4848226	1.17	0.48703369818964	0.75	1.8	1.38	0.148701301017583	0.89	2.15	-0.0089201029017602	0.842760672198674
C17orf42	153.6952	161.9955	0.000630004583477511	0.0001766	0.003559	1.96	0.00437339884017707	1.23	3.11	2.29	0.000281938169659379	1.46	3.58	0.230262408189569	2.09916821562644e-07
C17orf44	62.8233	39.3443	0.609657090552294	0.0601998	0.6835959	0.91	0.684908233145175	0.59	1.41	0.63	0.0636525272919373	0.38	1.03	-0.0453895291365418	0.312560496735543
C17orf46	3.5567	7.1143	0.278289010374712	0.01409	0.3926561	0.83	0.395273109777146	0.53	1.28	0.39	0.0183017144417449	0.18	0.85	-0.127639155587697	0.00437159794051222
C17orf47	2.9091	2.9806	0.00439205032637055	0.0013205	0.001515	2.06	0.00198896256459413	1.3	3.24	2.06	0.00174800669290376	1.31	3.24	0.167983850883046	0.000168367662924603
C17orf48	426.4634	401.2306	0.593886885974371	0.1420501	0.4373477	0.84	0.439760025264242	0.55	1.3	0.72	0.145399394120685	0.47	1.12	-0.136503417640621	0.00229022048006646
C17orf49	888.9105	776.5641	0.23883270202813	0.0373507	0.1745798	0.74	0.177927951181785	0.48	1.15	0.63	0.039838245207226	0.41	0.98	-0.0864685879124468	0.0540491241937584
C17orf50	1.4859	1.4778	0.000834241826180649	0.0001784	0.0003649	0.45	0.000546594563437197	0.28	0.7	0.43	0.000288117495002127	0.27	0.68	-0.117867918212848	0.00853231616299435
C17orf51	190.7591	197.6131	0.924702525731816	0.2913665	0.6901004	0.92	0.691383330747274	0.59	1.41	0.79	0.294450759079416	0.51	1.23	-0.0737320201831583	0.100622969443268
C17orf53	16.5481	19.2128	0.000187754736724834	5.07e-05	0.0022463	2.02	0.00286430064219267	1.27	3.2	2.44	9.3633147046579e-05	1.56	3.81	0.302479922057599	5.64361245246543e-12
C17orf54	NA	NA	NA	NA	NA	NA	NA	NA	NA	NA	NA	NA	NA	NA	NA
C17orf55	3.9282	7.1942	0.0196449008356031	0.0018982	0.0680037	1.51	0.0710629812317941	0.97	2.35	1.96	0.00239905335651858	1.27	3.03	0.141484124919038	0.001566064289468
C17orf56	337.7868	326.1158	0.0364602091963049	0.0091359	0.0142633	1.77	0.0160092876560808	1.11	2.8	1.86	0.0106006879559291	1.16	3.01	0.0998328339864325	0.0260422370051954
C17orf57	30.0723	25.5024	0.191098749303807	0.0564978	0.0725681	1.49	0.0756045692441718	0.96	2.3	1.55	0.0594683523592308	0.98	2.44	0.0801847998820803	0.0741032968249485
C17orf58	305.5994	206.1236	0.849563756384726	0.1264801	0.7937581	1.06	0.794602691242375	0.69	1.63	0.66	0.130907605237867	0.38	1.13	0.0597319929073887	0.183693213715426
C17orf59	258.1941	262.6299	0.105686243783514	0.0192075	0.0464201	0.64	0.049115356735704	0.41	1	0.59	0.0211336432175899	0.38	0.92	-0.159110968747745	0.000369560488289483
C17orf60	4.8077	8.1162	0.050888526946959	0.0074297	0.090229	1.46	0.0934868591368365	0.94	2.28	1.8	0.00856975612076494	1.16	2.79	0.137316830038156	0.0021541744038133
C17orf61	972.6186	687.6978	0.011364299810457	0.0001733	0.0103045	0.56	0.0117173106914926	0.36	0.88	0.44	0.000276494024797014	0.28	0.68	-0.139807115682493	0.00178229338636433
C17orf62	1638.7855	1559.8706	0.026240561525064	0.0042961	0.0132418	0.58	0.0147917518165633	0.37	0.9	0.53	0.00512549453108446	0.35	0.83	-0.150033410380652	0.000792622823907168
C17orf63	825.6659	717.168	0.0019537615337087	8.47e-05	0.0306929	0.62	0.032990264787631	0.4	0.96	0.43	0.000144127521533699	0.28	0.66	-0.140798448924846	0.00165138467574738
[truncated: 18,501 more rows]
