# Supplementary material for: Where is the limit of prostate cancer biomarker research? Systematic investigation of potential prognostic and diagnostic biomarkers
Source: BMC Urol. 2019 Jun 6;19:46. doi: 10.1186/s12894-019-0479-z (PMC6554887; doi:10.1186/s12894-019-0479-z)
Supplement: Supplementary file 5 — Table S4 Correlation between ISUP histological grade group of the tumor (dichotomized as high-grade, ≥4 + 4, vs low-grade tumors) and mRNA expression of single genes. Correlation analysis for ISUP grade groups (Groups 1–5) is provided in parallel for comparison. Delta of Pearson r correlation levels is calculated for these 2 different settings. (TXT 2104 kb) [file 12894_2019_479_MOESM5_ESM.txt]

	isup_lg_mean	isup_hg_mean	cor_isup_r	cor_isup_p_val	cor_isup_hg_r	cor_isup_hg_p_val	isup_hg_lg_ttest_p_val	isup_hg_lg_wil_p_val	Cor_delta
HKR1	1297.60495	1184.1068	-0.210132458	2.29E-06	-0.113732036	0.011169903	0.011484396	0.003541894	0.096400422
TAS2R14	4.97005	6.7062	0.059899249	0.182466649	0.153936827	0.00057382	0.000444721	1.47E-05	0.094037578
ANKRD36	117.3384	134.1811	-0.004975195	0.911905078	0.088955249	0.047472433	0.042185577	0.005877662	0.093930444
ZNF248	406.3176	411.8694	-0.067367273	0.133672804	0.025972946	0.563488789	0.567271069	0.633052516	0.093340219
ANKAR	50.9223	50.4836	-0.065612715	0.144117576	0.02614417	0.560919172	0.565592404	0.858748576	0.091756886
GTF2IRD2	492.97205	483.8131	-0.131395505	0.003339539	-0.042016836	0.349913843	0.364767801	0.280346175	0.089378669
FAM95B1	40.8071	38.7572	-0.181806856	4.56E-05	-0.094130442	0.0359164	0.032444385	0.033680909	0.087676414
WHAMML2	25.5103	30.66	0.070948116	0.114177862	0.156600146	0.000458297	0.000904355	0.0028847	0.085652031
VAMP1	130.99695	155.5684	0.028238641	0.529952755	0.113201054	0.011556171	0.011980864	0.003748891	0.084962413
GTF2IRD2P1	332.733	323.1088	-0.152232438	0.000661364	-0.068330487	0.128192546	0.144273755	0.090321539	0.083901951
FUT4	156.2321	143.1382	-0.190606024	1.89E-05	-0.106837213	0.017190837	0.016448694	0.007653778	0.083768811
PTBP2	320.09205	327.7344	-0.018340428	0.683363953	0.065282876	0.146148938	0.15244257	0.175955451	0.083623304
C7orf51	18.6026	15.4321	-0.149212294	0.000847533	-0.066069718	0.141338815	0.137416027	0.021850528	0.083142575
VPS36	1247.3072	932.459	-0.39966746	1.74E-20	-0.316555745	4.97E-13	5.25E-14	1.66E-12	0.083111715
VPS39	2024.0598	1857.3351	-0.278966223	2.46E-10	-0.19625171	1.05E-05	1.01E-05	2.39E-06	0.082714513
LOC153684	53.70875	46.3856	-0.141283775	0.001590566	-0.059850748	0.182821703	0.193686383	0.037750338	0.081433027
ANKRD20A3	8.61895	7.5298	-0.143625525	0.001324982	-0.062377448	0.164996333	0.163785877	0.068090658	0.081248076
PAH	4.17695	1.3005	-0.210563275	2.18E-06	-0.129457537	0.003840566	0.001399795	1.63E-06	0.081105738
RCBTB2	387.39305	307.541	-0.344203623	2.86E-15	-0.263250796	2.53E-09	2.81E-09	4.77E-09	0.080952828
FNBP4	983.08565	1153.4205	0.179081557	5.95E-05	0.259965961	4.04E-09	3.94E-09	2.51E-09	0.080884405
KDM5D	1118.51985	1155.4786	-0.007374693	0.869734343	0.073254537	0.102852394	0.110365227	0.196107151	0.08062923
CACNB2	152.6126	144.5646	-0.092394806	0.039492053	-0.011806866	0.792887658	0.799597094	0.279217038	0.08058794
NISCH	3598.11375	3339.5428	-0.211558286	1.95E-06	-0.131321279	0.00335758	0.00372062	0.00102926	0.080237007
MTMR10	900.0831	810.1506	-0.264337097	2.16E-09	-0.184391934	3.54E-05	4.02E-05	1.22E-05	0.079945164
AHI1	424.58115	426.8138	-0.064592045	0.150474211	0.01523079	0.734826526	0.739001429	0.520204525	0.079822835
ARHGEF7	1507.21545	1369.9297	-0.224972137	4.02E-07	-0.146575447	0.00104854	0.000883315	0.000153378	0.078396689
HSFX2	29.78755	29.2767	-0.149953388	0.000797826	-0.071740458	0.110181642	0.094481834	0.391530608	0.07821293
BBS2	827.53295	766.0079	-0.199122501	7.72E-06	-0.121407981	0.006731897	0.00779108	0.006816561	0.07771452
SFRS5	5002.93205	5401.323	0.038114518	0.396507907	0.115423497	0.010014548	0.010655084	0.013452573	0.077308979
SH3RF2	212.9389	109.2863	-0.429494286	9.99E-24	-0.352813814	5.15E-16	1.81E-16	4.05E-18	0.076680472
GAS1	220.5966	186.413	-0.121279387	0.006790813	-0.044801256	0.318879915	0.311949434	0.006764651	0.076478131
STAT5B	1679.8864	1590.904	-0.162944976	0.000264419	-0.087094691	0.052325664	0.052665937	0.035527055	0.075850285
SLC25A12	479.70795	479.822	-0.069558096	0.121462334	0.006142342	0.891354266	0.891727475	0.821056188	0.075700438
LPAL2	4.76075	3.6597	-0.198416807	8.32E-06	-0.122870365	0.006093406	0.003903959	0.014122971	0.075546441
C2	713.6038	348.6068	-0.367102192	2.66E-17	-0.291559792	3.40E-11	7.50E-12	5.76E-16	0.075542401
SFRS18	1234.754	1483.5655	0.103882707	0.020539305	0.179340934	5.80E-05	0.000102182	7.59E-05	0.075458227
LOC642826	63.78315	69.6347	0.039443162	0.380240446	0.114820297	0.010413785	0.011578073	0.010863497	0.075377135
KIAA1841	255.5805	242.0737	-0.102805992	0.021893501	-0.027444602	0.541589897	0.545746293	0.42257399	0.07536139
INTU	98.4128	103.3566	-0.012830209	0.775397651	0.062256228	0.165820586	0.173445734	0.22255633	0.075086437
ZNF673	215.3904	222.9699	-0.00571304	0.898905587	0.069283881	0.122941264	0.127764499	0.086294667	0.074996922
REV1	813.1156	872.6801	0.092899941	0.038421584	0.167786592	0.000171411	0.000165173	0.000344471	0.07488665
NT5DC1	1387.18205	1261.7609	-0.174384774	9.31E-05	-0.09991404	0.0259205	0.029965343	0.007770155	0.074470734
C20orf200	31.7229	20.2276	-0.248453674	1.99E-08	-0.174267412	9.42E-05	5.38E-05	2.05E-06	0.074186262
NSUN6	263.5152	267.1939	-0.141443944	0.00157095	-0.067461436	0.133129215	0.128131366	0.251335107	0.073982508
GABBR1	442.7408	585.6838	0.063120149	0.16001328	0.136789593	0.002241487	0.002032931	0.000149512	0.073669444
SLC1A6	0.80575	0.4085	-0.13059492	0.003538844	-0.057071351	0.204030597	0.213072856	0.000420431	0.073523569
TNMD	1.52375	0.5192	-0.238509225	7.38E-08	-0.165082194	0.000218693	8.50E-05	1.53E-09	0.073427031
BZRAP1	611.8019	722.3317	0.061573103	0.170523381	0.134963763	0.00256942	0.002978792	0.002477465	0.07339066
NBPF15	179.19375	200.7216	0.059251254	0.187252577	0.132514276	0.003078079	0.004721454	0.018786492	0.073263022
PLA2G2C	0	0	-0.197425267	9.25E-06	-0.12443505	0.005470954	0.002389711	0.00382816	0.072990216
PDXDC2	339.69325	400.324	0.0282541	0.529727459	0.101186766	0.024075674	0.022754704	0.004635928	0.072932666
ESPNL	11.2287	6.8866	-0.172438422	0.000111749	-0.09968104	0.026271116	0.011667374	0.006784027	0.072757383
INPP5F	340.95005	330.3527	-0.10190693	0.023082942	-0.029328908	0.514183228	0.51897014	0.264547782	0.072578022
BTN2A1	397.4705	449.779	0.098243273	0.028526319	0.170778852	0.000130342	0.000158103	2.36E-05	0.072535579
P2RX2	28.6002	13.6709	-0.228716853	2.54E-07	-0.156482897	0.00046289	0.000168968	1.86E-08	0.072233956
ARHGEF9	541.52445	530.0764	-0.131138701	0.003402332	-0.059403906	0.186116891	0.190059038	0.147748078	0.071734795
PRDXDD1P	44.53805	47.865	-0.011742991	0.793982901	0.059745795	0.18359177	0.190963995	0.202324369	0.071488785
MCM9	43.9541	49.8623	0.089166879	0.046945107	0.160559974	0.000325925	0.000450304	0.000923477	0.071393096
TNRC6A	931.1721	999.2095	0.065910853	0.142300087	0.137022286	0.002202561	0.002234927	0.002807982	0.071111433
PIGZ	155.9803	142.7521	-0.158571794	0.000387144	-0.087467555	0.05132123	0.057261823	0.011244587	0.071104239
ZNF594	189.1701	202.0853	0.041062054	0.360981181	0.112154372	0.012352345	0.015126705	0.01428617	0.071092318
ERCC5	1036.0877	985.0808	-0.190864167	1.84E-05	-0.119802629	0.007501276	0.009906312	0.00673883	0.071061538
SLC22A3	1640.0865	602.4192	-0.368558933	1.95E-17	-0.297497697	1.29E-11	1.44E-12	1.02E-14	0.071061236
ARHGEF4	251.51415	214.2554	-0.190848978	1.84E-05	-0.119824763	0.007490155	0.005993417	0.003935003	0.071024216
MCF2	4.1875	2.2039	-0.167994715	0.000168202	-0.096985657	0.030633317	0.046207605	3.05E-08	0.071009058
LOC283174	124.9141	111.4116	-0.071026616	0.113776936	-2.68E-05	0.99952509	0.99953505	0.435720498	0.070999849
LOC144571	45.7636	43.5274	-0.15883262	0.000378543	-0.087844311	0.050322707	0.04630868	0.066196153	0.070988308
HECTD2	305.13315	287.1591	-0.065612314	0.144120035	0.005274082	0.906636207	0.907115596	0.712171453	0.070886396
FAM66A	1.60485	1.5808	-0.064734862	0.149572152	0.006038102	0.893186954	0.893237629	0.984548677	0.070772964
PIPOX	31.1701	18.9723	-0.264600484	2.08E-09	-0.193900145	1.34E-05	4.68E-06	1.60E-08	0.070700339
C6orf168	215.5734	204.2903	-0.111231954	0.013093754	-0.040847981	0.363492321	0.382380642	0.088883363	0.070383973
WSB1	1294.7059	1631.9061	0.18133622	4.78E-05	0.25167277	1.28E-08	5.83E-08	7.99E-10	0.07033655
CCDC45	381.94505	468.0507	0.196373181	1.03E-05	0.26668051	1.54E-09	7.56E-09	1.68E-09	0.07030733
ADAT2	139.8255	138.1694	-0.086913987	0.052818316	-0.016645465	0.711250713	0.716166115	0.749382971	0.070268522
ZNF204P	126.31695	106.2194	-0.162887899	0.000265754	-0.092669253	0.038907364	0.040288102	0.00387596	0.070218646
RBM25	1581.4141	1717.6288	0.131749723	0.003254654	0.20186581	5.74E-06	5.26E-06	4.67E-06	0.070116087
FAM48A	689.6131	711.2547	0.025056457	0.577338184	0.095125477	0.033993448	0.034850421	0.055637619	0.07006902
SPRY3	35.2205	24.9073	-0.278282167	2.73E-10	-0.208269757	2.83E-06	1.01E-06	4.02E-08	0.07001241
PIK3C2G	2.1634	0.8382	-0.165530842	0.000210085	-0.0957667	0.032801322	0.018614717	1.75E-05	0.069764143
ANO7	3478.2273	1765.5979	-0.349503309	1.00E-15	-0.279838565	2.15E-10	1.37E-10	1.67E-15	0.069664744
LOC728264	388.30135	357.5516	-0.106731662	0.017301692	-0.037113913	0.409031046	0.407224396	0.212615277	0.069617748
VANGL2	665.1802	436.6042	-0.329674012	4.59E-14	-0.260149744	3.94E-09	1.60E-09	7.83E-09	0.069524267
RBM5	2301.54075	2546.2367	0.065465256	0.145023044	0.134973631	0.002567536	0.002190099	0.00102926	0.069508375
CA14	18.8798	6.1521	-0.313217554	8.95E-13	-0.243772012	3.71E-08	2.47E-09	1.09E-16	0.069445543
GRIA3	13.077	6.52	-0.248541308	1.96E-08	-0.179119	5.93E-05	8.40E-06	3.19E-10	0.069422308
BCAS1	1559.25315	1066.5522	-0.274586841	4.78E-10	-0.205287743	3.94E-06	4.10E-06	9.80E-08	0.069299098
ABCA11P	114.23205	127.0577	0.110724498	0.013518136	0.179726368	5.59E-05	0.000116492	0.000191706	0.06900187
CUEDC1	400.0408	386.4894	-0.125715414	0.005004839	-0.056932434	0.20513563	0.207538535	0.23707664	0.06878298
LOC100190939	124.6616	119.2399	-0.134892961	0.002582976	-0.066251544	0.140244724	0.132039857	0.194574946	0.068641416
TGM3	215.89435	113.5802	-0.260600448	3.70E-09	-0.19197305	1.64E-05	2.32E-06	2.05E-10	0.068627398
TUBE1	140.33825	151.0657	0.005507973	0.902515934	0.074104317	0.098911451	0.10439144	0.040585929	0.068596344
GRM6	4.1088	3.7219	-0.112200142	0.012316541	-0.043651771	0.331467018	0.344834849	0.047399073	0.068548371
NUDT9P1	2.69455	2.853	-0.054148023	0.22820587	0.014340895	0.749787122	0.750261047	0.674239421	0.068488919
THSD1	60.0858	54.8353	-0.211530205	1.96E-06	-0.143187986	0.001371273	0.000409063	0.006045013	0.068342218
ANAPC4	352.68105	366.9665	-0.033651954	0.454132881	0.034658805	0.44073537	0.431146375	0.222075538	0.068310759
AKAP7	295.4823	190.4548	-0.308529914	2.02E-12	-0.24042629	5.76E-08	2.99E-08	4.34E-13	0.068103624
OSBPL9	2039.22705	1851.7661	-0.184749076	3.41E-05	-0.116664065	0.009235924	0.008968866	0.001785391	0.068085011
WDR33	1256.1409	1293.0415	0.000593056	0.989477804	0.0685883	0.126755659	0.144508406	0.065265124	0.067995244
ACSS3	88.2961	75.6745	-0.194194523	1.30E-05	-0.126597959	0.00470472	0.003014934	0.009416587	0.067596564
ZC3H12B	61.261	56.5422	-0.085588352	0.056551784	-0.018031712	0.68841253	0.696908636	0.331366166	0.06755664
LRP5L	76.6384	93.8255	0.057062454	0.204101242	0.124545187	0.005429375	0.004828011	0.000407897	0.067482733
LOC732275	0	0	-0.050689378	0.259352348	0.016581284	0.71231456	0.721123412	0.927920653	0.067270661
PGM5	2245.3924	1096.1782	-0.259833639	4.12E-09	-0.192633361	1.53E-05	6.13E-06	1.05E-08	0.067200278
PBX2	1176.58675	1263.117	0.080967321	0.071315766	0.147758076	0.000953491	0.001228226	0.000197086	0.066790755
TBC1D3	303.2527	360.6177	0.122984992	0.006045735	0.189726071	2.07E-05	2.78E-05	3.92E-06	0.066741078
SIN3B	1159.63345	1267.5046	0.130162814	0.003650844	0.196835757	9.85E-06	1.66E-05	1.38E-05	0.066672943
LOC200030	418.35945	481.1011	0.157856081	0.00041169	0.224506948	4.26E-07	5.99E-07	2.19E-06	0.066650867
SCAND2	293.651	301.188	-0.07330145	0.102631635	-0.0066571	0.882312788	0.881481888	0.746978957	0.066644349
EZH1	780.47595	810.0465	-0.023894542	0.595122608	0.042646473	0.34273418	0.347264202	0.318734622	0.066541014
LRRC17	40.198	40.571	-0.048559523	0.279931531	0.017810715	0.692035146	0.700398544	0.8562579	0.066370238
FRMD4A	746.5075	606.5515	-0.282838902	1.35E-10	-0.216607081	1.09E-06	6.17E-07	7.29E-07	0.06623182
NXF1	2138.59195	2165.2481	-0.005779995	0.897727247	0.060426902	0.178636811	0.167196048	0.190460414	0.066206898
SLTM	1763.5941	1808.1112	0.058155163	0.195557327	0.124353813	0.005501806	0.005532193	0.034215182	0.06619865
VN1R2	0.2881	0	-0.038333059	0.393803755	0.027817231	0.536112983	0.54790505	0.981925658	0.06615029
LOC91149	0.30335	0	-0.118738601	0.008053626	-0.052642414	0.241421652	0.224301985	0.084701399	0.066096187
GNG7	517.6313	451.5188	-0.246938088	2.43E-08	-0.180844276	5.01E-05	2.32E-05	2.79E-05	0.066093812
PNN	1754.1175	2066.7459	0.240050106	6.04E-08	0.306084332	3.07E-12	2.44E-11	9.51E-13	0.066034225
LOC100131434	43.81765	72.1454	0.09938906	0.026716245	0.165356273	0.000213396	0.000212058	1.10E-06	0.065967213
CLK4	474.6479	499.4259	0.063520826	0.157372533	0.12917552	0.003918897	0.003744627	0.00478521	0.065654694
EPHX2	2221.31	1410.177	-0.37988367	1.65E-18	-0.314358987	7.33E-13	3.65E-13	1.51E-16	0.065524684
L3MBTL	109.56505	150.9804	0.199706655	7.25E-06	0.265189447	1.91E-09	1.28E-08	2.37E-09	0.065482791
KCNMB3	60.42865	63.6689	0.070334784	0.11734864	0.135720472	0.002428537	0.00379958	0.026440808	0.065385688
FAM107A	791.2706	485.6999	-0.295466423	1.80E-11	-0.230117615	2.14E-07	8.73E-08	6.02E-12	0.065348808
DCAF8	2285.25255	2279.8058	-0.03765367	0.402246774	0.027612249	0.539122368	0.562412306	0.93905869	0.065265919
OR2A5	0	0	0.003039977	0.946103082	0.068247661	0.128656838	0.155017869	0.048569819	0.065207684
TSPYL2	1103.24275	1071.7913	-0.058905744	0.189841895	0.00630061	0.888572823	0.889208689	0.968874769	0.065206354
YTHDC1	1607.24915	1705.3371	0.15927356	0.000364406	0.224448602	4.29E-07	9.06E-07	4.20E-06	0.065175041
PITPNM3	226.17655	177.0404	-0.192252043	1.59E-05	-0.1271188	0.00453532	0.004930018	0.000140242	0.065133243
KIAA1310	1256.5653	1341.3734	0.047842389	0.287103096	0.112946129	0.011745783	0.014183126	0.005280174	0.06510374
C13orf31	168.13975	140.8313	-0.241986518	4.69E-08	-0.176938491	7.31E-05	3.48E-05	5.96E-05	0.065048026
LOC100133331	117.85155	150.3935	0.055288921	0.21853948	0.120335973	0.007237363	0.006544009	0.000320221	0.065047052
NPHP3	328.5415	395.8333	0.143067815	0.001384244	0.208033981	2.91E-06	2.42E-06	2.82E-07	0.064966166
CAPZA3	0	0	-0.122156358	0.006398021	-0.057350179	0.201825689	0.14424226	0.209323883	0.064806179
OSBPL7	399.1809	348.9751	-0.237957302	7.92E-08	-0.173256157	0.000103534	0.000114617	0.000339488	0.064701145
FAM160A2	832.2938	888.1563	0.060491331	0.178173289	0.125142607	0.005208754	0.006344061	0.012639646	0.064651276
MLH3	459.7388	460.4575	-0.046915928	0.296549553	0.017707656	0.693726919	0.699855901	0.71028065	0.064623583
SUGT1L1	46.0549	47.7403	-0.020304243	0.651586457	0.044218777	0.325218683	0.348907595	0.986585544	0.06452302
IWS1	1077.55985	1069.2308	-0.089658161	0.045739873	-0.025171287	0.575594229	0.58282551	0.384555046	0.064486874
GNG4	1380.3795	834.4697	-0.304576536	3.96E-12	-0.240123394	5.99E-08	1.94E-08	1.28E-08	0.064453142
CYP27A1	806.22735	448.042	-0.314954508	6.60E-13	-0.25051291	1.50E-08	4.37E-10	1.03E-11	0.064441599
CWC25	297.52405	328.9585	0.161915509	0.000289501	0.226233205	3.45E-07	4.96E-07	1.96E-07	0.064317696
KIAA0895L	319.66225	368.9295	0.027193864	0.545290857	0.09149653	0.041458024	0.046162775	0.018979471	0.064302666
NHLRC3	429.69735	413.3713	-0.083243565	0.063691001	-0.018966112	0.673175212	0.677843102	0.387684609	0.064277453
DNAJC27	128.578	141.681	0.062089669	0.16695815	0.126284905	0.004809266	0.005304561	0.004705369	0.064195236
HRNBP3	165.04255	66.7561	-0.275472909	4.18E-10	-0.211286281	2.01E-06	3.39E-07	1.84E-12	0.064186627
SMOC1	450.6928	202.9453	-0.264393268	2.15E-09	-0.200244573	6.84E-06	1.32E-06	5.31E-11	0.064148695
PAGE4	188.09285	102.9807	-0.23431458	1.26E-07	-0.17031476	0.000136039	2.17E-05	5.13E-11	0.063999821
FAM86B1	82.99445	68.5018	-0.194686245	1.24E-05	-0.13088703	0.003464906	0.003037035	0.002125734	0.063799214
THSD1P1	287.68235	231.8888	-0.224312102	4.36E-07	-0.160600402	0.000324779	0.000237819	2.71E-05	0.0637117
PRPF3	603.56205	725.0091	0.225707618	3.68E-07	0.289403833	4.81E-11	2.71E-10	2.05E-11	0.063696215
ZNF321	235.81435	224.1653	-0.038377574	0.393254312	0.025260817	0.574236219	0.588142761	0.79207262	0.063638391
JPH4	206.6353	91.0217	-0.294608724	2.08E-11	-0.231005216	1.91E-07	1.65E-08	1.20E-12	0.063603508
RAVER2	511.7248	505.853	-0.09159582	0.041236734	-0.028050507	0.53269848	0.539631876	0.470866848	0.063545312
BMS1P5	61.63085	70.123	0.015585737	0.728886798	0.078993811	0.078515695	0.076767688	0.027941723	0.063408075
PRRG3	0.736	0.4474	-0.182207248	4.39E-05	-0.118866837	0.007985186	0.00714965	0.001541944	0.063340411
PNPLA7	1786.96685	1577.0492	-0.182495384	4.26E-05	-0.119173409	0.007823669	0.006837741	0.008144119	0.063321975
EVC	761.12	713.4319	-0.109660402	0.014447561	-0.046378687	0.302121323	0.31311285	0.215422278	0.063281716
COL4A5	1009.8488	986.8755	-0.063559305	0.157120669	-0.000325527	0.994224283	0.994235764	0.736430802	0.063233779
KCNE3	64.0239	81.1725	-0.040510885	0.367468593	0.022683542	0.613919165	0.624526656	0.087816887	0.063194427
TAS2R20	15.13805	16.9422	0.067554011	0.132596459	0.130712102	0.003509014	0.003681305	0.001567671	0.063158091
GPRASP1	388.665	342.0876	-0.127912929	0.004287621	-0.064758008	0.149426346	0.153703648	0.045244818	0.063154921
C18orf34	19.85925	12.1131	-0.260759031	3.61E-09	-0.197641006	9.04E-06	2.27E-06	3.88E-09	0.063118024
ANKDD1A	96.9648	97.7876	-0.109705962	0.014406645	-0.046640572	0.299396666	0.281451767	0.835890538	0.06306539
SRD5A2	216.8707	87.747	-0.34025464	6.18E-15	-0.27718962	3.22E-10	9.32E-11	2.45E-15	0.06306502
PROK1	56.3419	20.0368	-0.267106184	1.45E-09	-0.204062724	4.51E-06	2.15E-07	4.56E-16	0.063043461
FLJ45340	617.7268	738.9381	0.114523168	0.010615586	0.177566435	6.88E-05	0.000126093	0.000272382	0.063043266
RNF112	43.1873	27.8619	-0.198738765	8.04E-06	-0.135718401	0.002428913	0.000574054	1.68E-07	0.063020364
NAA16	245.91915	243.7688	-0.017598636	0.695518184	0.045414792	0.312290974	0.318815482	0.533046824	0.063013428
GEFT	483.74795	497.2658	-0.103722415	0.020736175	-0.040865149	0.36329054	0.350524055	0.490605491	0.062857266
NMUR1	22.1871	20.0551	-0.155349567	0.000509545	-0.09255706	0.03914549	0.030792522	0.029634178	0.062792507
PPIEL	86.17165	104.6406	-0.022252594	0.620670527	0.040383128	0.368982606	0.35986863	0.086760755	0.062635722
MAGEE1	197.7739	192.405	-0.066459363	0.139002195	-0.003924122	0.930462904	0.933664831	0.639843332	0.062535242
SLITRK2	9.36945	7.115	-0.101710219	0.023350523	-0.03927098	0.382325214	0.385313264	0.037051381	0.062439239
ZNF645	0	0	-0.126569988	0.004713977	-0.064211925	0.152895268	0.121482707	0.25619514	0.062358063
GP6	5.905	5.3057	-0.117156528	0.008942086	-0.054805901	0.222595512	0.209125106	0.320276763	0.062350627
SFRS4	1659.80095	1784.9788	0.175787855	8.16E-05	0.238123426	7.76E-08	6.53E-08	3.93E-07	0.062335571
TRO	80.99415	71.4718	-0.093968724	0.036237504	-0.031661081	0.481286136	0.476663733	0.188747278	0.062307643
DNAJB7	2.29905	2.6226	0.008400687	0.851807719	0.07068507	0.11552941	0.112966543	0.029538329	0.062284383
ACOX2	110.21975	72.8083	-0.246464793	2.59E-08	-0.18425625	3.58E-05	1.84E-05	2.46E-07	0.062208543
ZC3H11A	3130.53295	3403.1548	0.129434261	0.003846977	0.191625418	1.70E-05	2.84E-05	0.000229584	0.062191157
FCN2	8.1996	5.4107	-0.105752769	0.018359895	-0.043604931	0.331986628	0.357918816	0.000517741	0.062147838
TIA1	1131.201	1407.3623	0.148625565	0.0008889	0.210690096	2.15E-06	1.76E-06	1.40E-07	0.062064531
DYNC1LI2	2768.5791	2657.5112	-0.11964279	0.007582027	-0.057700027	0.19908373	0.212208892	0.103181184	0.061942763
C2orf88	63.29955	35.6775	-0.268645309	1.16E-09	-0.206753962	3.35E-06	6.08E-07	4.12E-09	0.061891347
GLRA4	0	0	-0.12236397	0.006308069	-0.060522816	0.177947099	0.157842896	0.030622799	0.061841154
RUFY3	581.13595	637.1542	-0.00237067	0.957956984	0.059424977	0.185960528	0.190767967	0.058790911	0.061795647
COL4A6	250.9475	118.4581	-0.238979382	6.94E-08	-0.17724041	7.10E-05	4.18E-05	9.52E-09	0.061738972
SLC25A2	1.03765	1.3425	0.070350429	0.117266914	0.132050799	0.00318405	0.003847094	0.0015476	0.061700371
SFRS12	1328.91465	1316.6808	-0.033148239	0.460920458	0.028420531	0.527304983	0.53591772	0.673778846	0.061568771
RPE65	7.24555	0.978	-0.325388121	1.01E-13	-0.263824359	2.33E-09	6.69E-11	2.72E-17	0.061563763
CENPC1	326.56005	338.9831	0.051026021	0.256197783	0.112569547	0.012030916	0.012301043	0.062805166	0.061543527
ZNF432	233.4773	217.2107	-0.089507864	0.046105799	-0.02803963	0.532857453	0.52739794	0.575537235	0.061468234
WHAMML1	72.0978	84.7059	0.103078441	0.021543717	0.164509745	0.000230155	0.000861019	0.000429983	0.061431304
TRMT11	185.2454	203.7222	0.131576803	0.003295845	0.192962604	1.48E-05	2.57E-05	5.41E-05	0.061385801
DMGDH	29.74565	21.4806	-0.199702883	7.25E-06	-0.138390568	0.001985898	0.00220602	3.10E-05	0.061312314
MPP2	137.60605	96.4029	-0.215698758	1.21E-06	-0.154433147	0.000550427	0.000391484	2.82E-05	0.06126561
CDC42EP5	577.3779	233.9117	-0.332974731	2.48E-14	-0.271714729	7.35E-10	9.92E-12	6.14E-15	0.061260002
KIAA1984	76.56515	78.6066	0.002749081	0.95125374	0.063884339	0.155005329	0.162284216	0.191536922	0.061135258
CCDC66	200.5833	225.4391	0.179148115	5.91E-05	0.240166212	5.95E-08	8.98E-08	1.93E-07	0.061018097
BIVM	535.01135	534.1709	-0.114004523	0.010976153	-0.053026726	0.237998308	0.24409654	0.143533388	0.060977797
KLRA1	16.37555	22.7998	0.136941763	0.002215961	0.197808221	8.88E-06	2.40E-05	2.24E-06	0.060866458
DCHS1	688.3781	589.9497	-0.22411747	4.46E-07	-0.163278036	0.000256749	7.76E-05	0.001908462	0.060839434
GOLGA6L5	16.82095	23.9214	0.169618152	0.000145032	0.230325466	2.08E-07	4.88E-07	1.30E-08	0.060707314
INTS3	1796.1204	1861.9055	0.060526744	0.177918897	0.12119902	0.006827868	0.011409411	0.027896551	0.060672276
TPM1	9187.0991	7429.0525	-0.183461057	3.88E-05	-0.122832156	0.006109371	0.004614933	0.000444613	0.060628901
BCL2L2	2084.1513	2021.9025	-0.069890231	0.11968964	-0.009347804	0.835326533	0.836781928	0.496612659	0.060542427
PLCH2	339.61935	281.7135	-0.11990351	0.007450707	-0.059416878	0.186020617	0.186774658	0.039357954	0.060486632
CRIP3	11.9697	4.6683	-0.29370311	2.41E-11	-0.233269561	1.44E-07	5.47E-09	9.23E-14	0.060433548
STAT6	4060.5008	3580.8463	-0.281346705	1.70E-10	-0.221023903	6.47E-07	2.41E-06	4.44E-05	0.060322802
KAT2B	755.2452	671.0609	-0.11597413	0.009662031	-0.055663854	0.215427772	0.227542067	0.012913328	0.060310275
DENND3	443.34725	437.7318	0.005102064	0.909668101	0.065384648	0.145519841	0.165793263	0.605758595	0.060282584
MDM1	187.4402	202.2989	0.085751653	0.05608036	0.145996653	0.001098177	0.000956441	0.00088245	0.060245
SFRS11	2524.3493	2820.4168	0.177677334	6.81E-05	0.237887974	8.00E-08	9.46E-08	2.74E-07	0.06021064
NINL	254.58835	226.9475	-0.062231128	0.165991636	-0.002060089	0.963460901	0.964714212	0.298834381	0.060171039
TRIM45	127.2042	147.4654	0.145819322	0.001113813	0.205743883	3.75E-06	2.56E-05	2.70E-05	0.059924561
DTWD1	341.2151	325.6856	-0.072854651	0.104749491	-0.012940192	0.773524497	0.784834482	0.185460451	0.059914459
CAMK2G	948.79515	864.2492	-0.168007483	0.000168006	-0.108095162	0.01591675	0.014609704	0.004861471	0.059912321
COL24A1	5.86615	7.6923	0.097995425	0.028931425	0.157860101	0.000411548	0.002282338	6.48E-05	0.059864676
KRT9	0.4187	0	-0.201963855	5.68E-06	-0.142152278	0.001486835	0.000275793	6.70E-06	0.059811577
ZC4H2	183.5429	176.7221	-0.083905221	0.061605039	-0.0241207	0.591641506	0.601367222	0.477135106	0.05978452
GSTM5	174.24895	120	-0.19340022	1.41E-05	-0.133687029	0.002824105	0.001389824	2.16E-05	0.059713191
ZNF331	730.63995	716.8405	-0.087944825	0.050059073	-0.028261065	0.529625968	0.523427054	0.831433845	0.05968376
KANK4	42.58745	19.1083	-0.211006231	2.08E-06	-0.151450789	0.000705519	0.000889732	6.71E-11	0.059555443
GAS8	481.67205	463.7782	-0.098898552	0.027478657	-0.039354255	0.381316063	0.384967291	0.346912854	0.059544297
CCDC149	940.7373	784.7302	-0.380850632	1.33E-18	-0.321307495	2.13E-13	3.79E-13	2.31E-14	0.059543137
LOC572558	86.79835	24.2815	-0.284795383	9.96E-11	-0.225280608	3.87E-07	4.64E-08	2.43E-15	0.059514774
JAKMIP3	75.4177	64.5353	-0.155072468	0.000521599	-0.095594713	0.033117515	0.031065893	0.016203259	0.059477755
ZNF491	56.6504	61.3234	0.064920308	0.148406987	0.124389863	0.005488096	0.007379736	0.023490787	0.059469555
ZNF135	160.20395	179.7804	0.116666425	0.009234495	0.176121206	7.90E-05	0.000305822	0.000340314	0.05945478
CG030	23.0821	30.9206	0.094639138	0.034922072	0.154072794	0.000567322	0.000525829	9.87E-06	0.059433656
PLGLB2	25.24245	29.6909	0.149655112	0.000817498	0.209070352	2.59E-06	1.06E-05	9.90E-06	0.05941524
CPSF7	2033.36565	2183.3953	0.169222338	0.000150387	0.228630481	2.57E-07	7.52E-07	1.43E-05	0.059408144
LOC162632	101.29175	134.3882	0.112204964	0.012312775	0.171608725	0.000120708	0.000417409	0.000940377	0.059403761
FER1L5	2.1274	2.0546	-0.006443866	0.886056368	0.052955928	0.238626371	0.269796836	0.791517781	0.059399794
C20orf194	385.5117	351.0195	-0.136117009	0.002357559	-0.0767592	0.087368578	0.086715604	0.0711161	0.059357809
ZFP2	65.4738	65.0138	-0.026643425	0.553459132	0.032673384	0.467370595	0.492332962	0.674242212	0.059316809
ZNF454	16.03045	13.0572	-0.127157407	0.004522985	-0.067920606	0.130502919	0.137551877	0.01172176	0.059236801
RNF185	1921.2406	1570.4242	-0.405000637	4.85E-21	-0.34578253	2.10E-15	3.71E-15	5.36E-17	0.059218107
GOLGA6L10	80.4987	110.2167	0.179887669	5.50E-05	0.239059696	6.87E-08	1.61E-07	5.99E-09	0.059172028
FAM153B	7.36015	7.1791	-0.046204749	0.303940037	0.012957317	0.773232962	0.782055369	0.461742391	0.059162066
IGSF1	24.4678	6.6093	-0.295402056	1.82E-11	-0.23628577	9.82E-08	3.54E-09	1.61E-17	0.059116287
LOC100286844	24.6054	24.6637	-0.030864505	0.492392361	0.028231679	0.53005424	0.534708694	0.629893976	0.059096184
CYorf15B	318.6802	395.8736	0.036165787	0.421111221	0.095231399	0.033794015	0.035264723	0.015594804	0.059065612
HIF3A	66.2589	41.5929	-0.219036722	8.19E-07	-0.159997001	0.000342274	0.000123032	3.23E-07	0.059039721
LOC100272216	4.57175	6.1275	0.0683708	0.127967038	0.127380565	0.00445228	0.008190672	0.000683574	0.059009764
ZNF25	291.40535	304.9369	0.084179536	0.060756914	0.143111763	0.001379487	0.002046282	0.006485445	0.058932227
MEIS2	519.7573	364.2154	-0.169531879	0.000146184	-0.110647445	0.013583624	0.012865127	0.000734664	0.058884434
ZNF418	105.97725	130.3419	0.234171247	1.29E-07	0.293030206	2.68E-11	6.82E-10	4.83E-11	0.058858959
PARD6G	219.0659	198.4759	-0.181785128	4.57E-05	-0.122927696	0.006069522	0.007732242	0.00130376	0.058857433
CWC27	377.87965	372.3982	-0.108486503	0.015537645	-0.049722216	0.268564094	0.289262985	0.28603835	0.058764287
PRELID2	13.5735	13.754	-0.085631984	0.056425506	-0.026877352	0.549980459	0.54878698	0.396105692	0.058754631
GSTM2	386.11395	259.4863	-0.167347806	0.000178367	-0.108595824	0.015433168	0.012306997	0.001399045	0.058751982
ZMAT1	332.69365	422.9384	0.120561015	0.00712852	0.179295717	5.83E-05	6.14E-05	1.91E-06	0.058734701
GNAZ	172.68975	155.1363	-0.137372066	0.002145209	-0.078644497	0.079849528	0.063719075	0.119250188	0.058727569
CYP3A5	44.99255	17.5908	-0.211560267	1.95E-06	-0.152834243	0.000629129	0.00013195	7.50E-08	0.058726024
CDAN1	503.26455	504.3268	-0.05834894	0.194069875	0.000353955	0.993719896	0.993751604	0.825005994	0.058702895
COL13A1	47.54865	36.4964	-0.156587893	0.000458775	-0.097904141	0.029081868	0.019708109	0.000758744	0.058683752
SFRS14	1511.01005	1721.2569	0.179723051	5.59E-05	0.238340605	7.54E-08	3.05E-07	2.36E-06	0.058617555
LOC151162	1036.29675	1053.0328	-0.068004971	0.130024766	-0.009390946	0.834577462	0.834682453	0.883728648	0.058614025
PRICKLE4	90.33245	116.7764	0.065440419	0.145175981	0.12405093	0.005618219	0.009515099	0.000637803	0.058610511
ZBTB49	101.7816	105.4494	0.033539296	0.455646061	0.092037857	0.040263618	0.040882881	0.060075825	0.058498561
ACIN1	2477.70765	2700.9512	0.112112676	0.012385041	0.17060627	0.000132434	0.000148669	6.98E-06	0.058493594
GGA2	1744.2591	1707.3171	-0.118442078	0.008213889	-0.059993925	0.181775036	0.179505725	0.090926278	0.058448153
SLC35F4	5.1865	4.8455	-0.019605957	0.662817375	0.038778581	0.388325618	0.407005294	0.898020292	0.058384538
ZNF266	643.09745	714.5275	0.027352413	0.542949174	0.085696197	0.056240087	0.051853536	0.004323973	0.058343783
ZUFSP	147.61815	141.5555	-0.06229293	0.1655707	-0.004038629	0.928439135	0.931034279	0.616881055	0.0582543
RFPL2	227.53065	128.1337	-0.166792406	0.000187551	-0.108562828	0.015464637	0.014652914	1.58E-05	0.058229577
FLJ10661	8.08785	7.8432	-0.098985283	0.027342501	-0.040778336	0.364311631	0.35321245	0.55451768	0.058206947
ALAD	1069.3484	993.228	-0.055917016	0.213344769	0.002162027	0.961654212	0.962946137	0.401780626	0.058079043
FAM122C	30.4591	33.1595	0.073943757	0.099646715	0.132001191	0.003195587	0.00431994	0.015896473	0.058057434
FAM75A5	0	0	-0.07831291	0.081132598	-0.020263036	0.652247065	0.674732364	0.002321802	0.058049875
GYG2	250.8275	221.4466	-0.205790259	3.73E-06	-0.147746278	0.000954399	0.00089408	0.000888494	0.058043981
ASPA	11.58065	7.2564	-0.211354555	2.00E-06	-0.153347791	0.00060278	0.000278904	3.46E-06	0.058006764
ZNF333	176.3397	198.044	0.173059073	0.00010546	0.231008042	1.91E-07	4.45E-07	1.86E-06	0.057948969
FAM18A	28.8446	27.3715	-0.127302365	0.004476942	-0.069377012	0.122437413	0.107268923	0.164880289	0.057925352
CEP290	454.0833	475.0609	0.03035627	0.499549362	0.088256163	0.049249794	0.047711021	0.092452371	0.057899893
WDR52	182.65125	225.0116	0.054400836	0.226038128	0.112153088	0.012353351	0.013698557	0.004617567	0.057752252
CD46	7354.38405	6344.4541	-0.190648302	1.88E-05	-0.132901852	0.002991935	0.002618328	0.000214624	0.057746449
C8orf79	42.9864	37.8788	-0.078871555	0.078980453	-0.021170723	0.63775943	0.651939303	0.067327805	0.057700832
C3orf18	157.25815	157.917	-0.030083535	0.503412616	0.027568233	0.539769688	0.551627127	0.762889869	0.057651767
RMST	18.4987	18.6592	-0.014253412	0.751263038	0.043393364	0.334340139	0.360491525	0.934012423	0.057646776
OR10AD1	0	0	0.030301368	0.50032577	0.087812102	0.050407433	0.065943579	0.325265951	0.057510733
LOC55908	0.68985	0.6577	-0.144418165	0.001244766	-0.0869902	0.052610068	0.032826922	0.426066503	0.057427966
SLMAP	1519.21815	1466.5769	-0.086066535	0.055180555	-0.028672543	0.52364761	0.519188081	0.397519869	0.057393992
WDR27	114.23745	148.5353	0.107457907	0.016551443	0.164835268	0.00022357	0.000218756	2.15E-05	0.057377361
CAPRIN2	277.499	328.5362	0.143916487	0.001295	0.201290369	6.11E-06	7.64E-06	1.03E-06	0.057373882
UBE2Q2P1	10.0463	12.8949	0.13362716	0.002836593	0.190998552	1.81E-05	4.06E-05	7.49E-05	0.057371391
KLF8	63.08565	56.6563	-0.106542971	0.01750142	-0.049172649	0.273897116	0.274961578	0.175247407	0.057370322
KDELC2	988.97955	911.9309	-0.132571123	0.003065304	-0.075218835	0.093925979	0.10139835	0.039297392	0.057352288
DOPEY1	723.70665	684.0642	-0.118452869	0.008208007	-0.06111336	0.173743997	0.173972041	0.185355145	0.057339509
NPR2	206.0777	175.7153	-0.151654421	0.00069376	-0.094318943	0.035545174	0.035307915	0.016105084	0.057335479
DNM1P35	14.70415	18.0684	0.045955407	0.306559796	0.103247689	0.02132888	0.023496433	0.007661003	0.057292281
KIAA0753	356.62545	357.1077	-0.022550522	0.615999659	0.034737966	0.439691697	0.451665255	0.739781751	0.057288487
TMEM158	218.0005	152.5692	-0.24236274	4.47E-08	-0.185075514	3.30E-05	5.28E-06	1.07E-08	0.057287227
CHD2	2358.4148	2345.5108	-0.022873653	0.610951131	0.034376843	0.444464304	0.445243445	0.646208782	0.057250496
SLC14A1	778.61385	419.2872	-0.167195443	0.000180844	-0.109955384	0.014184444	0.009610729	2.01E-05	0.057240058
C1orf175	26.90525	22.0404	-0.074776193	0.095881415	-0.017544826	0.696402948	0.699942997	0.160203331	0.057231366
INSRR	1.9107	1.4706	-0.079231623	0.077618012	-0.022026093	0.624231815	0.622908996	0.044048183	0.05720553
ZNF154	25.77675	23.622	-0.067524042	0.132768747	-0.010320667	0.818472148	0.81908239	0.465225696	0.057203375
FBXO17	154.9345	132.185	-0.159055016	0.00037135	-0.101900431	0.02309174	0.020565235	0.003599949	0.057154585
FAM86B2	8.10935	5.59	-0.175757524	8.18E-05	-0.118633741	0.008109978	0.007525247	0.003628479	0.057123783
JAM3	1051.4281	855.5343	-0.228258851	2.69E-07	-0.171148572	0.000125964	7.89E-05	5.46E-05	0.057110279
RIC3	239.03075	198.6278	-0.20077602	6.46E-06	-0.143677613	0.001319568	0.001316332	0.001405209	0.057098408
CYP11A1	6.77	4.4045	-0.120720836	0.007052115	-0.063838397	0.155303007	0.161073534	1.67E-05	0.056882439
LOC285074	220.33385	231.2048	0.054217204	0.227611221	0.111036768	0.013255576	0.014733191	0.029091677	0.056819565
UXS1	750.39875	730.1104	-0.098333232	0.02838049	-0.041534157	0.355481718	0.360520335	0.228139201	0.056799075
ZNF550	285.82555	296.0833	0.048604186	0.279488939	0.105398602	0.018756441	0.022065133	0.033469203	0.056794416
ANKRD36B	15.6877	19.4489	0.075040932	0.094708024	0.131762926	0.003251529	0.003664477	0.000564092	0.056721993
SLC2A5	142.52645	57.1249	-0.141596941	0.00155242	-0.084888295	0.058610152	0.069586411	1.03E-11	0.056708645
LOC100128288	49.3377	52.2589	-0.038427946	0.392633133	0.018240638	0.684994341	0.669898296	0.213547994	0.056668584
PAPL	1.74295	0.7905	-0.231197936	1.87E-07	-0.174622726	9.11E-05	1.05E-05	3.96E-07	0.05657521
PLEKHM1P	143.01345	178.2111	0.143736491	0.001313473	0.200223216	6.86E-06	9.12E-06	3.02E-06	0.056486724
INO80	765.32775	775.3406	0.00288803	0.948793217	0.059359182	0.1864491	0.182755425	0.45463095	0.056471152
KIAA0831	483.26205	517.8416	0.108431719	0.015590235	0.164880723	0.000222664	0.000245372	0.000360708	0.056449004
TAF8	502.4846	471.7224	-0.18843451	2.36E-05	-0.132188914	0.003152129	0.004037684	0.007101758	0.056245596
ZNF525	308.56625	318.3743	0.052382029	0.243760643	0.108595477	0.015433499	0.020159018	0.065915702	0.056213448
ARID3B	162.324	156.8627	-0.157081652	0.000439877	-0.100910314	0.024466446	0.025177222	0.024400476	0.056171338
RAD17	600.93755	578.7531	-0.160523105	0.000326973	-0.104362809	0.019959341	0.023476052	0.016515241	0.056160297
SEMA4C	1131.335	1118.6804	-0.073039029	0.103871371	-0.016943648	0.706315499	0.706083785	0.727360752	0.056095382
TCERG1	691.76995	792.8383	0.215402443	1.25E-06	0.271481205	7.61E-10	1.19E-09	9.87E-10	0.056078762
RBM24	117.6898	80.0565	-0.188137179	2.43E-05	-0.132065404	0.003180661	0.003031941	4.83E-07	0.056071775
ARHGEF10	536.23215	536.8995	-0.047111193	0.294541532	0.008958656	0.842089979	0.845710045	0.793050667	0.056069848
TSPYL4	1124.9598	1160.4572	0.036378324	0.418385269	0.092423253	0.039431105	0.04717634	0.130471021	0.05604493
PPWD1	307.68165	323.3147	0.022297193	0.619970326	0.078294467	0.081204451	0.085789778	0.087699029	0.055997274
KLHDC1	60.41275	59.8205	-0.067160223	0.134874088	-0.01119932	0.803321216	0.806372604	0.518353656	0.055960902
EPHB6	1084.4771	666.3962	-0.287828457	6.18E-11	-0.231898733	1.71E-07	9.33E-08	1.33E-09	0.055929724
SFRS7	2018.3359	2183.5426	0.088424939	0.048815676	0.144351	0.001251385	0.001144555	0.000284019	0.055926061
FERMT1	288.71	168.3984	-0.284008277	1.13E-10	-0.228131478	2.73E-07	2.18E-07	4.88E-09	0.055876799
DOK4	295.02535	286.2978	-0.08360446	0.062546132	-0.027875332	0.535261529	0.532225292	0.425700416	0.055729129
RGPD1	246.56525	263.0549	0.074933793	0.095181501	0.130640546	0.003527202	0.005880733	0.03863642	0.055706753
TAF1C	686.93655	659.5745	-0.099969497	0.025837646	-0.044294167	0.324393683	0.308867416	0.69615714	0.055675329
ECHDC2	1613.60635	1645.2953	-0.116343169	0.009431986	-0.060694996	0.176713914	0.162294215	0.472820782	0.055648173
ZNF133	292.11615	313.9013	-0.032109676	0.475091986	0.023521555	0.600883998	0.585386069	0.091169084	0.05563123
PRDM8	276.5858	167.9049	-0.189775233	2.05E-05	-0.134288833	0.002701323	0.001776185	1.14E-05	0.0554864
ZNF516	197.6183	176.1476	-0.154480551	0.00054824	-0.099115983	0.027138418	0.025634501	0.022015461	0.055364568
FIP1L1	598.25655	626.6317	0.175980761	8.01E-05	0.231340608	1.84E-07	4.30E-07	1.29E-05	0.055359847
HYMAI	3.02655	2.3337	-0.163616177	0.000249175	-0.108335872	0.015682619	0.011960321	0.008988067	0.055280306
NAE1	695.8467	700.3786	-0.002375967	0.957863132	0.052757086	0.240396589	0.259644157	0.829949477	0.055133052
ANKRD10	1482.30795	1538.7391	0.044550677	0.321596869	0.099677994	0.026275726	0.02985697	0.009108149	0.055127317
GPR161	129.03555	103.3465	-0.199835924	7.15E-06	-0.144709473	0.001216426	0.000952297	0.000917212	0.055126451
ZNF44	236.4954	237.0926	-0.046902642	0.296686503	0.00817936	0.855668709	0.858277928	0.910836843	0.055082003
ZNF804A	16.6578	12.728	-0.127431701	0.004436219	-0.072350508	0.107180544	0.105122773	0.033574829	0.055081192
LOC100130238	1.5762	1.2701	-0.148421118	0.000903748	-0.093368067	0.037451599	0.02194272	0.084306289	0.05505305
OR51G1	0	0	-0.186244232	2.94E-05	-0.131198263	0.003387673	0.001331446	0.006560684	0.055045969
NCRNA00158	1.392	0.6536	-0.163560532	0.000250407	-0.108569374	0.01545839	0.008903036	2.04E-05	0.054991158
WFIKKN2	9.96015	7.3879	-0.1922131	1.60E-05	-0.137334513	0.002151301	0.001349556	0.000258621	0.054878587
WDR59	699.7842	670.7908	-0.108469204	0.015554235	-0.053613284	0.232839532	0.256414955	0.03325865	0.05485592
NCKAP5L	297.79585	295.4036	-0.087767911	0.050523869	-0.032945722	0.463665234	0.465375962	0.519381501	0.054822188
N4BP2L2	1221.49435	1236.8571	-0.029455375	0.512369901	0.025341206	0.573018168	0.585054168	0.524743146	0.054796581
LPAR6	814.0592	708.2398	-0.174235767	9.44E-05	-0.119441255	0.00768495	0.006478484	0.009824243	0.054794512
PRIMA1	89.3745	66.0104	-0.144495815	0.001237153	-0.089730596	0.04556439	0.049097399	7.82E-05	0.054765218
ADPGK	1822.69205	1464.306	-0.252838951	1.09E-08	-0.198127704	8.59E-06	7.07E-06	3.72E-08	0.054711247
FAM48B1	0.46525	0.3689	-0.126961891	0.004585765	-0.072255715	0.107642587	0.108541547	0.035242989	0.054706176
KIAA1644	129.5825	81.7264	-0.247059251	2.40E-08	-0.192400398	1.57E-05	8.24E-06	4.33E-07	0.054658852
MAP3K4	781.1026	763.4315	-0.122223513	0.0063688	-0.067566832	0.13252281	0.136575014	0.145804751	0.054656681
CCDC122	77.3149	64.7059	-0.1805762	5.15E-05	-0.125978534	0.004913605	0.007175564	0.000650548	0.054597665
FBXL22	78.3527	74.1935	-0.070801313	0.114930605	-0.016212168	0.718443692	0.721507786	0.355765635	0.054589145
ACTG2	17163.0408	9339.8419	-0.215150873	1.29E-06	-0.160577267	0.000325434	0.000110744	3.12E-07	0.054573606
C11orf63	116.9878	104.7635	-0.09624627	0.031933226	-0.041674813	0.35385347	0.371856732	0.182840788	0.054571456
LOC100133545	3.6975	6.0109	0.137162897	0.002179339	0.191734229	1.68E-05	4.62E-05	9.09E-05	0.054571332
NKTR	1304.56235	1606.5351	0.176816397	7.40E-05	0.231234054	1.86E-07	2.57E-07	1.96E-07	0.054417656
TAOK3	2343.40465	1788.1054	-0.247351874	2.30E-08	-0.192937913	1.48E-05	1.34E-05	1.11E-07	0.05441396
GOLGA6L9	145.83085	178.5304	0.102441487	0.02236917	0.156811704	0.000450117	0.000584053	5.83E-05	0.054370217
PHC1	452.50135	548.6242	0.17806556	6.56E-05	0.232408072	1.61E-07	6.02E-07	4.85E-07	0.054342512
PHF21A	875.832	933.9441	0.092571552	0.039114661	0.1468766	0.00102354	0.001543548	0.000344471	0.054305047
C6orf163	7.2331	7.5242	-0.095858283	0.032634003	-0.041560274	0.355179033	0.32706508	0.583787711	0.054298009
PXN	3652.3016	3146.3945	-0.257096302	6.06E-09	-0.202821621	5.17E-06	3.89E-06	4.00E-06	0.054274681
ADRA1D	28.5376	16.016	-0.222160218	5.65E-07	-0.167954276	0.000168821	5.13E-05	1.27E-09	0.054205942
GNB3	10.24575	11.5933	-0.008334012	0.852970477	0.045864341	0.307520307	0.310307191	0.124606511	0.054198353
ADAM33	151.90745	156.4706	-0.039227742	0.382849838	0.014967974	0.739234763	0.747903084	0.56777215	0.054195716
ERCC3	1072.9561	1118.055	0.079752723	0.075680115	0.13386107	0.002788084	0.002855871	0.002755964	0.054108347
CHRNA2	2967.34055	1292.4463	-0.303106138	5.08E-12	-0.249062843	1.83E-08	1.18E-08	1.89E-14	0.054043295
C2orf63	92.6036	101.7852	0.058971308	0.189348534	0.11297238	0.011726132	0.012689986	0.011072653	0.054001072
WFDC8	0	0	-0.017664905	0.694429146	0.036253422	0.419985969	0.431769129	0.419413469	0.053918327
PPP1R3G	32.8759	33.4155	-0.049656795	0.269195195	0.004219248	0.925247884	0.924573852	0.920401312	0.053876043
OTUD3	271.42625	298.9292	0.15072481	0.00074896	0.204590131	4.26E-06	2.34E-05	4.52E-05	0.053865321
ZDHHC1	242.9574	224.3454	-0.184589672	3.47E-05	-0.130727401	0.003505136	0.003806527	0.014514318	0.053862271
GNE	2205.2019	1398.7552	-0.348774832	1.16E-15	-0.294947578	1.96E-11	5.74E-12	1.71E-12	0.053827254
PLCD4	60.54015	52.8302	-0.200718679	6.50E-06	-0.14690295	0.001021379	0.000520218	0.000403997	0.053815729
CHD1	553.1935	599.9406	-0.015051728	0.737829003	0.03873532	0.388855523	0.38684741	0.332472787	0.053787048
CSNK1E	2340.4776	2608.0803	0.157210246	0.000435075	0.210967557	2.09E-06	3.82E-06	1.30E-06	0.053757311
PPARD	1010.66825	1007.6923	-0.075569218	0.092400832	-0.021838104	0.627194254	0.620132438	0.671001254	0.053731115
GPLD1	20.06025	18.485	-0.158818396	0.000379007	-0.105094052	0.019103385	0.013503561	0.127433312	0.053724344
RAB40AL	5.63135	5.0856	-0.162035004	0.00028648	-0.108322332	0.015695707	0.007358912	0.069103534	0.053712672
HSPB8	1464.14925	823.2466	-0.20966098	2.42E-06	-0.155962131	0.000483812	0.000368486	2.99E-07	0.053698849
PPP1R3B	1215.19565	1087.5123	-0.209569455	2.44E-06	-0.155888549	0.000486838	0.000479875	0.000437241	0.053680905
LOC339535	1.51015	1.1005	-0.140579001	0.001679579	-0.086936047	0.052757968	0.034091742	0.010069974	0.053642954
BOC	746.0487	679.3033	-0.108795348	0.015244073	-0.055196425	0.219312064	0.235334827	0.023803805	0.053598923
INHBE	7.56215	6.0831	-0.136112725	0.002358316	-0.082520912	0.066035372	0.067168048	0.005316492	0.053591813
DDX42	2899.52655	2977.1272	0.120263725	0.00727262	0.173850826	9.79E-05	0.000240927	0.002325919	0.053587102
IGHMBP2	511.4469	533.1992	0.068449761	0.12752623	0.122031078	0.006452856	0.011409257	0.053248851	0.053581318
C1orf126	34.92745	34.5755	-0.061120766	0.173691759	-0.007564837	0.866406735	0.866535613	0.430879131	0.053555929
RGS9	29.13045	28.5108	-0.074757355	0.095965347	-0.021221775	0.636948604	0.621366958	0.824512015	0.053535581
KCTD9	501.1418	459.0922	-0.107044938	0.01697449	-0.053586603	0.233072468	0.236174498	0.105345824	0.053458335
ACSBG1	10.8124	9.1803	-0.14322374	0.001367435	-0.089773072	0.045461751	0.031313322	0.006204672	0.053450668
LOC100132287	286.9639	362.7324	0.043853831	0.329231529	0.097254101	0.030172712	0.025945949	0.00076752	0.053400271
ZNF224	166.92905	194.9407	0.123253382	0.005935425	0.176609923	7.54E-05	9.65E-05	3.48E-05	0.053356542
RNF165	32.7941	25.3633	-0.12931956	0.003878711	-0.075982236	0.09062858	0.077186692	0.043534002	0.053337324
IFT74	348.9263	357.8451	0.037105197	0.409141158	0.09041339	0.043937864	0.052154203	0.122441889	0.053308193
SYNM	5787.5083	2862.5094	-0.246915129	2.44E-08	-0.193619155	1.38E-05	8.18E-06	1.21E-07	0.053295973
CPAMD8	980.9811	627.9427	-0.235896417	1.03E-07	-0.182614805	4.22E-05	4.38E-05	1.23E-08	0.053281612
MLLT10	503.20595	548.1246	0.107530239	0.016478305	0.160809423	0.000318916	0.000280607	0.001088695	0.053279184
SH2B1	1504.5283	1576.9231	0.074500812	0.09711425	0.127767066	0.004332179	0.003635088	0.002239116	0.053266254
LOC440173	2.15155	1.6774	-0.017912269	0.690369582	0.035324531	0.432002463	0.424348037	0.298489432	0.0532368
MADD	1569.80925	1557.047	-0.070662726	0.115644791	-0.017447921	0.697997327	0.708269398	0.516506218	0.053214805
EDC4	1487.07165	1438.4933	-0.139784701	0.00178536	-0.086570502	0.053765412	0.058963401	0.061825183	0.053214199
ZNF37B	260.37825	304.9597	0.133557063	0.002851279	0.186770903	2.79E-05	4.30E-05	5.43E-05	0.05321384
NEK3	264.5899	239.5693	-0.12423417	0.005547529	-0.071055593	0.113629218	0.120338784	0.021505874	0.053178577
KIAA1462	630.64165	563.4843	-0.043239278	0.336060942	0.009917553	0.825446242	0.842042251	0.01503285	0.053156831
L1TD1	1.64205	1.4764	-0.029194735	0.516110679	0.023955272	0.594186921	0.602128487	0.897124756	0.053150007
LOC150776	323.5483	414.3786	0.114376561	0.010716429	0.167520538	0.000175598	0.000193159	1.15E-05	0.053143978
QPRT	54.87425	50	-0.09884729	0.027559404	-0.045704508	0.309210935	0.328974343	0.035471549	0.053142782
AGAP11	53.7433	59.9509	0.015286968	0.733885367	0.068412373	0.127734803	0.140356901	0.351649543	0.053125405
FHOD3	435.8107	428.9449	-0.034607581	0.441411474	0.018492959	0.680874726	0.684525872	0.964322701	0.05310054
CCDC115	974.8972	949.311	-0.106586228	0.017455455	-0.053495383	0.23387007	0.246991167	0.184304406	0.053090845
KIAA1161	81.9915	70.2772	-0.157195161	0.000435636	-0.104107498	0.020265958	0.017121408	0.026055363	0.053087663
ZFP112	147.4927	153.8462	0.076628561	0.087910023	0.129628396	0.003793802	0.004142721	0.00828264	0.052999835
TMEM35	194.0901	86.0681	-0.277838266	2.92E-10	-0.224851737	4.08E-07	1.68E-07	1.05E-09	0.052986529
ITFG2	403.23155	386.7257	-0.071003831	0.113893191	-0.018032716	0.688396089	0.696377607	0.300016316	0.052971115
LOC729799	16.79195	22.0059	0.238975308	6.95E-08	0.291934895	3.20E-11	1.56E-09	4.69E-09	0.052959587
DDX17	8723.68785	9837.2549	0.170037797	0.00013955	0.222992018	5.11E-07	8.69E-07	3.69E-06	0.052954221
SPTBN4	158.03595	121.0667	-0.195785129	1.10E-05	-0.142884173	0.001404285	0.0020684	7.15E-06	0.052900956
ZNF671	151.2754	140.6639	-0.090911159	0.042783139	-0.03803956	0.39743797	0.417569711	0.254098604	0.052871598
MTMR9L	76.86765	102.1898	-0.004241259	0.924859074	0.048622581	0.279306789	0.269051547	0.034268997	0.052863839
AMT	244.30165	180.0537	-0.189914647	2.03E-05	-0.137115742	0.002187102	0.001996874	0.000254184	0.052798905
MAMLD1	79.5018	64.7488	-0.199937315	7.07E-06	-0.147191606	0.00099798	0.000808249	8.14E-05	0.052745709
LOC400927	17.4071	25.4975	0.201780884	5.79E-06	0.254521408	8.67E-09	1.15E-08	5.84E-10	0.052740524
C11orf93	38.3604	40.9894	-0.00253582	0.955031098	0.050185263	0.264126217	0.278961235	0.442475451	0.052721082
C5orf34	21.23815	25.2742	0.045931133	0.30681563	0.09863127	0.027901922	0.030216736	0.004446395	0.052700137
LOC100133991	45.45225	39.2395	-0.10376539	0.020683232	-0.05109883	0.255519018	0.251050192	0.085023337	0.05266656
TMEM185A	536.10135	503.4688	-0.142333503	0.00146599	-0.089678076	0.04569157	0.04577428	0.003421347	0.052655426
ZNF354B	88.67825	113.7177	0.28106079	1.78E-10	0.333670008	2.17E-14	2.76E-13	3.93E-13	0.052609218
HPS4	812.2889	846.3561	0.037187098	0.408107225	0.089788798	0.045423801	0.051696586	0.040029378	0.0526017
C2orf84	3.42015	3.4909	-0.051549805	0.25134259	0.001046049	0.981441776	0.981010413	0.759989142	0.052595854
HNMT	836.17425	715.8697	-0.218323102	8.91E-07	-0.165733694	0.000206299	0.000374524	3.08E-05	0.052589408
MBL1P	9.02475	9.1827	-0.108374936	0.015644908	-0.055805692	0.214258946	0.196615049	0.782310385	0.052569244
BEND5	46.4631	44.0425	-0.08532419	0.057321338	-0.03275835	0.466212815	0.45279824	0.396282286	0.05256584
GPATCH1	238.13105	249.7497	0.06007815	0.181161399	0.112636752	0.011979588	0.014848687	0.021398023	0.052558602
PRICKLE2	313.04475	255.9055	-0.183135104	4.00E-05	-0.130585778	0.003541181	0.003127478	0.002253374	0.052549325
CSRP1	14536.1998	10332.5809	-0.237081786	8.87E-08	-0.184536169	3.49E-05	1.62E-05	1.14E-07	0.052545616
RAD52	118.12465	127.2508	0.063863028	0.155143362	0.116400363	0.009396773	0.010256632	0.009609631	0.052537335
HDAC6	1024.35785	1029.0828	0.024977204	0.578543284	0.077502662	0.08433812	0.096243298	0.184094788	0.052525458
PTGIS	638.1478	499.2417	-0.169357276	0.000148541	-0.116871302	0.009111241	0.009198658	0.000571425	0.052485975
CHST2	216.7078	164.6438	-0.102048981	0.022891369	-0.049572155	0.270013193	0.255622219	0.002627004	0.052476827
DDX19B	606.32935	559.9688	-0.224017072	4.52E-07	-0.171544181	0.000121433	0.000189665	7.76E-05	0.052472891
ZNF137	81.3556	81.9936	-0.054880323	0.221967099	-0.002418207	0.957114731	0.956535021	0.816371683	0.052462116
PACRGL	177.18565	179.7386	0.057553868	0.200225942	0.11001363	0.014132991	0.017606612	0.0844505	0.052459762
ABCC10	412.4536	402.5257	-0.055058353	0.220468963	-0.002609001	0.953734771	0.955058089	0.799906027	0.052449352
CDHR1	20.1906	16.851	-0.097037477	0.030543937	-0.044589979	0.321169733	0.303860712	0.147748069	0.052447498
MFI2	47.0124	54.8378	0.030262696	0.500873057	0.082658455	0.065583784	0.063217218	0.005437431	0.052395759
USPL1	356.9635	374.3922	0.004692834	0.916886179	0.056912599	0.205293759	0.222286275	0.416179784	0.052219764
RNF175	10.98595	7.8475	-0.191670585	1.69E-05	-0.139460446	0.001830272	0.000899634	0.000327715	0.052210139
EIF4ENIF1	575.4724	596.166	0.005370265	0.904941519	0.057570304	0.200097262	0.212567126	0.112199792	0.052200039
PDE8A	399.58185	395.6296	0.006980943	0.876632392	0.059165665	0.187891565	0.201074727	0.416543622	0.052184721
SPOP	1865.66385	1743.7908	-0.256425131	6.65E-09	-0.204286604	4.40E-06	5.56E-06	1.92E-06	0.052138527
CDH8	1.3037	1.2696	-0.055862119	0.213795222	-0.003728405	0.933922963	0.931634695	0.632803418	0.052133714
OPRD1	0	0	-0.12501183	0.005256346	-0.072931962	0.104380577	0.089439276	0.058968825	0.052079867
PLA2G6	597.0202	605.6161	-0.104725044	0.019531243	-0.052670035	0.241174463	0.231369062	0.508336817	0.052055008
OR51A2	0	0	-0.095938571	0.03248792	-0.043886971	0.328865817	0.303195594	0.364370139	0.0520516
C21orf62	5.5195	3.9526	-0.134116693	0.002735937	-0.08206653	0.06754541	0.056616941	0.000104698	0.052050163
RPS4Y2	12.1329	5.1921	-0.198080385	8.63E-06	-0.14603217	0.00109507	0.000385803	3.02E-06	0.052048215
LENG8	2264.28615	3268.4444	0.196550247	1.02E-05	0.248591524	1.95E-08	8.09E-08	1.42E-08	0.052041277
DGCR8	692.26815	709.426	-0.006857623	0.878794775	0.045170329	0.314905537	0.310205904	0.13144188	0.052027952
ZNF10	225.15165	251.1494	0.025374858	0.572508633	0.077385439	0.084810225	0.07675738	0.006895096	0.052010581
COL27A1	110.075	125	0.018390764	0.682542115	0.070395867	0.117029801	0.133194366	0.264819549	0.052005103
PCDHGA10	72.24185	46.6667	-0.066920693	0.136274174	-0.014922277	0.740002106	0.738434027	0.387684586	0.051998416
ZNF765	273.70435	256.3934	-0.086227705	0.054724661	-0.034247853	0.446176162	0.453774375	0.180558252	0.051979852
AOX1	338.3453	227.2757	-0.183516783	3.86E-05	-0.131542767	0.003304008	0.003178637	8.20E-06	0.051974016
KBTBD11	713.75845	532.1796	-0.251385511	1.33E-08	-0.199416241	7.48E-06	1.04E-05	2.13E-08	0.051969271
LOC283267	206.38055	205.0126	-0.035963369	0.423717023	0.015982795	0.722261569	0.726994944	0.979752983	0.051946164
CUX2	1716.5484	1394.2247	-0.23655444	9.49E-08	-0.184638423	3.45E-05	2.85E-05	2.18E-05	0.051916017
DEF6	619.8346	527.7538	-0.210347902	2.24E-06	-0.15845498	0.000391055	0.000332165	0.000118918	0.051892923
BTBD11	436.3515	277.7841	-0.344865096	2.51E-15	-0.292985612	2.70E-11	4.72E-11	1.47E-13	0.051879484
COL9A1	20.14535	20.375	0.006292469	0.888715853	0.05814653	0.195623786	0.252346213	0.338841863	0.051854061
FXYD6	580.62935	497.2788	-0.148188737	0.000920902	-0.096335793	0.031773369	0.019994151	0.000814693	0.051852944
LOC389333	80.2981	90.9953	0.060866961	0.175488625	0.112702193	0.011929791	0.013654629	0.032018939	0.051835233
DNAJC15	185.05815	160.0673	-0.105963077	0.018127901	-0.054241985	0.227398477	0.223599454	0.153148655	0.051721092
PCDHGC5	7.11215	10.2529	0.164795448	0.000224366	0.216498172	1.10E-06	3.34E-06	2.46E-06	0.051702724
LOC388692	341.68465	430.2246	0.181838131	4.55E-05	0.233526899	1.39E-07	5.69E-07	4.76E-09	0.051688768
MAP4K5	724.433	788.9405	0.109800983	0.014321636	0.161427434	0.000302154	0.000291019	0.000716245	0.051626452
ACAD11	393.42675	515.0559	0.224019084	4.51E-07	0.27563651	4.08E-10	5.24E-09	1.39E-11	0.051617426
HLF	369.10665	303.2793	-0.192501246	1.55E-05	-0.141021244	0.001623205	0.00161457	0.000190263	0.051480002
DCHS2	17.32185	13.1858	-0.202157396	5.56E-06	-0.150680941	0.000751663	0.000425409	0.001065739	0.051476455
PGM5P2	17.6644	8.4373	-0.218123216	9.12E-07	-0.16665325	0.000189921	9.39E-05	2.76E-06	0.051469966
C1orf213	57.9851	73.1087	0.076963899	0.086525585	0.128387286	0.004145563	0.003885039	5.83E-05	0.051423387
STAG3L1	59.6214	89.4273	0.206762252	3.35E-06	0.258184813	5.20E-09	2.34E-08	7.19E-08	0.051422561
RBMXL2	0	0	-0.067981609	0.130157035	-0.01656123	0.712647075	0.713289783	0.361283777	0.051420379
CRY2	1318.64975	1228.2497	-0.112670822	0.01195364	-0.061299899	0.172431828	0.18723739	0.029185409	0.051370923
RAB40A	11.9862	9.7122	-0.169434117	0.000147499	-0.11806578	0.008421361	0.003272367	0.015993526	0.051368337
ARGLU1	1574.39655	1864.5216	0.131480784	0.003318921	0.182829709	4.13E-05	4.35E-05	3.58E-05	0.051348924
FRMD6	674.32225	548.2161	-0.203560475	4.77E-06	-0.152221512	0.000661963	0.000441538	0.001045592	0.051338963
PPP1R13B	1497.3482	1387.135	-0.17232967	0.000112887	-0.121016969	0.006912478	0.008870298	0.001005204	0.051312702
AKAP8	657.50535	692.4338	0.148644573	0.000887531	0.199942271	7.07E-06	1.04E-05	5.11E-05	0.051297698
PRNP	2495.7771	2446.2137	-0.126248874	0.004821433	-0.075050472	0.094665957	0.091734653	0.135049669	0.051198402
RGPD5	58.38435	66.1716	0.032702179	0.466978038	0.083893562	0.0616413	0.066237009	0.066289623	0.051191383
FLJ13197	59.02305	73.5488	0.131378902	0.003343567	0.182510691	4.26E-05	0.000132781	0.000368646	0.051131789
CLK1	1792.0768	2113.3267	0.12703148	0.00456333	0.178162106	6.50E-05	6.09E-05	4.65E-05	0.051130626
E2F4	925.1111	961.5507	-0.030160387	0.50232243	0.020954471	0.64119881	0.652741855	0.625842915	0.051114858
XRCC3	180.8986	209.5557	0.140492955	0.001690754	0.191604978	1.70E-05	3.75E-05	1.15E-05	0.051112023
CDRT15P	4.0888	4.2717	0.045069199	0.31599132	0.096147729	0.032109979	0.036339872	0.132907853	0.05107853
LYG2	0.47755	0.4425	-0.061503553	0.171007716	-0.010441004	0.816392996	0.798864495	0.188865118	0.051062549
ELMOD1	2.80765	1.7222	-0.159551613	0.000355746	-0.108524244	0.015501507	0.010037128	3.29E-05	0.051027369
RAB9B	14.74735	9.0293	-0.218234559	9.00E-07	-0.167247641	0.000179992	0.000110506	0.000103207	0.050986918
DHX38	1152.8852	1078.8547	-0.136673715	0.002261105	-0.085722475	0.056164353	0.067102506	0.030040744	0.05095124
OR2A7	177.60555	180.3953	-0.043269159	0.335726793	0.00766408	0.864670864	0.865070174	0.980006018	0.050933239
ST5	993.12385	962.3431	-0.06770926	0.131706726	-0.016787767	0.708893957	0.70921582	0.626742187	0.050921493
EPM2A	155.3328	139.4679	-0.172270941	0.000113506	-0.121353625	0.006756744	0.005972184	0.004938829	0.050917316
ANKRD11	1985.95515	1893.132	-0.090064994	0.044761588	-0.039178766	0.383444613	0.390292177	0.147570599	0.050886228
SNORA36A	0	0	0.032907255	0.464187623	0.08377804	0.062001556	0.082301359	0.060174536	0.050870786
MBD1	968.13255	987.0458	-0.017100451	0.703725164	0.033763786	0.45263359	0.467882293	0.319659336	0.050864238
MPP3	58.26035	74.4855	0.125820516	0.004968214	0.176671311	7.50E-05	0.000117711	9.89E-05	0.050850795
BMS1P4	24.75585	26.7529	0.089256549	0.046723157	0.140097015	0.00174306	0.002208075	0.007122051	0.050840466
PACSIN2	1424.79595	1371.8334	-0.083594061	0.062578881	-0.032807262	0.465547041	0.458979121	0.220398586	0.050786799
LOC147804	909.16205	653.0721	-0.187406216	2.61E-05	-0.13662017	0.002270223	0.003151957	9.57E-07	0.050786046
PER2	606.5614	560	-0.091565015	0.041305283	-0.040800279	0.364053365	0.370433088	0.153879933	0.050764736
SLC26A5	16.07095	12.6169	-0.105634467	0.018491531	-0.054879343	0.221975358	0.233932484	0.008136228	0.050755124
ZNF345	92.13695	101.3865	0.165685885	0.000207185	0.21643728	1.11E-06	6.13E-06	2.34E-05	0.050751395
HSD17B7P2	42.3148	42.899	-0.009651679	0.830053567	0.041097966	0.36056098	0.355865892	0.239856233	0.050749645
HTATSF1	1483.0951	1512.565	0.064624688	0.150267671	0.115342987	0.010067037	0.011989836	0.023104543	0.050718299
EID3	30.04445	26.7586	-0.164924739	0.000221791	-0.114208797	0.010832865	0.010966816	0.002957214	0.050715943
SPEG	442.8577	349.7187	-0.133272191	0.002911677	-0.082603335	0.065764448	0.060393975	0.01856352	0.050668856
FAM184A	52.59475	52.8	-0.051114199	0.255375907	-0.000463962	0.991768147	0.991896375	0.800886637	0.050650237
DPYS	40.7335	4.2194	-0.092780962	0.038671483	-0.042132108	0.348592352	0.392507907	4.75E-12	0.050648854
CRTAC1	24.00275	18.3126	-0.064967198	0.148113474	-0.014463376	0.747722292	0.731775614	0.074147605	0.050503822
FAM75A2	0	0	-0.102232138	0.022646394	-0.051743775	0.24956094	0.253215134	0.004440651	0.050488363
RFXAP	125.4807	122.2525	0.009172545	0.838371084	0.059643336	0.184345838	0.200029919	0.727837185	0.050470791
ZNF202	213.1906	229.3689	0.091067137	0.042426606	0.14152247	0.001561415	0.002474936	0.001859926	0.050455333
KCNJ10	7.0902	7.3807	-0.064699356	0.149796028	-0.01425231	0.751281636	0.733298844	0.522264982	0.050447046
C3orf64	448.56055	424.4929	-0.084162487	0.060809345	-0.033726687	0.453130654	0.461694631	0.168675679	0.0504358
JAZF1	363.07775	334.0456	-0.138165585	0.002020127	-0.087730146	0.050623553	0.043504661	0.118949649	0.050435439
JPH2	549.5971	363.017	-0.185299624	3.23E-05	-0.134946644	0.002572692	0.001840517	4.55E-05	0.050352981
ANKRD20A4	1.2371	0.905	-0.100268147	0.02539537	-0.049931077	0.266556078	0.260874709	0.196300943	0.05033707
RNLS	257.79565	182.2592	-0.249309135	1.77E-08	-0.199023625	7.80E-06	1.35E-05	2.23E-07	0.050285509
KCNIP3	85.31165	76.0095	-0.153530678	0.000593646	-0.103256114	0.021318234	0.018021858	0.012549567	0.050274564
MYLK	11212.09435	6863.5435	-0.205777663	3.74E-06	-0.15550901	0.000502727	0.000366094	8.44E-05	0.050268653
TEAD3	1175.40885	1197.3856	0.00099471	0.982352453	0.051183486	0.254731388	0.255077441	0.191752759	0.050188776
ZNF789	119.0532	127.6559	-0.022186836	0.621703538	0.027989597	0.53358897	0.511015063	0.047792004	0.050176433
FAM43A	424.43095	407.7173	0.046914256	0.296566782	0.097052276	0.030518452	0.041199107	0.512821585	0.05013802
UNK	645.61035	694.3396	0.135819249	0.002410677	0.185936337	3.03E-05	0.000100007	0.000777282	0.050117089
ZNF395	1699.05345	1480.7892	-0.168172012	0.000165512	-0.118074513	0.008416494	0.009325486	0.002105491	0.050097499
COG7	775.5599	738.5733	-0.128158044	0.004213675	-0.078087656	0.082013699	0.085063075	0.053956316	0.050070388
DENND2A	149.5936	132.7996	-0.096115404	0.032168143	-0.046053632	0.305525997	0.297587603	0.101316262	0.050061772
TSLP	37.4912	32.8691	-0.118985712	0.007922207	-0.068945361	0.124786312	0.101215045	0.071614177	0.050040351
NECAB1	86.9267	56.6038	-0.235436615	1.09E-07	-0.185412288	3.19E-05	1.35E-05	3.97E-06	0.050024327
ARIH2	1421.3493	1568.714	0.191488827	1.72E-05	0.241506852	5.00E-08	8.48E-08	4.78E-09	0.050018025
CNTNAP3	66.5994	49.5691	-0.154066822	0.000567606	-0.104057594	0.020326367	0.019845497	0.005157339	0.050009228
LOC202181	39.6544	40.8774	0.039498261	0.379574786	0.089492315	0.046143796	0.051178681	0.106029581	0.049994054
C3orf35	7.0582	9.3699	0.053230956	0.236193054	0.103218515	0.021365779	0.015613995	1.12E-05	0.049987559
PALMD	462.8861	405.7156	-0.180379511	5.25E-05	-0.130440596	0.003578481	0.003215404	0.000649792	0.049938915
FANCL	286.7756	283.5687	-0.017725223	0.693438439	0.032208456	0.47373392	0.490991285	0.845316264	0.049933678
NRK	52.59375	35.6217	-0.161120558	0.000310372	-0.11120863	0.013113	0.010106641	1.49E-05	0.049911928
GPR144	0.49505	0.3722	-0.10413585	0.020231707	-0.054225236	0.227542246	0.186102999	0.015828334	0.049910614
C1orf152	5.9871	7.799	0.153716343	0.000584506	0.203623828	4.74E-06	1.67E-05	3.45E-05	0.049907486
EHMT1	1394.76145	1458.6797	0.169061269	0.000152619	0.218959387	8.26E-07	4.25E-06	0.000152987	0.049898118
STAC	75.75195	38.4263	-0.194324225	1.28E-05	-0.144429331	0.001243668	0.000633156	4.05E-07	0.049894895
DSCAML1	4.1854	3.3515	-0.139112077	0.001879674	-0.089228142	0.046793374	0.03806191	0.020172756	0.049883935
ZNF334	128.69375	112.6126	-0.113980522	0.010993099	-0.064104313	0.153586006	0.177037948	0.004663593	0.049876209
TEX11	0	0	-0.041270075	0.358551447	0.008580798	0.84866832	0.84310039	0.072860102	0.049850873
POC5	188.38005	190.208	0.013270916	0.767899806	0.063119115	0.160020133	0.174974729	0.424963577	0.0498482
IL17RE	139.45965	118.1383	-0.115153687	0.010191415	-0.065312447	0.145965935	0.136130753	0.036996441	0.04984124
MBD6	1666.4334	1874.5728	0.140393897	0.001703703	0.190207934	1.97E-05	5.18E-05	5.69E-05	0.049814037
IL1RL2	9.0498	4.9866	-0.17819039	6.48E-05	-0.128378259	0.004148226	0.003860625	1.25E-05	0.049812131
C5orf4	431.4637	358.4905	-0.147803493	0.000950005	-0.097995432	0.028931413	0.027525978	0.005363526	0.049808061
TSHZ3	341.36235	325.2337	-0.089067227	0.047192797	-0.039262047	0.382433573	0.380338809	0.385596513	0.049805181
DBC1	38.4298	30.6167	-0.145914901	0.00110536	-0.096141381	0.032121393	0.019728493	0.031968152	0.04977352
ZFP90	542.36625	511.5766	-0.139823962	0.001779992	-0.090051763	0.044793124	0.04877911	0.013620595	0.049772199
C15orf52	421.85155	437.6539	0.020575792	0.647240001	0.070289121	0.117587437	0.136845326	0.289202107	0.049713329
DDX5	11045.16575	12015.2697	0.105386254	0.0187704	0.155088384	0.0005209	0.000471458	0.000132535	0.04970213
CENPT	518.5352	609.8225	0.021687478	0.629572239	0.071375166	0.112010107	0.111919212	0.014668196	0.049687688
HRASLS5	14.2836	8.8388	-0.244815838	3.23E-08	-0.195136819	1.18E-05	3.67E-06	2.81E-07	0.049679019
LOC642846	72.5559	86.6176	0.084309842	0.060357427	0.133922958	0.002775377	0.002685298	0.000154163	0.049613116
TRIM52	186.5118	228.7582	0.263220394	2.54E-09	0.312813518	9.61E-13	4.77E-12	6.91E-13	0.049593125
FAM21C	1629.88665	1568.8749	-0.076992091	0.08641	-0.027408443	0.542122836	0.550590434	0.331208286	0.049583647
PPFIBP1	885.08245	837.3464	-0.083237246	0.0637112	-0.033657053	0.454064453	0.445676361	0.400712876	0.049580193
PIBF1	373.86035	345.571	-0.134563086	0.002646999	-0.084993534	0.058296815	0.058394813	0.031464108	0.049569551
TTTY10	0.66895	0.7194	-0.007167125	0.873369499	0.042398421	0.345551398	0.360501024	0.734671719	0.049565546
KCNQ4	16.5927	16.9695	-0.012102475	0.787824276	0.037436002	0.404974542	0.407988847	0.513025062	0.049538477
ZNF439	95.78765	108.2529	0.061928865	0.16806195	0.111462853	0.012904574	0.020470899	0.164783834	0.049533988
ZNF767	233.88365	314.0214	0.235952123	1.02E-07	0.285458948	8.98E-11	1.49E-10	4.01E-11	0.049506825
MAP7D2	27.41555	20.1488	-0.195590752	1.12E-05	-0.146118091	0.001087587	0.00055069	0.004272444	0.049472661
MAGED4B	313.6384	215.2117	-0.090105648	0.044664804	-0.040667582	0.365616899	0.373403155	0.044131478	0.049438065
LSM11	209.34805	196.0964	-0.089537412	0.046033665	-0.040099833	0.372353623	0.370089792	0.266727303	0.049437578
GTF2IRD2B	179.4201	166.2278	-0.144107178	0.00127569	-0.094678136	0.034846819	0.036119268	0.018931062	0.049429042
THRAP3	4634.73935	4423.9105	-0.09597468	0.032422402	-0.046562171	0.300210636	0.302138311	0.083767212	0.049412509
SDCCAG8	441.8958	443.2184	0.003199669	0.943276483	0.052611866	0.241695243	0.265705526	0.596485716	0.049412197
MFSD8	281.36445	280.0318	-0.000644317	0.988568364	0.0487661	0.277888407	0.284424792	0.355435235	0.049410418
CMTM5	4.9752	2.6769	-0.17062448	0.000132211	-0.121215098	0.006820441	0.002739447	1.23E-06	0.049409382
LOC283761	0	0	0.046059443	0.305464909	0.095464339	0.033358932	0.041967239	0.024243408	0.049404896
SCARNA22	0	0	0.016499318	0.713674017	0.065897719	0.142379785	0.152615456	0.032275237	0.049398401
BAT1	4655.10275	5210.1985	0.139400097	0.001838744	0.188772109	2.28E-05	3.16E-05	8.52E-06	0.049372011
LOC283856	2.1273	2.1676	-0.031646015	0.481494926	0.0177242	0.693455232	0.698961784	0.74087409	0.049370215
IVNS1ABP	1712.92495	1688.4596	-0.081518323	0.069404838	-0.032168436	0.474283874	0.481936781	0.275289436	0.049349887
SNX14	1006.78695	972.5709	-0.129512557	0.003825451	-0.080181707	0.074114489	0.080682507	0.092513848	0.04933085
GJD4	0.54555	0.6647	0.059533023	0.185160271	0.108862513	0.015180879	0.019821807	0.026594507	0.04932949
CDKL2	11.0866	10.302	-0.033798758	0.452165318	0.015524628	0.729908262	0.737943931	0.527434538	0.049323385
ZNF701	129.1018	130.9271	0.006830751	0.87926609	0.056151963	0.211424636	0.208307398	0.302984774	0.049321213
TMEM8B	812.723	838.5977	0.0039937	0.92923314	0.053267325	0.235872589	0.247104939	0.369140206	0.049273625
UBXN10	52.16815	34.0099	-0.232565637	1.57E-07	-0.183344617	3.92E-05	2.24E-05	1.64E-07	0.04922102
GRIP1	102.7956	118.7307	0.046553459	0.300301179	0.095762805	0.032808453	0.033252659	0.019535689	0.049209347
WT1	17.6413	8.4766	-0.154163015	0.000563047	-0.105006416	0.019204251	0.023458571	0.003275185	0.049156599
HNRNPH1	3369.5836	4144.5869	0.308171158	2.15E-12	0.357323889	2.05E-16	2.63E-15	7.32E-15	0.049152731
MTR	814.56675	793.1751	-0.021517766	0.632256129	0.027612969	0.539111791	0.52879305	0.800396292	0.049130734
RANBP10	715.0585	683.2979	-0.097846966	0.029176437	-0.048717488	0.278368288	0.281732011	0.174038548	0.049129478
FAM160B2	951.0508	961.7665	-0.092005696	0.040333756	-0.042876549	0.340134238	0.335263522	0.487815571	0.049129147
MAPKBP1	362.6905	401.8692	0.0503454	0.262603244	0.099455514	0.026614368	0.027394592	0.009074441	0.049110114
NCRNA00120	29.85385	28.1924	-0.050968872	0.256731426	-0.001864377	0.96693008	0.96693271	0.753234331	0.049104494
FERMT2	1013.88175	952.2008	-0.102088486	0.022838338	-0.052985618	0.238362843	0.240908154	0.117307283	0.049102868
GNPDA2	383.86985	388.6033	0.012987608	0.772717349	0.062086473	0.166980034	0.169688124	0.500639117	0.049098865
OR51S1	0.6977	0.3838	-0.180877661	5.00E-05	-0.131818425	0.003238419	0.002546065	0.000165435	0.049059236
CCDC85A	34.6846	28.5029	-0.165376014	0.000213019	-0.116324359	0.009443592	0.006149044	0.000727077	0.049051655
HFM1	3.0762	3.714	0.037687975	0.401817871	0.086720285	0.053350688	0.061251174	0.027296337	0.04903231
CHRDL1	1208.1899	851.0682	-0.14500686	0.001188109	-0.095981789	0.032409517	0.036158801	0.000463004	0.049025071
TEX14	12.349	11.7558	-0.054008502	0.229408498	-0.004999402	0.911478213	0.91653989	0.199753707	0.049009101
PLAC2	236.87395	152.0291	-0.168662568	0.000158279	-0.119666839	0.007569828	0.011349127	1.52E-06	0.048995729
DPP4	6444.8084	3572.7769	-0.383416782	7.49E-19	-0.334422868	1.88E-14	9.59E-15	1.61E-16	0.048993913
CYP46A1	26.07115	29.513	0.038711025	0.3891533	0.087694149	0.05071872	0.059012993	0.055881325	0.048983124
TUBG2	250.1253	253.7151	-0.07889498	0.078891229	-0.02994179	0.50542661	0.495870469	0.897267756	0.04895319
NCRNA00092	31.90985	28.6666	-0.068139179	0.129266914	-0.01918733	0.669587014	0.673806871	0.137385066	0.048951849
PASK	491.04805	396.8394	-0.124842453	0.005318568	-0.07590968	0.090937928	0.099407945	0.010247551	0.048932773
ACER1	6.5395	3.1053	-0.15593708	0.00048484	-0.107063485	0.016955289	0.016997994	8.05E-07	0.048873595
PRPH2	11.69635	9.3655	-0.139126787	0.001877564	-0.090258694	0.044302029	0.039390682	0.012315794	0.048868093
PDCD7	413.9729	443.7765	0.134042596	0.002750961	0.182904884	4.10E-05	5.40E-05	5.84E-05	0.048862288
PECR	157.71165	156.8637	0.003368756	0.940284369	0.052220255	0.245221791	0.260608256	0.459237319	0.048851499
CAV1	1300.47555	1006.9333	-0.157631686	0.000419679	-0.108784697	0.015254116	0.014293143	0.001484394	0.048846989
TUBGCP3	367.29225	388.9996	0.067984864	0.130138599	0.116781568	0.009165044	0.010126872	0.018658792	0.048796703
ZNF514	211.0126	262.1037	0.243126535	4.04E-08	0.291907219	3.22E-11	7.23E-10	1.12E-09	0.048780683
RS1	2.12435	1.5595	-0.180714393	5.08E-05	-0.131952499	0.003206948	0.001116707	0.002129307	0.048761894
GIP	0	0	-0.058089625	0.196062283	-0.009402555	0.83437592	0.820141444	0.390663171	0.04868707
SGCB	678.36485	637.7121	-0.068827781	0.125432174	-0.020142821	0.65417583	0.65511962	0.714064027	0.04868496
LDLR	1533.2445	1330.7384	-0.165206674	0.000216272	-0.116527425	0.009318961	0.008114845	0.003903413	0.048679249
ANKRD6	180.75755	190.8581	-0.004369858	0.922587762	0.04430635	0.324260496	0.335841065	0.487020026	0.048676208
KLC1	1210.66115	1323.4891	0.17286708	0.000107369	0.221505141	6.11E-07	2.33E-06	5.51E-07	0.048638062
MAGI2	281.29685	256.1435	-0.148906982	0.000868831	-0.100273963	0.025386822	0.025520953	0.01503285	0.048633019
PTPLA	85.8168	64.5192	-0.236899	9.08E-08	-0.188270373	2.40E-05	1.50E-05	4.95E-06	0.048628627
FAM119B	423.8059	364.6451	-0.206080082	3.61E-06	-0.157460431	0.000425873	0.000485278	4.75E-06	0.048619651
NKX6.2	0	0	-0.111025972	0.013264578	-0.062423478	0.164684158	0.186859558	0.000122046	0.048602495
CDK3	279.3016	296.5682	-0.040540671	0.367116163	0.008015673	0.858526421	0.854417073	0.330577203	0.048556344
CBX7	1654.255	1554.5329	-0.117020995	0.009022112	-0.068478665	0.127365161	0.136743595	0.032273895	0.04854233
WRN	256.0997	245.4381	-0.073244818	0.102898179	-0.024703406	0.582715582	0.573603355	0.639389663	0.048541412
TACC2	2383.22975	2192.1703	-0.246585381	2.55E-08	-0.198073317	8.64E-06	1.34E-05	2.24E-05	0.048512064
TMIE	4.15305	3.465	-0.133746052	0.002811842	-0.085245041	0.057553596	0.040819029	0.143359671	0.048501011
ZNF534	6.65815	7.191	0.039946166	0.374190102	0.08843292	0.048795229	0.052545107	0.067947367	0.048486754
THOC1	363.9802	384.6154	0.038417852	0.392757564	0.086872475	0.052932034	0.050916952	0.019288564	0.048454623
PRPF38B	1031.6849	1173.8449	0.212090877	1.84E-06	0.260534095	3.73E-09	5.22E-09	2.38E-08	0.048443218
ZNF642	65.2393	62.3444	-0.094639368	0.034921626	-0.046207055	0.303915878	0.323757747	0.242914618	0.048432314
AGAP5	36.8109	40.6125	-0.004490179	0.920463224	0.043936268	0.328322285	0.325578774	0.222556341	0.048426447
SNAI2	193.0062	151.9146	-0.121039815	0.006901808	-0.072644351	0.10575823	0.100976412	0.001820348	0.048395464
NBPF9	232.75685	249.9745	0.106286717	0.017775889	0.154648118	0.000540573	0.000786486	0.003407413	0.048361401
DDX24	3576.52045	3422.5527	-0.169860548	0.000141841	-0.121522402	0.006679859	0.007396556	0.003879872	0.048338146
CEACAM19	108.28915	123.1533	-0.039261108	0.382444957	0.0090696	0.840160551	0.831399106	0.190245648	0.048330708
OR52N4	0.72705	0.9266	0.019062255	0.671614838	0.067373525	0.13363666	0.14009222	0.121055483	0.04831127
HHAT	237.5955	168.2817	-0.29543842	1.81E-11	-0.247162514	2.36E-08	1.04E-08	3.83E-09	0.048275906
ZDHHC8P1	365.45005	285.9103	-0.129921354	0.003714819	-0.081646585	0.068966082	0.058206867	0.01165852	0.048274769
FAM75A6	0	0	-0.02947884	0.512033812	0.018792103	0.676002903	0.694609794	0.929407543	0.048270943
ABCA5	573.6573	535.4489	-0.108670074	0.01536256	-0.060403792	0.178803292	0.180669551	0.084222238	0.048266282
RNPC3	116.73705	144.1807	0.205913712	3.68E-06	0.254174239	9.09E-09	2.43E-08	4.00E-09	0.048260527
MYH11	56670.99235	33535.9199	-0.200723916	6.50E-06	-0.152473193	0.000648288	0.000553074	6.90E-06	0.048250723
PLIN2	587.58225	446.7845	-0.212146062	1.82E-06	-0.16390113	0.000242956	0.000193474	0.000368646	0.048244931
C1orf204	20.19535	22.3587	0.008561211	0.849009621	0.056740756	0.206667456	0.220028918	0.337561927	0.048179545
C9orf125	130.1815	93.701	-0.142887746	0.001403893	-0.09473527	0.034736821	0.034394771	0.009951396	0.048152476
GNAO1	135.81395	129.965	-0.149713994	0.000813579	-0.101606184	0.023493121	0.016757739	0.032892894	0.04810781
DCAF16	899.76025	918.1997	0.035485355	0.429907884	0.083570102	0.062654392	0.07413219	0.311096846	0.048084747
SLC4A3	321.4096	321.243	-0.083169222	0.063928972	-0.035090411	0.435062165	0.432922269	0.472038663	0.048078811
PHF21B	112.9098	105.0628	-0.007870691	0.861059108	0.040198418	0.371178381	0.358639917	0.70273536	0.048069109
TAAR5	0	0	-0.065646904	0.14390826	-0.017656002	0.694575415	0.672959939	0.837266947	0.047990902
C19orf34	0	0	0.072407188	0.106905025	0.120362556	0.007224429	0.009787546	0.031311926	0.047955368
INTS4	439.5491	444.9052	-0.016933261	0.706487201	0.030976434	0.490823571	0.502793828	0.765309571	0.047909695
IK	1895.7109	1927.1127	0.045115819	0.31549048	0.0929847	0.038244398	0.043981544	0.062002414	0.047868881
CTAGE6	4.96245	5.9492	0.097271858	0.030142455	0.145126323	0.001176906	0.001790564	0.004837046	0.047854465
SRRM2	12348.9429	12771.3732	0.042398962	0.345545239	0.090244465	0.044335651	0.049731108	0.134223071	0.047845503
PCYT1B	21.1268	13.002	-0.234339583	1.26E-07	-0.186495242	2.87E-05	9.69E-06	3.96E-06	0.047844341
ARHGAP33	157.5264	230.0869	0.267316678	1.40E-09	0.315142382	6.38E-13	5.81E-11	1.34E-14	0.047825703
ADRB3	0.5913	0.4579	-0.103457139	0.021065588	-0.055657593	0.215479475	0.158937184	0.03881854	0.047799546
GDF10	6.4677	4.6669	-0.136981656	0.002209313	-0.089189275	0.04688959	0.031304571	0.000614311	0.047792381
KRT24	0	0	-0.01427969	0.75081962	0.033504162	0.456118541	0.470938196	0.384652145	0.047783851
CCDC136	175.27285	127.8671	-0.172954401	0.000106497	-0.125177081	0.005196273	0.004185542	0.000413813	0.04777732
MAGEB16	0	0	-0.004496145	0.920357896	0.043271089	0.335705225	0.384159784	0.391407933	0.047767234
C15orf56	19.83195	15.3026	-0.010486207	0.81561232	0.037275596	0.406991748	0.447809604	0.036227148	0.047761803
HKDC1	1.9754	1.6567	-0.065897971	0.14237825	-0.018156504	0.686370062	0.687642032	0.309379262	0.047741467
TDRD3	337.482	324.0727	-0.029230679	0.515593969	0.01845226	0.681538576	0.690625285	0.647120264	0.047682939
DNAJB5	417.05535	315.1612	-0.166993624	0.000184174	-0.119322385	0.00774624	0.006309901	0.000163877	0.047671239
PRDM2	1113.606	1101.3281	-0.095497835	0.033296763	-0.047846574	0.287060888	0.273605078	0.369140206	0.047651262
NRG2	18.70255	9.4867	-0.217612049	9.68E-07	-0.17000663	0.00013995	0.000102829	5.46E-08	0.047605419
NCKAP5	80.8064	53.7565	-0.157864063	0.000411408	-0.11026312	0.013914452	0.01741197	1.91E-05	0.047600943
LMOD1	3334.9041	2536.7363	-0.142517739	0.001445073	-0.094920033	0.034383126	0.031059189	0.00119308	0.047597706
RASL12	621.02525	488.4615	-0.155291566	0.000512047	-0.107704845	0.016302915	0.014355686	0.000264438	0.047586721
HPSE2	38.9631	26.0433	-0.136281842	0.002328616	-0.088721104	0.04806164	0.039890612	2.31E-06	0.047560738
C16orf3	1.50875	2.2039	0.126303178	0.004803107	0.173856089	9.79E-05	0.000133299	7.27E-05	0.047552911
BNIPL	42.5382	34.4574	-0.128250294	0.004186145	-0.080707461	0.072231789	0.064302674	0.007081519	0.047542833
ZNF83	767.5052	942.5817	0.154819179	0.000532848	0.202360996	5.44E-06	8.51E-06	8.37E-08	0.047541817
MAL	19.98215	12.7452	-0.146621351	0.001044694	-0.099091294	0.027176868	0.014642126	0.000358097	0.047530056
ZNF839	364.84565	396.0656	0.073111712	0.103526818	0.120618831	0.007100795	0.007765559	0.004691407	0.047507119
LIX1	18.93515	4.6729	-0.237019469	8.94E-08	-0.189534119	2.11E-05	1.57E-05	1.12E-14	0.04748535
ANKRA2	414.79355	406.9102	-0.091747096	0.040901497	-0.044267123	0.324689473	0.320468548	0.474387138	0.047479973
FAM124A	51.66615	36.2325	-0.222373466	5.50E-07	-0.174900194	8.87E-05	0.000102008	1.05E-07	0.047473271
TRAK1	1158.08225	1049.2111	-0.135725972	0.00242754	-0.088258038	0.049244953	0.048169271	0.012085913	0.047467934
KLHL29	260.1404	263.7591	0.011632124	0.795884846	0.059076561	0.188558493	0.204674078	0.428285219	0.047444436
AXIN2	566.81185	494.703	-0.048896744	0.276601528	-0.001467838	0.97396099	0.975729109	0.056289494	0.047428906
CCNL1	1096.6665	1291.2243	0.082021	0.067698267	0.129433868	0.003847086	0.003808579	0.000219506	0.047412868
MEIS1	291.55025	283.6957	-0.067786298	0.131266931	-0.020380388	0.650366466	0.654404719	0.308980085	0.04740591
PMS2CL	91.25145	107.4687	0.210139983	2.29E-06	0.257532091	5.70E-09	3.67E-08	1.14E-07	0.047392109
EXOSC10	1034.4638	1166.5765	0.229980694	2.17E-07	0.27736046	3.14E-10	3.01E-10	8.43E-13	0.047379767
WBP4	295.4409	279.1631	-0.090144692	0.044572019	-0.042818302	0.340791252	0.354868846	0.222315847	0.047326389
B3GAT2	6.83945	8.4241	0.123840344	0.005700458	0.171127789	0.000126206	0.000110552	2.32E-05	0.047287445
CSAD	365.1222	497.0943	0.149599645	0.000821205	0.196879922	9.80E-06	1.83E-05	2.23E-07	0.047280277
MT1L	102.95005	34.7382	-0.173631602	1.00E-04	-0.126362403	0.004783192	0.001093125	1.50E-17	0.047269199
MTRF1	92.4983	89.2742	0.003147667	0.944196862	0.05038283	0.262248148	0.289558742	0.871722202	0.047235163
NUMB	1301.8797	1278.4494	0.007638848	0.865112139	0.054851558	0.222209838	0.231007984	0.936535238	0.04721271
ZSCAN18	1579.6017	1674.2897	0.041058432	0.361023571	0.088266032	0.049224321	0.052918783	0.06059627	0.047207599
ZNF397OS	337.56445	327.7514	-0.057336676	0.201932063	-0.010139976	0.821596469	0.824139672	0.690536779	0.047196701
CCDC8	161.4622	142.3022	-0.127337671	0.004465793	-0.080146765	0.074241019	0.060922812	0.025801106	0.047190906
ZNF577	404.6827	409.4335	0.024409146	0.58721525	0.071596806	0.110897864	0.128302954	0.540996408	0.04718766
C20orf79	0	0	-0.060752826	0.176301156	-0.013576362	0.762715798	0.752746097	0.950245193	0.047176464
CHKB.CPT1B	316.3698	425.4349	0.108493579	0.015530864	0.155660384	0.000496333	0.000346597	1.67E-06	0.047166805
LNX1	335.7017	240.7188	-0.1642877	0.00023475	-0.117129331	0.008958094	0.010744171	7.84E-05	0.047158369
EEF2K	1746.50095	1530.8018	-0.130673391	0.003518843	-0.083538197	0.062755059	0.069243879	0.010551527	0.047135194
GCOM1	288.2232	206.9948	-0.152878184	0.000626833	-0.105760225	0.018351626	0.016655418	0.001824271	0.04711796
ARHGEF17	936.0651	1019.1033	-0.015305032	0.733582824	0.03180767	0.479257252	0.4848012	0.430508015	0.047112702
MPPE1	558.3276	513.8497	-0.136031492	0.002372704	-0.088920743	0.047558883	0.053691035	0.027381585	0.047110749
AHSA2	345.489	518.9147	0.19713473	9.54E-06	0.244175902	3.52E-08	6.90E-08	5.24E-09	0.047041172
KIAA0141	1510.81915	1466.1908	-0.100657493	0.0248286	-0.053620004	0.232780893	0.253786887	0.08174417	0.047037489
ZNF292	782.01145	716.9591	-0.103106775	0.021507621	-0.056074071	0.212059831	0.205707406	0.226429609	0.047032704
MDM4	667.1836	797.6241	0.223473155	4.82E-07	0.270503726	8.79E-10	4.63E-09	1.91E-09	0.047030571
TCEAL2	164.9117	116.6737	-0.156358321	0.000467817	-0.109335828	0.014742024	0.010814587	0.000626751	0.047022493
SFRS6	4781.92935	4753.8462	-0.006252697	0.889414714	0.04076695	0.364445676	0.37804278	0.794029039	0.047019647
ZNF451	722.5265	705.3803	-0.076450329	0.088653067	-0.029439653	0.512595142	0.52403325	0.311703388	0.047010675
KIAA0495	585.2229	641.6982	0.136104468	0.002359775	0.183089431	4.02E-05	0.000117516	0.000130336	0.046984963
SENP7	355.29265	381.8881	0.117609286	0.008679314	0.164583429	0.000228648	0.000223118	0.000979456	0.046974143
C3orf70	236.1081	159.6838	-0.225745841	3.66E-07	-0.178799255	6.11E-05	4.39E-05	1.06E-05	0.046946586
CXorf1	0	0	-0.034052997	0.448769224	0.012875601	0.774624413	0.784192345	0.174169607	0.046928598
ZNF780B	339.02915	352.1871	0.067433601	0.133289727	0.114349403	0.010735202	0.014186471	0.095945496	0.046915802
CLCN6	419.1721	446.1255	0.048707944	0.278462565	0.095610516	0.033088353	0.035787881	0.034593466	0.046902572
CPXM1	139.1007	105.3361	-0.152193366	0.000663509	-0.105301656	0.018866281	0.012059237	0.000571425	0.04689171
H2BFXP	1.99135	2.5997	0.040769203	0.364419156	0.087656368	0.050818767	0.065375204	0.014142446	0.046887165
LOC100130522	16.0095	15.6142	0.026320008	0.55828622	0.073150747	0.103342149	0.132553416	0.881975973	0.046830739
PTRF	6192.53395	5353.8765	-0.132528151	0.003074957	-0.08573581	0.056125955	0.052491289	0.015731296	0.046792341
ANKRD53	10.15675	8.4081	-0.121345922	0.006760272	-0.074571766	0.096795398	0.109694225	0.001713611	0.046774156
C10orf140	11.17765	10.177	-0.0503471	0.262587111	-0.003579902	0.936549165	0.936503676	0.854017513	0.046767198
DDX12	39.1013	50.6713	0.167590282	0.000174491	0.21432922	1.42E-06	3.32E-06	4.53E-07	0.046738938
FAM156A	393.81635	520.1776	0.200024623	7.01E-06	0.246759428	2.49E-08	3.24E-08	4.14E-10	0.046734806
ROBO3	107.30125	107.0315	-0.040798521	0.364074055	0.005914188	0.895366279	0.89895551	0.25968884	0.046712708
ACACB	388.4063	365.6237	-0.106377766	0.017677939	-0.059668709	0.184158886	0.189356981	0.068091048	0.046709057
TTC14	721.20455	839.5543	0.150782589	0.000745414	0.197489767	9.19E-06	8.19E-06	6.16E-06	0.046707178
C10orf72	422.77595	369.6545	-0.155698668	0.000494728	-0.109004626	0.015047923	0.01428183	0.002503584	0.046694042
ILK	3452.0137	3078.9866	-0.184449249	3.52E-05	-0.137757218	0.00208364	0.001258126	0.000669721	0.04669203
FBXL21	0.7077	0.4243	-0.150811956	0.000743618	-0.104167706	0.020193283	0.013132897	3.60E-05	0.04664425
CDO1	137.62595	72.8261	-0.223975805	4.54E-07	-0.177333142	7.04E-05	3.68E-05	6.60E-06	0.046642662
CDNF	48.41815	40.4047	-0.210857946	2.11E-06	-0.164226822	0.000236025	0.000450804	4.64E-06	0.046631125
C3orf74	0	0	0.015804583	0.725232635	0.062402734	0.164824786	0.156870126	0.035581811	0.046598151
EFS	485.05435	329.4773	-0.180812122	5.03E-05	-0.134218149	0.002715488	0.002718062	0.00011379	0.046593973
FKRP	378.47355	362.7181	-0.152780189	0.000631963	-0.106196371	0.017873548	0.019097511	0.030917545	0.046583818
LOC284276	17.8998	13.1926	-0.188248851	2.40E-05	-0.141672352	0.001543361	0.000890944	0.00019585	0.046576499
NPAS2	505.4739	556.9803	0.032571631	0.468759207	0.079117364	0.078048266	0.090697013	0.077283931	0.046545734
CES1	571.49025	454.5836	-0.171465806	0.000122318	-0.124928094	0.005287024	0.002950656	0.000558158	0.046537712
EPS8L1	916.2523	807.59	-0.181958384	4.50E-05	-0.135428605	0.00248202	0.002147272	0.002843156	0.046529779
TSPAN18	344.33515	287.6106	-0.131510539	0.003311755	-0.084986846	0.058316686	0.056575263	0.008694728	0.046523693
FST	65.2948	54.0426	-0.134179861	0.002723189	-0.087667968	0.050788033	0.030676269	0.040399688	0.046511893
ADPRH	373.8069	292.8803	-0.276933926	3.35E-10	-0.230423159	2.06E-07	3.21E-07	5.92E-09	0.046510768
CCDC28A	657.14735	589.707	-0.149663086	0.000816966	-0.103182037	0.021411994	0.024513927	0.001100956	0.046481049
ITGB1BP2	23.9421	22.1091	-0.080708237	0.072229039	-0.034227568	0.446445704	0.4315318	0.372022069	0.046480669
MTMR7	25.8403	24.2455	-0.069435124	0.122123836	-0.022972408	0.609411858	0.622928409	0.140347974	0.046462716
MAS1L	0.3512	0	-0.172780199	0.000108244	-0.126317864	0.004798162	0.002698126	6.07E-05	0.046462336
DPYSL3	3889.77915	3392.4007	-0.117922673	0.008501482	-0.071478516	0.111490386	0.11572836	0.020413916	0.046444157
GGNBP2	1090.63785	1155.9541	0.225982063	3.56E-07	0.272417154	6.62E-10	1.80E-09	1.63E-09	0.046435092
ZNF337	428.25865	512.4979	0.150956462	0.000734837	0.197369676	9.31E-06	7.45E-06	5.55E-09	0.046413214
FBLN1	5181.6263	4107.906	-0.165730923	0.00020635	-0.119332486	0.007741015	0.006143741	8.10E-06	0.046398437
MRAP2	102.41815	74.3464	-0.21687049	1.06E-06	-0.170483565	0.00013394	0.000126433	4.04E-06	0.046386925
NDP	44.35075	26.9116	-0.171189327	0.00012549	-0.124846355	0.005317127	0.003475045	1.69E-06	0.046342971
MRPS31	230.46215	224.6461	-0.058257435	0.194771243	-0.011914468	0.791043566	0.799354538	0.26864449	0.046342967
CST11	0	0	-0.133976351	0.002764456	-0.087654349	0.050824118	0.043941724	0.010826486	0.046322002
ANXA11	5635.29505	4976.6557	-0.283894354	1.15E-10	-0.237584009	8.31E-08	7.62E-08	2.06E-07	0.046310345
SH3PXD2B	471.7965	447.5154	-0.124627902	0.005398336	-0.078317808	0.081113526	0.078373332	0.078138288	0.046310094
C1orf63	856.52975	1087.5217	0.051870333	0.248403236	0.098163225	0.02865662	0.030299793	0.00106455	0.046292892
CCDC55	666.54195	670.5882	0.035801111	0.425812609	0.082088515	0.0674717	0.07612857	0.298539384	0.046287404
ANGPT1	207.6021	144.5133	-0.190103588	1.99E-05	-0.143818565	0.00130502	0.001176428	6.85E-05	0.046285023
DCUN1D2	218.54935	228.5251	-0.004935302	0.912608621	0.041344151	0.357688707	0.35999893	0.162290627	0.046279453
ARSI	20.91055	22.8487	0.031218746	0.487436533	0.077462326	0.084500329	0.098625079	0.239222442	0.04624358
ZNRF3	703.12365	543.1218	-0.150423029	0.000767737	-0.104201843	0.020152179	0.026100926	1.49E-06	0.046221186
GCNT2	1445.8946	951.2223	-0.269255861	1.06E-09	-0.223039439	5.08E-07	2.97E-07	4.11E-10	0.046216422
RNF214	289.22795	302.4502	0.053921476	0.230160908	0.100114291	0.025622395	0.029691259	0.028904992	0.046192815
MICAL3	1024.81315	1012.8323	-0.038124925	0.396378874	0.008066418	0.857640298	0.857263714	0.976969746	0.046191343
ZDHHC7	1234.1437	1180.2246	-0.077742256	0.083379768	-0.031567144	0.482588747	0.497575186	0.106029616	0.046175112
OGN	530.465	372.973	-0.164607906	0.00022815	-0.118433699	0.008218458	0.009510189	2.65E-05	0.046174207
TBX5	27.39625	21.2348	-0.130708986	0.003509804	-0.084555782	0.059609353	0.05419606	0.006448185	0.046153204
GPR125	979.3137	981.3711	-0.008875175	0.843542419	0.03726352	0.40714385	0.423688787	0.777928447	0.046138695
AFG3L1	169.8614	181.3333	0.024415	0.587125576	0.070547825	0.11623955	0.109296794	0.041211999	0.046132825
HINFP	357.25175	386.383	0.121588792	0.006649831	0.167687719	0.000172956	0.000305197	0.001247286	0.046098927
LOC650623	34.21475	37.1638	-0.000569957	0.989887617	0.045474386	0.311655771	0.314992095	0.406606566	0.046044343
GOLGA8B	340.33385	489.5946	0.094086622	0.036003169	0.140127162	0.001739026	0.002184519	0.000234201	0.04604054
MEG3	54.38635	51.8572	-0.082216523	0.067043839	-0.036208593	0.420561358	0.404255754	0.886734548	0.04600793
TGFB3	758.97915	678.0205	-0.138205491	0.002014017	-0.092208655	0.039892852	0.031975155	0.008391832	0.045996835
TCTN2	692.47465	589.2548	-0.240246282	5.89E-08	-0.194257136	1.29E-05	1.42E-05	3.76E-06	0.045989146
SLC16A2	323.1458	290.9024	-0.150233658	0.000779741	-0.104254112	0.020089384	0.020564523	0.017096014	0.045979547
KIAA1407	140.9726	160.4793	0.148626603	0.000888825	0.194549539	1.25E-05	2.63E-05	3.48E-05	0.045922937
TGFB1I1	795.9265	637.462	-0.152362334	0.000654279	-0.106446723	0.017604071	0.012625052	0.006623726	0.045915611
C5orf44	609.9515	618.0783	-0.01736112	0.699426601	0.028553554	0.525372838	0.554182861	0.58946437	0.045914675
EVPLL	3.29795	2.679	-0.048153944	0.283972399	-0.002246235	0.960161916	0.959002748	0.615605727	0.045907709
RGS22	15.7267	13.3179	-0.132986095	0.002973504	-0.087081221	0.052362254	0.053914737	0.005664696	0.045904874
TJAP1	666.90395	687.2404	0.023211369	0.605694365	0.06911216	0.123874527	0.135125122	0.101581031	0.045900791
KRTAP4.9	0	0	-0.006215359	0.890070884	0.039664225	0.37757406	0.402072547	0.389218641	0.045879584
KIAA1210	178.15685	56.6235	-0.248098334	2.08E-08	-0.202218773	5.52E-06	1.96E-06	2.69E-09	0.045879561
STX16	1234.4154	1477.7515	0.291534544	3.42E-11	0.337390314	1.07E-14	3.30E-13	1.73E-14	0.04585577
C8orf84	90.21965	81.3194	-0.051944706	0.24772465	-0.006089087	0.892290501	0.894379475	0.326181428	0.045855619
C6orf155	33.745	23.3543	-0.163941143	0.000242094	-0.118116291	0.008393243	0.011194908	8.25E-06	0.045824851
GON4L	784.0193	806.8709	0.098733682	0.027739086	0.144539935	0.001232846	0.001233142	0.007258664	0.045806253
PLEKHG5	161.6111	171.6585	0.001327765	0.976445085	0.04713364	0.29431128	0.304784555	0.589902086	0.045805875
FLNA	32928.7726	21994.7486	-0.182552612	4.24E-05	-0.136752766	0.002247705	0.001985658	9.23E-05	0.045799846
PER1	2106.9487	1615.0817	-0.135429031	0.002481941	-0.089638992	0.045786408	0.050168865	0.000696641	0.045790039
CCL20	11.5497	8.3872	-0.100995778	0.024345059	-0.055206033	0.219231719	0.189775241	0.017755155	0.045789745
GTPBP1	1734.57395	1683.5664	-0.129182279	0.003917003	-0.083399502	0.063194223	0.073229212	0.043666184	0.045782777
NBPF16	32.00065	39.3874	0.003291825	0.941645605	0.049064046	0.274959484	0.268997134	0.153968652	0.04577222
GPR124	2070.38785	1764.6192	-0.116526494	0.009319529	-0.070769735	0.115093035	0.116370787	0.045896515	0.045756759
CPNE6	29.13465	4.5924	-0.250490602	1.51E-08	-0.204740166	4.19E-06	1.09E-06	1.58E-15	0.045750436
SDHAP2	118.12075	146.6993	0.167961721	0.000168707	0.213704528	1.53E-06	6.31E-06	1.57E-06	0.045742807
BRD8	1064.58825	1121.3172	0.115395776	0.010032594	0.161126934	0.000310199	0.000701847	0.010883264	0.045731158
LPAR3	274.0801	158.9052	-0.201097789	6.24E-06	-0.155370348	0.000508652	0.000351557	5.85E-06	0.045727441
CCNT2	627.237	666.7919	0.068188379	0.12898995	0.113843825	0.011090053	0.01134291	0.034215182	0.045655446
LOC729375	31.5288	36.2637	0.024110608	0.591796661	0.069757932	0.120393318	0.118171886	0.028032255	0.045647325
CTF1	113.0888	91.2176	-0.154897245	0.000529357	-0.10927674	0.014796194	0.011881027	0.003895552	0.045620505
OR52A4	0	0	-0.032488413	0.469896556	0.013124486	0.770388687	0.766729698	0.397835597	0.045612899
CA5B	393.73505	371.8244	-0.10750412	0.016504682	-0.06189345	0.168305775	0.171266767	0.086877595	0.04561067
RGPD6	713.68545	715.7117	0.031461872	0.48405079	0.077071088	0.086086776	0.104629795	0.431250432	0.045609216
KIAA0664P3	33.63345	44.8307	0.200429133	6.71E-06	0.246033243	2.75E-08	7.95E-08	2.16E-07	0.045604109
STK33	47.593	37.7792	-0.160738731	0.000320888	-0.115168227	0.010181814	0.008179759	0.008510249	0.045570504
PKD1	1629.64465	1845.5625	0.06472348	0.149643896	0.110291656	0.013889646	0.014498557	0.004938829	0.045568177
ACTA2	19473.8076	15723.1567	-0.15073682	0.000748222	-0.105177418	0.019007862	0.014123332	0.001695167	0.045559401
TBX3	5865.2169	5610.5323	-0.060508779	0.178047917	-0.014956064	0.739434724	0.753647168	0.163246169	0.045552714
FLJ35024	6.1879	6.4075	0.024631326	0.583816319	0.0701708	0.118207968	0.139778812	0.835147338	0.045539474
AMMECR1L	613.12585	635.2564	0.058469278	0.193150323	0.104005336	0.020389793	0.022092801	0.023451912	0.045536058
SORBS1	2407.35575	1944.995	-0.122196789	0.006380414	-0.076672716	0.087726717	0.089568981	0.013098682	0.045524073
GLI2	65.4294	68.1471	0.011767211	0.79356755	0.057279929	0.20237957	0.212998876	0.358415807	0.045512718
OR52R1	1.8393	1.0929	-0.16285168	0.000266605	-0.117428248	0.008783548	0.005377354	0.002366884	0.045423432
EHBP1L1	992.88985	1053.7262	-0.061469259	0.171246911	-0.016066775	0.720862922	0.715063049	0.948148003	0.045402483
HAUS3	353.2705	372.1912	0.127570483	0.004392894	0.17296792	0.000106362	0.0003866	0.004738098	0.045397438
SMTN	3160.0663	2307.188	-0.183824708	3.74E-05	-0.138434406	0.00197929	0.000946786	3.22E-05	0.045390302
HOXA7	69.6757	67.1006	-0.112746793	0.011895959	-0.067380958	0.133593699	0.124868007	0.122903237	0.045365836
NACAD	85.72785	76.7937	-0.09138221	0.041714056	-0.046031689	0.305756746	0.30630353	0.075702518	0.045350521
C22orf23	47.41395	46.1524	-0.096174688	0.032061539	-0.050845392	0.257887076	0.246063887	0.512004632	0.045329296
KLHL3	65.13985	62.8483	-0.011833633	0.792428808	0.033490764	0.456298784	0.465133669	0.770640937	0.045324397
RNF207	131.2536	183.415	0.100637733	0.024857099	0.145956871	0.001101667	0.001191154	5.32E-05	0.045319138
ACTN1	5559.91105	5020.3676	-0.126094435	0.004873896	-0.080793496	0.071927453	0.079387883	0.019701969	0.045300939
TRIOBP	1592.0218	1724.4546	0.069605114	0.121210152	0.11489877	0.01036106	0.012701039	0.00317831	0.045293657
LOC253039	564.9202	525.4039	-0.124921009	0.005289628	-0.079632874	0.076122295	0.084291415	0.026097949	0.045288135
PRH1	34.2618	34.3063	-0.054111241	0.22852249	-0.008907917	0.84297269	0.839654891	0.90379752	0.045203324
MSH5	252.18395	293.9211	0.049293459	0.272718629	0.094475088	0.035240142	0.033264943	0.005981038	0.045181629
KIAA1614	34.093	31.3115	-0.08086966	0.071658908	-0.0357257	0.426788597	0.428219998	0.23133851	0.045143959
COL23A1	48.33185	24.2261	-0.262078908	2.99E-09	-0.216956733	1.05E-06	1.23E-07	1.08E-10	0.045122175
ZNF841	324.1163	355.3922	0.118832592	0.008003412	0.163941932	0.000242077	0.000716002	0.003718662	0.045109341
KCTD14	104.29545	58.9782	-0.234043958	1.31E-07	-0.188943138	2.24E-05	8.92E-06	4.88E-08	0.045100821
PRPF4B	1440.22135	1563.7982	0.098366634	0.028326508	0.143453266	0.001343032	0.00146203	0.003244191	0.045086632
HCRT	0	0	-0.011891798	0.79143198	0.033176682	0.460535687	0.458799281	0.2548714	0.045068481
TBL1X	1435.11915	1384.3844	-0.056420443	0.209245738	-0.011363915	0.80049104	0.796822784	0.814647462	0.045056528
HMGCLL1	9.27	6.0407	-0.095862961	0.032625475	-0.050806573	0.258251126	0.265897346	0.000497173	0.045056389
GOPC	774.41055	796.1759	-0.000588241	0.989563228	0.044464039	0.322539754	0.335543138	0.405352104	0.04505228
TMEM200B	190.0805	169.2697	-0.079625309	0.076150276	-0.034583783	0.441725779	0.432160177	0.262380569	0.045041525
PHF10	1811.8178	1904.1753	0.043512335	0.33301537	0.088451124	0.048748613	0.057301088	0.035085075	0.044938789
SOX15	53.70515	41.5357	-0.156121341	0.000477324	-0.111192856	0.013126029	0.012379003	0.00013881	0.044928484
DDX59	337.38945	370.0976	0.198236863	8.49E-06	0.243134277	4.04E-08	1.05E-07	1.31E-06	0.044897414
LOC100130015	17.4942	19.7798	-0.0113124	0.801376566	0.033576604	0.455144631	0.454211742	0.265363648	0.044889004
KIAA1704	255.52295	251.6736	-0.034692739	0.440287795	0.010154701	0.821341754	0.821093239	0.997215742	0.04484744
ICA1L	145.99485	158.0369	-0.049674549	0.269023826	-0.004830301	0.91446073	0.909499395	0.30477519	0.044844248
SMYD4	269.75665	263.4183	-0.100296579	0.025353607	-0.055558415	0.216299617	0.215506763	0.249634934	0.044738164
TULP1	4.01805	4.085	-0.084215489	0.060646474	-0.0395144	0.37937994	0.333445532	0.975451723	0.044701089
SDPR	616.1411	510.0671	-0.120097693	0.007354226	-0.075458598	0.092880182	0.100233586	0.009125044	0.044639094
KCNMB1	642.8745	454.7244	-0.169839072	0.000142121	-0.12529306	0.005154481	0.003052874	0.000152598	0.044546012
MPL	24.9555	21.6724	-0.164998179	0.000220341	-0.120457357	0.007178472	0.0082664	0.002132522	0.044540822
C16orf45	384.8561	352.5439	-0.089860753	0.045250491	-0.045324073	0.313259554	0.315478312	0.163437783	0.04453668
PARP16	297.85965	311.5229	0.1191034	0.007860294	0.163610818	0.000249294	0.000680064	0.005342577	0.044507418
LOC100190940	19.38855	12.2674	-0.091187522	0.042153147	-0.046687442	0.298910769	0.309414839	0.019086295	0.04450008
RBM33	819.1591	881.0195	0.113281482	0.011496914	0.157767672	0.00041482	0.000439682	0.00130376	0.04448619
ZNF75D	387.26425	437.8593	0.162629784	0.000271874	0.207105189	3.22E-06	1.10E-05	0.000117387	0.044475406
B3GALNT2	1103.7586	956.7323	-0.194343224	1.28E-05	-0.149875774	0.000802902	0.000896538	8.20E-05	0.04446745
RRN3P1	18.49815	23.8444	0.043263448	0.335790641	0.087728349	0.0506283	0.053402936	0.008174721	0.0444649
OR8D1	0	0	-0.104817801	0.019422914	-0.060360952	0.179112208	0.165897378	0.084589403	0.044456849
FRMPD4	4.58195	2.0916	-0.072955118	0.104270281	-0.028499173	0.52616229	0.540067286	1.30E-05	0.044455946
C12orf75	369.0684	385.2243	-0.070692947	0.11548876	-0.026253018	0.559288605	0.545476467	0.945117422	0.044439929
FAM196A	7.62545	5.3796	-0.19095449	1.82E-05	-0.146552685	0.001050453	0.000786673	4.04E-07	0.044401806
PEG3	135.28435	129.4216	-0.073939892	0.099664464	-0.029575643	0.510648537	0.551592386	0.050197648	0.044364249
EWSR1	4565.22895	4699.7214	0.038898807	0.386855294	0.083261556	0.063633524	0.058940765	0.075493672	0.044362749
MEGF6	876.3619	798.8761	-0.045294689	0.313573701	-0.000935911	0.983395462	0.984005148	0.292680268	0.044358778
PDZRN4	172.6437	115.1151	-0.216658309	1.08E-06	-0.172303829	0.000113159	8.79E-05	1.26E-05	0.044354481
FEZ1	145.65655	155.311	-0.045977712	0.306324842	-0.001647063	0.97078292	0.971165421	0.906562096	0.044330648
PLAC9	32.3257	26.4425	-0.147834945	0.000947597	-0.103508892	0.021000968	0.007118839	0.031892106	0.044326053
GABRQ	1.6837	0.9183	-0.182163257	4.41E-05	-0.137837629	0.002070991	0.000748752	2.07E-05	0.044325627
CNTFR	31.92965	25.8199	-0.098570762	0.027998517	-0.054245596	0.227367491	0.17866483	0.017393049	0.044325166
HTR1E	0	0	-0.031261428	0.486841221	0.013048286	0.7716848	0.756402558	0.182335899	0.044309714
MAGED4	133.3562	84.9537	-0.118357168	0.008260301	-0.074081828	0.099014175	0.082953941	0.007203739	0.044275339
MGLL	1319.56265	1109.9428	-0.174965416	8.82E-05	-0.130693207	0.003513808	0.003562529	0.000717902	0.044272209
AMD1	10380.97395	7723.4479	-0.198122683	8.59E-06	-0.15385693	0.000577671	0.000777293	2.71E-06	0.044265753
EXOC1	675.48805	687.5259	0.084980095	0.058336753	0.129227064	0.003904474	0.004865006	0.034215182	0.044246969
C16orf81	0.46065	0.5072	0.00609195	0.892240169	0.050325529	0.262791895	0.266815621	0.345676869	0.04423358
ZNF761	3293.79615	2724.9406	-0.178457832	6.32E-05	-0.134237103	0.002711683	0.002971427	0.00055554	0.04422073
TTTY14	17.57775	16.632	-0.093939758	0.036295276	-0.049723873	0.268548126	0.251988589	0.415270997	0.044215885
KLHL4	5.0712	3.6765	-0.141387078	0.001577889	-0.097192753	0.030277449	0.028307657	0.004571276	0.044194325
CCDC76	254.2618	273.0041	0.11274979	0.011893689	0.156933159	0.000445483	0.000535225	0.001261189	0.044183368
TRPC1	85.7882	96	0.014450172	0.747944808	0.058624507	0.19196888	0.194482263	0.147216128	0.044174335
LOC90834	11.86845	18.9355	0.21136248	1.99E-06	0.25552083	7.55E-09	2.18E-08	8.22E-09	0.044158351
GKAP1	168.4461	180.2128	0.049520245	0.270515711	0.093648823	0.036879884	0.039540502	0.062269049	0.044128578
AHDC1	465.9032	509.0192	-0.008186397	0.855545901	0.035937955	0.424044855	0.423916726	0.151512947	0.044124352
DYNLL2	2476.8678	2469.3531	-0.023028649	0.608536012	0.021094665	0.638968217	0.635039995	0.982030364	0.044123314
DYNC1I1	83.78405	79.9074	-0.061488699	0.171111287	-0.017393579	0.698892009	0.713077364	0.087111654	0.04409512
MRVI1	1065.91065	867.7389	-0.119601947	0.007602785	-0.075519185	0.092617396	0.090020379	0.010942759	0.044082762
OR7A5	1.62005	0.8712	-0.083873787	0.061702846	-0.039803086	0.37590505	0.403121262	0.000535264	0.044070701
RBP1	163.3307	157.5416	-0.098928446	0.027431661	-0.054881831	0.221954374	0.197632664	0.356096229	0.044046615
COL7A1	590.5669	656.6038	-0.00649924	0.885083962	0.037502505	0.404139968	0.407340493	0.198532733	0.044001745
PRPF39	624.7041	708.6247	0.158655211	0.000384373	0.202650441	5.27E-06	1.01E-05	3.66E-06	0.04399523
IFT81	266.0462	311.2948	0.212714766	1.71E-06	0.256684554	6.42E-09	9.19E-09	4.75E-08	0.043969789
L3MBTL4	24.96	19.389	-0.096519709	0.031447105	-0.052559365	0.242165951	0.244556084	0.044466377	0.043960344
FBF1	170.19585	195.8139	0.088703791	0.048105449	0.132651026	0.00304743	0.003179116	0.000560788	0.043947234
RASD2	408.1161	330.5108	-0.235695265	1.06E-07	-0.191748499	1.68E-05	1.28E-05	1.66E-06	0.043946766
FAM9B	0.31615	0	-0.088087161	0.049687722	-0.044143256	0.326046479	0.307684234	0.138307173	0.043943905
OR2T3	0	0	-0.01172094	0.794361095	0.032217778	0.47360587	0.472174596	0.893826891	0.043938717
COG3	1450.79305	1258.8978	-0.175990799	8.00E-05	-0.132074916	0.003178455	0.00353986	0.00037857	0.043915883
DHX35	201.04855	241.8301	0.264389452	2.15E-09	0.308235629	2.12E-12	3.12E-12	1.32E-12	0.043846176
RND2	63.9244	41.6498	-0.223662144	4.71E-07	-0.179819688	5.54E-05	1.78E-05	1.70E-06	0.043842457
BCAR3	263.2404	261.8277	-0.075899552	0.090981177	-0.03205844	0.475797223	0.479804002	0.315664901	0.043841111
MDFI	172.6586	120.3401	-0.128625084	0.004075963	-0.084784054	0.058921894	0.055811049	0.000803574	0.04384103
SUZ12P	123.66095	164.4101	0.165970636	0.000201957	0.209805069	2.38E-06	2.08E-06	4.44E-10	0.043834433
OR2T34	0	0	-0.009554402	0.831740737	0.03425801	0.446041235	0.495983804	0.854105873	0.043812412
HSF4	364.61295	406.0416	-0.080517165	0.072908672	-0.036717732	0.41405363	0.390481266	0.429395781	0.043799433
SMARCC2	2947.8566	2987.0017	0.031683083	0.480981326	0.075463606	0.092858438	0.1007274	0.199198046	0.043780524
BAALC	12.8413	10.4822	-0.125018039	0.005254077	-0.081255656	0.070310496	0.077497032	0.000199578	0.043762383
STARD4	98.7546	74.7558	-0.125576678	0.005053556	-0.081835438	0.068324192	0.073076034	0.009636226	0.04374124
TAS2R50	0	0	-0.035570515	0.428801141	0.008168683	0.855855058	0.853604326	0.749306016	0.043739198
SLITRK4	40.8532	26.2306	-0.124192649	0.005563476	-0.080460694	0.07311053	0.091772736	3.16E-05	0.043731955
LOC285033	41.88345	43.9473	0.067351868	0.133761899	0.111075726	0.013223137	0.016112276	0.044131478	0.043723859
DDHD1	294.6867	293.6682	-0.001824635	0.967634635	0.041887232	0.351403428	0.356353924	0.422023669	0.043711867
C14orf39	9.8416	11.1111	0.037542109	0.403643454	0.081248693	0.070334636	0.086096291	0.157296608	0.043706584
MIR155HG	8.7132	7.7804	-0.047645196	0.289096573	-0.003948837	0.930026052	0.93118425	0.769185834	0.043696359
TK2	889.47125	831.6172	-0.102171952	0.022726641	-0.058478762	0.193077987	0.223945105	0.014616745	0.04369319
KIF16B	451.0795	440.3162	-0.051013143	0.256317965	-0.007321713	0.870661923	0.873910432	0.410023281	0.04369143
AARS2	582.99105	586.1453	0.065925095	0.142213707	0.109614773	0.014488643	0.020015525	0.096898885	0.043689678
LOC100130987	21.90255	25.2874	0.103187602	0.021404938	0.146856666	0.001025178	0.002001123	0.00408825	0.043669064
ZNF589	876.29015	740.2819	-0.134284545	0.00270218	-0.090624418	0.043445156	0.049956178	0.000358965	0.043660127
ARID4A	417.5029	437.2848	-0.001166519	0.979304941	0.042458112	0.344872125	0.333581046	0.354775015	0.043624631
ZNF518A	577.4118	576.6017	-0.006818944	0.879473181	0.036805423	0.412938804	0.410881776	0.671001254	0.043624367
LOC644538	96.8626	83.6287	-0.1342677	0.002705551	-0.090655654	0.043372623	0.039672855	0.013333682	0.043612046
FAM71A	0	0	-0.153182175	0.000611163	-0.109606584	0.014496026	0.007282068	0.025845693	0.043575591
C15orf51	2.7793	2.563	-0.0724389	0.106751114	-0.028895942	0.520416366	0.520168446	0.340008501	0.043542958
PNCK	159.181	96.9488	-0.192023715	1.63E-05	-0.148510964	0.000897195	0.000347643	6.60E-06	0.043512751
NLGN3	135.0028	110.7911	-0.144330999	0.001253363	-0.1008297	0.024581423	0.02265711	0.003658868	0.043501299
NRSN2	684.01385	673.8872	-0.070305808	0.117500127	-0.026812292	0.550946884	0.558774182	0.456163507	0.043493516
ZNF177	72.8192	88.4742	0.176453097	7.66E-05	0.219918101	7.38E-07	3.93E-06	2.27E-06	0.043465004
TEP1	736.1555	654.6718	-0.192837178	1.50E-05	-0.149373651	0.000836472	0.000615309	0.002451596	0.043463527
ADRA1A	29.13075	18.7648	-0.175478019	8.40E-05	-0.132014666	0.003192449	0.002424525	0.000165762	0.043463353
CACNA1C	409.2504	337.8152	-0.108684691	0.015348693	-0.065238473	0.146424058	0.1537672	0.054751572	0.043446218
MLL4	1200.7715	1305.5968	0.165680641	0.000207283	0.209113908	2.57E-06	5.16E-06	3.10E-05	0.043433267
SLC26A10	10.80235	13.2766	-0.000651423	0.988442311	0.042772002	0.341314093	0.331098894	0.028077615	0.043423424
MBD5	233.3379	248.9906	-0.000496018	0.991199406	0.042920635	0.339637495	0.334343962	0.263462638	0.043416653
ZNF587	865.55345	881.9461	0.06437252	0.15186883	0.107775213	0.016232695	0.019495576	0.092636885	0.043402693
NSUN7	373.78765	304.8582	-0.164900337	0.000222275	-0.12150221	0.006689016	0.009044862	0.001233526	0.043398127
DIS3L	683.89725	660.7204	-0.05112955	0.255233006	-0.007732457	0.863475246	0.865632129	0.264547782	0.043397093
RAPGEF4	180.47345	124.6944	-0.154834227	0.000532174	-0.111452112	0.012913321	0.018847105	5.80E-08	0.043382115
BNIP3L	1818.89305	1522.4446	-0.207507852	3.08E-06	-0.164144608	0.000237757	0.000274363	2.76E-06	0.043363244
KLF4	896.42235	711.6142	-0.138174088	0.002018824	-0.094818069	0.034577936	0.039642085	0.000420816	0.043356018
KANK2	2336.91315	2185.8732	-0.06327084	0.159016223	-0.019916171	0.657818519	0.660738918	0.343346716	0.04335467
KCNG1	130.1126	134.6674	0.011416092	0.79959442	0.054764295	0.222947384	0.235641982	0.509965258	0.043348203
C20orf107	1.56075	1.7118	-0.026577262	0.554444977	0.016737039	0.709733773	0.710000475	0.496709591	0.043314301
CEP192	478.0594	481.1965	0.008003806	0.858733666	0.051303984	0.253613189	0.252533671	0.407144935	0.043300177
ARHGAP24	94.83185	102.0869	0.032159984	0.474400056	0.075453411	0.092902708	0.112333884	0.388033294	0.043293427
DYNC1I2	1383.1813	1422.291	0.095625557	0.033060617	0.138906365	0.001909417	0.002116816	0.010061547	0.043280807
C14orf53	0	0	-0.069575619	0.1213683	-0.026296076	0.558644209	0.527554121	0.780460549	0.043279543
SLC15A1	28.52325	9.291	-0.15202659	0.000672737	-0.108748173	0.015288598	0.0175326	5.24E-12	0.043278417
PAK6	259.38275	239.47	0.011919287	0.790960998	0.055168045	0.219549504	0.250563669	0.632600885	0.043248758
CES2	1296.3466	1172.6066	-0.251261345	1.36E-08	-0.208016488	2.91E-06	5.70E-06	7.45E-06	0.043244857
ENOSF1	918.8684	852.5644	-0.155409242	0.000506983	-0.112225072	0.012297079	0.011232003	0.013986896	0.04318417
B3GALT2	54.00165	30.0885	-0.223093746	5.05E-07	-0.17991959	5.49E-05	3.75E-05	1.75E-08	0.043174156
DCAF5	1445.4563	1516.379	0.092473721	0.039323174	0.13564179	0.002442851	0.003127067	0.006240664	0.043168069
C1orf27	980.16915	925.0143	-0.041316827	0.358006789	0.001838191	0.967394306	0.966957131	0.555368248	0.043155018
FAM82A1	97.04115	87.6672	-0.159674574	0.000351978	-0.116520817	0.009322993	0.010529777	0.006240661	0.043153757
ZNF335	570.64685	655.2861	0.187037343	2.71E-05	0.230177841	2.12E-07	3.26E-07	8.34E-08	0.043140497
LOC150786	153.95005	125.244	-0.113558442	0.011294909	-0.070423008	0.116888348	0.128739537	0.003825443	0.043135435
KANK1	1283.36595	1154.9938	-0.122413989	0.006286568	-0.079282535	0.07742692	0.07582094	0.05836771	0.043131454
LOC100270804	23.4085	33.0882	0.15169846	0.000691241	0.194814345	1.22E-05	1.52E-05	8.66E-07	0.043115885
POLI	540.57235	540.1871	-0.009013663	0.841133236	0.034087862	0.448304627	0.456315939	0.79207262	0.043101525
TRAF3IP1	491.5066	516.2674	0.123926976	0.005666496	0.16702347	0.000183678	0.000272678	0.000704748	0.043096494
LOC441046	11.80355	10.3591	-0.032729542	0.466605191	0.01036292	0.817741971	0.830738546	0.184724149	0.043092461
EML6	41.73395	28.0805	-0.078785455	0.079309096	-0.035711102	0.426977688	0.440109993	0.024561761	0.043074353
GREM2	235.14925	164.7737	-0.172542676	0.000110669	-0.12946927	0.003837338	0.002838623	2.26E-05	0.043073405
FAM92A1	46.91455	48.1836	-0.019919606	0.657763255	0.023127022	0.607005394	0.611966408	0.844819608	0.043046627
TCP10	0	0	-0.118534907	0.008163413	-0.075493821	0.092727335	0.060321584	0.00028955	0.043041086
NBPF14	269.68235	342.3048	0.158082351	0.000403777	0.201109688	6.23E-06	1.18E-05	2.38E-05	0.043027336
LOC729603	23.08295	25.1566	0.075149637	0.094229552	0.118176288	0.008359953	0.0100089	0.020778225	0.043026651
TRIP10	753.8955	705.7667	-0.066412278	0.139282971	-0.02339868	0.602787482	0.607205965	0.453483439	0.043013598
TCF7L1	247.40725	248.3088	-0.044326777	0.324037258	-0.001315142	0.97666896	0.976778653	0.869224481	0.043011635
POLR2J3	828.67785	850.5856	-0.020090493	0.655016105	0.022915635	0.610296548	0.606912525	0.402850082	0.043006129
PRKCH	1025.5221	966.4574	-0.093534464	0.037111857	-0.05054214	0.260740461	0.267899451	0.054114591	0.042992325
LOC388428	0	0	-0.0006695	0.988121609	0.042300695	0.346665341	0.312545199	0.000576812	0.042970194
ZNF655	590.05285	386.3457	-0.165167551	0.00021703	-0.122203145	0.00637765	0.00745304	0.000493677	0.042964406
PTGS1	187.9333	199.8963	-0.032449778	0.470425102	0.010508457	0.815228134	0.811815157	0.677024999	0.042958235
GALNT13	17.5213	16.6017	0.033081659	0.46182184	0.076034858	0.090404749	0.113552197	0.60620159	0.042953199
SEC61A2	88.633	112.6423	0.281405743	1.69E-10	0.324351952	1.22E-13	9.22E-13	1.48E-13	0.042946209
EVC2	72.00675	73.646	-0.053112446	0.237239419	-0.010168538	0.821102416	0.823072881	0.545625721	0.042943909
SLED1	5.27775	4.8027	-0.023409093	0.602626062	0.019524885	0.664126281	0.670811201	0.840103839	0.042933978
PIWIL1	0.3557	0.339	-0.082975835	0.064551428	-0.040059803	0.372831492	0.326209974	0.30736455	0.042916032
FNBP1	1746.9926	1846.1868	0.076873838	0.086895664	0.1197832	0.00751105	0.008650446	0.007682725	0.042909362
TUB	355.05855	389.1712	0.078779446	0.079332073	0.121677762	0.00660978	0.011140791	0.062805166	0.042898316
CENPJ	111.29325	133.2733	0.224471761	4.27E-07	0.267369768	1.39E-09	7.10E-09	4.39E-10	0.042898006
C20orf196	102.63855	92.4901	-0.218678531	8.54E-07	-0.175795497	8.15E-05	6.76E-05	5.00E-05	0.042883034
MYO5C	1670.0617	1412.8458	-0.201023027	6.29E-06	-0.158166308	0.000400878	0.000315974	0.000154163	0.042856719
LOC730101	156.3074	144.3927	0.003273911	0.94196261	0.046126409	0.304761529	0.344409867	0.508133443	0.042852498
CYCSP52	0	0	-0.000740807	0.986856573	0.042094767	0.349020085	0.332141148	0.116410212	0.042835574
ZNF674	87.5504	87.2985	0.001557519	0.972370688	0.044378694	0.323470318	0.336838627	0.779388318	0.042821175
PAPD4	630.2603	654.7818	0.004265341	0.924433679	0.047069378	0.294970769	0.292638601	0.199198046	0.042804037
RPL32P3	114.63265	151.8258	0.239679922	6.34E-08	0.282483611	1.43E-10	5.38E-09	3.04E-11	0.042803689
MALAT1	3015.884	3880.4866	0.148185064	0.000921176	0.190965706	1.82E-05	7.46E-05	8.38E-05	0.042780642
VILL	308.48785	174.5329	-0.316636991	4.90E-13	-0.273876006	5.32E-10	1.40E-10	1.22E-11	0.042760985
QSER1	371.6085	314.4796	-0.189425836	2.13E-05	-0.146675552	0.001040169	0.001014362	0.000426907	0.042750284
SUN2	5637.4344	5423.86	-0.082402982	0.066424594	-0.039711033	0.377010959	0.394115195	0.097282352	0.04269195
F10	117.15835	80.3278	-0.187938275	2.48E-05	-0.145258629	0.001164612	0.00035025	7.57E-06	0.042679646
EGFL6	3.46065	4.0241	0.008598334	0.848362794	0.051263009	0.253993041	0.307189313	0.445275031	0.042664675
C3orf27	0	0	0.068309117	0.128312213	0.110951748	0.013326613	0.016902589	0.020847516	0.042642631
SFRS16	657.7181	716.6226	0.104905724	0.019320716	0.147514091	0.000972424	0.000702227	0.000584984	0.042608367
DDX3Y	1148.8742	1178.8945	-0.00091292	0.983803317	0.041692976	0.353643563	0.358092443	0.242147472	0.042605895
AHNAK2	566.7946	458.393	-0.140454279	0.001695799	-0.097864851	0.029146827	0.024579404	0.02264834	0.042589428
GPR179	2.78515	3.7152	0.093927283	0.036320181	0.136458118	0.002298023	0.002641954	0.001062474	0.042530835
TMEM181	1835.3582	1560.3261	-0.196460506	1.03E-05	-0.153965727	0.000572433	0.000791074	5.68E-06	0.042494778
ANKRD27	896.11555	881.9853	-0.028657009	0.523872677	0.013815998	0.758656128	0.760073838	0.658099018	0.042473007
FAM153A	24.86675	22.0152	-0.096203646	0.032009578	-0.053757204	0.231585938	0.223475961	0.070079351	0.042446442
RUNDC2C	10.91545	12.7533	0.120101601	0.007352295	0.162545567	0.000273899	0.000410064	2.01E-05	0.042443965
COG6	556.15925	478.1421	-0.199531892	7.39E-06	-0.157110339	0.000438802	0.000295324	8.51E-05	0.042421552
C1QL3	18.9497	11.9207	-0.169585382	0.000145468	-0.12718476	0.004514265	0.005178671	3.13E-06	0.042400622
RORC	1558.49655	1428.4878	-0.144491056	0.001237618	-0.102111227	0.022807858	0.030341402	0.00832928	0.042379829
FAM63A	590.7132	490.1961	-0.282346608	1.46E-10	-0.240002504	6.08E-08	1.45E-07	5.70E-09	0.042344104
MYT1L	0.3181	0	-0.004450859	0.921157445	0.037881149	0.399407829	0.464893065	0.146842271	0.042332008
DNAH1	166.18775	204.3361	0.080709247	0.072225461	0.123028292	0.006027815	0.007600922	0.003126485	0.042319045
ZNF23	171.0661	191.9521	0.049540295	0.270321535	0.091791043	0.040804542	0.043242487	0.014771579	0.042250748
PARVA	1829.68705	1641.2242	-0.170981063	0.00012793	-0.128745018	0.004041263	0.004693397	0.000346148	0.042236045
CLK3	1140.0426	1126.4876	-0.083385638	0.06323826	-0.041153017	0.359917449	0.360962589	0.616657714	0.042232621
PPP2R3C	424.93575	393.2966	-0.211753721	1.91E-06	-0.169531192	0.000146193	0.000166271	4.57E-05	0.04222253
TRIM9	7.97315	7.2991	-0.050385615	0.262221734	-0.008165892	0.855903782	0.862690407	0.052394672	0.042219724
KCTD4	0	0	-0.028408176	0.527484634	0.01379091	0.75908083	0.762032484	0.792370471	0.042199086
KDM3A	972.915	1038.4615	0.127851026	0.004306481	0.17004806	0.000139418	0.000197339	0.001179872	0.042197035
KLHL14	17.86985	12.5718	-0.116704663	0.009211379	-0.074510212	0.09707196	0.119272658	0.000447808	0.042194451
PDZK1P1	6.12085	6.3241	-0.059616359	0.184544763	-0.017422271	0.698419581	0.692852772	0.874971141	0.042194088
GEMIN4	1179.7094	938.5499	-0.387923451	2.70E-19	-0.345738944	2.12E-15	5.27E-16	7.52E-16	0.042184507
DRD4	3.1086	3.8476	-0.039581266	0.378573337	0.002592933	0.954019383	0.95142218	0.040987907	0.042174199
LRRC37B	109.2507	128.6123	0.23882583	7.08E-08	0.280990683	1.80E-10	3.45E-09	2.46E-08	0.042164853
CASP9	417.93475	398.4737	-0.094367477	0.035450121	-0.052203472	0.245373725	0.260009771	0.133728984	0.042164005
EXOC7	4654.61705	4766.454	0.013911027	0.757048065	0.056070591	0.21208825	0.220062958	0.136046774	0.042159563
SSX2IP	448.95175	435.3345	-0.0612777	0.172587591	-0.019126761	0.670568715	0.666569898	0.501446481	0.042150939
CAB39L	2969.63845	2459.9955	-0.191915704	1.65E-05	-0.149772651	0.000809693	0.0008734	1.02E-05	0.042143053
CCDC102A	205.1438	209.7476	-0.094801285	0.034610095	-0.05265872	0.241275703	0.232511503	0.436842176	0.042142564
MTF2	278.01345	320.3268	0.193800468	1.36E-05	0.235935372	1.03E-07	2.28E-07	2.93E-07	0.042134904
GFRA1	161.5569	114.1304	-0.152068826	0.000670388	-0.109934547	0.014202891	0.014564434	0.000174166	0.042134279
ZNF442	32.87805	32.4405	-0.012600807	0.779308847	0.029521539	0.511422536	0.522397033	0.981524263	0.042122347
TCF23	0	0	0.050898774	0.257387033	0.09300212	0.038208067	0.051283203	0.027135922	0.042103346
AASS	562.0771	584.2876	0.032281536	0.472730565	0.074366742	0.097719017	0.111894507	0.29942496	0.042085206
TAS2R31	2.1054	2.3739	0.094291451	0.035599111	0.136360944	0.002314842	0.003855489	0.016245348	0.042069494
AUH	728.26055	660.7988	-0.099711654	0.026224815	-0.057652149	0.199457367	0.2154061	0.002540573	0.042059506
PTPDC1	145.65865	165.5113	0.211150439	2.04E-06	0.253206372	1.04E-08	1.13E-07	1.63E-07	0.042055934
CDC16	1361.77765	1279.9114	-0.169519344	0.000146352	-0.127469195	0.004424477	0.005336587	0.004349947	0.042050149
CLIP3	470.62865	410.0545	-0.115061453	0.010252509	-0.073016392	0.103978871	0.084899528	0.051933666	0.042045061
POLR2J2	247.26015	236.0799	-0.018155534	0.686385942	0.023885107	0.595268038	0.603934571	0.943602428	0.04204064
PRDM11	20.46375	18.814	-0.136938582	0.002216492	-0.094898725	0.03442376	0.031733129	0.051514004	0.042039857
TPRXL	5.4784	3.1662	-0.163148901	0.000259698	-0.121113002	0.006867729	0.005076749	2.34E-05	0.042035899
KY	19.40545	9.292	-0.198153794	8.56E-06	-0.156118276	0.000477448	0.000109118	1.83E-11	0.042035518
SPIN3	342.93515	377.7612	0.149637526	0.000818672	0.191625972	1.70E-05	2.49E-05	5.39E-05	0.041988446
POPDC2	172.89425	133.2619	-0.174578196	9.14E-05	-0.132592121	0.003060598	0.001741151	0.000203116	0.041986075
MPPED1	9.71285	6.0675	-0.075570597	0.09239487	-0.033592853	0.454926343	0.376833361	0.006156122	0.041977744
SEC31B	125.68835	167.1871	0.103070613	0.021553699	0.14503642	0.001185328	0.001263773	9.16E-05	0.041965807
SDCCAG1	735.44235	739.1952	0.043573247	0.332338407	0.085528695	0.056724823	0.056963224	0.336923061	0.041955448
ANAPC16	2967.03375	2783.1091	-0.203871438	4.61E-06	-0.161920568	0.000289373	0.000392907	0.000398212	0.04195087
TMEM220	652.61075	369.0418	-0.217180938	1.02E-06	-0.17526679	8.57E-05	0.000128102	4.40E-09	0.041914149
FAM46B	147.9007	83.3782	-0.232455398	1.60E-07	-0.190546202	1.90E-05	5.08E-06	1.39E-09	0.041909196
GALR1	3.46105	2.1209	-0.018748876	0.676706069	0.023157934	0.606524773	0.659631893	0.001631174	0.04190681
EYA1	139.67095	112.0791	-0.125265924	0.005164232	-0.083362594	0.063311514	0.066952697	0.001970768	0.041903331
ZNF185	709.54775	463.0435	-0.213184	1.62E-06	-0.171284557	0.000124389	8.93E-05	3.07E-06	0.041899442
CASP8AP2	275.9937	290.5769	0.043377823	0.334513435	0.085276393	0.057461503	0.055745115	0.07017757	0.041898569
IGF2AS	0.41645	0.4633	0.010219541	0.820220351	0.052114612	0.246179267	0.325450575	0.427220932	0.04189507
LOC100133161	42.66135	54.3109	0.050852191	0.257823348	0.092737637	0.038762822	0.037950854	0.008251677	0.041885446
C3orf31	134.16315	147.6897	0.153124301	0.000614118	0.19495015	1.20E-05	1.78E-05	5.49E-06	0.041825849
CSH1	0	0	-0.071511987	0.111322473	-0.029690387	0.50900906	0.471785394	0.693502416	0.0418216
TGM7	0.45375	0.468	-0.061704446	0.169611533	-0.019882852	0.658354703	0.645108527	0.551835874	0.041821594
KLHDC2	949.9707	1007.4344	0.151995515	0.000674469	0.193802247	1.36E-05	3.08E-05	0.000209319	0.041806732
PAK7	9.2603	6.0109	-0.117960265	0.008480369	-0.076164734	0.089854217	0.093478627	0.002536661	0.041795532
BVES	200.02715	144.6514	-0.277186993	3.23E-10	-0.235401844	1.10E-07	5.19E-08	4.20E-08	0.041785149
NEK9	2101.2227	2075.3749	-0.056951157	0.204986437	-0.0151723	0.735806831	0.741940052	0.937796884	0.041778857
CXCL3	9.743	4.7594	-0.092449407	0.039375141	-0.050684349	0.259399676	0.212286934	0.003194601	0.041765058
CCNL2	1834.49935	2573.1544	0.176191109	7.85E-05	0.217933345	9.33E-07	7.75E-07	1.42E-08	0.041742236
OR4K15	0	0	0.06580693	0.142931614	0.107546754	0.016461645	0.032677024	0.073592922	0.041739824
LOC148145	0	0	0.047477884	0.290795244	0.089199849	0.046863397	0.03901134	0.000133567	0.041721965
SHISA7	0.7839	1.2543	0.180915128	4.98E-05	0.222615559	5.35E-07	3.13E-06	9.14E-07	0.041700431
DKFZp566F0947	1.90055	1.5907	-0.150292856	0.00077597	-0.108596753	0.015432283	0.009818493	0.02307388	0.041696102
NCRNA00028	0	0	-0.113799442	0.011121694	-0.072109394	0.108358879	0.080983344	0.424065804	0.041690048
SDHAP1	127.1014	158.2184	0.210195555	2.28E-06	0.251869613	1.25E-08	1.38E-08	8.10E-09	0.041674058
HFE	70.30215	50.9759	-0.189439395	2.13E-05	-0.147777868	0.00095197	0.000587732	0.004055545	0.041661526
C4orf38	8.2679	6.9166	-0.094439109	0.03531023	-0.0527779	0.240210855	0.252515643	0.025590831	0.041661208
TMSB15B	28.4814	36.3763	0.107797372	0.016210638	0.149431259	0.000832556	0.002380304	0.033973867	0.041633887
RIOK2	425.80375	429.4729	-0.021192207	0.637418163	0.020435545	0.649483333	0.655100175	0.780848967	0.041627752
CYB5R2	146.4323	120.2104	-0.195844229	1.09E-05	-0.154216929	0.000560507	0.000361001	0.000711297	0.0416273
ASB2	257.32765	205.0209	-0.184907166	3.36E-05	-0.143301531	0.001359119	0.000734087	9.42E-05	0.041605634
CCBE1	14.75245	7.1625	-0.16782644	0.000170792	-0.126221822	0.004830585	0.008396715	3.73E-09	0.041604618
CCNJL	26.6269	22.2143	-0.016111584	0.72011703	0.025491015	0.570751509	0.587436892	0.483844868	0.0416026
KIAA1731	312.0939	363.7366	0.206302633	3.52E-06	0.247903697	2.14E-08	3.90E-08	3.35E-08	0.041601064
TNFRSF10B	646.8285	637.9771	-0.05265551	0.241304431	-0.011065029	0.805632232	0.808287694	0.737866316	0.041590481
TTLL2	4.4028	3.0346	-0.131203725	0.003386332	-0.089615886	0.045842553	0.041793152	0.006688967	0.041587839
B4GALNT1	35.8411	33.3219	-0.072828584	0.104874111	-0.03124142	0.487120231	0.488899686	0.261301574	0.041587164
THUMPD2	224.8749	265.7117	0.172959715	0.000106444	0.214538488	1.39E-06	1.72E-06	1.28E-06	0.041578773
RBM39	3992.4312	4396.0139	0.216832209	1.06E-06	0.258399706	5.04E-09	1.27E-08	1.58E-08	0.041567497
EYA4	83.8632	63.2411	-0.214729697	1.36E-06	-0.173174317	0.00010433	7.28E-05	2.50E-05	0.04155538
RRN3P3	34.9234	38.7485	0.04021467	0.370984854	0.081765351	0.068561836	0.069658393	0.041591553	0.04155068
DOCK1	1435.228	1393.4142	-0.074410922	0.097519398	-0.032862948	0.464789714	0.461318265	0.360411563	0.041547974
MTERFD2	738.7623	683.6537	-0.140092094	0.001743719	-0.098558459	0.028018193	0.031797609	0.005566268	0.041533635
SNX2	1363.6842	1368.7752	0.021917859	0.625936687	0.063448629	0.15784591	0.16271986	0.273617776	0.04153077
C8orf46	44.51915	39.4509	-0.063889342	0.154972942	-0.022359427	0.618993847	0.636852889	0.024440711	0.041529915
OR5M9	0	0	-0.053029032	0.237977868	-0.011514798	0.797898927	0.792124379	0.782048277	0.041514234
SIX6	3.82785	2.5151	-0.086934938	0.052761	-0.045425891	0.312172605	0.339758216	0.004601935	0.041509047
CRYGC	0	0	-0.094061298	0.036053394	-0.052583535	0.24194917	0.18025627	0.294563289	0.041477764
CCDC67	13.19365	5.8599	-0.120123504	0.007341486	-0.078659402	0.079792243	0.084558591	6.49E-06	0.041464102
PPP1R12B	4079.9915	3383.2081	-0.108855349	0.015187607	-0.067395197	0.133511424	0.13639509	0.027671638	0.041460152
PLCD1	362.04185	313.7109	-0.233119824	1.47E-07	-0.191669449	1.69E-05	2.40E-05	2.02E-06	0.041450375
GLRB	125.24875	102.2829	-0.129666094	0.003783554	-0.088216122	0.049353258	0.053380428	0.003445855	0.041449972
NRG1	14.4221	8.0239	-0.120574812	0.007121896	-0.079132341	0.077991758	0.077517291	0.000358497	0.04144247
LOC646471	52.07315	70.1933	0.209419185	2.49E-06	0.250853058	1.43E-08	3.03E-08	1.20E-08	0.041433873
FOXO1	538.62835	460.1378	-0.160482694	0.000328125	-0.119053024	0.007886743	0.008945536	0.000571425	0.04142967
CREBZF	1285.20635	1484.8382	0.28345295	1.23E-10	0.324870403	1.11E-13	4.75E-13	4.92E-12	0.041417453
PYROXD2	325.641	292.3833	-0.129282433	0.003889033	-0.087868394	0.050259435	0.050583784	0.009278371	0.041414038
ZNF484	61.6786	66.5083	0.080392922	0.073353386	0.121802302	0.00655408	0.007427333	0.040029378	0.041409379
TCEAL5	33.0532	28.7163	-0.162730131	0.000269479	-0.12132633	0.006769252	0.003760406	0.000922429	0.041403801
VIT	24.61155	9.7248	-0.145199398	0.001170101	-0.103807306	0.02063171	0.025541994	4.29E-11	0.041392092
KCNA10	0	0	-0.020795592	0.6437306	0.020588066	0.647043831	0.655929872	0.46880779	0.041383658
HEPH	340.6255	320.7632	-0.041946178	0.350725439	-0.000563151	0.990008367	0.990128584	0.628992773	0.041383028
PRRG4	140.0974	104.9789	-0.197954625	8.75E-06	-0.156595907	0.000458463	0.000479969	0.000116478	0.041358718
RGPD3	318.6947	330.5108	0.046092002	0.305122795	0.087408891	0.051478186	0.058471157	0.19003106	0.041316889
C9orf68	26.8148	25.6755	-0.004890211	0.913403925	0.036424329	0.417796582	0.42843405	0.94638007	0.04131454
NCRNA00185	51.9972	52.8989	-0.144693601	0.001217955	-0.103380766	0.021161265	0.013753564	0.176665648	0.041312835
GOLGA8G	0	0	0.047415485	0.291430474	0.0887282	0.048043693	0.042959308	0.001053184	0.041312715
TUBGCP6	1123.3865	1219.5559	0.053330752	0.235314441	0.094640518	0.034919405	0.033782098	0.01611908	0.041309766
GNAL	104.81045	82.4703	-0.173652436	9.98E-05	-0.132353301	0.003114516	0.002409942	0.003958848	0.041299135
OR10G8	0	0	-0.015466438	0.730881363	0.025831287	0.565618985	0.582609705	0.393439549	0.041297725
RYR3	30.82285	27.3973	-0.078873009	0.078974911	-0.037594298	0.402989713	0.419621811	0.026570376	0.041278711
ARMCX1	387.52395	218.4189	-0.207497421	3.09E-06	-0.166221963	0.000197445	0.000216077	4.13E-06	0.041275458
GPR156	2.02465	2.1333	0.029495408	0.51179658	0.070759137	0.115147586	0.12496998	0.287644484	0.041263729
TSC2	2015.2232	2094.7241	0.075237329	0.093844982	0.116486991	0.00934366	0.013414509	0.028951566	0.041249662
GNRH1	11.955	16.1752	0.088514716	0.048586066	0.129763719	0.003757131	0.004446613	0.000202099	0.041249003
ATP10B	0.8703	1.0077	0.040590071	0.366532131	0.081820026	0.068376391	0.095420277	0.461382531	0.041229956
HERPUD1	9158.71135	6429.0291	-0.330224735	4.15E-14	-0.28899783	5.13E-11	1.53E-10	3.06E-15	0.041226904
CHRD	220.0304	197.9444	-0.153140616	0.000613284	-0.111918785	0.012538088	0.007867052	0.015772445	0.041221831
USP33	1757.5671	1620.8043	-0.143316208	0.001357555	-0.102101738	0.022820573	0.022156612	0.010154171	0.041214471
ARHGAP10	443.15195	427.3213	-0.103909091	0.020507057	-0.062708025	0.162764171	0.162581179	0.04133819	0.041201066
C2orf56	177.301	206.2392	0.201354632	6.07E-06	0.242555612	4.36E-08	7.13E-08	1.07E-08	0.041200981
OGT	3081.27495	3890.8853	0.178113505	6.53E-05	0.219309927	7.93E-07	9.87E-07	2.51E-08	0.041196421
OR5D13	0	0	-0.070445226	0.116772652	-0.029252467	0.515280889	0.453383423	0.782048277	0.041192759
FGFR4	48.06255	35.7501	-0.171577731	0.000121056	-0.130396903	0.003589777	0.00185987	4.60E-05	0.041180829
PPP1R12A	1515.88385	1531.9465	-0.025896459	0.564638482	0.015281701	0.733973584	0.729329145	0.773067897	0.041178161
LBXCOR1	3.6406	4.2872	0.08744236	0.05138859	0.128614818	0.004078946	0.005460156	0.003488226	0.041172458
SNPH	198.5563	203.2984	-0.028669804	0.523687293	0.012497828	0.781066414	0.787880248	0.722126982	0.041167632
OR10R2	0	0	0.038366919	0.393385784	0.079530954	0.076499976	0.138557649	0.076251564	0.041164035
SMR3A	0	0	-0.031320531	0.486017534	0.009840579	0.826779506	0.834658639	0.371415035	0.04116111
PNMAL2	52.1937	49.1509	-0.122616759	0.006200077	-0.081463428	0.069593318	0.052049166	0.129025175	0.041153331
LOC415056	0	0	0.091328549	0.041834692	0.132470186	0.00308802	0.006970057	0.028293135	0.041141636
TRPV1	162.55885	184.6847	0.100968832	0.024383275	0.142072726	0.001496071	0.002038173	0.00296946	0.041103893
C1orf220	5.4587	7.8927	0.132065878	0.003180551	0.173168737	0.000104384	0.000224003	1.46E-05	0.041102859
ELP2P	13.99215	13.7203	-0.07162329	0.110765543	-0.030549671	0.496819406	0.507385744	0.26359809	0.04107362
LRP2BP	72.7679	80.4769	0.063557539	0.157132225	0.104623671	0.019650234	0.020409022	0.002000479	0.041066132
C1orf113	129.66135	149.6855	0.061710062	0.169572628	0.102754675	0.021959933	0.026736915	0.027050181	0.041044613
NANOG	0.67005	0.815	-0.06667272	0.13773537	-0.025633681	0.568596904	0.551036481	0.984737697	0.041039039
LOC285045	0	0	0.039263521	0.38241569	0.080292826	0.07371328	0.075216621	0.02416887	0.041029305
ZC3H13	1343.06145	1257.7049	-0.111218246	0.013105062	-0.070195902	0.118076107	0.110270342	0.10131627	0.041022343
TLE2	718.8401	710.3545	-0.071429466	0.111736808	-0.030413305	0.49874345	0.499137342	0.348215456	0.041016161
FAT3	72.20305	43.5763	-0.195864556	1.09E-05	-0.154851017	0.000531422	0.000397166	1.43E-06	0.041013539
IL11RA	250.9976	268.7824	-0.056869865	0.205634751	-0.015857695	0.724346749	0.717337875	0.692408356	0.04101217
DFFB	121.7901	141.8701	0.172598828	0.000110091	0.213598487	1.54E-06	2.05E-06	3.80E-07	0.040999659
DIP2C	736.63315	748.8789	-0.03947858	0.379812468	0.001520229	0.973031935	0.972782482	0.951684625	0.040998809
ZNF169	52.36075	65.1593	0.245032519	3.14E-08	0.286011792	8.23E-11	1.10E-09	1.80E-09	0.040979273
NLGN4Y	200.73185	188.3408	-0.113243724	0.0115247	-0.072277645	0.107535559	0.101501382	0.136213509	0.040966079
TMEM169	6.47525	5.8532	-0.048491024	0.280611254	-0.007545226	0.866749824	0.872606394	0.145015299	0.040945798
TBX19	32.9938	40.1714	0.099762699	0.026147774	0.140703074	0.001663585	0.002413729	0.001055031	0.040940375
C6orf162	134.41875	124.9935	-0.156314367	0.000469567	-0.115378483	0.010043865	0.011341331	0.005764692	0.040935884
NCRNA00052	0	0	0.051724534	0.249737276	0.092652879	0.038942039	0.066767511	0.067401815	0.040928345
PLEKHG3	525.502	429.6667	-0.208556727	2.74E-06	-0.167629049	0.000173879	0.00019535	3.82E-05	0.040927678
SNORA11D	0	0	-0.050515426	0.260992861	-0.009594874	0.831038691	0.824152246	0.788971938	0.040920552
DTNA	316.40845	308.7319	-0.072411959	0.106881855	-0.031495474	0.483583851	0.484859353	0.285465643	0.040916485
CST9	0	0	-0.1110232	0.013266891	-0.070111245	0.118521272	0.110690507	0.029214261	0.040911955
FLNC	4416.3299	2798.9729	-0.185814885	3.07E-05	-0.144904155	0.001197819	0.000924286	5.59E-06	0.040910731
CSTT	0	0	-0.066676994	0.137710083	-0.025793487	0.566188046	0.498616605	0.373967759	0.040883506
CCDC36	2.98215	3.2787	0.03516315	0.434110207	0.076043469	0.090368164	0.100730502	0.226913859	0.040880319
MTX3	587.34425	591.8178	0.000591729	0.989501339	0.041469053	0.356236949	0.361845729	0.483844868	0.040877324
ANTXR2	3782.0962	3242.2129	-0.159680387	0.000351801	-0.118805986	0.008017597	0.007968506	0.003673734	0.0408744
RNASE11	0	0	0.000494739	0.991222099	0.041368542	0.357404917	0.380885783	0.474414867	0.040873803
KRBA2	74.14755	67.2129	-0.11871462	0.008066482	-0.07784867	0.082956952	0.077944335	0.068282967	0.04086595
CLK2	625.33645	752.156	0.279168791	2.38E-10	0.32003329	2.68E-13	6.30E-12	5.48E-14	0.040864498
SF3B1	5214.57845	5605.2114	0.209340159	2.51E-06	0.2501974	1.57E-08	1.92E-08	7.26E-07	0.040857241
SFRS17A	1105.88615	1207.636	0.139061672	0.001886923	0.179906757	5.49E-05	7.31E-05	0.00015377	0.040845085
LOC100129550	253.2574	248.9164	-0.033772548	0.452516243	0.007059501	0.875255389	0.880253593	0.683069473	0.040832049
USP6	35.94375	44.1858	0.18350337	3.86E-05	0.224318595	4.35E-07	4.29E-06	1.86E-08	0.040815225
NEAT1	16086.7006	21680.3587	0.169691478	0.00014406	0.210493932	2.20E-06	5.64E-06	1.41E-07	0.040802454
TAS2R43	0.26905	0.3575	0.060077603	0.181165375	0.100873089	0.024519481	0.030672713	0.109567901	0.040795486
C10orf82	2.55	1.4859	-0.101038801	0.02428415	-0.060278215	0.179709938	0.171617291	4.84E-05	0.040760586
PRB3	2.42965	1.6225	-0.089221061	0.046810892	-0.048486721	0.280653992	0.266027991	0.012761439	0.04073434
OPCML	1.618	1.6757	0.023148041	0.606678569	0.063881155	0.15502595	0.232728415	0.819585434	0.040733114
ZNF662	189.64795	117.3584	-0.187447526	2.60E-05	-0.146722636	0.001036252	0.001338746	4.02E-05	0.04072489
ZMYM5	287.197	309.3093	0.163627755	0.00024892	0.204345821	4.38E-06	7.45E-06	4.68E-05	0.040718065
C15orf33	37.92225	32.7911	-0.208875428	2.64E-06	-0.168169079	0.000165556	0.000186848	1.14E-05	0.04070635
RANBP3	1571.6534	1536.3357	-0.177463986	6.95E-05	-0.136793566	0.002240817	0.001565116	0.01418579	0.04067042
HS3ST3A1	36.1395	29.0237	-0.119543366	0.007632647	-0.07887431	0.078969955	0.081323182	0.008052927	0.040669056
GIN1	132.7319	126.5717	-0.125966685	0.004917681	-0.08530097	0.057389395	0.061848263	0.027537442	0.040665715
RBM9	1659.5456	1641.0533	-0.061019887	0.174404306	-0.020384452	0.650301384	0.649337424	0.577269598	0.040635434
DLEC1	13.35105	10.395	-0.131682915	0.003270513	-0.091085698	0.042384346	0.023459018	0.024785031	0.040597217
ALDH5A1	756.1853	701.7035	-0.117576927	0.008697863	-0.076984275	0.08644203	0.094658176	0.027896551	0.040592652
RG9MTD3	184.55425	195.1488	0.104638128	0.019633226	0.1452249	0.001167735	0.001540719	0.001571091	0.040586772
ERG	335.9893	335.5195	-0.020102389	0.654825044	0.02044468	0.649337116	0.655218458	0.501244565	0.040547069
COL29A1	0	0	-0.026845179	0.550458263	0.01369584	0.760690899	0.783193393	0.767253234	0.040541019
BBS1	1136.68635	1089.0313	-0.04366336	0.331338547	-0.003125803	0.944583845	0.943742152	0.252516891	0.040537557
CWC22	500.27315	512.766	0.052501781	0.24268297	0.093038047	0.038133232	0.044333893	0.119250188	0.040536266
DMC1	3.255	3.0973	-0.005727537	0.898650451	0.034802735	0.438838806	0.513139957	0.145364627	0.040530272
PLCB1	454.55075	417.5334	-0.066608582	0.138115257	-0.02608245	0.561844773	0.570246974	0.190460414	0.040526132
ST3GAL6	79.19535	75.7525	-0.065519652	0.144688524	-0.025000859	0.578183475	0.581676694	0.30090481	0.040518793
MYL9	16764.5426	10900.5906	-0.185597459	3.14E-05	-0.145078724	0.001181358	0.000303491	2.02E-06	0.040518735
WIT1	4.3371	2.6795	-0.172186141	0.000114405	-0.131673792	0.003272684	0.00177904	0.004411884	0.040512349
CDC42EP3	1221.56325	1066.0705	-0.155592477	0.000499192	-0.115081029	0.010239515	0.009358202	0.006751729	0.040511448
KCTD7	364.81275	405.8667	0.132471007	0.003087835	0.172973643	0.000106306	0.000158729	0.000347832	0.040502635
SORBS2	1886.35365	1840.3384	-0.073812367	0.100251623	-0.033317376	0.45863505	0.469138393	0.358083858	0.040494991
SMPD4	1758.58725	1853.1634	0.07673656	0.087462217	0.117224415	0.008902239	0.010654841	0.006216649	0.040487855
HRNR	20.64605	24.6843	0.04991743	0.266686966	0.090403667	0.043960678	0.05472858	0.07846065	0.040486237
TBC1D3B	174.21085	204.4347	0.023932942	0.594530885	0.064408041	0.151642502	0.133953751	0.004997577	0.0404751
PSTPIP2	251.4748	239.4036	-0.089855052	0.045264202	-0.049383232	0.271845148	0.284684574	0.088408085	0.04047182
C15orf29	327.1989	351.5317	0.125246979	0.005171049	0.165684716	0.000207207	0.000459551	0.000559472	0.040437737
SUCLA2	761.1212	686.001	-0.130463515	0.00357257	-0.090028354	0.044848967	0.043214239	0.014261016	0.040435161
LGR6	39.2702	22.8029	-0.175267495	8.57E-05	-0.134833825	0.002594349	0.001083986	6.40E-06	0.04043367
ZIM2	0.37265	0.4383	0.062757185	0.16243418	0.103178092	0.021416997	0.0346087	0.102871049	0.040420907
NRN1L	4.5399	4.6491	-0.055989175	0.212753708	-0.015573691	0.729088105	0.726451805	0.912597667	0.040415484
TMEM213	1.27045	0.6607	-0.070724341	0.115326843	-0.030322621	0.500025147	0.506216261	0.000851774	0.04040172
WIPF3	18.60515	19.1923	-0.031841137	0.478794698	0.00854994	0.84920602	0.842552217	0.444740343	0.040391077
KIAA1009	128.508	128.8043	-0.045060561	0.316084176	-0.004680089	0.917111093	0.917770067	0.811201711	0.040380471
BRD1	960.5253	1049.6314	0.190926898	1.83E-05	0.231302931	1.84E-07	2.48E-07	3.19E-07	0.040376033
RUSC2	518.1598	566.0368	0.022834072	0.611568549	0.063184503	0.159586902	0.157110879	0.066383666	0.040350431
HBEGF	320.3201	243.318	-0.123237741	0.005941804	-0.082888332	0.064834708	0.064265705	0.000551633	0.040349409
psiTPTE22	78.67515	45.3152	-0.14862613	0.000888859	-0.108289993	0.015727009	0.020467845	3.45E-06	0.040336136
XPA	315.39105	333.8855	0.002610114	0.95371506	0.042941462	0.339402985	0.324445646	0.012183965	0.040331348
TPCN2	278.87575	297.3334	0.047639511	0.289154177	0.08797049	0.049991942	0.050785033	0.009521451	0.040330979
STARD8	158.12565	138.2716	-0.125304858	0.005150247	-0.084994888	0.058292793	0.056411513	0.017243977	0.04030997
LOC91316	165.64345	233.5137	0.16440779	0.000232254	0.204717415	4.20E-06	5.21E-06	1.62E-07	0.040309625
GPCPD1	616.60505	658.4979	0.058247949	0.194844053	0.098538381	0.028050328	0.040429333	0.173436459	0.040290431
TBC1D19	105.62805	109.5189	0.057266255	0.202487508	0.097552796	0.029667188	0.034942184	0.06379795	0.040286541
KIAA1217	2384.3931	2109.2095	-0.170305419	0.000136156	-0.130031457	0.003685522	0.003824147	0.002400598	0.040273962
LOC283922	31.58165	36.9918	0.041772491	0.352725524	0.082040122	0.067634034	0.06754592	0.053248851	0.040267632
ZNF415	202.2861	194.7332	-0.076813695	0.087143515	-0.036547098	0.416227999	0.426814491	0.351157637	0.040266596
MON2	1075.9658	1124.7832	0.052915384	0.238986572	0.09317494	0.037849223	0.037488775	0.094623401	0.040259556
MAFF	860.41965	842.1294	-0.077286446	0.08521057	-0.037057899	0.40973897	0.411981311	0.360411563	0.040228547
LMO3	108.2935	85.6299	-0.094355487	0.035473583	-0.054127488	0.228382597	0.221856325	0.02000439	0.040227999
PALLD	3848.05825	3651.0249	-0.04802628	0.285252447	-0.007812209	0.862081142	0.866635175	0.282898061	0.040214071
TRAPPC2	336.93475	333.8692	-0.044314036	0.324176485	-0.004112687	0.92713051	0.928240797	0.576836277	0.040201349
C5orf39	48.5785	53.0547	-0.013716093	0.760347826	0.026483221	0.55584767	0.55544131	0.464256921	0.040199314
BTAF1	692.3574	764.6727	0.05922009	0.187485051	0.09938753	0.026718594	0.025576306	0.036595834	0.04016744
ZNF160	500.26255	535.824	0.168469954	0.000161083	0.208620456	2.72E-06	9.01E-06	1.40E-05	0.040150502
KRTAP19.3	0	0	-0.001441195	0.974433461	0.038691861	0.389388283	0.44004396	0.716741446	0.040133056
NMNAT3	139.33015	124.3204	-0.020311908	0.651463612	0.019798724	0.659709305	0.677340195	0.49100475	0.040110632
SLC2A9	37.8475	31.3593	-0.139814766	0.001781248	-0.099714685	0.026220236	0.024793068	0.011264971	0.040100081
POU1F1	0	0	-0.03208201	0.475472726	0.008015629	0.858527197	0.863721224	0.780496622	0.040097638
OR51L1	0	0	-0.094596961	0.035003612	-0.054505031	0.225148989	0.226229624	0.054901662	0.040091931
MARK3	1057.3154	1140.7035	0.212457796	1.76E-06	0.252548701	1.14E-08	2.97E-08	5.59E-10	0.040090906
ALDH3A2	3329.24295	2527.7296	-0.238456084	7.43E-08	-0.198388385	8.35E-06	2.20E-05	2.48E-09	0.040067699
CALML4	467.94865	417.0667	-0.121887162	0.006516368	-0.081840416	0.068307338	0.067875925	0.008694728	0.040046746
RHOB	6997.81245	5989.4202	-0.112654729	0.01196589	-0.07263415	0.105807355	0.105729213	0.022913497	0.040020578
ATP2C2	862.43245	736.429	-0.083060255	0.064279094	-0.043050026	0.338182249	0.368689006	0.003978818	0.040010229
DIXDC1	778.65265	632.1406	-0.18225725	4.37E-05	-0.142247959	0.001475796	0.00145982	0.000260548	0.040009291
RHBDL3	23.55525	16.567	-0.167221232	0.000180422	-0.127224553	0.004501605	0.003585756	0.00028612	0.039996678
DMTF1	643.58035	792.8956	0.278189926	2.77E-10	0.318152627	3.74E-13	9.57E-13	6.82E-13	0.039962701
C22orf46	468.3416	477.6438	-0.021497518	0.632576658	0.018456242	0.681473613	0.681209868	0.550274599	0.03995376
RAPGEF3	386.4723	345.2643	-0.151314052	0.000713518	-0.111361797	0.012987073	0.008086845	0.00673883	0.039952255
DMPK	869.1882	853.0762	-0.10503872	0.019167015	-0.065097223	0.147301875	0.120554399	0.548581843	0.039941497
ERBB2IP	2161.54645	1941.0504	-0.163548263	0.000250679	-0.12361418	0.005789985	0.005158395	0.001695167	0.039934083
NTSR1	0.4724	0.4275	-0.114656888	0.010524343	-0.074724019	0.096114023	0.053877902	0.244062673	0.039932868
RBPMS	1139.6937	1030.6891	-0.099369096	0.026746916	-0.059442662	0.185829364	0.176572928	0.116418979	0.039926433
NUDT15	513.4339	424.7363	-0.248305207	2.03E-08	-0.208390226	2.79E-06	3.85E-06	1.09E-08	0.039914981
ZNF876P	15.0963	15.7464	0.058682504	0.191528825	0.098550785	0.028030472	0.038702339	0.253702508	0.039868281
FHOD1	477.11095	503.7985	0.009244215	0.837125765	0.049096679	0.274639961	0.273233904	0.113640848	0.039852465
ZNF614	755.68095	641.3793	-0.1869176	2.75E-05	-0.147067498	0.001007979	0.000852777	0.00038968	0.039850102
KIAA0528	798.5357	801.5595	0.061597798	0.170351658	0.101436592	0.023727192	0.026212519	0.098440037	0.039838793
CGNL1	3247.0239	2630.3008	-0.301452348	6.70E-12	-0.261627478	3.19E-09	5.11E-09	4.51E-10	0.03982487
SH3BGRL	2360.5717	1897.8371	-0.180663136	5.10E-05	-0.140846208	0.001645306	0.002593702	3.86E-05	0.039816928
ADCY5	226.2762	194.2162	-0.118793517	0.008024253	-0.078976946	0.078579675	0.074696753	0.038398421	0.03981657
TTF1	338.41805	365.0437	0.209844233	2.37E-06	0.249636909	1.69E-08	1.22E-07	9.88E-07	0.039792675
DRD5	1.6398	0.6647	-0.214910547	1.33E-06	-0.175117919	8.69E-05	5.23E-05	3.71E-09	0.039792627
BCAS3	724.4885	617.7108	-0.319332012	3.03E-13	-0.279546955	2.25E-10	2.91E-10	1.17E-11	0.039785057
LRP5	2184.22795	2113.1354	-0.045744448	0.308787894	-0.005982426	0.89416604	0.895473679	0.775983173	0.039762022
NPIP	668.5128	880.8175	0.220934578	6.54E-07	0.260687447	3.65E-09	7.54E-09	7.65E-10	0.03975287
BMP10	0	0	0.000255123	0.995473423	0.040007895	0.373451706	0.407281427	0.546817624	0.039752772
MPHOSPH8	914.48365	887.7193	-0.070441126	0.116793992	-0.030690575	0.494835465	0.488211686	0.220876786	0.039750551
KIAA0892	1260.95425	1304.1594	0.135480645	0.002472406	0.175230541	8.60E-05	0.000120256	0.000778175	0.039749896
SVIL	2605.0648	2281.7573	-0.135541274	0.002461248	-0.095810655	0.032720927	0.026898418	0.033101474	0.039730619
ROR2	415.4983	302.3277	-0.146521027	0.001053118	-0.106797374	0.017232605	0.017532261	0.002561934	0.039723653
DDX43	6.83585	6.8618	-0.010392451	0.817231726	0.029323658	0.514258574	0.515297009	0.882469264	0.03971611
FOXF1	346.9033	283.9216	-0.151621751	0.000695634	-0.111908843	0.012545981	0.009985288	0.001527176	0.039712908
C17orf51	193.6921	188.6179	-0.07373202	0.100622969	-0.034022845	0.44917123	0.457868812	0.389080494	0.039709175
PPIG	1003.1534	1018.3908	0.0788479	0.079070633	0.118532106	0.008164932	0.010233078	0.061560122	0.039684207
PHGR1	25.8652	11.8584	-0.167031076	0.000183552	-0.127351634	0.00446139	0.002393988	4.48E-08	0.039679442
PDZK1	4.11525	4.4118	0.043512295	0.333015811	0.083184807	0.063879024	0.091314481	0.114075908	0.039672512
RAB3GAP1	1444.3679	1412.7934	-0.02052004	0.648131405	0.019151741	0.67016376	0.668001461	0.856257903	0.039671782
LOC151174	2.1617	2.52	0.023803732	0.596522999	0.063473329	0.157683841	0.166099037	0.071822688	0.039669597
MCC	452.65685	367.0886	-0.177006196	7.26E-05	-0.137339034	0.002150567	0.001637278	0.003250847	0.039667162
SATB1	1012.06195	811.0127	-0.211285154	2.01E-06	-0.171628858	0.000120483	0.000133069	6.00E-05	0.039656297
LAMA4	669.88515	766.3986	0.076331734	0.089150274	0.11597878	0.009659102	0.014365262	0.047578196	0.039647045
KCNJ8	170.70685	162.109	-0.079257647	0.077520286	-0.039611525	0.378208664	0.372325239	0.321514026	0.039646122
SALL3	42.69505	31.031	-0.100959522	0.024396492	-0.06131367	0.17233525	0.176148942	0.01658644	0.039645852
ANO4	87.79145	47.6727	-0.19514468	1.18E-05	-0.155517663	0.00050236	0.000160368	1.68E-09	0.039627018
BNIP2	493.0655	542.843	0.127593554	0.004385729	0.167207993	0.000180639	0.000207127	0.000226742	0.039614439
C1RL	1037.96855	941.8918	-0.174321929	9.37E-05	-0.134717751	0.002616803	0.003100008	0.004171064	0.039604177
KDM4DL	0.4938	0.4085	-0.046000918	0.30608052	-0.006398932	0.886845549	0.891594837	0.270881077	0.039601985
PRMT10	237.1997	237.5902	-0.039440848	0.380268421	0.000155188	0.997246535	0.9972115	0.702264741	0.039596035
TMEM144	317.81225	289.3805	-0.113179133	0.011572369	-0.073586066	0.101300337	0.110940562	0.023066223	0.039593067
REV3L	492.7627	454.0838	-0.090234053	0.044360269	-0.050659454	0.259634045	0.252328948	0.267821682	0.039574599
MCM3APAS	27.52225	31.3586	0.109171104	0.014893473	0.148742972	0.000880476	0.001259783	0.001781545	0.039571868
ANXA3	1992.00005	1694.5368	-0.222581944	5.37E-07	-0.183011374	4.05E-05	9.70E-05	1.28E-05	0.03957057
ATRNL1	52.7288	40.4271	-0.12449599	0.005447913	-0.084944836	0.058441635	0.055822868	0.000745754	0.039551154
OR8K3	0	0	0.036074694	0.42228273	0.075621456	0.092175159	0.159131807	0.091672475	0.039546762
FBN3	10.57205	8.9669	-0.024054244	0.592663462	0.015484317	0.73058234	0.743745299	0.286611396	0.03953856
CCDC68	70.7095	58.9733	-0.107225772	0.016788093	-0.06769766	0.131773042	0.133902569	0.03352203	0.039528111
HSF2	282.5868	298.6232	0.018122122	0.686932575	0.057640654	0.19954715	0.214845164	0.087111654	0.039518532
LRIT2	0	0	-0.050042536	0.265488715	-0.010533475	0.814796178	0.807408438	0.958629271	0.03950906
RXFP2	0	0	-0.075448116	0.092925708	-0.035951479	0.423870379	0.342232711	0.828332584	0.039496637
PTPN20B	23.79765	20.6068	0.010811352	0.810002374	0.050307622	0.262961985	0.281935106	0.532418094	0.03949627
CEP164	384.15975	434.3342	0.162426671	0.000276782	0.201904605	5.72E-06	9.94E-06	3.37E-06	0.039477934
CCDC89	14.06605	12.789	-0.104401362	0.019913392	-0.064935748	0.148310287	0.138159128	0.109010085	0.039465614
DEFB134	0	0	0.035999166	0.423255513	0.07546313	0.092860505	0.160007279	0.091672475	0.039463964
ALOX12P2	10.4108	4.9677	-0.103273887	0.021295791	-0.063831449	0.155348067	0.166353148	7.22E-05	0.039442439
ACCS	358.0312	354.3175	-0.120196951	0.007305342	-0.080755359	0.072062228	0.057720427	0.5781367	0.039441592
C15orf50	3.2348	3.8986	0.101493124	0.023648944	0.14093241	0.001634388	0.003831874	0.034849603	0.039439287
ZBTB40	800.8429	795.2917	-0.048619847	0.279333853	-0.009181004	0.838224085	0.836389011	0.930985922	0.039438843
FOXJ2	685.29725	703.3432	-0.011388133	0.800074835	0.028045426	0.532772743	0.530234968	0.476349084	0.039433559
COL4A3	52.45965	52.8903	0.031069433	0.489522139	0.07049094	0.116534888	0.141675403	0.774039302	0.039421507
JMJD7.PLA2G4B	698.57805	676.1508	-0.128154501	0.004214736	-0.088740921	0.048011535	0.043595431	0.099739228	0.039413579
C1QL1	5.9492	4.4981	-0.138922456	0.001907075	-0.099515825	0.026522197	0.009309595	0.003297698	0.039406631
TPD52L3	0	0	-0.080362283	0.073463397	-0.040972419	0.362031302	0.323670307	0.681830353	0.039389864
NEDD9	1620.0529	1434.6979	-0.074419782	0.097479407	-0.035069328	0.435338315	0.434534626	0.230844245	0.039350454
TSPYL1	4036.51345	3220.6174	-0.299608464	9.12E-12	-0.260258699	3.88E-09	3.82E-09	1.83E-09	0.039349765
PTH1R	20.4163	17.1813	-0.126717608	0.004665308	-0.087367905	0.051588083	0.035793813	0.063164692	0.039349703
NXPH2	0	0	-0.032029915	0.476190122	0.007316248	0.870757618	0.871703147	0.37954499	0.039346162
RTP1	0.64205	0.4955	-0.064417316	0.151583452	-0.02507418	0.577068856	0.592317864	0.058303414	0.039343135
LOC653113	33.76225	27.8791	-0.16614404	0.000198833	-0.126804494	0.004636874	0.003682553	0.005047015	0.039339546
NCOR2	4418.03355	4377.4292	0.009440723	0.833713362	0.048762448	0.277924434	0.287382602	0.468917378	0.039321725
REC8	85.71365	94.4043	-0.070287283	0.117597059	-0.03097527	0.49083987	0.474091031	0.879222947	0.039312013
MAP1A	330.1008	254.2787	-0.173600705	0.000100245	-0.13430612	0.002697869	0.001799394	0.000746614	0.039294586
GLB1L2	3603.3069	2010.2323	-0.371738184	9.85E-18	-0.332445187	2.74E-14	2.95E-14	9.90E-18	0.039292997
CNGA2	0	0	-0.063319911	0.158692558	-0.024027808	0.5930702	0.599969766	0.172844456	0.039292103
EML5	158.62945	132.4101	-0.02558348	0.569354623	0.013664522	0.761221516	0.777683956	0.028998205	0.039248002
IDS	2293.35235	2487.6368	0.164719206	0.000225897	0.203964899	4.56E-06	5.66E-06	2.66E-05	0.039245693
SMOC2	2278.4407	1966.736	-0.156714202	0.00045387	-0.117475427	0.008756277	0.006846637	0.021722997	0.039238775
RARRES2	602.48415	593.3631	-0.136322875	0.002321462	-0.09708959	0.030454277	0.015615046	0.136213509	0.039233285
VSIG2	516.9706	236.9295	-0.182210869	4.39E-05	-0.142989711	0.001392735	0.000724632	1.99E-06	0.039221158
ASPRV1	43.5736	43.3578	-0.071083101	0.113489131	-0.031864633	0.478470097	0.485535097	0.671926614	0.039218468
AMZ2P1	190.45015	194.0572	-0.036158899	0.421199734	0.003059437	0.945758588	0.94569999	0.504277675	0.039218337
SEPT7L	1.00355	1.1494	0.061012778	0.174454599	0.10022679	0.025456225	0.030475112	0.057517662	0.039214011
ZBED1	1906.1884	1667.7163	-0.2043756	4.36E-06	-0.165162936	0.00021712	0.000524759	1.29E-07	0.039212664
TMEM151B	10.6973	13.6932	0.140713487	0.001662249	0.179920625	5.49E-05	9.27E-05	5.72E-06	0.039207138
WFDC1	509.31775	474.4807	-0.103974773	0.020426968	-0.064772834	0.149333006	0.125022978	0.123520498	0.039201938
LRAT	35.4801	23.0164	-0.137426097	0.002136473	-0.098226755	0.028553166	0.024335796	0.009600391	0.039199343
KLHDC5	722.07555	719.9749	-0.045070414	0.315978261	-0.005885791	0.895865816	0.894494584	0.949663577	0.039184623
PHF11	344.35735	336.1957	-0.077458708	0.084514889	-0.038280128	0.394457686	0.404088147	0.285465643	0.03917858
TCEAL7	46.2102	42.4739	-0.060105245	0.180964318	-0.020936971	0.641477469	0.639440405	0.292680268	0.039168274
EMILIN3	152.50325	114.222	-0.182819841	4.13E-05	-0.14366713	0.001320656	0.001174722	2.17E-05	0.039152711
LPL	69.6038	90.2501	-0.03555316	0.429026552	0.003591252	0.936348431	0.925537047	2.50E-05	0.039144411
IL25	0	0	-0.077721815	0.083461185	-0.038594046	0.390589024	0.390734748	0.155129749	0.039127768
TSPYL3	36.268	33.4533	-0.08210796	0.067406563	-0.043001806	0.338724109	0.336514222	0.337082587	0.039106154
PDLIM7	1424.49665	1286.0452	-0.107399715	0.016610492	-0.068324621	0.128225388	0.10595208	0.188960796	0.039075094
PGBD4	28.21645	28.4414	0.02769572	0.537895904	0.066758154	0.137230591	0.156699187	0.645980986	0.039062434
C15orf59	73.826	73.2841	-0.011484162	0.798425076	0.02757641	0.539649404	0.575266296	0.331998222	0.039060571
TBC1D3C	25.35065	28.418	-0.085268425	0.057484895	-0.046213959	0.30384355	0.26924527	0.571137738	0.039054466
ZNF793	146.59885	167.2444	0.21552622	1.24E-06	0.254554267	8.63E-09	6.06E-08	2.16E-07	0.039028047
ZNF519	34.03995	38.3669	0.171150725	0.000125939	0.210151033	2.29E-06	1.03E-05	8.65E-05	0.039000308
CNN1	7478.772	4649.6319	-0.184236614	3.59E-05	-0.145251563	0.001165265	0.000492773	3.26E-06	0.038985051
EPB49	1034.4329	912.0484	-0.128039105	0.004249411	-0.089065646	0.047196737	0.049758761	0.018754496	0.038973459
KRT74	0	0	-0.066239023	0.140319858	-0.027278307	0.544043065	0.513499003	0.965558563	0.038960716
CDC40	632.5522	603.3426	-0.099238175	0.026948806	-0.060297772	0.179568516	0.180326797	0.190460414	0.038940403
LOC282997	59.29585	49.5575	-0.218451662	8.77E-07	-0.179519352	5.70E-05	0.000108421	1.11E-07	0.03893231
AVP	0	0	-0.034782629	0.439103471	0.004146298	0.926536648	0.928581983	0.844444899	0.038928927
SLC24A3	274.652	273.0815	-0.080071852	0.074512881	-0.04115449	0.359900233	0.357979579	0.348215456	0.038917361
MAT2A	4064.3823	4277.9747	0.025479182	0.570930396	0.064395641	0.151721486	0.159392775	0.151875283	0.038916458
PCM1	2088.58405	2030.7596	-0.068502701	0.127231345	-0.029595444	0.510365419	0.510787172	0.348867921	0.038907256
NTRK3	42.70875	25.641	-0.14428479	0.001257943	-0.105377768	0.018779999	0.019723265	1.56E-06	0.038907022
BCL11A	92.12555	82.1277	-0.084136251	0.060890098	-0.045230857	0.314256851	0.302238899	0.218018726	0.038905395
CYP26B1	37.3419	35.4834	0.032950409	0.463601611	0.071837806	0.109698357	0.130332596	0.635312725	0.038887396
OR56A5	0	0	-0.049189139	0.273736051	-0.010345583	0.818041554	0.816398347	0.979335136	0.038843556
FSCN3	1.184	1.1982	0.076259019	0.089456236	0.115100587	0.010226548	0.016528676	0.105646481	0.038841567
ZNF469	70.10745	83.4186	0.078356362	0.080963517	0.11719733	0.008918118	0.016778003	0.081300032	0.038840968
GNRH2	0	0	-0.037109321	0.409089057	0.001730766	0.969298832	0.968712613	0.806342782	0.038840087
WDR92	235.4523	244.5842	0.087435695	0.051406421	0.126275357	0.004812488	0.006271538	0.06983437	0.038839662
PLXNB1	2565.6113	2464.6051	-0.06823258	0.128741516	-0.029403606	0.513111783	0.516877352	0.487417711	0.038828974
PDE4D	922.87935	649.0982	-0.311441641	1.22E-12	-0.272618009	6.42E-10	3.50E-10	5.11E-11	0.038823632
ZNF226	408.8333	437.299	0.026986954	0.548354306	0.065801815	0.14296275	0.132538188	0.029420875	0.038814861
FAM168B	3284.4437	3276.0788	-0.013150026	0.769954407	0.025654437	0.568283764	0.580692149	0.923928042	0.038804463
ZRANB2	1249.57845	1430.3568	0.241421997	5.05E-08	0.280224445	2.03E-10	4.65E-10	6.23E-10	0.038802447
ITIH5	691.85445	576.0645	-0.145711536	0.001123417	-0.106920009	0.017104317	0.014981157	0.003211097	0.038791527
KLRAQ1	665.44405	668.5237	0.014807706	0.741927153	0.05356925	0.233224045	0.237835272	0.494605912	0.038761544
FMOD	5763.59175	2293.0649	-0.336195516	1.35E-14	-0.297434779	1.31E-11	1.47E-12	1.65E-19	0.038760737
MAP7D1	2708.38875	2582.119	-0.055748285	0.214731461	-0.017007135	0.705266302	0.709475118	0.392232401	0.03874115
BTBD3	689.0633	668.4149	-0.094238465	0.035703263	-0.055501277	0.216773127	0.211958866	0.246000326	0.038737188
EBF4	707.32475	659.8081	-0.138211671	0.002013072	-0.099499342	0.02654736	0.024887545	0.036767068	0.038712328
OR51T1	1.0673	0.3977	-0.178124703	6.52E-05	-0.139418273	0.001836188	0.001712414	1.20E-06	0.03870643
NPAS4	4.4668	2.302	-0.129936371	0.003710811	-0.091259036	0.041991406	0.044199334	1.68E-05	0.038677335
LOC283392	6.68725	5.8695	-0.107146108	0.016869986	-0.068471387	0.127405702	0.111414171	0.063071714	0.038674721
LOC100272228	24.8959	47.451	0.211017854	2.07E-06	0.249682473	1.68E-08	3.23E-07	2.11E-11	0.038664618
OR56A4	0	0	-0.048534441	0.280180295	-0.009871821	0.826238301	0.81485098	0.849671095	0.03866262
PDGFC	483.7332	424.7392	-0.118559416	0.008150133	-0.079904555	0.075122938	0.084237539	0.01321572	0.038654861
LYST	378.4139	356.6511	-0.05017013	0.264270446	-0.011523652	0.797746901	0.794977395	0.726408202	0.038646479
RSRC2	1386.1787	1534.03	0.241280893	5.15E-08	0.279923891	2.12E-10	9.17E-10	1.74E-09	0.038642998
LIMS2	1026.0063	740.6496	-0.174189152	9.49E-05	-0.135549603	0.002459719	0.000984248	0.000532481	0.038639549
CXCL2	56.5412	28.0068	-0.10750551	0.016503278	-0.068899106	0.125040079	0.088058504	0.000820306	0.038606404
SLC22A1	4.1409	2.8411	-0.206463274	3.46E-06	-0.167862256	0.000170238	0.000124006	2.76E-06	0.038601018
SETD1A	859.9165	866.5919	0.018575138	0.679535035	0.057155164	0.203365999	0.213111027	0.28232962	0.038580026
C15orf62	19.2315	23.5448	0.080302027	0.073680137	0.118872365	0.007982248	0.008655522	0.002490492	0.038570338
LOC100130557	41.77425	56.3645	0.210255237	2.26E-06	0.248809834	1.89E-08	1.00E-07	4.66E-09	0.038554596
RPS15AP10	2.0201	2.3844	0.087170805	0.052119306	0.125721044	0.005002871	0.005927333	0.004899322	0.038550239
HACE1	216.4144	221.0353	0.02875891	0.522397173	0.067301259	0.13405491	0.140432519	0.263191833	0.038542349
FAM193B	757.5793	861.4563	0.027994514	0.533517059	0.066529786	0.138583067	0.123065469	0.00631321	0.038535272
SRRM1	2344.97945	2261.542	-0.032728047	0.466625553	0.005795778	0.897449519	0.900317563	0.227405396	0.038523825
MMP26	20.1722	7.3733	-0.197558652	9.12E-06	-0.159037663	0.000371907	0.000308311	8.05E-10	0.038520989
TEC	41.00185	42.0736	0.026488795	0.555764482	0.065006445	0.147868137	0.163346803	0.315053283	0.038517651
DNTTIP2	1061.884	1069.8029	0.008740402	0.845888381	0.047255336	0.293065064	0.301193246	0.319350903	0.038514935
GIPR	5.24945	5.317	0.069606089	0.121204926	0.108110914	0.015901336	0.024724061	0.074968771	0.038504825
OR11L1	0	0	-0.030608122	0.495995898	0.007876246	0.860962052	0.853632764	0.260407859	0.038484368
STK39	2218.4868	1813.6138	-0.116089099	0.009589834	-0.077644131	0.083771187	0.105327836	0.00052129	0.038444968
ZFC3H1	631.375	719.7596	0.17707217	7.22E-05	0.215515323	1.24E-06	1.28E-06	1.03E-06	0.038443153
SLC38A5	42.44945	35.7901	-0.138137114	0.002024497	-0.099702405	0.026238796	0.021257327	0.000451025	0.038434709
FAM54B	1440.7279	1378.2009	-0.188741742	2.28E-05	-0.150314271	0.00077461	0.000613223	0.001433255	0.038427471
F7	4.3313	3.0453	-0.110491304	0.013717185	-0.072070596	0.108549436	0.086675886	0.003759706	0.038420708
LOC284900	170.69085	209.5049	0.148604842	0.000890395	0.187011037	2.72E-05	3.02E-05	2.62E-06	0.038406195
NCRNA00201	389.10295	555.7245	0.239395957	6.58E-08	0.277789849	2.94E-10	2.72E-09	7.18E-11	0.038393892
GOLGA8A	525.5907	863.7265	0.168377239	0.000162449	0.206764819	3.35E-06	1.15E-05	1.98E-07	0.038387579
FAM48B2	0.82835	0.4916	-0.181263736	4.81E-05	-0.142882115	0.001404511	0.001213806	0.000371706	0.038381622
ITSN2	890.0752	899.5138	0.025424824	0.571752474	0.063805761	0.155514734	0.149497469	0.346912854	0.038380937
SPATA24	55.5555	56.2674	-0.051868837	0.248416896	-0.013490098	0.76417881	0.764083539	0.980006018	0.038378739
TTC17	1527.3424	1336.0266	-0.175619452	8.29E-05	-0.137248475	0.002165316	0.001469159	0.000181818	0.038370977
NUDT13	40.55905	40.2775	-0.013407285	0.765584069	0.024957742	0.578839388	0.59430623	0.990634965	0.038365027
MYO9B	1500.9835	1474.9417	-0.070787866	0.114999751	-0.032439885	0.470560496	0.474161088	0.564337172	0.038347981
MSRB3	1108.09355	951.3164	-0.08583657	0.055836512	-0.0475299	0.290266428	0.29547537	0.081855512	0.03830667
ADH5	3604.543	2890.292	-0.241911534	4.74E-08	-0.203613788	4.74E-06	1.02E-05	1.29E-09	0.038297746
GCFC1	461.532	531.218	0.214861644	1.33E-06	0.253142023	1.05E-08	3.86E-08	1.72E-08	0.038280379
NRADDP	0.738	1.2573	0.094827063	0.034560714	0.133078542	0.002953396	0.00356213	7.95E-06	0.038251478
ASXL3	17.57575	12.474	-0.161861487	0.000290877	-0.123612242	0.005790757	0.005613147	0.000475279	0.038249245
LRRK1	541.4759	531.2085	-0.039576677	0.378628654	-0.001351536	0.976023507	0.976199754	0.917883173	0.038225142
EVL	1555.4081	1776.5432	0.101971289	0.022995976	0.140191574	0.001730435	0.002083117	0.000717902	0.038220285
LOC283050	35.2325	40.04	0.060868762	0.175475823	0.099088838	0.027180696	0.032903521	0.016832485	0.038220076
SETD4	283.1832	322.7186	0.124367699	0.005496522	0.162580254	0.000273063	0.000239144	5.94E-05	0.038212555
EFNB1	375.7731	351.5439	-0.131612196	0.003287376	-0.093408956	0.03736787	0.032264412	0.032171705	0.03820324
KIAA0427	552.1463	547.5309	-0.059933421	0.182216798	-0.021757396	0.628467932	0.635000678	0.539737283	0.038176025
POU6F1	304.48045	336.0129	0.067901707	0.130610218	0.106070203	0.018010716	0.026980039	0.041149026	0.038168496
PRTFDC1	45.12205	46.0601	-0.017810603	0.692036983	0.020330011	0.6511735	0.659794096	0.731175151	0.038140614
SLFNL1	7.06015	8.7001	-0.002303523	0.959146755	0.035818563	0.425586926	0.413293063	0.026570369	0.038122086
APBB3	294.79175	347.7066	0.124973068	0.005270527	0.1630832	0.00026121	0.000283219	4.72E-05	0.038110133
MLC1	10.87055	9.5317	-0.091898938	0.040567325	-0.053815712	0.231077679	0.188120585	0.164205937	0.038083226
GNA11	675.10975	657.9255	-0.019636198	0.662329408	0.018446537	0.681631944	0.674485962	0.591654447	0.038082735
FAM138D	0	0	-0.0728437	0.104801832	-0.034789129	0.439017902	0.418984658	0.304984608	0.038054572
LYPD6B	86.57615	103.3649	0.07176859	0.110041805	0.109821979	0.014302911	0.023479902	0.028765655	0.038053389
RBP2	0	0	-0.055426704	0.217392246	-0.017397401	0.698829074	0.648532171	0.000241251	0.038029303
SCAPER	333.35295	315.0754	-0.062603467	0.163467713	-0.024580054	0.58459987	0.583573023	0.225456813	0.038023413
PCDHGC4	3.2244	4.3956	0.169875838	0.000141642	0.207881592	2.96E-06	1.13E-05	4.38E-05	0.038005754
PISD	536.9461	536.2523	-0.050716853	0.259093887	-0.012717557	0.777317614	0.779369024	0.805794367	0.037999296
VWA2	296.28815	206.383	-0.166787899	0.000187628	-0.128792809	0.00402751	0.003373765	0.001698841	0.03799509
TET1	56.69955	53.8734	-0.009678038	0.829596528	0.028304426	0.528994354	0.543126285	0.795986754	0.037982463
CLIC6	184.39915	141.7906	-0.174686537	9.05E-05	-0.136706446	0.002255547	0.00146821	0.000132535	0.037980091
LMAN2L	746.4792	713.731	-0.158970193	0.000374078	-0.120992591	0.006923878	0.007094471	0.005523018	0.037977601
AGAP6	78.99465	109.4003	0.150658459	0.000753052	0.188606643	2.31E-05	3.55E-05	7.49E-08	0.037948183
TJP2	1694.3714	1650.5602	-0.062760003	0.162415279	-0.024813807	0.581031544	0.588692346	0.623148473	0.037946196
NEIL1	214.1621	232.169	-0.038392064	0.393075558	-0.000446099	0.99208506	0.991850235	0.358914081	0.037945965
YBX2	8.24655	5.3643	-0.141176786	0.001603794	-0.103242071	0.021335981	0.018133667	1.31E-05	0.037934716
FGFR1	1325.1961	1320.9141	-0.043879928	0.32894352	-0.005946547	0.894797084	0.897298064	0.371512503	0.037933381
LARP7	948.8779	964.5922	0.068550782	0.126963981	0.106478432	0.017570194	0.022302379	0.124762261	0.03792765
FCHSD1	274.8961	279.0931	-0.024717188	0.582505238	0.013209535	0.768942806	0.773984493	0.966851494	0.037926723
KLK2	142434.3704	117947.6584	-0.303530163	4.73E-12	-0.265618161	1.80E-09	8.50E-10	4.71E-09	0.037912001
C9orf152	1764.87425	1365.5147	-0.274481822	4.86E-10	-0.236582159	9.45E-08	1.16E-07	1.69E-09	0.037899663
CROCCL2	57.7775	77.9377	0.175551521	8.34E-05	0.21344898	1.57E-06	1.43E-06	5.25E-09	0.037897459
RAI2	561.3971	582.6636	-0.023175598	0.606250199	0.014721426	0.7433779	0.750999209	0.778414984	0.037897025
ITGB3	90.50905	78.0045	-0.084106868	0.060980644	-0.046224439	0.303733792	0.298972888	0.301201364	0.037882429
TRIM23	351.81255	345.7902	-0.003364801	0.94035434	0.034509245	0.442711065	0.46309092	0.991141162	0.037874046
SNORD115.7	0	0	0.004340747	0.923101864	0.042203118	0.347779857	0.372652413	0.336453579	0.037862371
MTUS1	1904.39035	1718.323	-0.16385344	0.000243986	-0.126011314	0.004902344	0.003819364	0.005923406	0.037842126
TEPP	1.46135	0.9935	-0.10271654	0.022009413	-0.064889469	0.148600272	0.122951353	0.015759088	0.037827072
ZNF554	129.3211	133.7292	0.009785855	0.827727688	0.04761229	0.289430126	0.301763344	0.358415795	0.037826435
OR51F2	0.6088	0	-0.209336689	2.51E-06	-0.171539064	0.00012149	5.12E-05	5.28E-07	0.037797625
ZNF720	293.868	315.2681	0.146593211	0.00104705	0.184381716	3.54E-05	5.30E-05	0.000288945	0.037788505
SH3BGRL2	1761.35325	1306.7808	-0.347831084	1.40E-15	-0.31004291	1.56E-12	3.49E-13	4.52E-12	0.037788174
TPM2	10257.9572	6986.5556	-0.167395846	0.000177593	-0.129620449	0.003795966	0.001002866	0.00014686	0.037775397
ZNF665	32.27495	34.6202	0.08146738	0.069579733	0.119240645	0.007788639	0.008193937	0.020988939	0.037773264
THRA	877.6869	875.068	-0.025988446	0.563255949	0.011780131	0.793346025	0.801493999	0.822043218	0.037768576
PRRT1	47.0512	49.3495	-0.038053848	0.397260593	-0.000289208	0.99486866	0.994744501	0.539737273	0.03776464
BTC	33.8537	36.4126	0.078481467	0.080478303	0.116232103	0.009500702	0.013578771	0.046000118	0.037750637
CACNA2D4	19.28905	20.8261	-0.037968475	0.3983212	-0.000233339	0.995859916	0.995816595	0.77015582	0.037735136
NFIL3	1035.55955	986.6057	-0.052185001	0.245541023	-0.014461286	0.747757518	0.751258926	0.345937941	0.037723715
PDE4A	219.61165	208.7502	-0.02903638	0.518390315	0.008680927	0.846924071	0.85373589	0.332789399	0.037717308
SLC5A2	0.4036	0	-0.016234015	0.718080417	0.021474549	0.632940353	0.67362145	0.011755097	0.037708564
MYO15B	661.02505	794.4984	0.039849785	0.375344792	0.07755298	0.084136116	0.077271213	0.00422148	0.037703195
HHIPL1	60.1008	56.346	-0.088185148	0.049433416	-0.050490646	0.261227137	0.250013715	0.299720529	0.037694503
RBBP6	1089.7767	1197.1638	0.151631091	0.000695098	0.189310388	2.15E-05	2.26E-05	2.83E-05	0.037679297
FBXO27	131.24395	101.026	-0.112715093	0.011919997	-0.075036472	0.094727697	0.104681951	0.003359049	0.037678621
CYorf15A	603.21205	539.6937	-0.099734159	0.026190825	-0.062068994	0.16709976	0.177407744	0.044938861	0.037665165
SFTA1P	0	0	-0.047244351	0.293177412	-0.009585327	0.831204284	0.829364606	0.71782345	0.037659024
POLE	773.5379	812.8319	0.086567696	0.053773206	0.124218208	0.005553655	0.007387948	0.030966889	0.037650512
TIPIN	62.8476	67.0533	0.049944442	0.266427934	0.087593334	0.050986053	0.065975371	0.227772077	0.037648892
TEDDM1	0.93555	1.1932	0.079480666	0.076686889	0.117125545	0.008960324	0.011793381	0.013284321	0.03764488
DIMT1L	450.1524	429.7109	-0.129682723	0.003779042	-0.092047973	0.040241577	0.041152986	0.028214077	0.037634749
RAB9BP1	0	0	-0.018802985	0.675825934	0.018826053	0.675450851	0.685696165	0.722875837	0.037629038
FBXL12	303.2926	330.0343	0.153647763	0.000587867	0.191273092	1.76E-05	2.18E-05	1.06E-05	0.037625328
UTY	444.56695	457.4053	-0.030913094	0.491711005	0.006702483	0.881516374	0.883906166	0.979499951	0.037615578
SRPX	161.6258	95.7891	-0.197161647	9.52E-06	-0.159558082	0.000355547	0.000279055	1.16E-08	0.037603565
INMT	518.1148	392.8697	-0.177391666	7.00E-05	-0.139805839	0.001782468	0.000942397	6.92E-05	0.037585827
SGTB	202.66785	200.5868	-0.000613037	0.989123318	0.036950879	0.411093523	0.434137444	0.993672195	0.037563916
LOC100134259	4.95365	4.9858	-0.009556827	0.831698664	0.027997083	0.533479487	0.544076513	0.874721152	0.037553911
ZNF529	295.95195	323.7438	0.185088318	3.30E-05	0.222638947	5.33E-07	2.65E-06	1.81E-06	0.037550629
SAMD7	0	0	0.004857662	0.913978067	0.042398279	0.345553014	0.363427646	0.922336599	0.037540617
CAPN6	94.08465	53.3561	-0.067721665	0.131635832	-0.030182992	0.502001996	0.531948957	8.88E-06	0.037538672
LOC100134868	5.31265	4.2751	-0.097504443	0.029748527	-0.059975346	0.181910603	0.193525894	0.026494719	0.037529097
C9orf71	0	0	-0.012105852	0.78776649	0.025419512	0.571832839	0.608683442	0.778625736	0.037525364
ZNF732	3.23995	4.2216	0.144787291	0.001208957	0.182308973	4.34E-05	0.000156233	0.000357663	0.037521682
FLJ22536	4.84665	6.0859	0.116970016	0.009052378	0.15448284	0.000548135	0.001488116	0.006789804	0.037512824
TSSK4	7.6658	8.4081	0.023431726	0.602275299	0.06093702	0.174991251	0.179625261	0.206168484	0.037505294
LOC145845	0.3731	0.3289	-0.010304963	0.818743578	0.027196055	0.545258463	0.550482964	0.958325565	0.037501018
NCRNA00174	154.01255	176.2609	0.036209791	0.420545975	0.073702346	0.100760391	0.088492677	0.013476464	0.037492555
SYCP2L	3.27305	3.4443	-0.020094727	0.654948098	0.017394518	0.69887654	0.708833456	0.783278232	0.037489246
SUPT6H	2978.85045	2888.4381	-0.167736072	0.000172199	-0.130248335	0.003628425	0.004914864	0.007814203	0.037487737
MYSM1	125.03315	130.0587	-0.015886775	0.723861849	0.021584207	0.631204827	0.630011595	0.569924082	0.037470982
SNRNP48	315.9938	339.5018	0.108081767	0.015929868	0.145551421	0.001137825	0.001528104	0.002784753	0.037469654
VCL	3311.27925	2734.7243	-0.135401369	0.002487065	-0.09794563	0.029013408	0.025247195	0.025632796	0.037455739
SLC16A5	120.359	66.4476	-0.168806768	0.000156209	-0.13136096	0.003347924	0.003339417	7.60E-07	0.037445808
PCDHGB4	59.48845	51.4846	-0.010745215	0.811142696	0.026688499	0.552788019	0.568678961	0.816618078	0.037433714
PLIN4	443.10095	315.3924	-0.196476351	1.02E-05	-0.159052778	0.000371422	0.00017354	1.60E-05	0.037423573
ABAT	2326.8572	1526.0754	-0.320368845	2.52E-13	-0.282951009	1.33E-10	1.74E-11	1.01E-11	0.037417837
NOSTRIN	180.20165	167.3621	-0.032887482	0.464456259	0.004514442	0.920034879	0.923324168	0.093874494	0.037401924
ADAMTS5	85.2045	81.1559	-0.066536502	0.138543148	-0.029139695	0.516902439	0.517266172	0.358747938	0.037396807
SAA3P	0	0	-0.07787355	0.082858346	-0.040478533	0.36785162	0.350181211	0.24749423	0.037395016
GUCA1C	0	0	-0.072024844	0.108774491	-0.034633189	0.441073405	0.363177306	0.630014628	0.037391655
MAP3K7	525.5047	531.0345	-0.013007916	0.772371733	0.024370712	0.587804142	0.585186462	0.637576336	0.037378628
PMS2L2	49.8891	55.73	0.127914815	0.004287047	0.165289658	0.000214672	0.000534739	0.001449059	0.037374843
KLF14	1.07745	0.5612	-0.145155921	0.001174145	-0.107785253	0.016222698	0.017981069	0.000136508	0.037370668
NUMA1	17667.1256	18118.5865	0.072663125	0.105667866	0.110016936	0.014130076	0.017117802	0.08230211	0.03735381
HNRNPH3	1952.5545	2250.6245	0.261013818	3.48E-09	0.298367391	1.12E-11	8.86E-11	6.19E-11	0.037353572
C4orf29	91.61195	95.0119	0.033207424	0.46012002	0.070557484	0.11618946	0.113297156	0.261032305	0.03735006
SRF	1822.8813	1657.4661	-0.169088215	0.000152244	-0.131738694	0.003257267	0.002921463	0.000944647	0.037349521
CD99L2	1029.17115	976.4058	-0.145909045	0.001105877	-0.108581295	0.015447018	0.016113549	0.011470607	0.03732775
PDE8B	487.25935	441.6857	-0.059914668	0.182353877	-0.022587973	0.615413599	0.619541073	0.398228097	0.037326696
TTLL3	440.9597	581.4087	0.147061894	0.001008433	0.184382943	3.54E-05	2.94E-05	2.42E-07	0.037321049
RNASE8	0	0	-0.036763689	0.413469155	0.000554355	0.99016442	0.990235141	0.940735669	0.037318043
TSKS	0.82675	0.6958	-0.079040705	0.078338021	-0.041734043	0.353169238	0.308712453	0.651596615	0.037306662
C1orf146	0	0	0.041673949	0.35386346	0.078971901	0.078598824	0.106493738	0.166779888	0.037297952
MAPK8IP3	781.80625	1091.8206	0.210483697	2.20E-06	0.247775371	2.18E-08	7.56E-08	1.81E-09	0.037291674
LOC255025	0	0	-0.029123084	0.517141505	0.008162068	0.855970516	0.856588391	0.725949753	0.037285152
MBTPS1	3275.01775	2798.4823	-0.288005563	6.00E-11	-0.250728329	1.46E-08	1.61E-08	4.06E-08	0.037277234
HINT3	1419.88275	1360.547	-0.101233333	0.024010385	-0.063963641	0.154492515	0.166407462	0.102112205	0.037269691
LRIG2	165.7335	179.2967	0.04305123	0.33816872	0.080318582	0.073620539	0.069821819	0.062894888	0.037267351
LY6G5B	22.79305	34.7593	0.241245588	5.17E-08	0.278507197	2.64E-10	3.15E-09	2.12E-10	0.037261609
SH3GL3	2.77355	2.2517	0.01431494	0.750224911	0.051574966	0.251110987	0.278911526	0.414985136	0.037260025
GHSR	0	0	-0.06457805	0.150562832	-0.027321448	0.543406122	0.471247849	0.136860195	0.037256602
PPP1R3E	102.99595	126.6697	0.124833017	0.005322053	0.162056781	0.000285932	0.000319249	4.02E-05	0.037223764
MSX2P1	1.1296	1.3527	0.040756723	0.364566117	0.07796479	0.082497547	0.09013363	0.072354648	0.037208067
GAST	0	0	-0.02014501	0.654140676	0.017059101	0.704407917	0.732646368	0.500738298	0.037204112
FAM55B	1.5858	1.2701	-0.052963422	0.238559839	-0.01577687	0.725695039	0.707660562	0.796502066	0.037186552
ST8SIA1	118.23265	100.1556	-0.00829057	0.85372824	0.028894753	0.520433532	0.543124574	0.404278673	0.037185323
IFNA7	0	0	-0.075593852	0.092294359	-0.038411953	0.392830297	0.329854507	0.248619005	0.037181899
KCNAB1	181.5633	130.8052	-0.154412269	0.000551393	-0.117234533	0.008896314	0.006737799	5.69E-05	0.037177736
CACNB4	91.1173	73.7255	-0.083569756	0.062655482	-0.046401081	0.301887693	0.349992819	7.97E-05	0.037168675
SMURF2	545.231	539.253	0.011744814	0.793951622	0.048909351	0.276477565	0.264773848	0.459044855	0.037164536
LOC100132215	13.4211	16.1211	-0.035419425	0.430765848	0.001742787	0.969085707	0.968262282	0.061736724	0.037162212
NCRNA00087	59.4084	49.5133	-0.059499624	0.185407368	-0.022357523	0.619023712	0.636285938	0.031614602	0.037142102
FAM107B	1470.44085	1466.3232	0.0362706	0.419765616	0.07340848	0.102129379	0.132284435	0.671926621	0.03713788
BMPER	33.18415	20.8573	-0.139899544	0.001769698	-0.102774807	0.021933852	0.020694142	2.18E-06	0.037124738
C4orf21	45.94435	61.1903	0.213721573	1.52E-06	0.250829612	1.44E-08	2.16E-07	6.73E-10	0.037108039
PCBD2	292.4205	303.7381	0.041818911	0.352190267	0.078916332	0.078809973	0.094739901	0.209604274	0.037097421
ODZ2	69.50835	52.7704	-0.088272843	0.049206747	-0.051181075	0.254753794	0.272793559	0.015979631	0.037091768
LRCH1	543.8136	549.2426	0.040577466	0.366681096	0.077636919	0.083800016	0.085595023	0.162672342	0.037059453
GPD1L	1783.22175	1771.1978	-0.052865676	0.239428717	-0.015812212	0.725105372	0.734381208	0.271953068	0.037053464
DDX55	404.15265	450.4114	0.212868134	1.68E-06	0.249904008	1.63E-08	1.30E-07	1.35E-07	0.037035874
TRPC4	79.97875	58.8301	-0.163748422	0.000246271	-0.1267306	0.004661046	0.005067392	0.00052006	0.037017822
CAST	4437.39885	4298.2726	-0.076823745	0.08710206	-0.039806417	0.375865078	0.376610088	0.221116164	0.037017328
OR4F15	0	0	-0.030416242	0.498701975	0.006587195	0.883539769	0.886342312	0.837417327	0.037003437
PCF11	1311.38505	1502.7002	0.214131975	1.45E-06	0.251124088	1.38E-08	6.95E-08	1.11E-06	0.036992113
KSR1	144.8249	161.7757	0.030780114	0.493576953	0.067771282	0.131352568	0.135952619	0.122903246	0.036991168
KC6	0.54875	0.4921	0.023922194	0.594696478	0.060911036	0.175175595	0.191128665	0.893144644	0.036988842
TMLHE	39.52885	31.6983	-0.175516112	8.37E-05	-0.13852941	0.00196504	0.001328419	0.003491797	0.036986702
NRBP2	799.24485	1163.3528	0.248938943	1.86E-08	0.2859144	8.36E-11	4.08E-10	6.98E-13	0.036975457
PKN2	995.78725	984.2689	-0.026593415	0.554204205	0.010373762	0.817554634	0.815764886	0.737387709	0.036967177
ZNF835	12.6433	12.9601	0.016617307	0.711717379	0.053571542	0.233204021	0.255140247	0.939310981	0.036954235
RGN	99.3471	75.1395	-0.121114509	0.006867029	-0.084167272	0.060794626	0.062078539	0.004158545	0.036947237
ACVR1B	1374.3282	1294.0884	-0.068240565	0.128696677	-0.031330718	0.485875647	0.484649783	0.125386782	0.036909847
FLJ43390	0.44355	0.6192	-0.008993063	0.841491502	0.027902976	0.534856646	0.488958453	0.015787036	0.036896039
ZNF527	124.69035	124.2531	-0.033761932	0.452658424	0.003122414	0.94464383	0.946503643	0.556645249	0.036884347
OR2M7	0	0	-0.056313311	0.210113237	-0.01943753	0.665537763	0.651200223	0.577413731	0.036875781
LRIT1	0	0	-0.062116311	0.166775797	-0.025244217	0.574487898	0.564329692	0.589021235	0.036872094
GPRC5D	11.9092	9.7834	-0.190588419	1.89E-05	-0.153736478	0.000583522	0.000242013	0.012471188	0.03685194
DDX26B	75.6472	103.8895	0.188709443	2.29E-05	0.225558864	3.75E-07	3.72E-06	4.22E-06	0.03684942
FAM66C	28.6206	29.4627	0.09635138	0.031745606	0.133186449	0.002930082	0.006315513	0.122058451	0.036835069
OR10A4	0	0	-0.02663364	0.553604884	0.010176819	0.820959188	0.824686335	0.923923156	0.036810458
CDC42EP4	1450.79855	1142.5287	-0.289294839	4.89E-11	-0.252530726	1.14E-08	1.24E-08	5.57E-11	0.036764113
LOC388152	718.6971	769.2308	-0.005947347	0.894783012	0.030816765	0.493062303	0.479546628	0.165944221	0.036764112
ZNF846	90.2132	92.8342	-0.005826798	0.896903697	0.030932917	0.491433186	0.505079665	0.607532148	0.036759715
ZC3H6	342.29065	344.4217	0.017382052	0.699081839	0.054127847	0.228379504	0.227270605	0.238842826	0.036745795
SLITRK6	94.225	76.8958	-0.068478539	0.127365866	-0.031737445	0.480228631	0.499671415	0.055718758	0.036741094
TSC22D3	5277.60415	4572.4098	-0.120151117	0.007327878	-0.08341097	0.063157815	0.063211133	0.013814887	0.036740148
ZNF532	2416.93905	2027.1817	-0.116172008	0.009538068	-0.079435842	0.076853801	0.095640114	0.001324077	0.036736166
PKD1L1	5.18945	5.4523	0.059356769	0.186467035	0.096077518	0.032236427	0.062995106	0.382304003	0.036720749
ALKBH8	163.9636	158.0922	-0.111747162	0.01267495	-0.075077479	0.094546947	0.105406468	0.044131478	0.036669683
SCARA3	575.60485	562.6374	-0.107383232	0.01662725	-0.070715409	0.11537289	0.117967995	0.033416465	0.036667823
OLFML3	706.0533	592.497	-0.106254268	0.017810911	-0.069587861	0.121302641	0.129983379	0.003015794	0.036666407
ZNF343	254.4361	267.4372	0.143960071	0.001290563	0.180620036	5.12E-05	8.02E-05	0.000196097	0.036659964
LOC729609	0	0	0.051152938	0.255015406	0.087808204	0.050417693	0.057244743	0.037304302	0.036655266
SH3RF3	236.73025	252.2052	-0.008545125	0.849289923	0.028094904	0.532049889	0.534590486	0.589902086	0.036640029
C4orf49	11.0135	10.8218	-0.028908286	0.520238123	0.00772558	0.863595489	0.865916833	0.452910286	0.036633866
DDX51	519.59055	532.8362	-0.045175627	0.314848718	-0.008543525	0.849317818	0.845391742	0.768216231	0.036632103
C22orf39	740.83255	726.5582	-0.137672471	0.002097047	-0.10107932	0.024226906	0.024278957	0.065265124	0.036593151
LCAT	75.32005	69.2853	-0.097966677	0.028978731	-0.061375834	0.171899798	0.15604927	0.424227483	0.036590843
HS6ST2	49.91695	32.3194	-0.094493008	0.035205278	-0.057908104	0.197465835	0.208337406	0.00039062	0.036584904
C16orf70	1051.55305	822.9608	-0.287382325	6.63E-11	-0.250797472	1.45E-08	3.65E-08	2.90E-09	0.036584853
ZBTB4	2967.64165	2645.3438	-0.205410625	3.89E-06	-0.168837587	0.00015577	0.000217954	9.38E-05	0.036573037
KCNH8	58.8393	37.2802	-0.057991901	0.196816997	-0.021420889	0.633790343	0.622382326	0.11148467	0.036571012
COL6A1	2999.24195	3572.0317	0.05446431	0.225496178	0.091031122	0.042508704	0.050837689	0.125386782	0.036566812
ZNF187	275.1232	290.2077	0.058970978	0.189351013	0.095534556	0.033228723	0.035896784	0.020760752	0.036563578
DHX16	776.54895	847.1862	0.189698602	2.07E-05	0.226251973	3.44E-07	3.68E-07	2.42E-07	0.036553371
FXYD1	121.6896	92.98	-0.170329002	0.000135861	-0.133782093	0.002804378	0.000674214	0.000341142	0.03654691
AKR7A3	12.48335	10.7672	-0.075568164	0.092405393	-0.039023902	0.385329012	0.301604562	0.175045486	0.036544262
PI4KAP2	97.5646	130.0515	0.136049334	0.002369537	0.172576768	0.000110317	0.000144758	4.78E-05	0.036527434
CHST4	0.89835	0.8569	-0.025183147	0.57541425	0.011338671	0.800924942	0.797365249	0.866527994	0.036521818
RAB28	267.1419	294.2516	0.18266753	4.19E-05	0.219180915	8.05E-07	8.44E-06	2.00E-06	0.036513385
SCIN	306.96475	170.3881	-0.154188283	0.000561855	-0.117682197	0.008637647	0.008505464	9.69E-07	0.036506086
PPP1R14A	115.5274	109.1286	-0.105881763	0.018217294	-0.069384722	0.122395774	0.087210104	0.947642853	0.036497041
TNNI3K	6.79195	7.1555	0.014121296	0.753493684	0.050613237	0.260069541	0.292160691	0.9476427	0.036491941
ANKRD37	601.54375	503.697	-0.141789921	0.001529334	-0.105300035	0.018868122	0.013687727	0.010474791	0.036489886
TIGD1	97.6799	134.1278	0.247369101	2.30E-08	0.283853916	1.15E-10	3.71E-10	3.05E-13	0.036484815
TMEM161B	297.3564	288.3589	-0.005016262	0.911180908	0.031438917	0.484369908	0.48537893	0.836386054	0.036455179
SEBOX	0	0	-0.070430748	0.116848032	-0.033988615	0.449627857	0.421717906	0.890902342	0.036442133
INPP5E	249.00205	314.9665	0.346001207	2.01E-15	0.382423141	9.37E-19	5.99E-16	1.99E-17	0.036421933
EFHC1	257.91305	292.3552	0.057044231	0.204245992	0.09346453	0.037254325	0.039180198	0.007095007	0.0364203
SYT2	11.3143	12.7452	-0.019023966	0.672236089	0.017396156	0.698849565	0.689725449	0.24227519	0.036420123
PLDN	1882.55255	1769.3178	-0.100454287	0.025123029	-0.064054508	0.153906497	0.157765807	0.041655099	0.036399779
RNF219	205.12935	206.297	-0.013496713	0.764066581	0.022902274	0.610504841	0.613424068	0.658558099	0.036398987
ITPR3	1383.7456	1161.1072	-0.140163776	0.001734138	-0.103789308	0.020653819	0.01737262	0.029091677	0.036374468
PDE6B	37.94915	28.5274	-0.127867895	0.004301334	-0.091524218	0.041396216	0.045627793	0.000621654	0.036343678
STXBP6	254.52085	182.1375	-0.207523345	3.08E-06	-0.171182544	0.000125569	0.000140487	2.35E-07	0.036340801
PABPC4L	64.5914	56.5568	-0.094288483	0.035604938	-0.057952572	0.197121328	0.198584824	0.119174989	0.036335911
TSPYL5	918.761	801.3868	-0.156568476	0.000459534	-0.120233649	0.007287342	0.009310285	0.000227307	0.036334827
SETD8	1532.64505	1405.6409	-0.197127556	9.55E-06	-0.160800071	0.000319177	0.00039029	0.000717902	0.036327485
TAGLN	27724.43135	20295.0751	-0.13604586	0.002370153	-0.099743353	0.02617695	0.017415084	0.002843156	0.036302507
TACR2	44.438	28.0954	-0.163380239	0.000254437	-0.127080434	0.004547608	0.003227244	9.76E-08	0.036299804
C12orf71	0.29695	0.4181	0.057641004	0.199544415	0.093934684	0.036305404	0.037064107	0.011606528	0.03629368
BHMT2	82.4738	70.034	-0.105830037	0.01827436	-0.06954545	0.121530232	0.126040126	0.013286386	0.036284587
C7orf29	131.92845	157.0513	0.201697256	5.85E-06	0.237980561	7.90E-08	5.30E-07	4.91E-06	0.036283305
OVGP1	164.79495	112.6126	-0.225083995	3.97E-07	-0.188803919	2.27E-05	1.33E-05	2.02E-07	0.036280076
LPA	5.74485	4.4115	-0.091716898	0.040968233	-0.055454974	0.217157395	0.203284042	0.032549809	0.036261924
ZNF700	248.04095	273.3668	0.186473462	2.87E-05	0.222730817	5.27E-07	2.28E-06	4.99E-07	0.036257354
CAP2	346.48655	287.9233	-0.156793958	0.000450798	-0.120537109	0.007140013	0.004625277	0.003352193	0.036256849
PIP5K1C	1576.74455	1520.4732	-0.135692867	0.00243355	-0.099442196	0.026634758	0.021656069	0.044131478	0.036250671
DNMBP	1043.65335	945.2431	-0.175068174	8.73E-05	-0.138825056	0.001921292	0.002055565	0.001312432	0.036243119
PPP1R3C	183.98115	162.8545	-0.1593194	0.000362965	-0.123136981	0.005983043	0.003866856	0.006560546	0.036182418
SF1	5174.9843	5249.4329	0.011694697	0.794811239	0.047876188	0.286762337	0.297311613	0.301201364	0.036181491
LOC285593	1.7745	1.9621	-0.067182507	0.134744398	-0.031008329	0.490377024	0.410992464	0.081726065	0.036174178
HDGFL1	0	0	0.034772607	0.439235423	0.070944509	0.114196308	0.14367265	0.291332031	0.036171903
SLC46A3	171.5821	151.687	-0.110645841	0.01358499	-0.074476189	0.097225096	0.092857323	0.094498252	0.036169652
USP34	2443.83635	2388.735	-0.066887796	0.13646733	-0.030748447	0.494021857	0.479594847	0.500639117	0.03613935
CEND1	23.02815	14.4231	-0.159834711	0.000347127	-0.123721015	0.005747538	0.002059613	5.91E-06	0.036113696
PPP3CC	311.4888	299.9099	-0.057178131	0.203184153	-0.021087497	0.639082182	0.648535578	0.340125169	0.036090634
FOXI3	0	0	0.070453329	0.116730479	0.106541143	0.017503365	0.040466601	0.948816749	0.036087814
PMS2L3	44.7963	62.3701	0.28692457	7.13E-11	0.32300984	1.56E-13	1.35E-12	6.54E-13	0.03608527
SETD3	1903.9337	1861.9165	-0.03951051	0.379426905	-0.003429101	0.939216715	0.942424034	0.154063167	0.036081408
FLJ42627	33.94515	35.3736	0.024115088	0.591727782	0.060192211	0.180332833	0.187203583	0.228506724	0.036077123
CEP135	91.19765	107.5862	0.178053297	6.57E-05	0.214121578	1.45E-06	2.49E-06	4.39E-06	0.036068281
NR4A1	7307.42035	5649.4253	-0.15179129	0.000685959	-0.115731553	0.009815947	0.008951173	0.000187408	0.036059737
C19orf29	540.6025	536.67	0.008517635	0.849769003	0.044571745	0.32136785	0.321274957	0.453483439	0.03605411
ZNF211	210.1774	225.3592	0.178051027	6.57E-05	0.21407439	1.46E-06	5.33E-06	3.69E-05	0.036023363
ID4	301.10145	292.3077	-0.045865693	0.307506037	-0.009842736	0.826742138	0.832117602	0.23481942	0.036022957
ANKRD26	136.34975	142.5733	0.030377755	0.499245701	0.066394323	0.139390156	0.149994541	0.455205308	0.036016568
RGS12	731.13405	674.9295	-0.121825433	0.006543781	-0.085810148	0.055912291	0.049398978	0.101448582	0.036015285
FAIM2	247.57495	171.3748	-0.19067685	1.87E-05	-0.154666187	0.000539752	0.000369655	1.30E-06	0.036010663
KRT14	428.2906	251.9221	-0.201552068	5.94E-06	-0.165547712	0.000209768	2.97E-05	4.57E-06	0.036004356
TDP2	1430.56175	1188.588	-0.241678515	4.89E-08	-0.205678063	3.78E-06	4.55E-06	4.92E-08	0.036000453
C11orf90	0.9606	1.3598	0.069816795	0.120079837	0.105815092	0.018290877	0.022858891	0.013426751	0.035998297
PAN2	628.933	671.4373	0.075142849	0.094259373	0.111136045	0.01317305	0.01489796	0.022837464	0.035993196
SCYL3	353.95005	357.3983	0.028510601	0.525996342	0.064491463	0.151111986	0.15965794	0.370833741	0.035980862
C14orf145	57.5697	63.3966	0.178643797	6.21E-05	0.214621352	1.37E-06	3.08E-06	2.94E-05	0.035977555
QDPR	1343.4145	1106.383	-0.247678092	2.20E-08	-0.211701649	1.92E-06	1.33E-06	1.40E-08	0.035976443
MARVELD1	605.3433	638.9336	0.009688784	0.829410212	0.045657285	0.309711605	0.321169418	0.502658818	0.035968501
PILRB	1124.6033	1453.0681	0.175400194	8.46E-05	0.211338295	2.00E-06	3.21E-06	1.16E-06	0.035938101
PFKP	1351.2901	1384.4209	0.047047805	0.295192383	0.082981294	0.064533787	0.0890147	0.346262718	0.035933489
LOC678655	366.77485	415.4383	0.088658164	0.048221063	0.124584717	0.005414521	0.007457091	0.012936369	0.035926553
ZNF69	100.6632	84.5753	-0.176099351	7.92E-05	-0.140173121	0.001732892	0.001693383	0.000424867	0.03592623
WDR85	402.56095	473.2577	0.115087021	0.010235541	0.151001184	0.000732139	0.000926832	5.20E-06	0.035914163
GANC	209.98955	200	-0.046596135	0.299857836	-0.010686566	0.812154266	0.815480993	0.622699886	0.03590957
PPP1R12C	1505.71485	1558.7606	-0.034801244	0.438858439	0.001100753	0.98047146	0.979649508	0.286324994	0.035901996
KIF13A	1207.22205	1098.3607	-0.087086073	0.052349072	-0.0512039	0.254541708	0.250436128	0.136547452	0.035882173
RNF217	45.194	49.0826	0.038853565	0.387408193	0.074735285	0.096063759	0.096472307	0.095125328	0.03588172
EPC2	587.09415	602.6365	0.011558077	0.797155836	0.047415774	0.291427533	0.285326867	0.190675358	0.035857697
C11orf61	144.23005	190.7339	0.240218331	5.91E-08	0.276065944	3.82E-10	2.56E-09	2.57E-11	0.035847613
C8orf85	4.49555	4.2845	0.04282096	0.34076126	0.078663249	0.079777463	0.110811825	0.964322507	0.035842289
MAP3K12	95.9735	114.639	0.157194512	0.00043566	0.193024367	1.47E-05	3.15E-05	1.21E-05	0.035829855
BNC2	136.9824	116.7707	-0.030211518	0.50159779	0.005618222	0.900574683	0.905422934	0.282045689	0.03582974
EPN2	1238.9127	1289.3817	0.048841276	0.277147408	0.084666994	0.059273604	0.076921415	0.271676292	0.035825718
ZC3H18	809.82525	775.0809	-0.048353353	0.281980752	-0.012529898	0.78051896	0.781843076	0.384208273	0.035823455
GSTT2	360.94725	184.9802	-0.117651165	0.008655359	-0.081831126	0.068338794	0.073211613	0.00076752	0.035820039
LOC389791	1.69845	3.3076	0.160433686	0.000329528	0.196249318	1.05E-05	1.56E-05	6.65E-09	0.035815632
DPRX	0	0	-0.046041228	0.305656422	-0.010229596	0.820046487	0.81051332	0.317085966	0.035811632
SLC5A8	12.3588	2.7149	-0.26464265	2.07E-09	-0.22883454	2.51E-07	7.27E-09	7.61E-16	0.03580811
NUDT12	574.5726	446.1352	-0.231296101	1.85E-07	-0.195492998	1.14E-05	1.58E-05	1.15E-06	0.035803103
C15orf41	94.6503	89.266	-0.122238129	0.006362456	-0.086444676	0.054115872	0.046670747	0.050272103	0.035793453
PHF19	332.831	367.7949	0.064705872	0.149754923	0.100485633	0.025077415	0.025554404	0.014387176	0.035779761
NBPF6	0	0	0.073079439	0.103679696	0.108852097	0.015190663	0.039673065	0.005121832	0.035772658
LUC7L2	2104.8184	2481.467	0.325985255	9.08E-14	0.361752267	8.21E-17	4.20E-15	4.29E-15	0.035767012
UNC5D	130.8514	62.1783	-0.159391251	0.000360717	-0.123635979	0.005781301	0.007885853	1.59E-06	0.035755272
CDH9	0	0	-0.030194269	0.501842183	0.005560833	0.901585111	0.900252085	0.646065928	0.035755102
GGA3	634.15355	655.1127	0.069773776	0.12030888	0.105525533	0.018613471	0.03045195	0.058536686	0.035751757
EHD2	1370.28885	1242.9952	-0.096334149	0.031776297	-0.060585164	0.177499817	0.171367641	0.126328129	0.035748986
FAM21B	886.3866	839.1198	-0.119137592	0.007842387	-0.083390316	0.063223399	0.060306692	0.082750681	0.035747277
ZNF600	128.3326	137.6471	0.06849496	0.12727443	0.104240187	0.020106096	0.024609898	0.034485022	0.035745228
SHISA9	57.25545	31.1796	-0.123090727	0.006002059	-0.087346687	0.05164505	0.043877525	0.001043233	0.03574404
CCT6P1	79.2301	96.3271	0.201426534	6.02E-06	0.237159866	8.78E-08	2.49E-07	2.74E-07	0.035733333
HTR1B	0.58415	0.5741	0.01000125	0.823997088	0.045734482	0.308893423	0.335120337	0.636624749	0.035733232
PXDNL	1.38895	1.4379	0.036758908	0.413529933	0.072487046	0.106517783	0.163330324	0.513316521	0.035728137
SGSH	1824.7047	1597.5336	-0.246748668	2.50E-08	-0.211026167	2.07E-06	1.91E-06	1.16E-06	0.0357225
ANO6	959.1214	892.2441	-0.084271777	0.060473902	-0.048575847	0.27976971	0.284731335	0.150249955	0.03569593
SYNPO2	6665.2797	4485.2362	-0.167497893	0.000175959	-0.131813711	0.003239531	0.002965046	0.000182277	0.035684182
TP53INP2	1544.6771	1514.0485	-0.144680031	0.001219263	-0.109000389	0.015051872	0.013733204	0.028534713	0.035679642
DFNB59	12.69085	14.6189	-0.019244294	0.668664255	0.016431513	0.714799284	0.701335699	0.046871298	0.035675807
CDH12	2.65695	3.1517	-0.032051002	0.475899658	0.003614359	0.935939752	0.932246795	0.270570112	0.035665361
EXOG	148.38065	154.0666	-0.013358456	0.766413006	0.022302723	0.619883531	0.627008862	0.459237319	0.035661179
ALDH1A2	364.304	223.0942	-0.252377439	1.16E-08	-0.216717286	1.08E-06	5.67E-07	1.57E-08	0.035660153
F11R	3045.902	2895.2092	-0.090411167	0.043943079	-0.054756259	0.223015389	0.229323457	0.072922568	0.035654908
ZNF276	549.05415	575.2002	-0.023077101	0.607781912	0.012571398	0.779810671	0.777639304	0.412551728	0.035648499
AKR7L	8.5823	10.4644	-0.017589325	0.695671259	0.01805502	0.688030875	0.653003885	0.004785207	0.035644345
YLPM1	1808.56325	1761.8523	-0.03346637	0.456627068	0.002173332	0.961453864	0.961530853	0.584223497	0.035639702
MBIP	308.2207	333.4559	0.105584545	0.018547327	0.141221801	0.001598216	0.004557029	0.002866829	0.035637256
C14orf138	106.84245	114.825	0.116465573	0.009356767	0.152101728	0.000668564	0.00069389	0.000198079	0.035636155
MPDZ	928.11225	879.4512	-0.037871783	0.399524479	-0.002238123	0.960305658	0.959819198	0.707919653	0.03563366
IRS1	927.9506	863.8053	-0.071072332	0.113543959	-0.035460353	0.430233125	0.438798277	0.171043665	0.035611979
GPR6	0	0	0.076553141	0.088223833	0.112158464	0.01234914	0.021856545	0.007558366	0.035605323
EPS15L1	685.5324	733.0174	0.213318176	1.59E-06	0.248914242	1.87E-08	2.58E-07	2.83E-08	0.035596066
C16orf73	0	0.3033	-0.060944991	0.174934724	-0.025369157	0.572594942	0.526496885	0.628757088	0.035575835
CDH22	31.34865	20.8127	-0.075347397	0.093364056	-0.0397737	0.376257872	0.371511128	0.02341186	0.035573697
KIF13B	2634.61005	2088.4782	-0.227496097	2.96E-07	-0.19193265	1.65E-05	1.83E-05	2.55E-07	0.035563448
LGALS14	0	0	0.055473077	0.217007103	0.091024582	0.042523628	0.057032868	0.029924929	0.035551505
KIAA0907	706.70165	978.9414	0.318892794	3.28E-13	0.354437992	3.71E-16	8.04E-15	1.03E-15	0.035545197
MYADM	2602.15755	2593.9158	-0.065014758	0.147816215	-0.029474781	0.512091946	0.5273826	0.229365954	0.035539977
MUTYH	177.7293	178.6431	-0.056976494	0.204784677	-0.021442922	0.633441273	0.631427954	0.931490271	0.035533572
PCDHB17	3.75385	5.1301	0.145630316	0.001130704	0.18114453	4.87E-05	0.000212097	0.000281564	0.035514214
OR52B4	0	0	-0.052015156	0.247083049	-0.016524159	0.71326191	0.711280151	0.538376428	0.035490997
KIR3DL2	0.9468	0.7725	-0.109650212	0.014456727	-0.074166585	0.098627468	0.09550116	0.062372115	0.035483627
C17orf47	2.5923	3.4662	0.167983851	0.000168368	0.203465039	4.82E-06	1.21E-05	4.22E-05	0.035481188
TOX	68.7849	71.0172	0.03830005	0.394211481	0.073775568	0.100421565	0.113802545	0.545204064	0.035475518
HIC2	108.0506	115.8465	0.105008758	0.019201549	0.140478917	0.001692584	0.002494639	0.013863841	0.035470159
REEP1	146.2465	131.6153	-0.023043319	0.608307641	0.012413027	0.782514581	0.79962009	0.148281497	0.035456346
PCDHGA6	45.8063	55.5328	0.117307104	0.008853919	0.152762361	0.000632901	0.001096543	0.003274234	0.035455257
OR2H2	0.26375	0.3499	0.007180763	0.873130569	0.042632291	0.342894857	0.328933683	0.231762428	0.035451527
DDX19A	688.62795	655.8273	-0.107943783	0.016065557	-0.072494243	0.106482934	0.118998816	0.1204583	0.035449539
MAML3	921.9441	822.2611	-0.125477321	0.005088708	-0.090047572	0.044803118	0.043909581	0.016832485	0.035429749
SEPSECS	292.3167	281.1132	-0.120429227	0.007192081	-0.084999954	0.058277745	0.058684314	0.061825183	0.035429273
CDK5RAP2	1242.4578	1265.7767	0.037516679	0.403962234	0.072941598	0.104334667	0.108092531	0.206396319	0.03542492
RHOXF1	0.6409	0.9906	-0.004640083	0.917817137	0.03078412	0.493520682	0.478579675	0.030839899	0.035424203
EPHA5	71.7345	29.2023	-0.248277975	2.03E-08	-0.212865811	1.68E-06	4.64E-07	8.42E-10	0.035412165
TYW3	626.10605	567.7098	-0.19852062	8.23E-06	-0.163131961	0.000260087	0.000322879	1.87E-05	0.035388659
RNU6ATAC	0	0	-0.053468137	0.234108677	-0.018084151	0.687553989	0.663357965	0.631703349	0.035383986
SLC12A4	969.4245	868.4688	-0.123568777	0.005808109	-0.088189336	0.049422573	0.052588659	0.03352203	0.035379441
STX7	891.5226	900.5154	-0.005161248	0.908624813	0.030207505	0.501654654	0.512169552	0.69944343	0.035368752
PLCL1	172.0976	122.825	-0.157218613	0.000434765	-0.121856837	0.006529822	0.007258082	7.76E-05	0.035361775
C22orf42	1.3807	0.4475	-0.129454449	0.003841416	-0.094097914	0.035980792	0.017466429	1.09E-05	0.035356535
PLCB4	673.6379	609.9336	-0.003605602	0.936094625	0.031727953	0.480360006	0.535115075	0.051248464	0.035333555
PARP6	479.9005	374.3048	-0.120332521	0.007239044	-0.085026881	0.058197818	0.063906882	0.012348963	0.03530564
CEACAM18	0	0	-0.072927174	0.104403394	-0.037622241	0.402639948	0.318141308	0.404393781	0.035304933
KRTAP19.7	0	0	-0.072927174	0.104403394	-0.037622241	0.402639948	0.318141308	0.404393781	0.035304933
KRTAP23.1	0	0	-0.072927174	0.104403394	-0.037622241	0.402639948	0.318141308	0.404393781	0.035304933
LCE2A	0	0	-0.072927174	0.104403394	-0.037622241	0.402639948	0.318141308	0.404393781	0.035304933
OR5A2	0	0	-0.072927174	0.104403394	-0.037622241	0.402639948	0.318141308	0.404393781	0.035304933
OR5D14	0	0	-0.072927174	0.104403394	-0.037622241	0.402639948	0.318141308	0.404393781	0.035304933
OR5D18	0	0	-0.072927174	0.104403394	-0.037622241	0.402639948	0.318141308	0.404393781	0.035304933
OR6C1	0	0	-0.072927174	0.104403394	-0.037622241	0.402639948	0.318141308	0.404393781	0.035304933
OR6C74	0	0	-0.072927174	0.104403394	-0.037622241	0.402639948	0.318141308	0.404393781	0.035304933
OR8J3	0	0	-0.072927174	0.104403394	-0.037622241	0.402639948	0.318141308	0.404393781	0.035304933
TTTY8	0	0	-0.072927174	0.104403394	-0.037622241	0.402639948	0.318141308	0.404393781	0.035304933
OR4B1	0	0	-0.006275897	0.889007037	0.029022359	0.518592414	0.53760843	0.607445676	0.035298256
HPR	0.48615	0.2977	-0.115006799	0.010288864	-0.079708769	0.075842037	0.035210554	0.00716733	0.03529803
LHX4	2.28355	3.7186	0.236201993	9.93E-08	0.271481055	7.61E-10	6.48E-09	2.53E-08	0.035279063
PAK3	5.7904	4.2717	-0.183004344	4.06E-05	-0.147765654	0.000952909	0.00063169	0.00167246	0.03523869
SPZ1	0	0	-0.072749751	0.105251708	-0.037511386	0.404028596	0.319569225	0.230622308	0.035238365
CASZ1	1764.3339	1858.295	0.026439049	0.556507125	0.061671876	0.169837314	0.185941077	0.346912854	0.035232827
DNAH5	736.06365	579.0027	-0.057882112	0.197667407	-0.022649951	0.614444256	0.639774498	0.003435333	0.035232162
FRMD7	0.8275	0.8467	-0.031899821	0.477984192	0.003324034	0.941075671	0.93967292	0.631181684	0.035223855
KIAA0649	887.744	984.1287	0.237127442	8.82E-08	0.272345778	6.69E-10	1.23E-08	1.69E-07	0.035218337
CEP110	264.2162	287.0851	0.098022521	0.028886898	0.133238372	0.002918924	0.003908049	0.011224239	0.035215851
LOC100192426	1.26895	0.4475	-0.148619549	0.000889334	-0.113404864	0.011406532	0.011010118	8.90E-09	0.035214686
WISP1	23.01445	28.61	0.080343217	0.073531921	0.115537358	0.009940731	0.016294884	0.001922836	0.035194141
KRT23	146.3911	109.0747	-0.10978766	0.014333528	-0.074593629	0.096697321	0.086148095	0.017724702	0.035194032
PHF2	1488.9645	1599.4905	0.142684641	0.001426362	0.177877307	6.68E-05	0.000108098	0.002710467	0.035192666
PPIL4	581.0644	589.1325	0.056357785	0.209752794	0.091541325	0.041358065	0.043047617	0.162672342	0.03518354
WDR73	395.0669	397.2784	0.003260614	0.94219792	0.038431898	0.392584428	0.390226835	0.330261953	0.035171284
KIAA1967	2035.96165	1818.8767	-0.132721309	0.003031787	-0.097551423	0.029669495	0.032640156	0.004544781	0.035169886
ZMYM6	378.4713	389.9711	0.084366986	0.060182926	0.119529579	0.00763969	0.00774568	0.038457803	0.035162594
SERPINB11	43.29755	55.5019	0.018053367	0.688057945	0.053203998	0.23643079	0.273108296	0.375235837	0.035150631
Sep 06	870.1651	772.8614	-0.241072367	5.29E-08	-0.205935684	3.67E-06	6.64E-06	1.36E-07	0.035136683
RNF180	218.1361	190.6593	-0.197940657	8.76E-06	-0.162806453	0.000267671	0.00023097	0.000528726	0.035134205
C15orf57	408.6397	387.3625	-0.132902399	0.002991815	-0.097778243	0.029290458	0.028566355	0.035471549	0.035124157
SEMA6A	585.6953	422.3358	-0.214901562	1.33E-06	-0.179784205	5.56E-05	6.98E-05	5.79E-07	0.035117357
UPF2	945.57475	954.815	0.033713979	0.453300994	0.068816752	0.125492889	0.128694933	0.605758595	0.035102773
ZNF430	113.90035	113.0761	0.007591783	0.865935347	0.042686635	0.34227942	0.333529839	0.783772582	0.035094852
EXOSC8	234.2756	237.5105	-0.042648487	0.342711365	-0.00755846	0.866518289	0.866746965	0.929977308	0.035090027
NCS1	948.4674	882.4126	-0.112996049	0.011708438	-0.077908045	0.082721788	0.078998545	0.03863642	0.035088004
FAM40B	18.93645	16.5364	-0.068591489	0.126737967	-0.033533015	0.455730504	0.454316379	0.449289911	0.035058474
MXRA7	2248.13125	2178.7418	-0.095622359	0.033066513	-0.060564006	0.177651511	0.186705001	0.072517919	0.035058354
STAM2	1059.92975	976.9487	-0.093093299	0.038018385	-0.058047412	0.196388029	0.198624468	0.048366109	0.035045887
AOC3	1639.1234	1220.354	-0.154912799	0.000528664	-0.119870163	0.007467389	0.006733989	0.003498914	0.035042636
MSL1	1907.1417	2191.0691	0.253099013	1.05E-08	0.28813918	5.88E-11	3.58E-10	3.55E-10	0.035040167
RBM20	13.9792	14.4119	-0.025866362	0.56509119	0.009166721	0.8384723	0.849746262	0.380234139	0.035033083
LTBP3	2560.68845	3121.8073	0.107061032	0.016957827	0.142081729	0.001495024	0.00208859	0.002210848	0.035020697
CCDC69	583.8323	457.1244	-0.180139864	5.37E-05	-0.145124332	0.001177092	0.000941149	6.72E-05	0.035015532
C13orf23	853.95675	757.772	-0.108118824	0.015893599	-0.073110658	0.103531807	0.102985323	0.026657066	0.035008166
GPR157	24.6592	24.3678	0.003493111	0.938084355	0.038465595	0.392169239	0.385378102	0.259957149	0.034972485
KIF7	184.85205	232.1071	0.203533925	4.78E-06	0.238493569	7.39E-08	4.21E-07	6.03E-07	0.034959644
TTC37	1687.325	1613.5693	-0.030334708	0.499854212	0.004615661	0.918248163	0.916613448	0.641659355	0.034950369
REXO1	649.8843	669.99	0.023231872	0.605375873	0.058181196	0.195357008	0.186487235	0.148637926	0.034949324
FAM157B	1.5748	1.634	0.001564556	0.972245903	0.036513686	0.416654545	0.421969893	0.492383641	0.03494913
PLEKHA9	33.5341	29.3762	-0.146790496	0.001030632	-0.111843625	0.012597864	0.014618595	0.000999554	0.034946871
CLEC4M	0.29195	0	-0.148706946	0.000883053	-0.113773686	0.011140093	0.004670347	5.57E-05	0.03493326
NTF3	18.9432	15.0448	-0.103299557	0.021263414	-0.068373034	0.127954554	0.126584702	0.010247551	0.034926523
BBS5	207.7824	223.7569	0.057520085	0.200490625	0.092445328	0.039383864	0.046419872	0.044265185	0.034925243
NEXN	608.9296	591.0433	-0.074639572	0.096491475	-0.039721342	0.376887001	0.370702809	0.200980178	0.034918229
RGPD4	226.7771	217.7389	-0.009792394	0.827614369	0.025125127	0.576294975	0.575813619	0.997721969	0.034917521
KCNE4	64.6762	66.7656	0.024875745	0.580087746	0.059785773	0.183298161	0.20660692	0.311096846	0.034910028
LARGE	448.9997	430.1783	-0.108874055	0.015170041	-0.073968891	0.09953133	0.094190498	0.081855512	0.034905164
AKD1	124.6223	119.2308	-0.029176081	0.516378958	0.005725972	0.898677981	0.901122622	0.544150609	0.034902053
FLJ37307	4.37445	4.2735	0.012620657	0.778970193	0.047510637	0.290462189	0.309767778	0.994684626	0.034889979
KIAA1737	1470.69825	1321.608	-0.214189548	1.44E-06	-0.179299807	5.83E-05	4.62E-05	2.31E-05	0.034889741
C10orf4	354.4827	350.863	-0.090844365	0.042936584	-0.05596611	0.212942511	0.21530203	0.296479847	0.034878256
TMSB4Y	86.15165	81.6015	-0.09293716	0.038343693	-0.058060165	0.196289577	0.210300821	0.087934872	0.034876995
TUBBP5	77.6827	68.794	-0.032931276	0.463861377	0.001944704	0.965506132	0.966981897	0.209028681	0.03487598
ZSCAN5B	1.56955	1.4706	-0.007691562	0.864190284	0.027184123	0.545434898	0.553530597	0.786438533	0.034875685
RPRM	59.99035	45.7436	-0.163240697	0.000257598	-0.128370765	0.004150438	0.002579785	0.000191706	0.034869932
ADD1	5987.5047	5861.6553	-0.121619099	0.006636164	-0.086755945	0.053252347	0.060304143	0.077283931	0.034863155
DUSP1	8721.85325	8317.4724	-0.082935072	0.064683267	-0.04809109	0.284602131	0.284245289	0.148995008	0.034843982
MARK4	810.70885	899.3464	0.155964406	0.000483718	0.190800892	1.85E-05	2.43E-05	2.26E-06	0.034836486
SPG7	1392.8333	1271.514	-0.183652613	3.80E-05	-0.148831528	0.000874171	0.000629262	0.001138511	0.034821086
MAP1D	86.6105	80.5755	-0.05998704	0.181825263	-0.025167474	0.575652098	0.581698578	0.252648426	0.034819566
TAF1	807.93945	865.7293	0.096550228	0.031393242	0.131357802	0.003348692	0.00309765	0.00612142	0.034807574
MT4	0	0	0.040832572	0.363673496	0.075630598	0.092135711	0.157954333	0.343770806	0.034798026
OTX2	0	0	-0.098237763	0.028535271	-0.063446849	0.157857596	0.102431303	0.680074448	0.034790914
TMEM132C	27.55475	15.4667	-0.149502412	0.000827742	-0.114731023	0.010474057	0.008155698	2.33E-07	0.034771389
LOC284009	0.6413	0.7337	-0.002816338	0.95006269	0.031940233	0.477426501	0.477898926	0.359882177	0.034756571
PPIL2	1583.69675	1480.0724	-0.171921255	0.000117257	-0.137196873	0.002173762	0.00229439	0.000657391	0.034724381
SETDB2	339.49835	310.8696	-0.041606302	0.354645973	-0.006886894	0.878281424	0.883122589	0.177276077	0.034719408
SNORD116.28	51.29715	56.9144	0.113950209	0.011014533	0.1486473	0.000887335	0.001651464	0.005037092	0.03469709
TCF7L2	537.82575	534.4	-0.028621815	0.52438277	0.006074026	0.892555305	0.895485808	0.980006018	0.03469584
CIRBP	9836.99565	9873.5376	-0.065789088	0.143040252	-0.031101596	0.489072485	0.480840724	0.924935957	0.034687492
GJC1	198.30825	207.4288	0.01008441	0.822557813	0.044770022	0.319217757	0.327786603	0.633052516	0.034685611
MTMR9	398.7707	376.6838	-0.124815449	0.005328549	-0.090134704	0.04459574	0.042885185	0.029044909	0.034680746
CYS1	93.1451	91.924	0.004589101	0.918716958	0.039268838	0.382351204	0.385550423	0.751307938	0.034679737
ZNF70	136.35065	134.7011	-0.053138422	0.237009791	-0.018463552	0.681354357	0.67910408	0.556645249	0.03467487
RHOBTB2	472.1457	427.9697	-0.122978444	0.006048449	-0.088321834	0.049080497	0.050300898	0.02999267	0.034656611
PARM1	3379.98725	2354.0268	-0.28747835	6.53E-11	-0.252829515	1.09E-08	8.31E-09	3.22E-10	0.034648835
ANXA6	2232.742	2001.3806	-0.108756786	0.015280461	-0.074110004	0.09888549	0.094837812	0.047011971	0.034646782
FBXL7	345.49185	376.811	0.042016156	0.349921654	0.07666135	0.087773872	0.093305835	0.058706068	0.034645194
ZFP36	6341.9666	4694.4895	-0.138426464	0.001980486	-0.103784756	0.020659414	0.01797317	0.003966826	0.034641708
ANK2	147.0529	145.1922	-0.038805678	0.387993931	-0.004165951	0.926189445	0.928306224	0.58117637	0.034639728
OR5K2	0	0.2272	0.07850583	0.080384084	0.113136186	0.011604161	0.017356381	0.075404031	0.034630356
TNS4	346.648	260.7157	-0.09014709	0.044566325	-0.055524488	0.216580691	0.206598153	0.007726323	0.034622602
ATG16L2	173.67915	234.3248	0.095302405	0.033660881	0.129904753	0.003719255	0.003303358	7.11E-05	0.034602347
NLGN2	578.01445	678.1749	0.137274007	0.002161148	0.171862836	0.000117895	0.000212907	0.000104426	0.034588828
GOLGA9P	0.4598	0.5277	0.075667212	0.091977853	0.110250115	0.01392577	0.02693597	0.098113439	0.034582903
NID2	163.2615	165.9541	0.019745391	0.660568639	0.054314031	0.22678078	0.259315692	0.744097382	0.03456864
LOC100130148	0.7352	0.855	0.012007171	0.789455743	0.04657483	0.300079105	0.307884675	0.399996685	0.034567659
C6orf164	10.9092	11.5833	-0.057614636	0.199750467	-0.023058923	0.608064779	0.591079074	0.648488472	0.034555713
LSAMP	233.57615	163.3365	-0.14727702	0.000991151	-0.112724772	0.011912653	0.011952031	0.000222818	0.034552247
SLC35A1	959.5591	839.2025	-0.206722459	3.36E-06	-0.17217427	0.000114531	8.52E-05	0.000152987	0.034548189
TAS2R19	1.0486	1.3595	0.110587651	0.013634635	0.145130258	0.001176538	0.001958605	0.00226663	0.034542607
ZRSR2	192.13895	211.7541	0.042644945	0.34275149	0.077162875	0.085712447	0.07779959	0.001219905	0.034517931
NFAT5	1371.78135	1318.6376	-0.093615289	0.036947779	-0.059099875	0.188383823	0.189902816	0.097667031	0.034515414
EIF2C4	272.45155	277.8737	-0.003705535	0.934327365	0.030807216	0.493196361	0.487752103	0.433854732	0.034512751
FLG	16.85675	17.921	-0.034097955	0.448170188	0.000414294	0.992649357	0.993082288	0.66269426	0.034512248
FAM13A	747.9726	732.5138	0.034173873	0.447159657	0.068676332	0.1262679	0.155280332	0.682603785	0.034502459
GPR21	0.59835	0.9662	0.187411577	2.61E-05	0.221900071	5.83E-07	5.47E-06	2.08E-06	0.034488494
SH2D3A	349.4748	290.4519	-0.178876593	6.07E-05	-0.144408791	0.001245688	0.001401475	0.000304206	0.034467802
LOC29034	0	0	0.029477157	0.512057921	0.063933097	0.154689879	0.21906433	0.282973812	0.03445594
PCDHGB8P	1.54565	2.5641	0.144032048	0.001283266	0.178483497	6.30E-05	0.000115517	8.03E-05	0.034451449
FZD10	71.5103	69.7363	-0.074802075	0.095766187	-0.040352003	0.369352052	0.36942579	0.241636982	0.034450073
C19orf69	0	0	0.02682253	0.550794743	0.061272446	0.172624475	0.189355627	0.548992032	0.034449915
DGCR11	32.6775	33.0045	-0.018887124	0.674458217	0.015558931	0.729334815	0.740600501	0.87597125	0.034446055
FAM118A	688.84345	734.5588	-0.025232697	0.574662584	0.009209452	0.837729751	0.835030543	0.316890452	0.034442149
LOC728190	148.06165	154.7557	0.039307154	0.381886646	0.073735584	0.100606477	0.117648562	0.269744264	0.034428429
PRPF40A	1563.16355	1668.722	0.11688791	0.009101314	0.15130378	0.000714123	0.000949693	0.004276719	0.03441587
VWC2	0.4279	0.3843	-0.072790712	0.10505538	-0.038375166	0.393284029	0.312004523	0.074015246	0.034415546
LDLRAD1	6.48605	2.8599	-0.106686901	0.017348889	-0.072274185	0.10755244	0.109585673	8.13E-06	0.034412716
PPARGC1A	77.51155	41.8105	-0.244727987	3.27E-08	-0.21032484	2.24E-06	7.47E-07	3.85E-10	0.034403146
KLF9	2205.73555	2144.0615	-0.052095179	0.24635568	-0.017693613	0.693957545	0.698234708	0.420192315	0.034401565
LONRF3	16.3225	11.2727	-0.146453819	0.001058796	-0.112060689	0.012425915	0.01207406	0.001758629	0.034393131
TMEM132D	10.24845	6.0327	-0.132672507	0.003042641	-0.098281375	0.028464475	0.017897904	0.000811581	0.034391132
DPT	173.019	73.3183	-0.184155257	3.62E-05	-0.149764144	0.000810256	0.00028226	7.08E-14	0.034391113
SERPINA5	21.14565	15.8311	-0.05346188	0.234163501	-0.019075634	0.671397817	0.7078807	0.000211956	0.034386246
CDK10	916.3961	866.8287	-0.124422227	0.005475814	-0.09004328	0.044813354	0.034970845	0.240872668	0.034378947
CCDC93	425.6522	485.2686	0.161162546	0.000309235	0.195535073	1.13E-05	1.91E-05	2.39E-05	0.034372527
LOC92249	885.9788	825.8065	-0.123327227	0.005905393	-0.088959562	0.047461637	0.044960413	0.00978818	0.034367665
G0S2	75.5218	65.5738	-0.153277849	0.000606307	-0.11891296	0.007960698	0.004539021	0.002030599	0.034364889
LOC100128842	16.7228	29.8063	0.250057276	1.60E-08	0.284412274	1.06E-10	4.22E-10	2.69E-11	0.034354998
PEBP4	414.36925	115.997	-0.27621157	3.74E-10	-0.241857567	4.77E-08	2.50E-09	7.47E-18	0.034354004
PRSS48	0	0	-0.083424133	0.063116046	-0.049075324	0.274849027	0.219824379	0.608421046	0.034348809
KIAA1609	300.7989	280	-0.158588056	0.000386602	-0.124251381	0.00554093	0.00699049	0.001754837	0.034336675
CGB7	4.36385	3.7585	-0.03579139	0.425938351	-0.001456655	0.974159297	0.974191106	0.480574965	0.034334735
C4orf36	8.09815	8.4255	0.055435132	0.217322211	0.089758141	0.045497809	0.048863024	0.128865175	0.034323009
TRAF5	185.5843	208.2712	0.144063537	0.001280085	0.178382663	6.36E-05	0.00019568	0.001747274	0.034319126
ZNF692	728.2739	842.6073	-0.026681883	0.552886504	0.007607196	0.86566575	0.856497425	0.037984919	0.034289078
MS4A15	0.52755	0.4921	-0.029516318	0.51149727	0.0047683	0.915554578	0.906339495	0.754704998	0.034284617
MC2R	0	0	-0.034882852	0.437785148	-0.000600513	0.989345513	0.988099838	0.62989881	0.034282339
CDADC1	167.6031	151.0925	-0.141204094	0.001600408	-0.106928822	0.01709513	0.019417855	0.005544605	0.034275271
TMCO6	185.69105	189.6897	0.004210467	0.925403009	0.038484724	0.391933667	0.398862176	0.491803791	0.034274258
MYOCD	179.6838	102.8681	-0.239551474	6.45E-08	-0.205277509	3.95E-06	1.83E-06	2.94E-07	0.034273965
PPT2	325.2522	350.3214	0.025193231	0.575261236	0.059458988	0.185708343	0.204468098	0.151694032	0.034265757
SMAD7	385.0653	455.2968	0.160591796	0.000325023	0.194856701	1.21E-05	3.74E-05	1.32E-05	0.034264906
DDX11	304.61545	349.027	0.08733985	0.051663418	0.121604545	0.006642724	0.008460109	0.015405465	0.034264695
HNRNPUL2	3048.77135	3250.3856	0.224156449	4.44E-07	0.258419169	5.03E-09	1.15E-08	5.87E-07	0.034262721
KPNA5	66.2347	61.441	-0.147874315	0.000944592	-0.113611913	0.011256273	0.008996463	0.03636858	0.034262402
PLA2G4F	812.94215	520.02	-0.316599434	4.94E-13	-0.282340181	1.46E-10	1.08E-10	3.78E-13	0.034259254
CHD9	830.11845	791.8653	-0.085612798	0.056481005	-0.051370959	0.252993149	0.244217721	0.352470349	0.034241839
FLG2	0.3693	0.3722	0.008096913	0.857107877	0.042332405	0.346303638	0.357117334	0.750593863	0.034235492
OR51A7	0.1445	0	-0.195593922	1.12E-05	-0.161371214	0.000303644	5.90E-05	1.23E-06	0.034222709
FAM74A4	0	0	0.009345349	0.83536917	0.043567952	0.332397217	0.382887017	0.371431694	0.034222603
OR6C70	0	0	0.020768739	0.644158923	0.054970471	0.221207587	0.262445304	0.347346759	0.034201732
MED12L	20.48015	16.316	-0.063327627	0.158641712	-0.029140978	0.516883972	0.535326042	0.020760375	0.034186649
VPS37A	581.33745	554.1881	-0.016460371	0.714320294	0.017716904	0.69357504	0.695880261	0.537223442	0.034177274
NDEL1	850.5098	835.553	-0.128691891	0.004056601	-0.094514816	0.035162889	0.040500598	0.071914394	0.034177074
XPC	1080.1647	1091.5549	0.086360516	0.054351341	0.120537452	0.007139848	0.008447686	0.02154193	0.034176936
MRGPRF	580.244	432.549	-0.12953487	0.003819336	-0.095363415	0.033546847	0.027889477	0.005157339	0.034171455
NKPD1	25.30235	25.2212	0.030294912	0.500417119	0.064447244	0.151393019	0.18992002	0.821056167	0.034152332
ZNF33A	1313.96235	1250.6964	-0.116093985	0.009586777	-0.081954204	0.067923035	0.072521843	0.017816532	0.034139781
TIRAP	203.52805	196.9968	-0.05341298	0.234592244	-0.019277813	0.668121512	0.668732756	0.38611788	0.034135166
NEO1	3793.04975	2812.0253	-0.339285036	7.45E-15	-0.305153307	3.59E-12	6.21E-13	7.72E-12	0.034131729
RFX3	104.48785	84.6756	-0.098694889	0.027800672	-0.064573383	0.150592393	0.155614271	0.1000007	0.034121506
ACY3	4.69275	3.8697	0.014812406	0.741848145	0.048920603	0.276366953	0.341456568	0.023108621	0.034108196
BRD9	640.82725	674.102	0.143404614	0.001348171	0.177508124	6.92E-05	0.00014137	0.000188831	0.034103509
PRDM5	38.2691	35.248	-0.10492294	0.01930076	-0.070827162	0.114797782	0.115794531	0.096008828	0.034095777
SPRR4	0	0	0.015563062	0.729265765	0.049657532	0.269188079	0.327694352	0.614441158	0.03409447
MCAM	1306.89905	1341.013	0.018329948	0.683535114	0.052419748	0.243420834	0.255413477	0.568202225	0.034089801
ZNF816A	274.6143	249.6552	-0.147887446	0.000943591	-0.113798261	0.011122538	0.01178069	0.002164461	0.034089185
LPIN1	402.9668	438.3856	0.047646272	0.289085663	0.081732079	0.068674888	0.06917694	0.016543863	0.034085807
CBFA2T3	368.7454	262.6343	-0.290108455	4.29E-11	-0.256026946	7.03E-09	6.77E-09	1.44E-09	0.034081509
FLRT2	209.85675	162.9787	-0.161252304	0.000306819	-0.127189873	0.004512636	0.003353163	0.000868494	0.034062432
POGZ	1697.70595	1851.3725	0.184344785	3.55E-05	0.21840438	8.82E-07	3.43E-06	8.72E-06	0.034059595
FGF2	196.93145	170.6966	-0.039757593	0.376451343	-0.0057105	0.898950309	0.911410873	0.025382112	0.034047094
KIAA0467	977.05935	1004.264	0.020380099	0.650371104	0.054423338	0.225845896	0.234505944	0.246258714	0.034043239
TOP3B	283.4604	317.2265	0.139160056	0.001872799	0.173199445	0.000104085	0.000165307	8.71E-05	0.034039389
UBE2CBP	43.65915	38.3234	-0.146071162	0.001091668	-0.112043965	0.012439089	0.013948387	0.001269599	0.034027197
GLT25D2	109.6715	96.5603	-0.113481294	0.01135086	-0.079515984	0.076555579	0.079346034	0.006027506	0.03396531
FAM157A	11.019	12.7389	0.032103729	0.475173814	0.066059869	0.141398265	0.146826342	0.036451092	0.033956141
COL4A3BP	1340.49915	1147.5113	-0.196156383	1.06E-05	-0.162202246	0.0002823	0.000250537	0.00013704	0.033954137
SNORA11E	0	0	-0.021612367	0.630759467	0.012337801	0.783799848	0.763606608	0.134275269	0.033950168
KRT5	2665.86665	1304.6867	-0.139890141	0.001770975	-0.105953512	0.018138397	0.018859684	3.41E-05	0.033936629
LDHAL6B	0.6565	0.7444	0.012765562	0.776499292	0.046699732	0.29878344	0.299969787	0.161869488	0.03393417
LOC389634	1.72815	2.1468	0.092016109	0.040311037	0.125938764	0.004927298	0.006384825	0.009541392	0.033922655
LMO4	926.04125	853.5253	-0.126009383	0.004903007	-0.092090216	0.040149649	0.035739667	0.086352809	0.033919167
RARS2	649.8679	618.7308	-0.076777666	0.087292262	-0.042864622	0.340268711	0.352805775	0.171043665	0.033913044
AP4B1	283.652	287.7399	-0.010291474	0.818976732	0.023613763	0.599457351	0.591477758	0.267821682	0.033905237
KCNF1	3.24255	2.9053	-0.106663696	0.017373402	-0.072766105	0.105173284	0.098620348	0.032551502	0.03389759
FLJ33630	530.5663	470.4372	-0.246543824	2.57E-08	-0.212650038	1.72E-06	2.77E-06	2.32E-07	0.033893785
ZNF84	707.4324	773.8651	0.155288015	0.0005122	0.189176777	2.18E-05	3.70E-05	2.65E-05	0.033888762
GORAB	162.4848	171.9306	0.10198336	0.022979697	0.135862882	0.002402825	0.002093926	0.001732238	0.033879522
RNMT	842.1275	811.4127	-0.048146293	0.284049003	-0.014297296	0.750522559	0.750598318	0.341411456	0.033848996
CNNM4	499.39295	521.3082	0.089354618	0.04648143	0.123189512	0.005961511	0.00562925	0.024887103	0.033834894
BTN2A3	10.55975	13.8993	0.118353154	0.008262501	0.152165633	0.000665035	0.000833894	0.000185527	0.033812479
LUZP2	709.3817	381.448	-0.18687789	2.76E-05	-0.153074368	0.000616678	0.000720501	1.44E-06	0.033803522
SORCS3	0.44575	0.4914	-0.053366242	0.235002545	-0.019565507	0.663470316	0.662043234	0.779983572	0.033800735
CATSPER2	30.09105	35.9252	0.050103753	0.264903738	0.083900653	0.061619244	0.055885866	0.002621525	0.0337969
ABCA10	9.5479	9.8103	-0.035437453	0.430531141	-0.001642458	0.970864572	0.970060019	0.721414267	0.033794995
INPP1	198.3735	204.947	-0.021236158	0.636720244	0.012550366	0.780169599	0.784679834	0.951684625	0.033786524
GABARAPL1	1754.9406	1703.3979	-0.074874086	0.095446184	-0.041108541	0.360437304	0.380432771	0.278935238	0.033765544
ZNF774	20.0939	18.7045	-0.04514768	0.315148491	-0.011382367	0.800173929	0.802560033	0.356096205	0.033765313
C13orf1	316.52615	276.2836	-0.199467687	7.44E-06	-0.165736464	0.000206247	0.000208717	4.92E-05	0.033731223
MAN2A2	1314.0923	1403.0813	0.141806944	0.001527313	0.175537289	8.35E-05	0.000136867	0.000615877	0.033730345
ZNF750	139.9436	96.9568	-0.156205801	0.000473915	-0.122476601	0.006259746	0.004873871	0.001076559	0.0337292
ARHGEF1	1281.94515	1490.8771	0.131117448	0.003407576	0.164839045	0.000223494	0.00032324	0.000143515	0.033721597
CPA6	31.57765	16.6014	-0.148254065	0.000916049	-0.114532893	0.010608927	0.008785452	9.29E-05	0.033721172
C7orf65	0	0	-0.004048634	0.928262343	0.029662708	0.509404296	0.521851383	0.913475148	0.033711341
LOC440354	68.0905	78.7699	0.125413355	0.005111455	0.159122404	0.000369196	0.000513132	0.000568748	0.033709049
KIAA1109	1515.6806	1576.7398	-0.024545584	0.585126926	0.009153503	0.838702031	0.833894591	0.61956371	0.033699087
LYNX1	388.47215	377.5478	-0.11292001	0.011765364	-0.079222313	0.077652997	0.072768697	0.093130347	0.033697697
RCCD1	206.20625	197.8615	-0.039945627	0.374196551	-0.006253033	0.889408803	0.891948986	0.653057755	0.033692593
FCHSD2	352.42975	391.3924	0.123957005	0.005654766	0.157626954	0.000419849	0.000575667	0.000367756	0.033669949
SSFA2	1721.12595	1614.5377	-0.051832271	0.248751013	-0.018165308	0.686226064	0.692223498	0.207766764	0.033666964
C1orf114	11.6901	10.879	-0.064682655	0.149901425	-0.031017711	0.490245716	0.478546472	0.343346716	0.033664944
GPR26	0.4023	0.5084	0.054124277	0.228410243	0.087784793	0.050479361	0.048155481	0.018056063	0.033660516
CRAMP1L	661.8926	753.5641	0.132647849	0.003048139	0.166307405	0.000195932	0.000219625	0.000200583	0.033659556
MEP1B	0	0	0.102102272	0.022819857	0.135760913	0.00242121	0.007069152	0.003642708	0.033658641
SCN2B	27.77125	16.7641	-0.198337402	8.40E-06	-0.164689376	0.000226499	0.000120656	4.58E-07	0.033648026
HNF1B	220.80275	135.5695	-0.165885533	0.000203506	-0.132241369	0.003140082	0.004558397	6.85E-07	0.033644164
LOC100129387	129.4182	151.8791	0.170793112	0.00013017	0.204434722	4.33E-06	8.89E-06	7.42E-06	0.03364161
COPS7B	667.38525	700.3444	0.106886491	0.017139297	0.140511262	0.001688371	0.002039582	0.001327003	0.033624771
IL1RAPL2	0.42445	0.4806	0.073380882	0.102258702	0.107002468	0.017018528	0.043640961	0.211738142	0.033621587
FZD1	938.9161	822.3094	-0.114865643	0.010383289	-0.08124988	0.07033052	0.070668183	0.012798663	0.033615763
OFD1	757.12145	804.6139	0.01855747	0.679822966	0.052162393	0.245745891	0.253221714	0.189816651	0.033604922
ST7L	348.19015	331.7095	-0.057043192	0.204254244	-0.023441895	0.602117724	0.618845838	0.090321539	0.033601297
LOC100129637	161.23625	166.9425	0.002724622	0.951686926	0.036308239	0.419283017	0.43127622	0.543098207	0.033583617
TAS2R10	0.42355	0.4953	-0.04888933	0.27667445	-0.015310224	0.733495882	0.723470231	0.344239885	0.033579106
SERINC4	11.18385	12.6517	-0.023240406	0.605243323	0.010324407	0.818407507	0.818619039	0.149173775	0.033564814
PABPC5	53.00245	41.9287	-0.136491107	0.002292338	-0.102940713	0.021719929	0.028907226	0.000388743	0.033550394
WISP3	1.57795	1.1142	-0.079935613	0.075009378	-0.046385783	0.302047282	0.306481146	0.022953063	0.03354983
MLLT1	2443.22805	2457.2757	0.053783117	0.231360731	0.087319903	0.05171704	0.065405464	0.308377049	0.033536786
C4orf19	45.49575	33.4462	-0.023602193	0.599636286	0.009928683	0.825253499	0.839094382	0.024968949	0.033530875
PSIP1	918.2391	953.7784	0.017089347	0.703908483	0.050616048	0.26004304	0.270721961	0.305673026	0.033526701
RAB6C	192.9713	182.6976	0.003299976	0.941501369	0.036825863	0.412679204	0.431113486	0.764341416	0.033525886
ZNF431	129.91765	145.7286	0.138203019	0.002014395	0.171717886	0.000119492	0.000216596	0.00024189	0.033514867
FLJ43663	116.60595	150.5882	0.174413574	9.29E-05	0.207920659	2.94E-06	9.52E-06	8.08E-06	0.033507085
SUMO4	1.0598	1.3115	0.044188841	0.325546654	0.077693037	0.083575917	0.06463917	0.000636606	0.033504196
MLPH	7865.74845	7250.18	-0.163731254	0.000246646	-0.130237483	0.003631263	0.003652835	0.003224297	0.033493771
CCDC9	530.80165	536.9412	-0.023179668	0.606186948	0.010294061	0.818932013	0.815485323	0.416543622	0.033473729
NAALADL1	53.3935	48.6726	-0.133773311	0.002806195	-0.100304562	0.025341892	0.01685685	0.052703973	0.033468749
TNS1	6980.42945	5838.5025	-0.121052124	0.006896066	-0.087589304	0.050996763	0.052085057	0.012913328	0.03346282
APCDD1L	3.56545	3.2396	0.046368721	0.302225335	0.079816134	0.075447007	0.096697982	0.980762319	0.033447414
GRID1	28.0657	28.4459	0.079645539	0.076075469	0.113092693	0.011636436	0.024350646	0.627192027	0.033447154
ZNF711	49.43045	52.9417	0.031792104	0.479472468	0.065231289	0.146468607	0.182257416	0.818589855	0.033439185
[truncated: 18,196 more rows]
