# Supplementary material for: Where is the limit of prostate cancer biomarker research? Systematic investigation of potential prognostic and diagnostic biomarkers
Source: BMC Urol. 2019 Jun 6;19:46. doi: 10.1186/s12894-019-0479-z (PMC6554887; doi:10.1186/s12894-019-0479-z)
Supplement: Supplementary file 6 — Table S5 Full results of the multivariate Cox regression analysis for single genes. (TXT 1949 kb) [file 12894_2019_479_MOESM6_ESM.txt]

Gene	med	best_coff	p_best_coff	logrank_p_best	logrank_p_med	uni_HR_med	uni_p_med	uni_HR_med_l95	uni_HR_med_u95	uni_HR_best	uni_p_best	uni_HR_best_l95	uni_HR_best_u95	cor_isup_r	cor_isup_p_val	multi_HR_med	multi_p_med	multi_HR_med_l95	multi_HR_med_u95	multi_HR_best	multi_p_best	multi_HR_best_l95	multi_HR_best_u95
A2BP1	6.1192	3.1562	0.0017654041	0.0001397	0.0064911	0.54	0.0076301151	0.34	0.85	0.44	0.0002240178	0.29	0.68	-0.1109974923	0.013288351	0.892	0.646682229893427	0.546	1.456	0.795	0.345649439645764	0.493	1.281
A2LD1	155.6659	126.647	0.0668934784	0.0062894	0.0835714	0.68	0.086780232	0.44	1.06	0.55	0.0073258056	0.36	0.85	-0.1767947837	7.4104736812059e-05	1.001	0.995870285108244	0.613	1.637	0.9	0.669620698123256	0.555	1.46
A2ML1	13.3646	48.2689	0.109833179	0.0004114	0.6566297	0.91	0.6580623929	0.59	1.4	2.45	0.0006652661	1.46	4.11	0.07345287	0.1019216452	1.292	0.289098389948087	0.805	2.074	2.236	0.00371303556378022	1.298	3.849
A4GALT	490.6284	563.1993	0.07299555	0.0148985	0.5688047	0.88	0.5706205944	0.57	1.36	0.56	0.0167320888	0.35	0.9	-0.0997594954	0.026152603	1.304	0.263899876141198	0.819	2.076	0.934	0.789734454139334	0.566	1.541
AACS	1035.1328	907.0326	0.0486909274	0.0066023	0.3593577	0.82	0.3621277873	0.53	1.26	0.55	0.0076608559	0.36	0.86	-0.0756661365	0.0919824859	1.017	0.94604711526097	0.622	1.663	0.688	0.117933731213811	0.431	1.099
AAK1	1609.049	1298.173	0.2391275099	0.0236211	0.2071695	0.76	0.210479065	0.49	1.17	0.6	0.0257940328	0.38	0.94	-0.0437341201	0.3305547737	0.929	0.757535693098343	0.581	1.485	0.728	0.201990234817585	0.447	1.185
AANAT	0.3224	0.4268	0.0624846232	0.0167957	0.100354	1.44	0.1036459334	0.93	2.25	1.69	0.0185222058	1.09	2.61	0.0674814253	0.1330140417	1.504	0.0927143275252189	0.935	2.422	1.769	0.0167595311565601	1.109	2.823
AARS	3587.2312	3648.9315	0.1090600231	0.0219333	0.0798905	0.67	0.0831439065	0.42	1.05	0.58	0.0241398407	0.36	0.93	-0.1370251807	0.0022020805	0.821	0.437275678892754	0.499	1.351	0.681	0.147982005878093	0.404	1.146
AARS2	584.4926	660.3494	0.3125851367	0.0432161	0.7209624	0.92	0.7221108972	0.6	1.43	1.61	0.0461270414	1.01	2.59	0.065925095	0.1422137069	0.834	0.451493326351422	0.52	1.338	1.035	0.896542574771067	0.613	1.75
AARSD1	731.666	705.7915	0.0730763294	0.0100005	0.1003984	0.69	0.1036546501	0.45	1.08	0.57	0.0113566263	0.36	0.88	-0.1566598978	0.0004559732	0.999	0.997930087104203	0.626	1.597	0.791	0.331851053482792	0.493	1.27
AASDH	284.3045	236.5079	0.0202996797	0.0035103	0.7186036	1.08	0.7197843619	0.7	1.68	2.21	0.004577295	1.28	3.84	-0.0266806221	0.5529052668	1.032	0.894975902060233	0.646	1.65	1.571	0.146457953124458	0.854	2.89
ABAT	2033.3084	1599.3686	0.0006508714	7.32e-05	0.0126961	0.57	0.0143072658	0.36	0.89	0.42	0.0001279131	0.27	0.66	-0.3203688453	2.5185582163646e-13	0.858	0.566183809985897	0.509	1.446	0.655	0.0930732250624688	0.399	1.073
ABCA1	379.9527	350.8096	0.0004624158	0.0001289	0.0009795	2.09	0.0013253547	1.33	3.28	2.45	0.0002243899	1.52	3.95	-0.005838887	0.8966909989	1.669	0.0343496405394321	1.038	2.684	2.074	0.00454481093318559	1.253	3.433
ABCA12	1.5246	6.2234	0.3063753349	0.0244585	0.8110867	1.05	0.8118580351	0.68	1.63	1.75	0.026961618	1.07	2.88	0.0526522431	0.2413336685	1	0.999675514413492	0.63	1.587	1.513	0.130545659940061	0.884	2.589
ABCA2	1961.1381	1900.8782	0.0107344978	0.0032314	0.027645	1.63	0.0298572617	1.05	2.53	1.96	0.0039890859	1.24	3.09	0.2311035331	1.89e-07	1.114	0.65301362544708	0.697	1.78	1.35	0.22959501959312	0.827	2.204
ABCA4	3.3192	7.234	0.2957889965	0.0297368	0.5310907	1.15	0.5330765359	0.74	1.77	1.69	0.0323652443	1.05	2.74	0.164017913	0.0002404489	1.069	0.779808565074229	0.67	1.706	1.175	0.550322556405899	0.692	1.995
ABCA5	559.0878	775.3191	0.3938375978	0.0328628	0.9435448	0.98	0.9437737076	0.64	1.52	0.44	0.0386562194	0.2	0.96	-0.1086700743	0.0153625599	1.005	0.983617905074575	0.628	1.607	0.562	0.152368833271939	0.255	1.238
ABCB1	182.729	180.9259	0.0858480764	0.021168	0.0364918	1.59	0.038957992	1.02	2.47	1.67	0.0231441281	1.07	2.6	0.0649163733	0.1484316363	1.647	0.0430334178387785	1.016	2.671	1.742	0.0255774880312546	1.07	2.834
ABCB10	414.4234	399.1273	0.0675669666	0.0195718	0.0600417	1.52	0.0629459063	0.98	2.35	1.7	0.0215529076	1.08	2.68	0.095203654	0.0338461573	1.271	0.324325111807856	0.789	2.048	1.301	0.29753800494376	0.793	2.136
ABCB4	11.6836	9.521	0.1388072061	0.0317531	0.0832311	1.47	0.0863589704	0.95	2.27	1.72	0.0346233922	1.04	2.85	0.1898262442	2.044e-05	1.202	0.443566440585122	0.751	1.925	1.5	0.146143797072339	0.868	2.59
ABCB7	375.5128	352.086	0.00816453	0.0020611	0.0045983	1.88	0.0054663901	1.2	2.93	2.13	0.0026891149	1.3	3.48	0.1934564258	1.40514791573343e-05	1.417	0.162037774722898	0.869	2.308	1.492	0.147685911689737	0.868	2.564
ABCB8	769.9839	1111.164	0.3028070533	0.0225745	0.9517657	1.01	0.9519613237	0.66	1.57	0.45	0.0266639227	0.23	0.91	-0.0236389349	0.5990681635	1.101	0.692079732723863	0.685	1.769	0.569	0.121470481667029	0.279	1.161
ABCB9	88.1003	100.1246	0.0010302117	0.0002415	0.0664658	1.51	0.0695308487	0.97	2.37	2.23	0.0003699918	1.43	3.47	0.1422574771	0.0014747017	1.129	0.616868284790801	0.702	1.817	1.529	0.0764433523694894	0.956	2.446
ABCC10	408.3084	494.6353	0.3077697623	0.0353693	0.5614197	1.14	0.5632666408	0.74	1.75	1.65	0.0380862589	1.03	2.64	-0.0550583527	0.2204689628	1.2	0.444005448276636	0.752	1.916	1.287	0.334616179332582	0.771	2.146
ABCC2	5.1734	4.2124	0.0366949214	0.01038	0.0382973	1.59	0.0408265707	1.02	2.47	1.84	0.0119523223	1.14	2.97	0.1025478234	0.0222294872	1.588	0.0590806563089198	0.982	2.567	1.855	0.0200657544283259	1.102	3.123
ABCC4	12024.9453	9423.4894	0.0572253397	0.0080358	0.0597628	0.66	0.0627207225	0.42	1.02	0.56	0.009222473	0.36	0.87	-0.1174537186	0.0087688158	0.829	0.454310552443339	0.508	1.354	0.653	0.0775673390717007	0.406	1.048
ABCC5	748.6851	735.7763	2.73691374715162e-07	1e-07	6e-07	3.23	2.61489239583579e-06	1.98	5.28	3.56	8.29251690759314e-07	2.15	5.91	0.4039850745	6.19497460712819e-21	1.904	0.0254217162324892	1.082	3.349	2.108	0.0132165176360884	1.169	3.804
ABCC6P1	3.2868	0.6958	0.2974149361	0.039554	0.4386069	1.19	0.441045626	0.77	1.84	1.93	0.0438325799	1.02	3.67	-0.0337481325	0.4528432885	1.119	0.638008390316598	0.7	1.79	2.095	0.0500139268622025	1	4.389
ABCC8	45.4145	74.0318	0.0792406338	0.0119478	0.0460135	0.64	0.0487088086	0.41	1	0.54	0.0137491809	0.33	0.88	-0.079250284	0.0775479263	0.817	0.419717285961086	0.501	1.334	0.6	0.0747997391296705	0.342	1.052
ABCC9	194.1224	441.1591	0.4049476406	0.0066778	0.2744171	1.27	0.2775096929	0.82	1.97	2.16	0.0084171006	1.22	3.83	-0.0103417159	0.8181083771	1.35	0.214597602533513	0.84	2.168	2.288	0.00610366401665285	1.266	4.133
ABCF2	1121.8215	1216.0186	0.0639843747	0.0107503	0.0666858	1.52	0.0698072047	0.97	2.39	1.75	0.0121412137	1.13	2.7	0.2171417446	1.02337615044958e-06	1.153	0.562919535992674	0.712	1.867	1.133	0.604354622694563	0.706	1.818
ABCG5	1.1921	0.9448	0.0502890113	0.0065953	0.1346468	0.72	0.1380126729	0.46	1.11	0.55	0.0076520629	0.36	0.85	-0.0877910205	0.0504629508	0.779	0.301163604709449	0.486	1.25	0.7	0.134389355653471	0.438	1.117
ABHD1	44.9719	19.8285	0.2051206079	0.0130908	0.7249708	0.93	0.7261024401	0.6	1.43	0.56	0.0147713614	0.36	0.89	-0.105234571	0.0189426163	1.456	0.123144514728311	0.903	2.347	0.732	0.218490886278896	0.445	1.203
ABHD10	1149.8851	960.8516	0.0504558291	0.0032199	0.1527588	0.73	0.1561554073	0.47	1.13	0.52	0.0039388073	0.33	0.81	-0.0890583782	0.0472148452	0.862	0.550344908115784	0.53	1.402	0.708	0.158604501457445	0.439	1.144
ABHD12	2188.9438	2913.2959	0.154402647	0.0331701	0.562243	1.14	0.5640947516	0.73	1.76	1.6	0.0355276326	1.03	2.48	0.1370720873	0.0021943106	1.071	0.773907248802579	0.672	1.706	1.7	0.0258160234144856	1.066	2.71
ABHD13	425.0825	457.4468	0.0653824017	0.0122601	0.1228942	0.71	0.1262573173	0.46	1.1	0.53	0.0142002343	0.31	0.88	-0.1091679074	0.0148964259	0.816	0.39862741586755	0.509	1.308	0.652	0.130109631413568	0.375	1.134
ABHD14A	502.2502	500.7244	0.0272191604	0.0043991	0.006273	0.54	0.007349923	0.35	0.85	0.53	0.0052769375	0.34	0.83	-0.1539369688	0.0005738135	0.741	0.227015358380473	0.456	1.205	0.733	0.210695548720605	0.451	1.192
ABHD14B	2395.1831	1931.2565	0.002721812	7.51e-05	0.0030027	0.51	0.0037195703	0.33	0.8	0.43	0.0001291677	0.28	0.66	-0.2241382981	4.45e-07	0.847	0.522853595184543	0.508	1.411	0.675	0.115043083248399	0.414	1.101
ABHD3	372.3776	378.7234	0.1233012757	0.0305361	0.0274367	0.61	0.0296371606	0.39	0.95	0.62	0.032870356	0.4	0.96	-0.0001330984	0.9976384583	0.881	0.597683840721167	0.55	1.41	0.911	0.696432151781052	0.569	1.457
ABHD4	836.9323	993.6426	0.0008927674	2.68e-05	0.0139723	1.74	0.0155695646	1.11	2.71	2.46	5.22951754284851e-05	1.59	3.81	0.314729374	6.86657955806762e-13	1.45	0.142231507395999	0.883	2.38	1.681	0.0355884928164475	1.036	2.728
ABHD5	467.4988	537.3772	0.1691378617	0.0201154	0.2941776	1.26	0.2972189021	0.81	1.96	1.71	0.0221703327	1.08	2.7	0.1841073841	3.63690666008944e-05	1.056	0.82391051947988	0.653	1.707	1.375	0.210879324274701	0.835	2.264
ABHD8	316.9447	324.7863	0.066658226	0.0196857	0.0183815	1.69	0.0202520741	1.09	2.64	1.68	0.0216047804	1.08	2.61	-0.0218921328	0.6263422183	1.523	0.0845593188012244	0.944	2.457	1.461	0.118283669843792	0.908	2.349
ABI3	124.764	167.4291	0.0088475416	0.0008432	0.0845689	1.47	0.0877504453	0.94	2.28	2.06	0.0011373547	1.33	3.19	0.1281729102	0.0042092274	1.341	0.239138286268359	0.823	2.184	1.945	0.00662462040754042	1.203	3.145
ABL2	617.7437	682.1837	0.0587909272	0.0058744	0.0895618	1.46	0.0927767693	0.94	2.26	1.84	0.0068824793	1.18	2.85	0.0861378562	0.0549784243	1.211	0.428342197399277	0.754	1.945	1.67	0.0370391863959162	1.031	2.706
ABLIM1	1202.4945	1145.8094	0.1564584954	0.029412	0.0748708	0.67	0.078001433	0.43	1.05	0.61	0.0317130716	0.39	0.96	-0.0804802593	0.0730405409	0.887	0.62519673922456	0.549	1.435	0.829	0.444440587878698	0.512	1.342
ABLIM2	46.4621	50.6627	0.2003034405	0.0469376	0.0572272	1.53	0.0601412787	0.98	2.39	1.55	0.0496171982	1	2.4	0.0050990983	0.9097203928	1.356	0.206552989289658	0.845	2.174	1.362	0.195857319443258	0.853	2.177
ABP1	64.3978	79.3283	0.0103985257	0.001593	0.0068575	0.54	0.0080132855	0.34	0.85	0.47	0.0021168189	0.29	0.76	-0.1410726197	0.0016167699	0.644	0.0744605421118896	0.397	1.044	0.58	0.0336347875953198	0.351	0.959
ABTB1	580.7128	609.3547	0.0537653874	0.0145395	0.0238799	1.68	0.0260453703	1.06	2.64	1.72	0.016182237	1.11	2.69	-0.0140296444	0.7550423219	1.773	0.0225687800790559	1.084	2.9	1.588	0.058405761184499	0.984	2.565
ABTB2	185.3261	146.2602	0.0128280416	0.002591	0.0064025	1.86	0.0075141572	1.18	2.92	2.22	0.0034666407	1.3	3.79	0.1668672154	0.000186289	1.659	0.045677224277159	1.01	2.726	2.145	0.0177349134530115	1.141	4.031
ACAA1	2719.6616	2612.0422	0.1474479188	0.0250807	0.1566667	0.73	0.1600296892	0.47	1.13	0.61	0.0271741456	0.4	0.95	-0.1653802018	0.0002129393	1.158	0.543047498490215	0.721	1.859	0.993	0.977485469558118	0.615	1.604
ACACB	379.0252	607.4719	0.4583146458	0.0467795	0.6622117	1.1	0.6636131635	0.71	1.7	1.64	0.0499915117	1	2.68	-0.1063777665	0.0176779392	1.309	0.260077918966272	0.819	2.092	1.78	0.0293593572081781	1.06	2.99
ACAD11	434.6376	390.6084	0.0005339601	0.000153	0.0248368	1.65	0.0269646651	1.06	2.56	2.59	0.0002789841	1.55	4.34	0.224019084	4.51479636529023e-07	1.348	0.234236023503897	0.824	2.205	2.076	0.0142678643625115	1.157	3.725
ACAD8	1439.6078	1090.0544	0.000944002	4.04e-05	0.0022407	0.5	0.0028384595	0.32	0.79	0.42	7.44589456022071e-05	0.27	0.64	-0.0446122155	0.3209282305	0.658	0.102222953248635	0.398	1.087	0.55	0.0157611475349481	0.338	0.894
ACAD9	989.5398	1018.9318	0.0254340115	0.0043983	0.0088824	1.79	0.0101741319	1.15	2.79	1.86	0.0052415758	1.2	2.89	0.2235017643	4.80584697324531e-07	1.344	0.227726896125932	0.831	2.171	1.403	0.159599387029599	0.875	2.25
ACADL	366.5541	217.3001	0.0157171997	0.0006353	0.365123	0.82	0.367871018	0.53	1.27	0.47	0.0008827363	0.31	0.74	0.0131711009	0.7695961124	1.106	0.675356274596936	0.69	1.774	0.822	0.428179805455292	0.505	1.336
ACADS	407.5047	243.6359	0.3324628369	0.005306	0.1860873	0.75	0.1894464598	0.48	1.16	0.48	0.006605053	0.29	0.82	-0.0797346088	0.0757468122	0.797	0.348269788393451	0.496	1.28	0.79	0.42786951263269	0.441	1.415
ACADSB	2193.3731	1653.3789	0.0279205619	0.0018947	0.199943	0.75	0.2033056186	0.48	1.17	0.51	0.0023884182	0.33	0.79	-0.0859629434	0.055475245	0.788	0.332523643972152	0.487	1.276	0.628	0.0493219756486751	0.395	0.999
ACAN	18.7441	37.7698	0.123569089	0.0176797	0.4963509	1.16	0.4984920641	0.75	1.79	1.71	0.0195414887	1.09	2.67	0.0732923987	0.102674197	1.082	0.739311139514344	0.681	1.717	1.237	0.392016667305487	0.76	2.011
ACAP1	63.008	90.1578	0.0264329488	0.0028602	0.0342298	1.6	0.0366586205	1.03	2.49	1.92	0.0035135836	1.24	2.97	0.0782877895	0.0812304796	1.402	0.165225570956337	0.87	2.261	1.702	0.0254333286861673	1.068	2.713
ACAP2	832.6975	963.443	0.0014752174	5.51e-05	0.0010071	2.08	0.0013542285	1.33	3.25	2.38	9.83151238046487e-05	1.54	3.68	0.132275172	0.0031323415	1.48	0.114777823102487	0.909	2.409	2.038	0.00291981283183707	1.275	3.257
ACAP3	601.9348	653.3652	7.22829217241108e-05	2.13e-05	9.05e-05	2.52	0.0001673024	1.56	4.09	2.61	4.56941762330132e-05	1.65	4.14	0.224203601	4.41514621388573e-07	1.815	0.026785440579516	1.071	3.077	1.79	0.0218988704243376	1.088	2.945
ACAT2	873.3946	762.9539	0.0028357132	0.0003252	0.0026381	0.5	0.0033099235	0.32	0.8	0.46	0.0004810107	0.3	0.71	-0.1664511016	0.0001934133	0.655	0.11229340106125	0.388	1.104	0.58	0.0267368841388673	0.358	0.939
ACBD6	424.8927	466.1908	0.0077749591	0.0012691	0.0486703	1.56	0.0514656505	1	2.44	2.01	0.0016538349	1.3	3.1	0.1204942047	0.0071606795	1.428	0.150252066638245	0.879	2.32	1.594	0.0512024258019516	0.998	2.548
ACCN1	3.1542	13.7854	0.1296935425	0.0167121	0.3110241	1.25	0.313999373	0.81	1.94	1.72	0.0185276188	1.09	2.69	0.1676049455	0.0001742593	0.941	0.802284050365803	0.585	1.514	1.415	0.1645396370857	0.867	2.307
ACCN4	1.615	1.3277	0.0522730193	0.0143685	0.0582943	1.52	0.0612126035	0.98	2.37	1.81	0.0162628359	1.12	2.92	0.1354648999	0.002475311	1.068	0.783879817729196	0.667	1.71	1.222	0.456322117969806	0.721	2.071
ACER1	4.7687	4.3716	0.2129950951	0.0438387	0.1188128	0.7	0.1221993974	0.45	1.1	0.64	0.0465178696	0.41	0.99	-0.1559370801	0.0004848399	1.101	0.695853427098331	0.679	1.785	0.992	0.973361205187456	0.61	1.611
ACIN1	2538.2904	2453.6187	0.0439894837	0.0122709	0.0204549	1.68	0.0224158212	1.08	2.62	1.81	0.0139494762	1.13	2.89	0.1121126762	0.012385041	1.311	0.281832392634613	0.801	2.147	1.474	0.144553154609486	0.875	2.484
ACLY	7918.8604	6056.2842	0.1966570557	0.0219565	0.1094842	0.7	0.1128161154	0.45	1.09	0.6	0.0239931714	0.38	0.93	-0.0646172819	0.1503145117	0.792	0.337170908506675	0.491	1.276	0.619	0.0541385625532884	0.38	1.009
ACOT1	451.5011	323.7179	0.1459261121	0.0078414	0.1141795	0.7	0.1175331898	0.45	1.09	0.54	0.0091072769	0.34	0.86	-0.1386145545	0.0019523479	1.124	0.632893393497444	0.696	1.814	0.832	0.471233067240347	0.504	1.373
ACOT12	0.3792	0.7299	0.1127856737	0.0121795	0.1304826	0.71	0.1338360965	0.46	1.11	0.49	0.0145107332	0.27	0.87	0.0017110222	0.969648896	0.755	0.237824200718633	0.474	1.203	0.52	0.0347744664381289	0.283	0.954
ACOT13	755.0508	808.0933	0.0194228213	0.0023329	0.0206906	0.59	0.02270763	0.38	0.93	0.45	0.0031247622	0.27	0.77	-0.1755964917	8.30507773851941e-05	0.774	0.316395402308642	0.469	1.278	0.636	0.120346476123545	0.359	1.126
ACOT4	46.8793	29.3823	0.0527006286	0.0019954	0.0725734	0.67	0.0756275466	0.43	1.04	0.5	0.0025246484	0.32	0.78	-0.1413029393	0.0015882073	0.801	0.355062231873902	0.501	1.282	0.706	0.167696989103167	0.43	1.158
ACOX1	2440.4291	2389.8175	0.0163334825	0.002563	0.0050212	0.52	0.006037379	0.33	0.83	0.51	0.003204437	0.32	0.8	-0.2341947245	1.28132047521591e-07	0.725	0.225724618843923	0.431	1.22	0.659	0.103753508009302	0.399	1.089
ACOX2	94.7177	58.1943	0.0045418923	0.0001653	0.3663639	0.82	0.3690962757	0.53	1.27	0.45	0.0002605623	0.29	0.69	-0.2464647925	2.59416928616193e-08	1.016	0.948800492476537	0.631	1.636	0.625	0.0619267825507008	0.382	1.024
ACOX3	668.6593	647.2504	0.0375419648	0.006841	0.0318371	0.62	0.0342144617	0.39	0.96	0.55	0.0079463661	0.35	0.85	-0.1488681766	0.0008715735	0.833	0.461441275324776	0.513	1.354	0.768	0.280769969763108	0.476	1.24
ACP2	1703.4574	1459.6008	8.45914278246546e-05	4.6e-06	8.8e-05	0.4	0.0001592502	0.25	0.65	0.38	1.14301451090704e-05	0.24	0.58	-0.396599934	3.60290182146839e-20	0.893	0.674473662268678	0.526	1.515	0.704	0.15945263549443	0.431	1.148
ACP5	481.2433	209.0507	0.1597394206	0.0067187	0.4940463	0.86	0.4962104052	0.55	1.33	0.53	0.0079421517	0.33	0.85	-0.114693751	0.0104993117	1.491	0.0958922632370589	0.932	2.385	0.709	0.189005553109952	0.424	1.185
ACPP	79121.8786	30452.603	0.0341373223	0.0005412	0.0467137	0.64	0.0494693872	0.41	1	0.46	0.000777114	0.29	0.72	-0.2706731791	8.5736761682471e-10	0.919	0.732356946173416	0.567	1.489	0.82	0.43701758812753	0.496	1.354
ACR	3.1486	7.7123	0.5333528141	0.0203859	0.4168359	1.2	0.4193401902	0.77	1.85	1.95	0.0233599613	1.09	3.47	0.1571478376	0.0004373996	0.836	0.458384393309582	0.52	1.343	1.326	0.360895090706094	0.724	2.432
ACRBP	24.4821	27.7778	0.0989988001	0.024993	0.1520413	1.37	0.1554140238	0.89	2.12	1.63	0.0270627347	1.06	2.52	0.1461709116	0.0010830098	1.228	0.387580071890207	0.77	1.958	1.422	0.136404192129455	0.895	2.259
ACRC	12.7966	14.9776	0.1046789193	0.02971	0.1868549	1.34	0.1902396396	0.86	2.09	1.61	0.0319533484	1.04	2.49	0.0872072698	0.0520206825	1.125	0.636317064515572	0.691	1.832	1.341	0.226092909551531	0.834	2.156
ACSBG1	10.3557	4.488	0.7246531731	0.038814	0.884703	1.03	0.885170951	0.67	1.59	0.56	0.0424231995	0.32	0.98	-0.1432237399	0.001367435	1.142	0.57556992460609	0.717	1.821	0.784	0.422278247267678	0.432	1.421
ACSBG2	0.6999	1.1827	0.0006732496	6.06e-05	0.0107764	1.78	0.0122606269	1.13	2.81	2.36	0.0001066396	1.53	3.64	0.1185568409	0.0081515278	1.138	0.603185244032785	0.7	1.849	1.397	0.164589769378544	0.872	2.237
ACSF3	498.1297	519.1154	0.0161810495	0.0026873	0.014579	0.58	0.0162856629	0.37	0.9	0.49	0.0033990435	0.31	0.79	-0.2844979549	1.04385340623612e-10	0.773	0.307570772846592	0.472	1.267	0.704	0.175520716417323	0.423	1.17
ACSL6	6.5761	8.1101	0.0352286123	0.0086663	0.0163093	1.71	0.0180804894	1.1	2.66	1.77	0.0098981522	1.15	2.73	0.0841096651	0.0609720199	1.528	0.081316075923707	0.949	2.46	1.485	0.0977555801822353	0.93	2.371
ACSM1	1009.6584	280.1932	0.306169697	0.0234337	0.2577021	0.78	0.2608523358	0.5	1.2	0.59	0.0257091614	0.37	0.94	0.0212287113	0.6368384702	1.126	0.624772466467785	0.7	1.81	0.941	0.818148973796487	0.558	1.585
ACSM3	944.6174	523.2414	0.1214993986	0.0036214	0.8312155	0.95	0.8319052228	0.62	1.47	0.51	0.004457111	0.32	0.81	-0.0153341832	0.7330946765	1.112	0.656838932227056	0.696	1.776	0.744	0.241765355477622	0.454	1.221
ACSM5	4.4215	8.5994	0.3790693848	0.0337208	0.3383628	1.24	0.341212302	0.8	1.91	1.7	0.0365817076	1.03	2.79	0.1251099646	0.0052205964	0.919	0.729583164030783	0.571	1.48	1.344	0.267406582130443	0.797	2.268
ACTB	61791.3669	45155.2576	0.2898811649	0.005663	0.3630775	0.82	0.3658166774	0.53	1.26	0.5	0.0069069435	0.3	0.83	-0.0224581417	0.6174463317	0.815	0.392633597109269	0.509	1.303	0.597	0.0678644907226152	0.344	1.039
ACTC1	137.6621	43.193	0.012188218	0.0007475	0.0297151	0.61	0.0320273692	0.39	0.96	0.48	0.0010233492	0.31	0.74	-0.0817744262	0.0685310263	0.917	0.719385511194199	0.57	1.475	0.856	0.529116696020408	0.528	1.388
ACTG2	15054.1142	6931.3916	0.0049176242	0.000122	0.1137014	0.7	0.1170196142	0.45	1.09	0.44	0.0002000235	0.28	0.68	-0.2151508729	1.29058889279972e-06	0.986	0.951942900613555	0.616	1.578	0.71	0.16150741119323	0.439	1.147
ACTL6A	799.3273	1095.6856	0.2113863508	0.0013537	0.3838449	1.21	0.3864945414	0.78	1.87	2.37	0.0019733067	1.37	4.1	0.2887333726	5.34786381886295e-11	0.705	0.147959824167864	0.438	1.132	1.486	0.209136128422104	0.801	2.755
ACTN2	6.1881	4.438	0.1644594818	0.0403996	0.0633744	0.66	0.0663805347	0.42	1.03	0.64	0.0429382638	0.41	0.99	-0.0479701057	0.2858169194	0.73	0.200794893468047	0.451	1.182	0.67	0.095611405707451	0.418	1.073
ACTN4	7414.1483	7283.2567	0.0746362759	0.0213736	0.052763	1.54	0.0555318894	0.99	2.39	1.68	0.0233528321	1.07	2.63	0.1433692869	0.001351914	1.341	0.232115846638044	0.829	2.169	1.485	0.111846634213973	0.912	2.419
ACTR1A	2717.3022	2771.0407	0.0809240079	0.0157073	0.0206646	0.6	0.022604461	0.39	0.93	0.58	0.0174473617	0.37	0.91	-0.146860703	0.0010248462	0.68	0.118010244299373	0.419	1.103	0.694	0.150470608027321	0.422	1.142
ACTR2	4190.7452	4645.6367	0.2182208524	0.0385653	0.3617226	1.22	0.3644720517	0.79	1.89	1.6	0.041169505	1.02	2.5	0.1185951963	0.0081307803	1.152	0.553103868846423	0.722	1.84	1.183	0.490338739282534	0.733	1.909
ACTR3C	56.6802	61.4912	0.007113443	0.0009964	0.0310128	0.62	0.0333584144	0.4	0.96	0.45	0.0014000079	0.27	0.73	-0.0599134141	0.1823630484	0.737	0.242512454256982	0.441	1.23	0.489	0.0143212932003776	0.276	0.867
ACTR6	475.8034	464.8963	0.0171124254	0.0050124	0.0445095	1.56	0.0471485209	1.01	2.42	1.89	0.0059753877	1.2	2.98	0.2344369186	1.24259216304389e-07	1.082	0.750717385381402	0.667	1.754	1.257	0.372849262096223	0.76	2.08
ACTR8	400.228	398.6058	0.0456701899	0.012071	0.0120838	1.74	0.0135256677	1.12	2.71	1.74	0.013518042	1.12	2.71	-0.0336536593	0.4541099971	1.324	0.24083842852874	0.828	2.115	1.333	0.230442128551711	0.833	2.13
ACVR2B	310.4659	400.4474	0.2101401093	0.0207147	0.3342859	1.24	0.3371488381	0.8	1.91	1.7	0.0227651085	1.08	2.67	0.0265778926	0.5544355723	0.951	0.830556992175049	0.599	1.51	1.026	0.920567067580648	0.619	1.702
ACVRL1	259.5597	255.9087	0.0102178208	0.0026747	0.0016769	2.03	0.0021717337	1.29	3.2	1.97	0.0033382699	1.25	3.11	0.0940696771	0.0360367695	1.683	0.0418164957261113	1.019	2.779	1.639	0.0530906596801959	0.993	2.705
ACY1	1266.1043	953.9016	0.0434725357	0.0016836	0.3055824	0.8	0.308571168	0.52	1.23	0.5	0.0021685967	0.32	0.78	-0.0797689678	0.0756203412	1.096	0.710454446105923	0.675	1.78	0.695	0.145349651016116	0.426	1.134
ACYP1	71.5314	46.2963	0.3058288336	0.0410484	0.2708233	1.28	0.2739648718	0.82	1.99	1.96	0.0458629028	1.01	3.81	0.2323921765	1.60844297982192e-07	0.806	0.380738616049319	0.497	1.306	1.624	0.244817987583116	0.717	3.678
ACYP2	208.6811	185.0371	0.0469931797	0.0041182	0.0692973	0.67	0.0723086329	0.43	1.04	0.54	0.0049274513	0.35	0.83	-0.129406425	0.0038546568	0.906	0.683320378340792	0.563	1.457	0.696	0.133010685290423	0.434	1.117
ADA	36.9565	40.2478	0.0045702632	0.0012117	0.0032909	1.95	0.0040568439	1.24	3.09	2.05	0.0016002245	1.31	3.19	0.1553987677	0.0005074323	1.114	0.666720799048511	0.682	1.818	1.188	0.491281625620492	0.728	1.938
ADAL	181.213	162.471	0.2249080669	0.030211	0.5448816	0.88	0.5468018518	0.57	1.35	0.62	0.032556018	0.4	0.96	-0.0494665335	0.2710363401	0.866	0.548964066141235	0.542	1.385	0.618	0.0525657282496115	0.38	1.005
ADAM11	35.01	36.0351	0.0341417	0.0098223	0.0103044	1.78	0.0117145134	1.14	2.78	1.77	0.0111641694	1.14	2.75	0.0559449235	0.2131160381	1.611	0.0570906194195634	0.986	2.633	1.577	0.0613808392574995	0.979	2.541
ADAM12	15.9878	30.9353	0.0009798303	7e-07	0.0009444	2.11	0.0012864687	1.34	3.31	2.98	2.619e-06	1.89	4.7	0.1320640436	0.0031809764	1.329	0.258526881219924	0.811	2.179	2.075	0.00331351617838582	1.275	3.377
ADAM17	287.9335	279.3443	0.0427561078	0.0119278	0.0915471	1.45	0.0947530683	0.94	2.25	1.77	0.0134771226	1.13	2.79	0.2031623027	4.98324857018019e-06	1.187	0.483303379637873	0.735	1.917	1.519	0.105326442228578	0.916	2.518
ADAM19	130.3083	133.4914	0.0889392059	0.0250905	0.0206134	1.67	0.0225458353	1.07	2.6	1.64	0.0271923328	1.06	2.55	0.0650269419	0.1477401372	1.325	0.245306329944893	0.824	2.131	1.281	0.304598089505989	0.798	2.055
ADAM2	7.5457	26.5698	0.1303640893	0.0181654	0.0784788	0.67	0.0816438863	0.43	1.05	0.54	0.0204862002	0.33	0.91	0.120652839	0.0070845321	0.798	0.367986515493542	0.488	1.304	0.522	0.0245523570802971	0.296	0.92
ADAM20	1.2766	0.5953	0.0689866009	0.0083727	0.1407091	1.39	0.1440698353	0.89	2.14	2.23	0.0105133185	1.21	4.12	0.0767393827	0.0874505393	0.919	0.724642005432916	0.573	1.472	1.649	0.127613700894235	0.867	3.138
ADAM22	77.3897	74.8882	0.0484708051	0.0133008	0.0464766	1.55	0.049117009	1	2.41	1.74	0.0148680791	1.11	2.71	-0.014506685	0.7469926061	1.496	0.0933829806507891	0.935	2.395	1.631	0.0443874524011945	1.012	2.629
ADAM23	9.7447	8.137	0.1179040788	0.0315434	0.1121162	1.42	0.1154050211	0.92	2.2	1.64	0.0339770799	1.04	2.6	0.1297878618	0.0037506228	1.222	0.405910991813812	0.762	1.96	1.454	0.142549508572925	0.882	2.398
ADAM28	57.8609	40.2878	0.1502412671	0.0395186	0.0846978	1.46	0.0878478666	0.95	2.26	1.65	0.0423819868	1.02	2.68	0.0266440816	0.5534493548	1.278	0.302485543465948	0.802	2.039	1.615	0.0815555898263851	0.942	2.771
ADAM33	155.1815	312.1336	0.1293769737	0.0058088	0.8505573	1.04	0.8511644985	0.68	1.61	1.93	0.0069717837	1.2	3.11	-0.0392277421	0.3828498383	1.076	0.755092504092751	0.677	1.711	1.834	0.0244033326712899	1.081	3.109
ADAM6	2475.3158	2111.0934	0.0862408782	0.0246204	0.030686	1.62	0.0330312357	1.04	2.53	1.68	0.026849071	1.06	2.65	0.0290830934	0.5177173081	1.693	0.0320315445454149	1.046	2.738	1.812	0.0208323919814987	1.095	3
ADAM8	116.5421	197.7787	0.0350078554	0.0005245	0.1255074	1.4	0.128847012	0.91	2.17	2.24	0.0007737603	1.4	3.59	0.1141962557	0.010841614	1.308	0.258276289624243	0.821	2.082	1.678	0.0487157545672144	1.003	2.807
ADAMDEC1	18.6472	20.2965	0.1077091139	0.0272047	0.0306481	1.61	0.032957818	1.04	2.51	1.62	0.0293632953	1.05	2.5	0.0265133974	0.5553973764	1.463	0.111748661985928	0.915	2.337	1.437	0.126191763543252	0.903	2.288
ADAMTS1	1515.4395	1104.6743	0.1154061687	0.0138061	0.2250372	0.76	0.2283020742	0.49	1.18	0.58	0.0153819702	0.38	0.9	-0.0242057879	0.590334234	0.726	0.185546472101075	0.451	1.167	0.632	0.0562825231905725	0.395	1.012
ADAMTS10	74.7932	96.6265	0.0565651848	0.0109033	0.0483642	1.55	0.0510973684	1	2.4	1.74	0.0122984486	1.13	2.69	0.133019818	0.0029661543	1.397	0.165407759982693	0.871	2.242	1.509	0.0815521024801489	0.95	2.397
ADAMTS12	8.8396	12.2225	0.0167991595	0.0032008	0.0245126	1.66	0.026663847	1.06	2.59	1.89	0.0038916627	1.23	2.92	0.1045660665	0.0197181313	1.278	0.329919827628924	0.78	2.092	1.461	0.115954330870183	0.911	2.344
ADAMTS14	6.4556	10.9757	0.0161488923	0.0013478	0.1626271	1.36	0.1660194981	0.88	2.12	2.02	0.0017542651	1.3	3.14	0.2269088934	3.17598239194824e-07	0.908	0.69227678769495	0.562	1.466	1.502	0.0922531163849538	0.935	2.411
ADAMTS16	3.9374	15.1518	0.0590409453	5.72e-05	0.0432835	1.58	0.0459828037	1.01	2.48	2.74	0.000121356	1.64	4.58	0.2257906345	3.64109984899021e-07	1.27	0.338048588361162	0.779	2.072	1.953	0.0212832594275938	1.105	3.451
ADAMTS17	44.6441	22.0994	0.5427376656	0.0305405	0.7023017	0.92	0.7035373597	0.59	1.42	3.31	0.0421784529	1.04	10.48	-0.0666085909	0.1381152055	1.055	0.824346828263347	0.658	1.693	4.07	0.0179298691779992	1.273	13.01
ADAMTS18	0.7613	1.0164	0.1237112128	0.0313962	0.119468	1.41	0.1227790879	0.91	2.18	1.6	0.0336823788	1.04	2.47	0.0246719172	0.5831963305	1.14	0.589416846321125	0.708	1.838	1.314	0.250126230799318	0.825	2.095
ADAMTS2	81.2703	99.4888	0.000971662	0.0002997	0.001785	2.06	0.0023285358	1.29	3.28	2.24	0.0004546472	1.43	3.5	0.2489619913	1.85436658546092e-08	1.474	0.13892111925	0.882	2.466	1.685	0.038050485860913	1.029	2.76
ADAMTS6	10.2148	20.944	0.0138843588	9.35e-05	0.0181857	1.69	0.020047942	1.09	2.64	2.45	0.0001663931	1.54	3.9	0.1321209201	0.0031678074	1.342	0.233423614166958	0.827	2.178	1.482	0.120393427627089	0.902	2.433
ADAMTS7	37.2551	44.5055	0.0025245828	0.0004859	0.0086188	1.81	0.0099348067	1.15	2.86	2.13	0.0006892349	1.38	3.28	0.1772499907	7.09508786344818e-05	1.352	0.226662199495369	0.829	2.202	1.435	0.130095265085456	0.899	2.289
ADAMTS9	194.9904	182.6897	0.0355354577	0.005816	0.0167011	0.59	0.0184759722	0.38	0.91	0.54	0.0068237182	0.35	0.85	-0.112839938	0.0118255755	0.782	0.312522013591745	0.485	1.26	0.741	0.215927006704449	0.461	1.191
ADAMTSL1	191.5058	2769.5656	0.5150283385	0.0009027	0.81409	1.05	0.8148501966	0.68	1.63	2.91	0.0016125138	1.5	5.64	-0.0497963552	0.2678501293	1.182	0.478812649850637	0.744	1.878	2.165	0.032838829205398	1.065	4.402
ADAMTSL2	159.919	131.4586	0.0073124162	0.0019154	0.0017617	2.05	0.0022920408	1.29	3.25	2.17	0.0025732114	1.31	3.6	0.2303404273	2.0788859674347e-07	1.283	0.343041045439014	0.766	2.148	1.505	0.146968165003516	0.866	2.615
ADAMTSL3	198.6223	187.453	0.0439305562	0.0111295	0.0390243	1.58	0.041549652	1.02	2.46	1.78	0.012603516	1.13	2.79	0.0557294603	0.2148865725	1.4	0.167519870880232	0.868	2.256	1.594	0.0624889368513171	0.976	2.603
ADAP1	117.4335	87.5288	0.0598542488	0.0081365	0.0390379	1.6	0.04167558	1.02	2.52	2.23	0.0102748405	1.21	4.12	0.1617922393	0.0002926493	1.215	0.439613768034671	0.742	1.989	1.522	0.210290779433246	0.789	2.934
ADAP2	85.7143	67.9024	0.0139700095	0.0023039	0.0204916	1.69	0.0224898314	1.08	2.65	2.32	0.0032000262	1.33	4.07	0.3199725761	2.70433263518487e-13	1.054	0.840888229571192	0.63	1.764	1.564	0.170851851877799	0.825	2.966
ADAR	6053.2544	5758.7667	0.0073803635	0.002086	0.0060347	1.85	0.007046458	1.18	2.88	2.05	0.0026701086	1.28	3.28	0.1726945492	0.0001091122	1.533	0.0869927694769838	0.94	2.499	1.704	0.0446731158338758	1.013	2.869
ADAT2	139.3841	93.6911	0.1112007647	0.0156407	0.7471055	0.93	0.7481550103	0.6	1.44	2.09	0.0185721367	1.13	3.86	-0.0869139867	0.052818316	1.089	0.724103222993128	0.677	1.754	2.147	0.021030906692845	1.122	4.108
ADAT3	70.6044	73.0939	0.0401388186	0.0060863	0.0218622	0.6	0.0237934024	0.39	0.93	0.54	0.0070967194	0.35	0.85	-0.1008916983	0.0244929558	0.665	0.0864833952332528	0.418	1.06	0.577	0.0223802109850952	0.36	0.925
ADC	135.8081	137.5263	0.00151269	0.0004441	0.0002869	2.35	0.0004546184	1.46	3.78	2.27	0.0006653439	1.41	3.63	0.1709494721	0.0001283039	2.015	0.00895879339790262	1.192	3.409	1.912	0.0142671948973718	1.138	3.21
ADCK1	258.8828	257.0914	0.0207302155	0.0049122	0.0075847	0.55	0.008784285	0.35	0.86	0.53	0.0058494685	0.34	0.83	-0.1533258806	0.0006038828	0.845	0.514955892992241	0.51	1.401	0.807	0.402608369824462	0.489	1.333
ADCK4	735.468	872.2846	0.330304431	0.0453706	0.3850802	0.83	0.3877267621	0.53	1.28	0.58	0.0489989021	0.33	1	-0.1942997471	1.28669364541333e-05	0.932	0.770222487271235	0.581	1.494	0.812	0.522219923696146	0.429	1.536
ADCK5	175.4913	129.8315	0.1956217644	0.0210616	0.2117011	1.32	0.2150309394	0.85	2.06	2.08	0.0246515811	1.1	3.95	0.1828033457	4.13758429582645e-05	0.901	0.67428454969816	0.554	1.465	1.535	0.199868555456758	0.797	2.954
ADCY10	3.3116	4.9194	0.1100026589	0.0181032	0.029833	1.62	0.0321098838	1.04	2.51	1.69	0.0199514179	1.09	2.63	0.0482969679	0.28254295	1.484	0.10022909839826	0.927	2.375	1.563	0.0613538698726943	0.979	2.495
ADCY2	270.4502	395.2078	0.069504968	0.0073478	0.3716351	1.22	0.3743449274	0.79	1.89	1.82	0.0085320769	1.17	2.85	0.1212923219	0.006784866	1.04	0.87354100676179	0.644	1.678	1.544	0.0722859993780445	0.961	2.48
ADCY3	550.6939	527.7876	0.090989081	0.0271862	0.0436109	1.57	0.0462402965	1.01	2.43	1.64	0.0294057823	1.05	2.56	0.108808486	0.0152316937	1.423	0.151358069424339	0.879	2.303	1.42	0.156995617388229	0.874	2.309
ADCY4	118.6752	160.1716	0.0027863357	0.0003837	0.0344602	1.61	0.0369284282	1.03	2.52	2.15	0.0005548993	1.39	3.32	0.1089641581	0.0150856783	1.535	0.0872038220444239	0.939	2.508	2.205	0.00136662583671832	1.359	3.578
ADCY6	2002.7204	2845.155	0.4943354222	0.016969	0.5848552	1.13	0.5866187905	0.73	1.75	1.92	0.0194760798	1.11	3.31	0.1671541919	0.0001815198	0.886	0.616642811519204	0.55	1.425	1.507	0.175210333968186	0.833	2.728
ADCY7	134.778	156.519	0.0003778509	4.58e-05	0.0006443	2.17	0.000913242	1.37	3.42	2.4	8.35968959197464e-05	1.55	3.71	0.0926229378	0.039005517	1.766	0.0256627356678222	1.072	2.91	1.955	0.0056497412989539	1.216	3.144
ADCY9	326.3452	349.2889	0.0055975877	0.0012961	0.0233669	1.65	0.0254180922	1.06	2.57	2.02	0.0016900674	1.3	3.14	0.2329018814	1.50856541995628e-07	1.197	0.473516581667073	0.732	1.957	1.346	0.228880248507242	0.83	2.183
ADD3	960.2307	1721.3205	0.4274986032	0.0368073	0.3906095	1.21	0.3932274401	0.78	1.87	1.71	0.0399279364	1.03	2.87	0.1588582873	0.000377706	1.062	0.800790051886726	0.665	1.697	1.115	0.707848121873724	0.632	1.967
ADH1A	0.5659	2.1498	0.317004258	0.0082338	0.2504782	1.29	0.2536617411	0.83	1.99	2.02	0.0099175115	1.18	3.45	0.0408631123	0.3633144732	1.368	0.21219785776745	0.836	2.239	1.894	0.0275125830510718	1.073	3.342
ADH1C	81.77	66.0413	0.0498208999	0.0054773	0.3050826	0.8	0.3080658296	0.52	1.23	0.54	0.0064283228	0.35	0.84	0.0532841062	0.2357248278	0.903	0.671780738306661	0.565	1.445	0.659	0.0855588696196519	0.41	1.06
ADH5	3295.6181	3262.9446	0.0011662795	0.0002938	0.0031901	0.5	0.003969586	0.32	0.8	0.44	0.0004576264	0.27	0.69	-0.2419115339	4.74023070322649e-08	0.783	0.346236043885061	0.471	1.303	0.658	0.10964045004784	0.395	1.099
ADHFE1	282.7318	429.0923	0.1249861589	0.0041222	0.1105612	0.7	0.1138548815	0.45	1.09	0.32	0.0067894065	0.14	0.73	-0.0435582367	0.3325051467	0.751	0.233954053028325	0.468	1.204	0.308	0.00625379490408284	0.132	0.716
ADI1	5418.8862	5804.4025	0.0092805195	0.0015496	0.0179472	0.59	0.0198153519	0.38	0.92	0.45	0.0021249275	0.27	0.75	-0.2300312082	2.16e-07	0.827	0.438374008219535	0.511	1.338	0.66	0.132732015203249	0.383	1.135
ADIPOR1	3068.68	2683.6806	0.240122069	0.0277149	0.9781647	1.01	0.9782535316	0.65	1.55	0.61	0.0299836201	0.39	0.95	0.0931498512	0.0379011399	0.951	0.83207434273709	0.6	1.509	0.641	0.0681278723289201	0.398	1.034
ADIPOR2	1808.9633	1341.6487	0.1316863638	0.0004143	0.9310831	0.98	0.9313626996	0.64	1.51	0.4	0.0006808	0.24	0.68	-0.0319156663	0.4777654829	1.009	0.970022473295317	0.634	1.605	0.503	0.0174485863586492	0.285	0.886
ADM2	734.3902	720.5918	0.0999081282	0.0170962	0.0250761	0.61	0.0272141377	0.39	0.95	0.59	0.0188907767	0.38	0.92	-0.0600042542	0.1816996971	0.757	0.256611449894719	0.467	1.225	0.745	0.230825214644947	0.46	1.206
ADNP	2391.8017	2055.973	0.0223696748	0.0034757	0.0356758	1.59	0.0381038461	1.03	2.47	2.22	0.0045306994	1.28	3.85	0.1377438549	0.0020857485	1.155	0.552717983376542	0.717	1.861	1.455	0.217577728012051	0.802	2.643
ADORA1	10.7039	11.8939	0.015203026	0.0031453	0.0156235	1.72	0.0173714786	1.1	2.69	1.9	0.0038326546	1.23	2.94	0.1491446822	0.0008522071	1.257	0.357610876990324	0.772	2.049	1.572	0.0614550628918452	0.979	2.524
ADORA2A	62.3329	74.8313	0.0604486031	0.0141193	0.0481354	1.57	0.0509427768	1	2.46	1.71	0.0157034759	1.11	2.63	0.1244784152	0.0054545489	1.252	0.375999428202072	0.761	2.06	1.363	0.197117177417595	0.852	2.18
ADORA3	37.5045	45.0358	0.0006163513	8.36e-05	0.0012931	2.08	0.0017191374	1.32	3.28	2.34	0.0001427445	1.51	3.63	0.273986043	5.23183535831908e-10	1.546	0.094105151752772	0.928	2.574	1.795	0.0180325288394665	1.105	2.915
ADPGK	1696.7743	1735.1875	0.1096360464	0.0200466	0.1887576	0.75	0.1920920915	0.48	1.16	0.59	0.0220062526	0.38	0.93	-0.252838951	1.09319582709148e-08	0.976	0.91952718790524	0.604	1.575	0.773	0.312632966323915	0.468	1.275
ADPRH	336.1054	389.5412	0.0068921619	0.0008213	0.0606143	0.66	0.0635259906	0.43	1.02	0.42	0.0012301658	0.25	0.71	-0.2769339264	3.35218477540974e-10	1.006	0.980018451644085	0.622	1.628	0.653	0.147856456407941	0.367	1.163
ADPRHL1	136.0046	82.713	0.0006411652	1.52e-05	0.004335	0.52	0.0052252765	0.33	0.82	0.4	3.1685e-05	0.26	0.61	-0.1992598147	7.60634115657521e-06	0.833	0.4665828638169	0.509	1.362	0.653	0.0801991177530234	0.405	1.053
ADPRHL2	766.0433	658.742	0.2991862888	0.0407352	0.2424966	0.77	0.2457021399	0.5	1.19	0.62	0.0434648901	0.4	0.99	-0.0226083696	0.6150945126	0.982	0.940287938268517	0.611	1.578	0.757	0.278454574390103	0.458	1.252
ADRA1D	23.2183	23.2897	0.0263010998	0.0043787	0.0041364	0.52	0.005016269	0.33	0.82	0.52	0.0052887438	0.33	0.82	-0.2221602185	5.64711860084204e-07	0.763	0.279918280993547	0.467	1.246	0.763	0.280977658402099	0.467	1.247
ADRA2A	222.8916	477.7623	0.0688682935	0.0028006	0.2696136	1.28	0.2727395607	0.83	1.97	2	0.0035197295	1.26	3.19	0.0873402716	0.0516622859	1.102	0.682419498112933	0.692	1.756	1.608	0.0711467682833617	0.96	2.693
ADRA2B	11.2856	11.7532	0.0573934597	0.0138606	0.0350475	0.63	0.0374959063	0.4	0.97	0.57	0.0155436168	0.36	0.9	-0.0969282025	0.0307326783	0.691	0.1285107649903	0.429	1.113	0.661	0.0976452742705105	0.404	1.079
ADRA2C	111.5034	73.9574	0.0091117996	0.0004102	0.1425204	0.72	0.1458840036	0.47	1.12	0.47	0.0005907642	0.3	0.72	-0.1707873281	0.0001302397	0.961	0.871005132877429	0.595	1.553	0.578	0.0240459714568356	0.359	0.931
ADRB1	636.1264	362.7952	0.4533661693	0.0229993	0.2567904	0.78	0.2599584681	0.5	1.2	0.56	0.0255358379	0.34	0.93	-0.0759873239	0.0906069184	1.029	0.905463886354539	0.642	1.649	0.746	0.279135493505326	0.439	1.268
ADRB3	0.5041	1.0025	0.2286341684	0.0348685	0.4997862	0.86	0.5019187453	0.56	1.33	0.58	0.0379027505	0.35	0.97	-0.1034571389	0.0210655878	0.934	0.77396482257779	0.586	1.488	0.64	0.110442527454282	0.37	1.107
ADRBK1	4889.3632	4329.6961	0.0234270414	0.0014608	0.0488104	0.65	0.0514996661	0.42	1	0.5	0.0018839296	0.32	0.77	-0.0396664078	0.3775477887	0.587	0.0326531179554147	0.36	0.957	0.547	0.0129763694511223	0.34	0.88
ADRBK2	910.9016	939.5604	0.0512879958	0.0119862	0.0196817	1.67	0.0215456144	1.08	2.59	1.74	0.0134343946	1.12	2.69	-0.0271003388	0.5466745167	1.316	0.251274138837137	0.823	2.103	1.375	0.184945406436123	0.859	2.201
ADSSL1	141.5336	117.7583	0.1825519631	0.0415382	0.5185833	1.15	0.5206275698	0.75	1.78	1.68	0.0446557379	1.01	2.78	0.034009931	0.4493434755	0.967	0.887394768858077	0.604	1.546	1.415	0.219603042974607	0.813	2.461
AEBP1	4669.0432	6145.6553	0.0300630306	0.0060178	0.1013113	1.44	0.1045945421	0.93	2.23	1.82	0.0070229549	1.18	2.8	0.2098193739	2.37645260074425e-06	1.258	0.349946043066715	0.777	2.036	1.474	0.103519744546398	0.924	2.352
AEN	571.2456	505.7559	0.0035456647	0.0002906	0.0048438	0.53	0.0057738531	0.34	0.83	0.46	0.0004320746	0.3	0.71	-0.1268415182	0.0046248059	0.742	0.232888574087669	0.454	1.212	0.668	0.105153866371914	0.41	1.088
AES	10541.5202	10930.5155	0.0038263083	0.0007096	0.0024787	0.51	0.0030836425	0.33	0.8	0.45	0.0010117015	0.28	0.73	-0.0860045434	0.0553567478	0.583	0.0256222943905583	0.363	0.936	0.547	0.0189870885909084	0.331	0.906
AFAP1L1	102.5286	125.7561	0.1592111562	0.0354657	0.0725389	1.49	0.0755952221	0.96	2.32	1.59	0.0378866205	1.03	2.45	0.0620822741	0.1670087897	1.466	0.113840353341807	0.912	2.357	1.556	0.0654301344679034	0.972	2.489
AFF2	15.0332	7.4906	0.1649949533	0.0091142	0.7720199	0.94	0.7729574524	0.61	1.45	0.55	0.0104915136	0.35	0.87	-0.068462351	0.1274560519	1.084	0.733136668796329	0.68	1.729	0.739	0.238385588955561	0.447	1.222
AFF3	1177.3155	1104.3152	0.0299283851	0.0045971	0.0264426	0.61	0.028640991	0.39	0.95	0.53	0.0054859598	0.34	0.83	-0.17840695	6.34951257875385e-05	0.846	0.490463272111592	0.525	1.362	0.744	0.224049600084229	0.462	1.198
AFG3L2	1468.5032	1574.5396	0.2100262959	0.046549	0.7066369	1.09	0.7078466694	0.7	1.68	1.55	0.0492374828	1	2.41	0.0799521096	0.0749491155	0.853	0.508403736892675	0.533	1.366	1.312	0.262010020129995	0.816	2.11
AFP	0.2775	1.2267	0.0026213555	9.68e-05	0.0378573	1.61	0.0404303616	1.02	2.52	2.33	0.0001622089	1.5	3.61	0.0783003967	0.0811813449	1.357	0.220339710858003	0.833	2.209	1.975	0.00470165532404432	1.232	3.166
AFTPH	2076.087	2191.0041	0.1363062153	0.0295831	0.4166843	0.83	0.4192039655	0.54	1.29	0.59	0.0321964093	0.36	0.96	-0.0591760103	0.1878142412	0.976	0.919642116192958	0.609	1.565	0.704	0.188003233098512	0.417	1.187
AG2	371.6841	340.263	0.0106697163	0.0014912	0.0018763	0.5	0.0023710772	0.32	0.78	0.5	0.0019115374	0.32	0.77	-0.0240045795	0.5934277092	0.617	0.0464139468289052	0.383	0.992	0.611	0.0405904610560953	0.382	0.979
AGA	549.7481	600.3682	0.0101853329	0.001217	0.0100319	0.56	0.0114608348	0.35	0.88	0.43	0.0017467562	0.26	0.73	-0.2665475577	1.5713239569062e-09	0.987	0.958801919759601	0.605	1.61	0.72	0.256460220285685	0.408	1.27
AGAP2	48.5357	44.4733	0.0108015114	0.0028786	0.0042794	1.9	0.0051512215	1.21	2.98	2.01	0.003619795	1.26	3.22	0.1887595943	2.27890718365451e-05	1.493	0.110781863986359	0.912	2.442	1.458	0.153063921571435	0.869	2.445
AGAP3	1983.0908	2062.2091	0.0408516054	0.0084991	0.0345889	1.63	0.0371320595	1.03	2.57	1.81	0.0097741833	1.15	2.85	0.1930430186	1.46693529518173e-05	1.124	0.643038092676342	0.685	1.844	1.301	0.291944302431987	0.797	2.124
AGAP5	38.4459	21.0209	0.1362273638	0.0097852	0.3047864	1.25	0.3077725592	0.81	1.94	2.66	0.0133644947	1.23	5.78	-0.004490179	0.9204632242	1.217	0.413377322048154	0.76	1.949	2.103	0.0640419113948959	0.958	4.619
AGAP6	92.0502	62.1469	0.0588383082	0.0084617	0.1095166	1.44	0.1129201262	0.92	2.26	2.17	0.0105205724	1.2	3.92	0.1506584593	0.0007530518	1.207	0.453536787263521	0.738	1.977	1.967	0.041493245891111	1.026	3.768
AGBL4	2.7027	3.5753	0.0811186236	0.0185819	0.1108941	1.43	0.1142307066	0.92	2.22	1.67	0.0203960003	1.08	2.58	0.1685888465	0.0001593463	1.106	0.68798413916491	0.677	1.804	1.293	0.28179581971185	0.81	2.066
AGBL5	1047.1185	954.5103	0.0305335665	0.0022826	0.2442023	0.77	0.2474312414	0.5	1.2	0.52	0.0028450033	0.33	0.8	-0.0384498307	0.3923634418	0.873	0.57716545717386	0.542	1.407	0.614	0.0426507898766276	0.383	0.984
AGER	39.5071	30.8232	0.0199397541	0.0044723	0.0501217	1.56	0.0529362697	0.99	2.43	2.1	0.0056371303	1.24	3.54	0.037674397	0.4019876009	1.357	0.219474596224586	0.834	2.209	1.55	0.140894719642514	0.865	2.776
AGFG1	1076.8355	1298.2881	0.434303791	0.0323294	0.5464844	1.14	0.5483998519	0.74	1.76	0.46	0.0375862717	0.22	0.96	0.0928743815	0.0384751536	1.038	0.873198828209242	0.653	1.651	0.414	0.0392722200854603	0.179	0.958
AGFG2	1110.726	1286.2069	0.0696167189	0.0129087	0.2905774	0.79	0.293625358	0.51	1.23	0.54	0.0147390332	0.32	0.88	-0.0908882595	0.0428356934	0.914	0.72163817017121	0.558	1.498	0.67	0.152430670899199	0.387	1.16
AGK	601.9645	718.4557	0.0354600722	0.0014618	0.1084075	1.43	0.1117354083	0.92	2.23	2.06	0.0019223318	1.31	3.26	0.2443602947	3.43281052927915e-08	1.279	0.320933097487085	0.787	2.08	1.411	0.18401689336166	0.849	2.343
AGL	908.379	746.8201	0.0449381782	0.0037094	0.0308746	0.61	0.0332674728	0.39	0.96	0.53	0.0044801183	0.34	0.82	-0.2859874879	8.26122393177756e-11	0.769	0.293190917121441	0.472	1.254	0.671	0.0997783465872804	0.417	1.079
AGPAT6	1986.2227	1720.5489	0.0155798957	0.0010228	0.0218716	0.6	0.0238749076	0.39	0.93	0.49	0.0013579915	0.32	0.76	0.0240651574	0.5924955766	0.654	0.0824085593287511	0.405	1.056	0.674	0.101223669872779	0.421	1.08
AGPAT9	29.0413	42.652	0.2052330623	0.0267692	0.6042458	1.12	0.6059108571	0.73	1.73	0.55	0.0297013135	0.32	0.94	0.1245691033	0.0054203841	1.111	0.656255682888077	0.699	1.766	0.567	0.0427694066571075	0.327	0.982
AGPS	338.7023	412.868	0.1484567432	0.0280109	0.8484029	1.04	0.849018523	0.68	1.61	1.62	0.0302339336	1.05	2.51	-0.0194873961	0.6647318762	0.885	0.605115348030063	0.556	1.408	1.461	0.124228916146324	0.901	2.367
AGR2	7772.8343	6587.4214	0.0519447157	0.0096756	0.0329732	0.62	0.0354015091	0.4	0.97	0.57	0.0109950249	0.36	0.88	-0.0769797972	0.0864603876	0.581	0.0328008191939693	0.352	0.957	0.603	0.0440713882190585	0.369	0.987
AGRN	3766.5034	4131.6547	0.0205500059	0.0046443	0.0410902	1.57	0.043650616	1.01	2.44	1.85	0.0055073331	1.2	2.86	0.1289537562	0.0039815059	1.216	0.422333055497787	0.754	1.96	1.336	0.233715460736117	0.829	2.153
AGTPBP1	301.672	311.4587	0.0019280011	0.0004658	0.0020261	2	0.0025800467	1.27	3.13	2.15	0.0006688074	1.38	3.35	0.2559231099	7.1349585058115e-09	1.325	0.260760915832847	0.811	2.163	1.356	0.213132281861188	0.839	2.191
AGTRAP	2490.1067	2091.5411	0.0019966333	0.0001613	0.0005875	0.46	0.0008362179	0.29	0.73	0.45	0.0002546905	0.29	0.69	-0.2165311876	1.09909476204992e-06	0.715	0.19671368706353	0.43	1.19	0.731	0.198748994436672	0.453	1.179
AGXT	0.3922	0.2977	0.077458578	0.0201437	0.0188973	1.68	0.0207458268	1.08	2.62	1.69	0.0220695418	1.08	2.66	0.0887492485	0.0479904944	1.31	0.264546326200294	0.815	2.103	1.388	0.185115722036678	0.855	2.254
AHCYL2	618.4268	825.6405	0.4025264939	0.0262009	0.7607965	1.07	0.7617888198	0.69	1.66	1.79	0.0290460033	1.06	3.03	-0.0565579116	0.208136388	1.053	0.83313971890798	0.652	1.7	1.54	0.154616291135664	0.85	2.792
AHDC1	483.4942	550.0135	0.0458207049	0.0097381	0.07198	1.49	0.0750301614	0.96	2.31	1.75	0.0110513253	1.14	2.71	-0.0081863971	0.8555459009	1.383	0.177249202105441	0.864	2.214	1.637	0.0379455996775987	1.028	2.607
AHNAK	20812.766	21061.7384	0.0407282466	0.0110169	0.009138	1.78	0.0104151731	1.15	2.78	1.76	0.0124182451	1.13	2.73	-0.0820453906	0.067616346	1.914	0.00875154897953911	1.178	3.109	1.961	0.00615841671403061	1.211	3.175
AHRR	18.4653	18.1976	0.0148791423	0.0045114	0.0086482	1.82	0.0099830673	1.15	2.88	1.94	0.0054645186	1.21	3.09	0.26677988	1.51903820549198e-09	1.258	0.378926394749308	0.754	2.098	1.39	0.214938544543579	0.826	2.34
AHSA2	414.5347	441.903	0.0217656708	0.0055972	0.0064862	1.86	0.0076249644	1.18	2.94	1.87	0.0066165144	1.19	2.93	0.1971347303	9.54310897353436e-06	1.389	0.204485929413829	0.836	2.306	1.354	0.23281915211213	0.823	2.227
AIDA	908.8446	895.8466	0.0066632501	0.0018827	0.0019443	2.03	0.0024932921	1.28	3.21	2.05	0.002429189	1.29	3.25	0.2156041262	1.22442912675759e-06	1.371	0.219955943621274	0.828	2.27	1.355	0.237566272963486	0.818	2.245
AIF1	159.6958	234.7589	0.0237015956	0.0029724	0.0236048	1.67	0.0257662617	1.06	2.63	1.91	0.0036412734	1.24	2.96	0.1343650127	0.002686132	1.3	0.304814805993081	0.788	2.146	1.37	0.200255959554439	0.846	2.217
AIFM2	210.0035	207.7119	0.0442814435	0.0128109	0.0071328	1.83	0.0082867776	1.17	2.86	1.75	0.014386169	1.12	2.74	0.1323446646	0.0031164818	1.626	0.0605833163646862	0.979	2.702	1.544	0.0908021612392635	0.933	2.555
AIG1	784.913	680.4255	0.1459973807	0.0176159	0.443824	0.84	0.4462132165	0.54	1.31	0.59	0.0194655189	0.38	0.92	-0.0960944729	0.0322058527	1.031	0.900186909721257	0.639	1.662	0.887	0.634766024688821	0.541	1.455
AIM2	3.8488	13.2662	0.5725221479	0.0449033	0.3248684	1.24	0.3277749536	0.8	1.92	1.71	0.0483944211	1	2.93	0.1262843961	0.0048094379	1.034	0.890911411859707	0.644	1.658	1.331	0.312301507019175	0.764	2.318
AJAP1	16.7699	20.0476	0.1261917468	0.0208031	0.038612	0.63	0.0412118218	0.4	0.98	0.58	0.0230086287	0.36	0.93	-0.118158591	0.00836976	0.804	0.375906805490009	0.496	1.303	0.702	0.171400097460101	0.422	1.166
AK3	1886.2959	1536.8995	0.0783320121	0.0050366	0.3298269	0.8	0.3327583357	0.51	1.25	0.53	0.0060073589	0.34	0.83	-0.1551038383	0.0005202212	1.07	0.782186749867741	0.662	1.729	0.741	0.23558040015536	0.452	1.216
AK5	128.7955	127.0492	0.105080364	0.0303565	0.0468285	1.56	0.0495646749	1	2.43	1.63	0.0327064058	1.04	2.55	0.1404010479	0.0017027655	1.224	0.417732084411688	0.751	1.993	1.27	0.341114801313282	0.777	2.076
AKAP10	383.5507	381.1174	0.0750170663	0.0199045	0.0280141	1.62	0.0301974412	1.05	2.51	1.67	0.0217843335	1.08	2.59	0.0388484673	0.3874705168	1.398	0.155182889038526	0.881	2.217	1.456	0.111238254285343	0.917	2.313
AKAP12	975.1143	3356.1525	0.9091748181	0.0198723	0.4082863	1.2	0.4108278078	0.78	1.85	2.43	0.0248402042	1.12	5.29	0.1875374477	2.57951173718864e-05	1.169	0.522634755824078	0.724	1.888	1.24	0.603670599517117	0.55	2.794
AKAP13	2153.7054	1907.8215	0.1042238756	0.0302068	0.2580343	1.28	0.2611869879	0.83	1.98	1.65	0.032641212	1.04	2.63	0.0180424753	0.6882362835	1.088	0.722816804939453	0.682	1.735	1.317	0.278054315636996	0.801	2.168
AKAP2	426.1279	319.7301	0.0566038009	0.0126097	0.0180074	1.7	0.0198493753	1.09	2.65	1.86	0.0144359416	1.13	3.07	0.1085432477	0.0154833377	1.568	0.0695072048101185	0.965	2.549	1.566	0.102230734995823	0.915	2.68
AKAP3	33.3267	29.4831	0.0042262336	0.0006843	0.0022945	0.49	0.002931487	0.31	0.79	0.47	0.0009540551	0.3	0.74	-0.0612723181	0.1726253703	0.609	0.0546188251440365	0.367	1.01	0.55	0.0156798036448137	0.339	0.893
AKAP7	240.6672	300.6724	0.0033413053	0.0003494	0.0022708	0.5	0.0028824962	0.32	0.79	0.38	0.0006045767	0.22	0.66	-0.3085299136	2.01858858975767e-12	0.8	0.368639272043603	0.491	1.302	0.633	0.126529504372418	0.352	1.138
AKAP8	670.9544	672.4387	0.001428597	0.0003935	0.0003138	2.27	0.0004813628	1.43	3.61	2.23	0.0005856262	1.41	3.52	0.148644573	0.0008875312	2.199	0.00258375932907773	1.317	3.672	2.19	0.00225223654725393	1.324	3.621
AKAP8L	1050.8732	867.628	0.0425967757	0.0044194	0.2460252	1.3	0.2492499804	0.83	2.01	2.52	0.0062081043	1.3	4.89	0.0456336832	0.3099620331	1.027	0.913083449234202	0.641	1.644	2.409	0.0215714327630202	1.138	5.1
AKAP9	1940.8493	1694.4854	0.1346083227	0.0343321	0.2034363	1.32	0.206736569	0.86	2.04	1.62	0.0368178312	1.03	2.56	0.0968639269	0.030844162	0.951	0.834215769414058	0.597	1.516	1.098	0.705741060891938	0.675	1.786
AKD1	122.9173	101.2722	0.1900122843	0.0311699	0.2502111	0.78	0.2533990469	0.5	1.2	0.62	0.0334579107	0.4	0.96	-0.0291760807	0.5163789577	0.711	0.162016754995937	0.441	1.147	0.532	0.0101095265429066	0.328	0.86
AKIRIN2	430.1676	555.2287	0.1433007046	0.0010352	0.2924888	1.26	0.2955362967	0.82	1.96	2.34	0.0015189192	1.38	3.96	0.1048171995	0.0194236154	1.065	0.802080770762543	0.65	1.747	1.583	0.10463759198363	0.909	2.758
AKNA	530.4821	601.0202	0.0890869901	0.0191675	0.2321633	1.3	0.2354019158	0.84	2.01	1.67	0.0210102423	1.08	2.57	0.0035957633	0.9362686346	1.258	0.334257266357479	0.789	2.006	1.621	0.0411328153714718	1.02	2.576
AKR1A1	3485.0226	3765.3797	0.0535941678	0.0096775	0.0362788	0.63	0.0387817756	0.4	0.98	0.53	0.0112553316	0.33	0.87	-0.1028892899	0.0217860405	0.721	0.181733728251416	0.446	1.165	0.596	0.0588557150822426	0.348	1.02
AKR1C1	69.413	81.955	0.0711622342	0.0198009	0.0254196	1.66	0.0276194058	1.06	2.6	1.67	0.0216799331	1.08	2.58	0.1154158881	0.0100194986	1.524	0.0981857231269171	0.925	2.512	1.479	0.108642822284865	0.917	2.387
AKR1C2	23.5521	86.0018	0.2735973895	0.0014426	0.9212972	1.02	0.9216155247	0.66	1.58	2.41	0.0021267597	1.38	4.24	0.0943778642	0.0354298069	1.055	0.82232973840413	0.663	1.678	1.801	0.0646316954223125	0.965	3.361
AKR1C3	83.0116	56.3259	0.0103904991	0.0014474	0.0332321	1.61	0.0356718391	1.03	2.52	2.52	0.0021992678	1.4	4.57	0.1974533513	9.22542737517183e-06	0.959	0.868845178832829	0.585	1.572	1.719	0.101988646757837	0.898	3.292
AKR7A2	1173.7242	1023.5778	0.011254291	0.0009091	0.0374947	0.62	0.0400734699	0.4	0.98	0.49	0.0012171562	0.32	0.75	-0.1114910301	0.0128816544	0.701	0.153285170215824	0.431	1.141	0.65	0.0768873779809992	0.403	1.048
AKT1	5739.0324	5739.3822	0.1341439329	0.0245888	0.0232386	0.6	0.0253019613	0.39	0.94	0.61	0.0267030724	0.39	0.94	0.0743542588	0.0977754786	0.672	0.102288925787772	0.418	1.082	0.672	0.102288925787772	0.418	1.082
AKTIP	588.3676	606.6467	0.0949946795	0.0241212	0.2197085	1.31	0.2229875545	0.85	2.03	1.64	0.0261768688	1.06	2.54	0.1102252769	0.013947408	1.285	0.305125285137306	0.796	2.074	1.543	0.0778331651761753	0.953	2.5
ALB	8.876	16.4859	0.0691790558	0.0156559	0.0596286	1.53	0.0625718031	0.98	2.38	1.69	0.0173282084	1.1	2.61	0.0842744199	0.0604658087	1.426	0.151545031703504	0.878	2.316	1.366	0.19300790367179	0.854	2.184
ALDH1A2	301.31	417.9775	0.1288310377	0.0163046	0.0752037	0.67	0.0783518368	0.43	1.05	0.53	0.018682068	0.31	0.9	-0.2523774392	1.16471039505877e-08	0.959	0.863347339262696	0.597	1.541	0.77	0.36210519194037	0.439	1.351
ALDH1A3	13591.2163	10283.965	0.0448824698	0.0056598	0.1214354	0.7	0.124845744	0.45	1.1	0.55	0.006620208	0.35	0.85	-0.1190254565	0.0079012498	0.887	0.624470691427	0.549	1.433	0.779	0.299245370249819	0.486	1.248
ALDH2	2572.3367	2381.6844	0.1479211336	0.0290279	0.1003805	0.69	0.1037159504	0.44	1.08	0.61	0.0313302843	0.39	0.96	-0.1667197286	0.0001887855	0.975	0.918549824614512	0.604	1.574	0.858	0.53271264953684	0.532	1.386
ALDH3A1	12.3045	7.3645	0.0729927168	0.0103186	0.0382634	0.63	0.0408131118	0.4	0.98	0.57	0.0116727834	0.37	0.88	-0.0779026796	0.0827430169	0.821	0.417139654887809	0.51	1.322	0.753	0.237771558595425	0.471	1.205
ALDH3A2	3051.071	2931.661	0.0022994366	0.0003951	0.0009003	0.46	0.0012497828	0.29	0.74	0.45	0.0005885771	0.28	0.71	-0.2384560842	7.43037617419038e-08	0.718	0.186143139618995	0.439	1.173	0.7	0.148728148886066	0.432	1.136
ALDH3B1	93.0646	60.9514	0.0850255423	0.0078667	0.1444995	1.38	0.1478819034	0.89	2.14	2.38	0.0102737495	1.23	4.61	0.1368051558	0.0022388638	1.394	0.170757616081308	0.867	2.243	3.013	0.0106505499457866	1.292	7.023
ALDH3B2	531.4685	404.1268	0.1422086913	0.0285894	0.2631986	0.78	0.2663342859	0.51	1.21	0.62	0.0307904654	0.4	0.96	-0.0697360976	0.1205097635	1.009	0.969461847351494	0.632	1.612	0.876	0.580808846884201	0.549	1.4
ALDH5A1	731.869	551.5807	0.2901984788	0.0245173	0.2522408	0.77	0.2554693226	0.49	1.21	0.59	0.0267501338	0.37	0.94	-0.1175769272	0.0086978632	0.841	0.486921695228968	0.516	1.371	0.742	0.242705660954401	0.45	1.224
ALDH7A1	2428.5714	2177.4184	2.958622199468e-05	2.9e-06	0.0014784	0.48	0.0019608319	0.3	0.76	0.36	8.25090711631393e-06	0.23	0.56	-0.1858516985	3.05631376224745e-05	0.638	0.079157116414113	0.387	1.054	0.474	0.00295908412376089	0.29	0.776
ALDH9A1	3147.541	2681.1662	0.112826952	0.0107618	0.2477084	0.77	0.2509549898	0.49	1.2	0.57	0.0121631167	0.37	0.88	-0.2081039332	2.88270521771419e-06	0.995	0.98487434659331	0.615	1.611	0.746	0.223125516071597	0.465	1.196
ALG1	714.9486	667.8034	0.1752878269	0.0356923	0.1423317	0.72	0.1456932274	0.47	1.12	0.63	0.0381008765	0.41	0.98	-0.1980605661	8.64768442196078e-06	1.173	0.512166355724045	0.728	1.891	1.084	0.739962797143878	0.674	1.743
ALG10B	288.191	248.4364	0.0500672531	0.0120145	0.0785956	1.48	0.081710211	0.95	2.29	1.87	0.0138009551	1.14	3.08	0.0056943354	0.8992348172	1.06	0.811189137958124	0.659	1.704	1.435	0.186600339988276	0.84	2.452
ALG11	9.321	13.7331	0.1524329886	0.0203807	0.2784927	1.27	0.2815861921	0.82	1.97	1.7	0.0223926316	1.08	2.67	0.1920692767	1.62283572197778e-05	0.866	0.557704117294913	0.534	1.402	1.268	0.347619034348096	0.772	2.082
ALG12	997.7455	1115.9923	0.0214766381	0.0029094	0.0327012	0.62	0.0350703575	0.4	0.97	0.47	0.0037760799	0.28	0.78	-0.1310486721	0.0034245974	0.921	0.738566568688206	0.569	1.491	0.617	0.0958409479690379	0.349	1.089
ALG13	647.9052	828.4604	0.3699515271	0.0110937	0.4215351	0.84	0.4240160638	0.54	1.29	2	0.0131495568	1.16	3.45	0.0701846768	0.1181350594	0.715	0.161823054641051	0.446	1.144	1.161	0.64395666098706	0.617	2.184
ALG14	266.8954	303.9382	0.0494743469	0.0085019	0.0777594	0.68	0.080852096	0.44	1.05	0.52	0.0099980454	0.32	0.86	-0.0626080648	0.1634367281	0.87	0.562519614244044	0.544	1.392	0.632	0.0958892091053389	0.369	1.085
ALG1L	16.7394	7.3327	0.1698139067	0.0034432	0.4086838	1.2	0.4112251425	0.78	1.85	0.49	0.0043157577	0.31	0.8	0.0710917194	0.1134452687	1.069	0.77937843571855	0.67	1.706	0.597	0.050055132334669	0.357	1
ALG2	1361.2963	982.8251	0.0190928686	7.41e-05	0.2277115	0.76	0.2309923725	0.49	1.19	0.41	0.0001341251	0.26	0.65	-0.0673633404	0.1336955428	1.039	0.873433802478853	0.649	1.663	0.526	0.0132847174140988	0.316	0.875
ALG3	1001.1995	1017.5651	0.2157157108	0.0460816	0.0587475	0.66	0.0616089581	0.43	1.02	0.64	0.0487480964	0.41	1	-0.0441674529	0.3257811027	0.877	0.590419570672101	0.544	1.415	0.838	0.471326442655821	0.517	1.356
ALG5	743.1224	511.2635	0.0002905684	0	0.0016378	0.49	0.0021264052	0.31	0.77	0.26	7.16205128536984e-09	0.16	0.41	-0.1959299928	1.0841e-05	0.609	0.0512219337901226	0.369	1.003	0.389	0.000277708227100715	0.234	0.648
ALG6	347.4672	347.3413	0.0001447095	2.79e-05	4.55e-05	0.38	9.21955759902726e-05	0.24	0.62	0.37	6.07462208911391e-05	0.23	0.6	-0.2033654977	4.87361945541799e-06	0.52	0.0165700520792151	0.305	0.888	0.514	0.014698277064636	0.301	0.877
ALG8	870.7875	925.1536	0.1250753706	0.0247761	0.1006073	0.69	0.1038842847	0.45	1.08	0.59	0.0271001876	0.37	0.94	-0.0297130316	0.5086858364	0.82	0.414033428731186	0.51	1.319	0.697	0.165828090387512	0.418	1.162
ALG9	613.6895	586.5848	0.0001304243	8.8e-06	0.0016036	0.49	0.0020943012	0.31	0.77	0.38	2.02028596576476e-05	0.25	0.6	-0.1682848305	0.0001638214	0.696	0.150048080536385	0.425	1.14	0.505	0.00462929166841142	0.315	0.81
ALKBH1	236.5591	244.6773	0.0525940887	0.0100946	0.0372414	0.63	0.0397921474	0.4	0.98	0.55	0.0116155566	0.34	0.87	-0.0663524515	0.1396403509	0.697	0.150660188587692	0.426	1.14	0.617	0.0718111029370538	0.365	1.044
ALKBH5	2660.4364	2277.1664	0.1760248403	0.0078052	0.7345586	1.08	0.7356591005	0.7	1.67	0.54	0.0090776768	0.34	0.86	-0.0764808409	0.0885255056	0.986	0.952173648157934	0.619	1.569	0.657	0.097701344893003	0.4	1.08
ALKBH7	1322.2956	1266.3569	0.0324321195	0.0054171	0.013398	0.58	0.0149726764	0.37	0.9	0.54	0.0063652956	0.35	0.84	-0.1250259783	0.0052511783	0.607	0.0391311476401787	0.378	0.975	0.572	0.0207076118264199	0.356	0.918
ALOX12	4.6893	6.3509	0.1685056358	0.0268659	0.0383874	1.59	0.0409424654	1.02	2.48	1.64	0.0290800007	1.05	2.56	0.0261684153	0.5605557747	1.627	0.0506038287643787	0.999	2.652	1.335	0.231732348867804	0.831	2.143
ALOX12B	3.5021	5.3796	0.1133679519	0.0189688	0.5464144	1.14	0.5483316911	0.74	1.76	1.69	0.0208620014	1.08	2.63	-0.01577033	0.7258041651	1.152	0.554612373550794	0.72	1.842	1.493	0.101043517992223	0.925	2.409
ALOX15B	2360.4042	366.8364	0.0642033336	0.0046927	0.3189898	0.8	0.3219250987	0.52	1.24	0.54	0.005570677	0.35	0.83	-0.0746855277	0.096285921	1.398	0.164923297195663	0.871	2.242	0.968	0.893535196938265	0.598	1.566
ALOX5	387.4319	549.1884	0.386312376	0.0416507	0.9695411	0.99	0.9696644403	0.64	1.53	1.65	0.044695977	1.01	2.69	0.0432890675	0.335504285	0.976	0.916540306567085	0.615	1.548	1.526	0.11460323661346	0.903	2.58
ALS2	468.2524	487.6625	0.02157938	0.0048591	0.0274507	1.63	0.0296582765	1.05	2.53	1.85	0.0057522299	1.2	2.86	0.1323161926	0.0031229709	1.209	0.427628880486069	0.756	1.933	1.369	0.188685974250652	0.857	2.188
ALS2CL	97.177	59.3493	0.0358306217	0.0047542	0.0753362	1.48	0.0784315163	0.96	2.31	2.29	0.0062612973	1.26	4.14	0.1179859873	0.0084659507	1.438	0.133877565090408	0.894	2.313	2.436	0.0126973858311097	1.209	4.908
ALS2CR12	1.0899	0.6456	0.1667171677	0.033082	0.0643549	1.53	0.0674775723	0.97	2.42	1.79	0.0363688973	1.04	3.1	0.1210838407	0.0068812899	1.263	0.344678601151078	0.778	2.049	1.475	0.197176815731096	0.817	2.663
ALX1	0.7707	0.3238	0.0313516906	0.0025052	0.0539055	0.65	0.0567503037	0.42	1.01	0.52	0.0031045172	0.34	0.8	0.040638812	0.3659564428	0.673	0.108282522320056	0.414	1.091	0.55	0.0129593870137367	0.343	0.881
ALX4	1.3527	0.3595	0.124170178	0.0189613	0.7234545	1.08	0.724594124	0.7	1.67	2	0.0219590242	1.11	3.62	0.1539133412	0.0005749498	0.754	0.246742004999369	0.468	1.215	1.013	0.968146410705554	0.537	1.912
AMBP	2.1525	0.4183	0.8152969944	0.0395493	0.7351132	0.93	0.7362030199	0.6	1.43	0.54	0.0435232405	0.3	0.98	-0.0041186341	0.9270254307	1.014	0.955129863702281	0.632	1.625	0.739	0.350484587825002	0.391	1.395
AMBRA1	872.6277	849.0276	0.0494659188	0.0107587	0.2281529	1.31	0.231397244	0.84	2.02	1.8	0.0121916926	1.14	2.85	-0.0159242921	0.7232364399	1.198	0.459076544339469	0.743	1.932	1.585	0.0705149699068564	0.962	2.61
AMD1	9194.429	13578.8275	0.0386330528	0.0029942	0.3552849	0.82	0.3580627753	0.53	1.26	0.41	0.0042249464	0.22	0.75	-0.1981226831	8.59056573291509e-06	0.939	0.797108010706946	0.579	1.522	0.372	0.0142318897679697	0.169	0.82
AMFR	2373.5914	2582.6795	0.1210262943	0.0146662	0.2446662	0.77	0.2479287115	0.49	1.2	0.51	0.0170099704	0.3	0.89	-0.1126417472	0.0119757799	1.127	0.626359759672838	0.696	1.826	0.752	0.324350931261143	0.426	1.326
AMH	7.0519	7.0654	0.0092847907	0.0028989	0.0024127	2.02	0.0030656698	1.27	3.23	1.98	0.0036179523	1.25	3.15	0.2462262487	2.6782034780714e-08	1.145	0.605413450315607	0.684	1.917	1.122	0.661039903770315	0.671	1.874
AMHR2	2.9226	9.8231	0.0805127267	0.0010618	0.4747359	1.17	0.4769765518	0.76	1.81	2.21	0.0014894071	1.35	3.6	0.1229965713	0.0060409384	1.028	0.907058170050214	0.647	1.632	1.617	0.0790729832650841	0.946	2.765
AMICA1	105.7692	121.4434	0.0011938475	0.0002564	0.0013516	2.05	0.0017749184	1.31	3.23	2.24	0.000391631	1.43	3.49	0.02144188	0.6334577811	1.719	0.0302779399564628	1.053	2.808	1.921	0.00791249645498171	1.186	3.109
AMIGO2	191.6917	194.2938	0.0029926453	0.0009413	0.0005861	2.18	0.0008376082	1.38	3.45	2.11	0.0012816508	1.34	3.32	0.2373516962	8.56591743599309e-08	1.685	0.0449252452061928	1.012	2.807	1.592	0.0710141936072027	0.961	2.637
AMMECR1L	624.5695	674.4211	0.0834974211	0.0192237	0.2922375	1.26	0.2952884267	0.82	1.96	1.67	0.0210737363	1.08	2.57	0.0584692782	0.1931503227	0.951	0.835259381352602	0.592	1.528	1.369	0.194154697536975	0.852	2.2
AMN	2.0916	7.2466	0.5770757992	0.0369748	0.5188033	1.15	0.5208576771	0.74	1.79	1.81	0.0406790418	1.03	3.19	0.0549926754	0.2210207982	0.948	0.823503899308498	0.59	1.521	1.359	0.356814478535182	0.708	2.607
AMN1	196.0321	192.0042	0.0860084571	0.0158904	0.0405836	0.64	0.0431572143	0.41	0.99	0.59	0.0176025548	0.38	0.91	-0.0191507331	0.670180104	0.644	0.070203849748157	0.4	1.037	0.62	0.0495992437464076	0.385	0.999
AMOTL1	2606.8937	3248.123	0.0433344114	0.0063699	0.1970144	1.33	0.2003356734	0.86	2.06	1.82	0.0074153731	1.17	2.81	0.0994187675	0.0266706603	1.074	0.767492633066223	0.668	1.729	1.481	0.109983256502765	0.915	2.397
AMOTL2	979.7472	2075.7925	0.7336948521	0.0230308	0.6092593	1.12	0.6108918135	0.73	1.73	2.06	0.0267949659	1.09	3.89	0.0140079036	0.7554098233	1.204	0.442426212512931	0.749	1.936	2.199	0.0228975637461132	1.115	4.337
AMPD2	937.1036	948.7369	0.0189233836	0.0057706	0.005143	1.89	0.0061428198	1.2	2.99	1.86	0.0068108836	1.19	2.92	0.0642610629	0.1525806474	1.48	0.124014680333475	0.898	2.437	1.43	0.153046592679063	0.875	2.337
AMTN	3.7713	1.4556	0.2852661123	0.0372818	0.3656592	0.82	0.3683963969	0.53	1.27	0.63	0.0397959924	0.4	0.98	0.1064195116	0.0176331885	0.954	0.843953641918312	0.598	1.523	0.833	0.465422183045058	0.511	1.359
AMY1A	1.3482	0.3561	0.1489557638	0.0113357	0.2936496	1.26	0.2966804602	0.82	1.95	2.61	0.0152005795	1.2	5.67	0.0071243916	0.8741182249	1.087	0.72790582829365	0.679	1.74	2.346	0.0474166242512739	1.01	5.449
AMY2A	0.7943	0.2755	0.2041019855	0.039218	0.1124917	1.43	0.1158391368	0.92	2.22	1.78	0.0428463592	1.02	3.12	0.0481880518	0.2836310654	1.154	0.553273067236185	0.719	1.852	1.642	0.107588811720355	0.898	3.003
AMY2B	94.4301	92.1964	0.0110409955	0.0033926	0.0063399	1.87	0.0074635322	1.18	2.95	1.97	0.0041992117	1.24	3.15	0.0410716303	0.3608691004	1.557	0.0847631213367286	0.941	2.574	1.706	0.0426237244297472	1.018	2.859
AMZ1	2.4649	4.0875	0.0023425385	8.63e-05	0.002055	2.02	0.0026298153	1.28	3.18	2.32	0.0001463482	1.5	3.59	0.0922827275	0.0397329577	1.55	0.0874640195337539	0.938	2.563	1.746	0.0225952559454969	1.081	2.82
ANAPC1	496.6186	566.0459	0.1731633752	0.0351636	0.1733591	1.35	0.1767044837	0.87	2.08	1.59	0.0375945812	1.03	2.48	0.0510722746	0.2557664375	0.961	0.866894349800143	0.601	1.536	1.415	0.155062590776046	0.877	2.283
ANAPC10	97.8083	109.1854	0.0129405254	0.00139	0.246823	1.29	0.2500464361	0.83	2.01	2	0.001803216	1.3	3.1	0.23776624	8.12130890238365e-08	0.97	0.899410212951433	0.602	1.562	1.262	0.338574199459546	0.784	2.03
ANAPC11	1596.0302	1672.3349	0.1001677233	0.0171807	0.2227851	0.76	0.2260416953	0.49	1.18	0.58	0.0190078831	0.37	0.92	-0.0168945313	0.7071275816	0.84	0.464182794715035	0.527	1.339	0.63	0.0613045883269275	0.388	1.022
ANAPC13	1464.8546	1239.4345	0.02701281	0.0009432	0.2438084	0.77	0.2470281195	0.5	1.2	0.48	0.0012743485	0.31	0.75	-0.0695473175	0.121520203	1.065	0.798513696526687	0.658	1.723	0.783	0.352103928628686	0.469	1.31
ANAPC16	2863.8298	2835.2898	0.0053149454	0.0009206	0.0045927	0.53	0.0055153019	0.33	0.83	0.48	0.0012506483	0.3	0.75	-0.2038714384	4.61056735884443e-06	0.718	0.192600689328751	0.437	1.182	0.618	0.0543050875741382	0.379	1.009
ANAPC4	357.2854	405.8342	0.1040311608	0.0160425	0.6943095	1.09	0.6955742175	0.71	1.68	1.7	0.0177573298	1.1	2.63	-0.0336519539	0.4541328813	1.099	0.692839533176232	0.688	1.755	1.624	0.0419929207085683	1.018	2.59
ANAPC5	2873.2514	3232.7128	0.0212386524	0.00184	0.428492	1.19	0.4309530794	0.77	1.84	1.98	0.0023424423	1.28	3.07	0.0315887198	0.4822893882	1.158	0.536706461333059	0.727	1.844	2.252	0.000647683009637912	1.412	3.59
ANG	600.5934	721.9172	0.169019839	0.0276803	0.2015904	0.75	0.2049138237	0.49	1.17	0.59	0.0302043005	0.36	0.95	-0.1944499469	1.26661867025786e-05	0.957	0.854733630634939	0.601	1.526	0.758	0.292432481329126	0.453	1.269
ANGEL1	500.3837	595.4396	0.3074957834	0.0356097	0.607933	1.12	0.6095749673	0.73	1.73	1.66	0.038381358	1.03	2.67	0.0310762754	0.489426459	0.937	0.78246959627356	0.588	1.491	1.206	0.480594877500985	0.717	2.03
ANGPT2	95.4738	155.0317	0.1011137831	0.0150483	0.1732134	1.35	0.1765867595	0.87	2.1	1.72	0.0167392726	1.1	2.68	0.1981596867	8.55671073259299e-06	1.155	0.547866911493253	0.722	1.848	1.362	0.207398275967625	0.843	2.2
ANGPT4	1.0071	1.3916	0.0150785644	0.003187	0.0761508	1.49	0.0793200028	0.95	2.33	1.9	0.0038758075	1.23	2.94	0.0862769412	0.0545860133	1.644	0.0492883872151427	1.002	2.698	1.894	0.00880337959625987	1.175	3.055
ANGPTL1	51.1285	21.7776	0.0139839346	0.0006662	0.3830825	0.82	0.3857499838	0.53	1.28	0.48	0.0009233831	0.31	0.74	-0.2119798952	1.85909527874862e-06	1.245	0.364725315667053	0.775	1.999	0.728	0.194422577595173	0.451	1.176
ANGPTL2	619.1166	689.9863	0.0050598703	0.0013436	0.0119678	1.76	0.013512592	1.12	2.76	2.02	0.0017507407	1.3	3.14	0.1500685042	0.0007903511	1.253	0.371171518808888	0.765	2.053	1.485	0.116003164900815	0.907	2.431
ANGPTL5	0.2946	0.616	0.0606053327	0.0059277	0.3187535	1.25	0.3216831841	0.81	1.93	1.85	0.0069780131	1.18	2.91	0.1435861897	0.0013290842	1.023	0.924179399879514	0.64	1.635	1.364	0.204404735115708	0.844	2.205
ANGPTL6	2.1508	4.4276	0.1546453057	0.0051671	0.7713063	1.07	0.772242469	0.69	1.65	2	0.0063283036	1.22	3.28	0.0643836569	0.1517978419	1.115	0.645818824876153	0.701	1.773	1.705	0.0468941662525708	1.007	2.886
ANKAR	50.7194	73.3496	0.6873342534	0.0229742	0.8444473	0.96	0.8450809007	0.62	1.48	2.01	0.0264606087	1.09	3.73	-0.0656127154	0.1441175757	0.764	0.266450526356509	0.475	1.228	2.603	0.00598750545442561	1.316	5.148
ANKHD1	1591.5305	1484.2584	0.010018083	0.0026859	0.003078	1.93	0.0037736473	1.24	3.02	2.02	0.0033700256	1.26	3.22	0.0074233961	0.868881787	1.348	0.220138026874536	0.836	2.172	1.442	0.156378214986942	0.869	2.393
ANKIB1	909.1062	987.2794	0.1027689458	0.0214862	0.0612854	1.51	0.0642238879	0.98	2.35	1.65	0.0234324396	1.07	2.55	0.1763775788	7.7111e-05	1.081	0.747134711518142	0.672	1.739	1.232	0.381159832061772	0.773	1.963
ANKLE1	7.6046	8.5434	0.0020916194	0.0006136	0.0011246	2.11	0.0015214782	1.33	3.34	2.15	0.0008663161	1.37	3.37	0.2165584487	1.09560226129471e-06	1.24	0.406951679607974	0.746	2.06	1.331	0.258572271016165	0.811	2.184
ANKLE2	1263.8936	1190.2695	0.0188030386	0.0042655	0.0819262	1.47	0.0850414833	0.95	2.28	2.08	0.0053471356	1.24	3.48	0.1859438346	3.02822954838316e-05	1.142	0.578877901258408	0.714	1.828	1.586	0.103379897383782	0.911	2.761
ANKMY1	214.3523	198.2613	0.1301852661	0.0330214	0.1693867	1.36	0.1727778503	0.87	2.11	1.67	0.035684335	1.03	2.68	0.1424976918	0.001447336	1.215	0.424420947675552	0.753	1.961	1.433	0.182807236512474	0.844	2.432
ANKRD12	931.924	916.1795	0.1500306986	0.0428195	0.1813278	1.34	0.1846752099	0.87	2.07	1.57	0.0454774781	1.01	2.45	0.0168741905	0.7074639901	1.111	0.660474157279471	0.695	1.775	1.303	0.277036471898018	0.808	2.1
ANKRD13A	962.9992	1070.7989	0.0026889051	0.0004487	0.0203469	1.69	0.0223496595	1.08	2.65	2.13	0.0006397547	1.38	3.29	0.2518905346	1.24506844335251e-08	1.278	0.329767513997958	0.78	2.093	1.464	0.108888088268635	0.919	2.332
ANKRD13B	138.1756	207.1764	0.0027178128	9.72e-05	0.012837	1.75	0.0144213049	1.12	2.73	2.33	0.00016299	1.5	3.62	0.1621190369	0.0002843726	1.111	0.667977225043967	0.688	1.794	1.482	0.114609279636349	0.909	2.414
ANKRD13D	609.311	558.0995	0.0151812759	0.0033219	0.0162728	1.74	0.0181136761	1.1	2.74	2.11	0.0042701202	1.27	3.53	0.2843129081	1.07453084803052e-10	1.195	0.48841053895182	0.722	1.975	1.511	0.16839969614805	0.84	2.72
ANKRD17	2265.6418	2112.4946	0.0830783097	0.0243838	0.0625	1.51	0.0654052532	0.97	2.33	1.67	0.0265319399	1.06	2.62	-0.007631439	0.8652417168	1.533	0.0716581472981495	0.963	2.439	1.55	0.0738358019380466	0.959	2.506
ANKRD19	67.9321	58.2767	0.1772335762	0.0390377	0.3162576	1.25	0.3192339352	0.8	1.95	1.69	0.0421327762	1.02	2.8	0.0354495541	0.4303736459	1.156	0.548923882191747	0.72	1.855	1.412	0.213843933946798	0.82	2.432
ANKRD2	1.4729	1.6414	0.1312260034	0.0286751	0.0683694	1.5	0.0713656522	0.97	2.32	1.62	0.0308706253	1.05	2.51	-0.0286564668	0.5238805295	1.721	0.0272256008073305	1.063	2.787	1.747	0.0216457747510418	1.085	2.812
ANKRD22	271.5449	256.9022	0.0279203771	0.0046036	0.0070753	0.55	0.0082192239	0.35	0.86	0.53	0.0054907871	0.34	0.83	-0.073493776	0.1017305127	0.784	0.319199257340487	0.486	1.265	0.754	0.24890588714903	0.467	1.218
ANKRD23	51.1674	48.7437	0.0191479134	0.005381	0.015855	1.73	0.0176558735	1.1	2.72	1.92	0.006458932	1.2	3.08	-0.0314494119	0.4842239988	1.297	0.300496324412295	0.793	2.124	1.563	0.0858167137314737	0.939	2.602
ANKRD28	890.7254	886.8634	0.0553025352	0.0166626	0.0090131	1.79	0.010329825	1.15	2.81	1.71	0.0184623549	1.09	2.68	0.1901651933	1.9743e-05	1.286	0.308437536442918	0.792	2.089	1.245	0.376848039702056	0.766	2.022
ANKRD29	141.2688	153.3261	0.0552881285	0.0152569	0.0343501	1.61	0.0368217755	1.03	2.52	1.71	0.0169545483	1.1	2.67	0.1859050031	3.04003593646157e-05	1.251	0.362816913819302	0.772	2.025	1.264	0.340373198261643	0.781	2.047
ANKRD32	101.1453	72.8252	0.2992596664	0.0349974	0.1483857	1.38	0.15176494	0.89	2.14	2.01	0.0395277168	1.03	3.89	0.2130123745	1.65178328004198e-06	0.999	0.996299645775869	0.62	1.609	1.47	0.262428537733731	0.749	2.885
ANKRD34A	46.8434	67.4271	0.0721635506	0.0041732	0.2413526	1.3	0.2445703688	0.84	2.01	1.93	0.0050749497	1.22	3.07	0.0706252234	0.1158386526	1.146	0.566427136123293	0.719	1.827	1.599	0.0754943846980843	0.953	2.683
ANKRD36B	17.8874	18.335	0.0525394659	0.0124894	0.0157904	1.71	0.017517838	1.1	2.66	1.73	0.0140037966	1.12	2.69	0.0750409324	0.0947080238	1.366	0.198503204669595	0.849	2.196	1.35	0.212416172581341	0.842	2.162
ANKRD37	547.3669	759.3322	0.1453212191	0.0190932	0.0971002	0.69	0.1003159975	0.44	1.07	0.54	0.0214107499	0.32	0.91	-0.141789921	0.0015293342	0.945	0.812632524988837	0.592	1.509	0.724	0.23721709799522	0.424	1.236
ANKRD40	1071.734	1228.0851	0.039379222	0.0019532	0.5014382	1.16	0.5035561578	0.75	1.79	2.03	0.0025097456	1.28	3.22	0.0888334665	0.0477781291	1.019	0.936433026874661	0.639	1.626	1.533	0.099067702017934	0.923	2.547
ANKRD44	30.3979	43.9158	0.0289083978	0.0036916	0.0328678	1.6	0.0352431048	1.03	2.49	1.88	0.0044519745	1.22	2.91	0.0730962203	0.1036001816	1.285	0.307542454000012	0.794	2.079	1.599	0.0479877014917367	1.004	2.545
ANKRD45	5.5104	4.8853	0.073610476	0.0126983	0.1396426	0.72	0.1430468258	0.46	1.12	0.58	0.0142238111	0.37	0.9	-0.1132706456	0.0115048823	0.812	0.390061461572357	0.506	1.305	0.659	0.0822195226252666	0.412	1.055
ANKRD46	436.1738	616.6044	0.2334332352	0.007133	0.2615576	1.28	0.2647026268	0.83	1.98	2	0.0086125461	1.19	3.34	0.2273823955	2.99677185661213e-07	1.1	0.695149079797496	0.684	1.768	1.253	0.440751165683223	0.706	2.225
ANKRD50	1044.2724	808.6298	0.057760523	0.0120106	0.7966271	1.06	0.7974575906	0.69	1.63	1.95	0.0140562927	1.14	3.33	0.1190196012	0.0079043342	0.968	0.891484420319435	0.609	1.539	1.825	0.0509994780515035	0.997	3.338
ANKRD52	1414.0044	1368.0268	0.0752167383	0.0185902	0.0371422	1.59	0.0395913315	1.02	2.46	1.7	0.0204617843	1.09	2.67	0.1211272101	0.0068611308	1.19	0.469650755258859	0.742	1.909	1.352	0.222473461445076	0.833	2.196
ANKRD53	9.7209	5.6006	0.2200464752	0.0256269	0.2657288	0.78	0.2688655484	0.5	1.21	0.6	0.0278399985	0.38	0.95	-0.1213459224	0.0067602718	1.009	0.971025037839392	0.632	1.611	0.811	0.409994943264404	0.493	1.334
ANKRD55	1.1869	6.0563	0.6823768493	0.0186693	0.5667708	1.13	0.5685940591	0.74	1.75	2.1	0.0220217247	1.11	3.97	0.0649474086	0.1482372925	1.222	0.404564459951109	0.763	1.957	1.767	0.0929048425959518	0.91	3.435
ANKRD56	130.531	98.0942	0.1745235616	0.0384655	0.7393409	0.93	0.7404123111	0.6	1.43	1.72	0.0416810453	1.02	2.91	0.159390912	0.0003607275	0.82	0.408379307498369	0.513	1.312	1.516	0.176717981415877	0.829	2.772
ANKRD58	7.0135	8.537	0.0121069057	0.0030722	0.0203771	1.7	0.022389341	1.08	2.67	1.91	0.0037476468	1.23	2.96	0.2621193915	3e-09	1.035	0.891909518287516	0.629	1.705	1.222	0.40593296497218	0.761	1.962
ANKRD7	0.3922	0.5333	0.0124463862	0.0025456	0.0050627	0.53	0.0060397591	0.34	0.83	0.47	0.0033281675	0.28	0.78	-0.0158518566	0.7244441082	0.812	0.40339932612618	0.499	1.323	0.692	0.189727000054991	0.4	1.199
ANKS1A	942.0849	1028.3099	0.0941508871	0.0155551	0.1288763	1.4	0.1322219992	0.9	2.17	1.7	0.0172545468	1.1	2.64	-0.0053053614	0.9060850342	1.165	0.528421524654118	0.725	1.871	1.304	0.275102401765772	0.81	2.098
ANKS1B	35.6083	54.3165	0.3254691612	0.0359965	0.8836748	1.03	0.8841475005	0.67	1.59	1.67	0.0388414838	1.03	2.71	0.1044987237	0.0197977655	0.848	0.497504471765614	0.528	1.364	1.143	0.621625318851293	0.672	1.944
ANKS6	412.8086	740.8363	0.6155262024	0.0143302	0.3694036	0.82	0.3721172976	0.53	1.27	2.11	0.017155851	1.14	3.89	0.1248622351	0.0053112666	0.743	0.210840837468168	0.466	1.183	2.169	0.0226884284986352	1.114	4.222
ANKZF1	861.6097	1013.37	0.1071136158	0.0200562	0.1037594	1.44	0.1070665389	0.92	2.24	1.66	0.0219228095	1.08	2.57	0.0242415752	0.5897848006	1.123	0.638242815086927	0.693	1.818	1.394	0.163876759691754	0.873	2.224
ANLN	55.4913	75.3105	9.89308429733711e-05	1.66e-05	0.0001885	2.4	0.0003142955	1.49	3.86	2.54	3.50756452723866e-05	1.63	3.95	0.3196423371	2.86934776050511e-13	1.414	0.193834468209714	0.839	2.383	1.372	0.207324473454442	0.839	2.242
ANO1	513.9547	368.5152	0.1275027061	0.0304713	0.1993576	1.33	0.2026588628	0.86	2.05	1.69	0.0330536548	1.04	2.75	0.0144818611	0.7474108218	1.295	0.280838545740879	0.81	2.07	1.684	0.0545422295039918	0.99	2.866
ANO2	13.756	15.0695	0.0151520725	0.0038952	0.0163275	1.72	0.0181302214	1.1	2.7	1.89	0.004691633	1.21	2.93	0.067816269	0.1310961425	1.628	0.0534073164284344	0.993	2.669	1.96	0.0057310375312184	1.216	3.159
ANO3	2.0843	2.1674	0.0683264205	0.0175164	0.0224773	1.67	0.0245393041	1.07	2.62	1.7	0.0193424126	1.09	2.65	0.0082123052	0.8550937726	1.381	0.198196057757257	0.844	2.26	1.472	0.121194557748855	0.903	2.399
ANO4	73.0939	41.7929	0.0068847004	0.0005244	0.0132352	0.57	0.0148612668	0.36	0.9	0.47	0.0007358053	0.31	0.73	-0.1951446803	1.1775779311886e-05	0.956	0.855807999683261	0.59	1.55	0.89	0.63747534199945	0.547	1.447
ANO7	2745.9098	3754.8564	0.0092959066	0.0012151	0.033092	0.62	0.0355267051	0.4	0.97	0.42	0.0017908064	0.24	0.72	-0.3495033091	1.00256419297993e-15	1.043	0.864735272686355	0.641	1.697	0.706	0.24936562354916	0.391	1.276
ANO8	244.2409	267.0207	7.368e-06	1.6e-06	0.0001033	2.46	0.0001833406	1.53	3.93	2.88	4.93183071903491e-06	1.83	4.52	0.2505627232	1.49246188172623e-08	1.524	0.0929021696611904	0.932	2.493	1.924	0.00745175777318641	1.191	3.107
ANP32B	2570.5144	2602.0625	0.0071683138	0.002145	0.0015953	2.06	0.0020916074	1.3	3.27	2.01	0.0027338947	1.27	3.18	0.2329561634	1.4982881317013e-07	1.318	0.282625526925226	0.796	2.183	1.285	0.326036351592418	0.779	2.119
ANPEP	2943.0199	414.0915	0.0032478667	0.0001136	0.011269	0.56	0.0127863431	0.36	0.88	0.44	0.0001860998	0.28	0.67	-0.238889353	7.0258235377827e-08	0.953	0.846579685515194	0.586	1.55	0.666	0.107222791251204	0.407	1.092
ANTXR1	1871.3896	2416.5927	0.0046050653	0.0002804	0.0302088	1.62	0.0324998979	1.04	2.51	2.21	0.0004192513	1.42	3.44	0.2075039842	3.083e-06	1.256	0.345075521364158	0.783	2.016	1.693	0.0284340917337454	1.057	2.711
ANTXR2	3551.7	2773.2843	0.1906014925	0.0305994	0.6198307	0.9	0.6214232904	0.58	1.39	0.62	0.0328504207	0.4	0.96	-0.1596803867	0.0003518009	1.172	0.502108759989731	0.737	1.863	0.813	0.390655381971404	0.507	1.304
ANXA10	0.7072	2.8703	0.1151100983	0.010891	0.2244569	0.76	0.2277249849	0.49	1.18	0.47	0.0132015507	0.26	0.85	-0.0043925589	0.9221868796	0.853	0.506064178965212	0.534	1.362	0.567	0.0876081266859894	0.295	1.087
ANXA11	5373.044	4295.4258	0.0995897159	0.0046767	0.0712523	0.67	0.0743283466	0.43	1.04	0.53	0.0056121027	0.33	0.83	-0.283894354	1.14719648831757e-10	1.058	0.816208384226642	0.656	1.709	0.927	0.767652816195549	0.562	1.53
ANXA2P2	1320.8251	471.8663	0.6523576588	0.0051678	0.536939	0.87	0.5389019193	0.56	1.35	0.42	0.006981414	0.22	0.79	0.100520577	0.0250266506	1.002	0.993057602193617	0.632	1.588	0.661	0.274406522389342	0.315	1.389
ANXA3	1926.0997	1654.0541	0.0009986305	8.66e-05	0.0210905	0.59	0.0231422466	0.38	0.93	0.43	0.0001470465	0.28	0.66	-0.2225819441	5.36847596423059e-07	0.825	0.453339278039522	0.498	1.365	0.628	0.0685053197446047	0.381	1.036
ANXA4	1456.8966	1420.1258	0.0103582554	0.001875	0.0178191	0.59	0.0196834012	0.38	0.92	0.5	0.0023909922	0.32	0.78	-0.1779910659	6.60857209962996e-05	0.736	0.21058332007739	0.455	1.19	0.663	0.0926796828815366	0.41	1.071
ANXA7	2989.8262	3502.9777	0.4787434348	0.0464885	0.9338227	1.02	0.9340932111	0.66	1.57	1.67	0.0498714868	1	2.8	0.1581572317	0.00040119	1.004	0.987734306261966	0.63	1.599	1.156	0.613167415746956	0.659	2.028
AOAH	57.9302	78.022	0.0883137573	0.020432	0.1260472	1.4	0.1293782354	0.91	2.17	1.66	0.0223337461	1.07	2.56	0.0604079445	0.1787733718	1.27	0.328246363299587	0.787	2.049	1.508	0.0883783181438018	0.94	2.417
AOC2	18.2362	8.3748	0.7588715396	0.0162114	0.6508318	0.9	0.6522901836	0.59	1.4	0.48	0.0192467624	0.26	0.89	0.1453901018	0.0011525124	0.778	0.293998392592085	0.487	1.243	0.49	0.0275520839173274	0.26	0.924
AOX1	297.1634	104.7581	0.2972247763	0.0296663	0.5070171	0.86	0.5091309392	0.56	1.34	0.6	0.0321401518	0.37	0.96	-0.1835167825	3.8561099583447e-05	1.138	0.594882974500821	0.707	1.83	0.826	0.473495591986101	0.489	1.394
AP1AR	432.5821	493.3448	0.0064567177	0.0012608	0.0094627	1.79	0.0108284207	1.14	2.81	2.01	0.0016425197	1.3	3.1	0.2360120567	1.01691938989655e-07	1.464	0.122445376196932	0.903	2.375	1.542	0.0680030934737037	0.968	2.454
AP1B1	5040.4624	4530.7958	0.0290629018	0.0033954	0.0330093	0.62	0.0354427395	0.4	0.97	0.53	0.004111035	0.34	0.82	-0.0920442823	0.0402496172	0.839	0.484512846610851	0.514	1.371	0.824	0.429443164634431	0.509	1.333
AP1G1	2273.9106	2042.7518	0.0718641423	0.0122101	0.2823134	0.79	0.2854201232	0.5	1.22	0.58	0.0136897141	0.37	0.89	-0.1993811929	7.50787677256508e-06	0.973	0.908402294228725	0.608	1.557	0.713	0.15591729261304	0.447	1.138
AP1M2	2364.0394	2237.4552	0.0276763242	0.003554	0.068808	0.67	0.0718316012	0.43	1.04	0.53	0.0042923616	0.34	0.82	0.0197732816	0.6601191917	0.761	0.256126724715315	0.475	1.219	0.613	0.0404169327266354	0.383	0.979
AP1S2	174.6236	170.3144	0.0082016535	0.0019763	0.0017001	2.01	0.0021854949	1.29	3.15	2.01	0.0025243785	1.28	3.17	0.1509065415	0.0007378593	1.49	0.114721389831116	0.908	2.446	1.498	0.111842556844842	0.91	2.467
AP1S3	274.7027	290.2115	0.1405257623	0.0294016	0.0999599	0.69	0.1032370417	0.45	1.08	0.61	0.0317705563	0.39	0.96	-0.0687953657	0.1256106834	0.867	0.557007752961335	0.538	1.396	0.785	0.332677949303306	0.481	1.281
AP2A1	1792.9519	1848.3757	0.0959936074	0.0233916	0.1592177	1.36	0.1625815757	0.88	2.11	1.64	0.0254157957	1.06	2.53	0.042763751	0.341407317	1.007	0.977865989954696	0.632	1.603	1.255	0.337980060287527	0.788	2
AP2B1	4615.4609	4109.8491	0.2164781651	0.0459619	0.4361111	1.19	0.4385397999	0.77	1.84	1.68	0.0492014364	1	2.82	-0.0691192105	0.1238361017	1.421	0.143772677397292	0.887	2.277	2.016	0.0133390824943141	1.157	3.513
AP2M1	7025.7618	6722.693	0.0121080257	0.0030103	0.0242096	1.66	0.0263521329	1.06	2.59	2.13	0.0039047148	1.27	3.56	0.0404748764	0.3678949327	1.386	0.179386179593363	0.861	2.231	1.996	0.0135717603584967	1.153	3.456
AP2S1	1720.9839	2879.8883	0.3870022511	0.0452156	0.9339186	0.98	0.9341879764	0.63	1.52	0.54	0.0494038327	0.29	1	-0.0501765036	0.2642096947	1.101	0.686448411033345	0.691	1.754	0.583	0.121193891537602	0.294	1.154
AP3B1	1037.1169	1045.3141	0.1291539801	0.0240012	0.0441157	0.63	0.0468680542	0.4	0.99	0.59	0.0262315795	0.37	0.94	-0.204617392	4.24732662153996e-06	0.777	0.318971785670696	0.474	1.276	0.724	0.20796341164865	0.438	1.197
AP3B2	52.4559	76.9055	0.0231202214	0.0014914	0.1487921	1.38	0.1521210082	0.89	2.13	2.04	0.0019422502	1.3	3.21	0.0292969248	0.5146423453	1.142	0.574993331795011	0.717	1.82	1.476	0.124196333258509	0.899	2.424
AP3M2	460.9328	500.8011	0.0602415897	0.0144065	0.0723442	1.49	0.0753964336	0.96	2.31	1.7	0.016004444	1.1	2.63	0.2125972252	1.73232907491668e-06	1.124	0.638425122952277	0.69	1.83	1.216	0.436421161401261	0.743	1.99
AP3S1	771.1797	630.3276	0.025943384	0.0001113	0.0833779	0.68	0.0864969929	0.44	1.06	0.41	0.0001965216	0.25	0.65	0.125346577	0.0051352993	0.667	0.0909408760581799	0.416	1.067	0.458	0.00252047807364741	0.276	0.76
AP4B1	284.8646	297.5539	0.1295940436	0.0354698	0.1786107	1.35	0.181979666	0.87	2.09	1.58	0.0378663348	1.03	2.45	-0.0102914738	0.8189767321	1.369	0.198267904358034	0.848	2.209	1.647	0.0380689518033693	1.028	2.638
AP4E1	184.2105	163.7694	0.1303743724	0.0288078	0.1143349	1.42	0.117627562	0.92	2.19	1.72	0.0314837384	1.05	2.83	-0.0012103099	0.9785282398	1.308	0.257994605951143	0.821	2.083	1.375	0.228888899608026	0.818	2.31
AP4S1	66.3957	64.6085	0.1152154422	0.0329072	0.1001469	1.44	0.1033693757	0.93	2.23	1.62	0.0352819318	1.03	2.53	-0.0151320884	0.736481042	1.459	0.116339733628725	0.911	2.338	1.572	0.0702397829439758	0.963	2.566
APBA2	240.8521	368.7622	0.0017648283	7.81e-05	0.0336991	1.62	0.036195551	1.03	2.56	2.34	0.0001338023	1.51	3.61	0.1129131486	0.0117705135	1.269	0.332420223364326	0.784	2.056	1.662	0.0365166018738853	1.032	2.675
APBB1	684.5893	778.4727	0.1195872476	0.027708	0.2031484	1.32	0.2064595623	0.86	2.05	1.62	0.0298893382	1.05	2.5	-0.1096229234	0.014481297	1.225	0.397775623427048	0.765	1.962	1.4	0.1666549645004	0.869	2.255
APBB1IP	71.3055	82.0935	0.0085101947	0.0020059	0.0246757	1.64	0.0267844395	1.06	2.55	1.96	0.0025246196	1.27	3.03	0.17714104	7.1694e-05	1.337	0.244562559180143	0.82	2.179	1.551	0.0691725327796082	0.966	2.489
APBB2	564.2941	520.4148	0.1433997122	0.0361858	0.4266197	1.19	0.4290837679	0.77	1.84	1.65	0.0389200879	1.03	2.67	0.0633031162	0.1588032793	0.986	0.953728365500465	0.616	1.578	1.596	0.0774006348474487	0.95	2.682
APBB3	312.5071	349.402	0.0188629007	0.0045609	0.0494293	1.56	0.0522663781	1	2.45	1.86	0.0054200281	1.2	2.88	0.1249730679	0.0052705274	1.106	0.688311111655152	0.676	1.808	1.294	0.286099121092379	0.806	2.078
APH1A	4085.8369	4161.125	0.0098659458	0.0026259	0.0047159	1.92	0.0056797879	1.21	3.04	1.95	0.0032696716	1.25	3.06	0.3455154234	2.21197980663496e-15	1.374	0.231496731545573	0.816	2.313	1.253	0.386980833230574	0.751	2.091
APH1B	809.2725	725.3236	0.0009259156	9.79e-05	0.0025789	0.5	0.0032605854	0.31	0.79	0.43	0.000165153	0.27	0.67	-0.2343289061	1.26e-07	0.659	0.109126285947373	0.396	1.097	0.666	0.0964562438248785	0.412	1.076
APIP	492.4565	550.7946	0.0674598821	0.0081972	0.2183757	0.76	0.2216781349	0.49	1.18	0.49	0.009859409	0.29	0.84	0.0690714351	0.1240966645	0.801	0.377307977942982	0.489	1.311	0.485	0.0141658394485712	0.272	0.865
APITD1	270.544	224.2121	0.2729452329	0.0251169	0.3550792	0.81	0.3578677011	0.53	1.26	0.59	0.0274030058	0.37	0.94	-0.0729314559	0.1043829898	1.004	0.985252713127098	0.631	1.599	0.818	0.437259803215276	0.493	1.357
APLN	155.495	290.9715	0.0315341283	0.0017659	0.0486081	1.56	0.0513803755	1	2.43	2.01	0.002267707	1.28	3.14	0.1265974674	0.0047048828	1.156	0.547348100736462	0.721	1.855	1.323	0.269399349636414	0.805	2.176
APLNR	70.9788	160.4514	0.0074012283	6.2e-05	0.0677171	1.51	0.070798692	0.97	2.36	2.45	0.0001134402	1.55	3.86	0.2821421505	1.50693804186205e-10	0.912	0.708645016542633	0.561	1.482	1.629	0.0547776353669917	0.99	2.682
APLP1	64.877	43.7538	0.1633805337	0.031772	0.5260898	1.15	0.5280959024	0.74	1.78	1.8	0.0349937552	1.04	3.11	0.123699675	0.0057559943	0.786	0.310352499332472	0.493	1.252	1.386	0.263700924803945	0.782	2.455
APLP2	24194.259	22415.0447	0.0263858679	0.0043152	0.0404291	0.63	0.043049344	0.4	0.99	0.53	0.0051561029	0.34	0.83	-0.0621909204	0.1662659265	0.689	0.126473782617397	0.427	1.111	0.603	0.0364176676015731	0.376	0.969
APOBEC3A	3.632	2.1223	0.2453540863	0.0377974	0.431363	1.19	0.4338029959	0.77	1.84	1.82	0.0415385475	1.02	3.24	0.0574489824	0.2010485424	0.975	0.914160589260587	0.614	1.548	1.297	0.417270736388429	0.692	2.432
APOBEC3B	28.3966	46.0397	0.0100181295	0.000313	0.0084699	1.83	0.0097895118	1.16	2.89	2.22	0.0004711055	1.42	3.47	0.3219019035	1.91049896799917e-13	1.225	0.411647120737772	0.755	1.989	1.257	0.361962432125338	0.769	2.056
APOBEC3D	32.7206	37.5988	0.0823485041	0.0174653	0.127966	1.4	0.131286699	0.9	2.16	1.69	0.0192096861	1.09	2.61	-0.0293896613	0.5133117131	1.563	0.0632203447819705	0.976	2.503	1.898	0.00704237092261606	1.191	3.025
APOBEC3H	2.973	3.5753	0.0322504628	0.0074447	0.0558153	1.53	0.0586845015	0.98	2.38	1.79	0.0085806783	1.16	2.77	0.1970403833	9.63915950232947e-06	1.383	0.188543319844433	0.853	2.241	1.482	0.101985024735609	0.925	2.376
APOC1	295.4513	276.318	0.0351284422	0.0095609	0.0331796	1.62	0.0356097841	1.03	2.53	1.82	0.0109882861	1.15	2.89	0.1475130341	0.0009725063	1.353	0.224408079420947	0.831	2.206	1.554	0.090029654713645	0.934	2.586
APOC2	24.6764	17.5918	0.0757114748	0.0198204	0.0641089	1.51	0.0671034514	0.97	2.35	1.76	0.0220190436	1.08	2.84	0.1669285059	0.0001852607	1.325	0.259468126272384	0.813	2.16	1.549	0.107465584047587	0.909	2.641
APOF	132.5779	87.4738	0.0011506154	9.86e-05	0.0074448	0.54	0.0086556979	0.35	0.86	0.43	0.0001641926	0.28	0.67	-0.1724656199	0.0001114662	0.798	0.394479755253515	0.475	1.341	0.75	0.259022207174608	0.456	1.236
APOL2	1022.3507	1413.9295	0.2269244452	0.0180058	0.8828707	0.97	0.8833464913	0.63	1.49	1.77	0.0201216196	1.09	2.88	0.0321746316	0.474198708	1.093	0.711254184782912	0.681	1.755	1.39	0.222915982707103	0.819	2.359
APOL3	609.932	817.5993	0.2713139616	0.035466	0.6039127	1.12	0.6055736032	0.73	1.73	1.64	0.038152976	1.03	2.62	0.0274490738	0.5415240061	1.143	0.57252104084463	0.719	1.817	1.332	0.266276199458866	0.804	2.206
APOLD1	589.5201	306.3584	0.4209646263	0.0297877	0.4889895	0.86	0.491168139	0.56	1.33	0.59	0.0324148251	0.36	0.96	-0.0504879131	0.2612529819	0.986	0.953282068182641	0.62	1.568	0.836	0.522970368797567	0.483	1.447
APOM	24.1217	15.4218	0.1969336668	0.008967	0.6444953	0.9	0.6459744207	0.59	1.39	0.54	0.010388591	0.34	0.87	-0.1473416581	0.0009860123	1.107	0.667148760728359	0.698	1.755	0.719	0.207317915835834	0.43	1.201
APOOL	150.0457	130.8725	0.0593753948	0.0120429	0.1360819	1.39	0.139425625	0.9	2.15	1.8	0.0136764892	1.13	2.86	-0.0812505328	0.0703282572	1.266	0.317582755915865	0.797	2.011	1.632	0.054404145459224	0.991	2.687
APP	14491.1243	16189.9614	0.0053467594	0.0007279	0.0040189	0.51	0.0049087187	0.32	0.82	0.42	0.0011082018	0.25	0.71	-0.2485212621	1.96808088809881e-08	0.699	0.175616965377449	0.416	1.174	0.498	0.0225029089027926	0.273	0.906
APPBP2	1279.5635	1028.7026	0.2842846661	0.0224919	0.7130115	1.09	0.7142067324	0.7	1.68	0.59	0.0246313279	0.37	0.93	-0.1042188889	0.0201316821	1.072	0.768771802177781	0.673	1.71	0.704	0.168947693867316	0.427	1.161
APPL1	1251.4993	1198.8461	0.0103736069	0.0027264	0.0149934	1.71	0.0166458651	1.1	2.65	1.98	0.0033882064	1.25	3.12	0.1619219682	0.0002893372	1.231	0.38696308695739	0.769	1.97	1.411	0.172096648316428	0.861	2.313
APRT	2949.7186	3168.1924	0.0230130125	0.0037783	0.0782665	0.68	0.0813749735	0.44	1.05	0.51	0.0046186279	0.32	0.81	-0.1198952246	0.0074548486	0.831	0.441800414962085	0.519	1.332	0.64	0.0838834646162786	0.386	1.062
AQP1	2264.2493	4851.4621	0.478418629	0.0159415	0.4622454	1.18	0.4645436184	0.76	1.82	1.96	0.018498067	1.12	3.44	0.1029672113	0.0216859299	1.151	0.557376470916453	0.719	1.842	1.825	0.047156818806829	1.008	3.304
AQP10	0.9444	1.304	0.0060068445	0.0008968	0.0266702	0.61	0.0289004679	0.39	0.95	0.42	0.0013326689	0.25	0.72	0.0008204231	0.9854441627	1.036	0.884086646741658	0.645	1.663	0.769	0.34890512467047	0.444	1.332
AQP11	175.4732	150.6946	0.1229229953	0.0340781	0.0946816	1.45	0.097896198	0.93	2.24	1.62	0.0365822142	1.03	2.55	0.0892086038	0.0468417202	1.481	0.102795935308633	0.924	2.373	1.807	0.0199671235324855	1.098	2.976
AQP2	0.3518	1.2945	0.3081100183	0.040997	0.1161526	0.71	0.1194540901	0.46	1.09	0.55	0.0447985582	0.31	0.99	0.0142124246	0.7519548489	0.95	0.832471746700407	0.592	1.524	0.554	0.0647155092200962	0.296	1.037
AQP5	4.6921	3.1205	0.0069571419	0.0003927	0.1890627	0.75	0.1923988205	0.48	1.16	0.47	0.0005671657	0.3	0.72	-0.1784728726	6.30933917548094e-05	1.269	0.322619284947155	0.792	2.033	0.802	0.377522684605989	0.491	1.309
AQP9	8.9777	10.1892	0.0042111865	0.0005599	0.0259761	0.6	0.0282283203	0.38	0.95	0.42	0.0008665391	0.25	0.7	-0.0680249211	0.1299118918	0.922	0.739494366739413	0.571	1.489	0.606	0.0684301760716335	0.353	1.039
AQPEP	0.9814	0.4902	0.3794775566	0.0452236	0.1768218	0.74	0.1801745184	0.48	1.15	0.63	0.0480778855	0.4	1	0.081019885	0.0711316325	0.535	0.0100385238007812	0.333	0.861	0.599	0.043707179300409	0.364	0.986
AR	505.332	540.4619	0.0041957368	0.0010206	0.0018153	2	0.0023147847	1.28	3.13	2.06	0.0013587041	1.32	3.2	0.0526147656	0.2416692616	1.602	0.0525612871245434	0.995	2.579	1.635	0.0408541016251081	1.021	2.618
ARAF	1774.9583	1760.9756	0.0615750393	0.0103559	0.0143619	0.58	0.016056928	0.37	0.9	0.56	0.0117901023	0.36	0.88	-0.2356275707	1.06804592606183e-07	0.88	0.605381600036757	0.543	1.428	0.865	0.556109079911089	0.533	1.403
ARAP1	1834.1616	1754.6302	0.0581162291	0.0124705	0.0816825	1.48	0.0848551614	0.95	2.3	1.8	0.0141646732	1.13	2.89	0.0181281163	0.686834489	1.344	0.230207941667787	0.829	2.178	1.569	0.0904866174864529	0.931	2.642
ARAP2	203.6048	162.9344	0.1716990344	0.0194475	0.4073673	0.83	0.409915875	0.54	1.29	0.6	0.0213465645	0.38	0.93	-0.0030961361	0.9451089677	0.745	0.219109656492762	0.466	1.191	0.652	0.0832731513479594	0.402	1.058
ARAP3	203.4432	253.0329	0.0074615578	0.0013995	0.0065667	1.85	0.0076816076	1.18	2.9	1.99	0.0018099191	1.29	3.07	0.1009396892	0.0244246651	1.621	0.051985581365226	0.996	2.64	1.387	0.169092227242448	0.87	2.211
ARC	17.2183	14.8053	0.0040612953	0.0006902	0.0137956	0.58	0.0153896116	0.37	0.9	0.47	0.0009467754	0.31	0.74	-0.0744959115	0.0971363029	0.759	0.24999034159767	0.475	1.214	0.638	0.0638581374199576	0.396	1.026
ARCN1	5147.5978	5128.8628	0.013592084	0.0023303	0.0028416	0.5	0.0035626989	0.31	0.8	0.49	0.0029680192	0.31	0.79	-0.1465165378	0.0010534962	0.609	0.0491925690786068	0.371	0.998	0.601	0.0438566178541208	0.366	0.986
ARF1	14047.4474	14712.0563	0.2069727499	0.0411649	0.4706198	0.85	0.4728784894	0.55	1.32	0.62	0.0438804822	0.4	0.99	-0.0003190435	0.9943393075	0.989	0.96120167737275	0.623	1.57	0.688	0.137683327995788	0.419	1.127
ARF6	4164.8164	3867.1875	0.0088424684	0.0010117	0.0140304	0.58	0.0156662404	0.37	0.9	0.49	0.0013409783	0.32	0.76	-0.0100504296	0.823145852	0.668	0.0958251057812668	0.416	1.074	0.604	0.0345665420239551	0.379	0.964
ARFGAP2	2501.0989	2674.0616	0.251225264	0.0390254	0.3607639	0.82	0.3635178317	0.53	1.26	0.59	0.0420802475	0.36	0.98	-0.1596308745	0.000353313	1.043	0.860024300840717	0.651	1.673	0.771	0.370677338316744	0.437	1.362
ARFGAP3	4153.0468	3284.2767	0.0014465836	3.8e-05	0.049756	0.64	0.0525765529	0.41	1	0.41	7.07864578508577e-05	0.27	0.64	-0.1825357901	4.24807022811808e-05	0.922	0.747470980088978	0.563	1.51	0.675	0.109558510165877	0.417	1.092
ARFGEF1	1535.7989	1593.0504	0.0052890533	0.0011985	0.0034738	1.92	0.0042356867	1.23	3	2.04	0.0015802216	1.31	3.18	0.2130284118	1.64874492005369e-06	1.376	0.194137562957784	0.85	2.226	1.468	0.114660613082493	0.911	2.365
ARFIP2	3129.6566	2828.8973	0.0054441744	0.0004369	0.0112372	0.57	0.012675122	0.36	0.89	0.47	0.0006231526	0.3	0.72	-0.1754034224	8.45840523832941e-05	0.811	0.389175438724258	0.504	1.306	0.722	0.18002893015812	0.448	1.162
ARG2	3619.0017	1406.2256	0.0345906942	4.12e-05	0.0372153	0.62	0.0398104854	0.39	0.98	0.38	8.52411664074015e-05	0.23	0.62	-0.1389431276	0.0019040704	0.751	0.241509544273025	0.465	1.213	0.515	0.0176603794126901	0.297	0.891
ARGLU1	1699.5795	1587.0871	0.0327891002	0.0089389	0.2555118	1.29	0.2586947831	0.83	2	1.85	0.0103653923	1.16	2.96	0.1314807844	0.0033189212	0.922	0.741027522313762	0.569	1.494	1.41	0.196542906779425	0.837	2.375
ARHGAP1	3603.0341	4489.7771	0.4766569221	0.0395127	0.7234157	0.92	0.724558927	0.6	1.43	0.47	0.0451264944	0.23	0.98	-0.1476422609	0.0009624352	1.255	0.339597252543171	0.787	2.001	0.7	0.344867100524531	0.334	1.468
ARHGAP11A	72.09	89.2819	8.07197774534804e-05	1.5e-05	0.0006985	2.17	0.0009886507	1.37	3.44	2.55	3.20992908092732e-05	1.64	3.97	0.3280911965	6.16126548370256e-14	1.2	0.480180911004553	0.723	1.992	1.503	0.0955357698931349	0.931	2.428
ARHGAP11B	4.2553	5.599	0.0004614768	9.85e-05	0.0010452	2.1	0.0014176014	1.33	3.32	2.34	0.0001665705	1.5	3.63	0.2522627296	1.18317685368758e-08	1.291	0.317690061873851	0.782	2.129	1.497	0.0968638742300401	0.93	2.41
ARHGAP15	33.0882	46.4486	0.0061921795	0.0005647	0.0298059	1.62	0.0320937824	1.04	2.53	2.11	0.0007899954	1.36	3.27	0.1300668986	0.0036761363	1.278	0.316064687154291	0.791	2.065	1.591	0.0582277012859238	0.984	2.573
ARHGAP17	783.5796	844.6716	0.0056492279	0.0006443	0.0251128	1.66	0.0273047677	1.06	2.6	2.09	0.0008891496	1.35	3.22	0.2318295996	1.72607969043769e-07	1.264	0.36033582824131	0.765	2.09	1.614	0.0510397947723729	0.998	2.609
ARHGAP19	333.0055	256.1168	0.1740277544	0.0177137	0.2377816	1.3	0.2409978478	0.84	2	2.26	0.0215080241	1.13	4.51	0.0461010557	0.3050277023	1.087	0.726287162014588	0.682	1.73	1.961	0.0731936652821482	0.939	4.095
ARHGAP21	999.1334	947.8615	0.0014843727	0.0004484	0.0003189	2.24	0.0004791058	1.42	3.51	2.29	0.0006731379	1.42	3.7	0.1163731798	0.009413494	1.909	0.0116346085340837	1.155	3.155	2.081	0.00793799924552974	1.211	3.574
ARHGAP22	39.7176	37.2578	0.0597852472	0.0166738	0.0385014	1.59	0.0410578401	1.02	2.48	1.75	0.0185959123	1.1	2.79	-0.0062226451	0.8899428295	1.517	0.0848393538558994	0.944	2.437	1.716	0.0369407556753493	1.033	2.848
ARHGAP25	112.0421	106.4815	0.0062930482	0.0019354	0.0069054	1.83	0.0080375204	1.17	2.87	2.04	0.0024931482	1.29	3.24	0.102341068	0.0225017771	1.357	0.226181973544421	0.828	2.226	1.635	0.0626494784556226	0.974	2.743
ARHGAP27	518.7444	748.2659	0.3908241593	0.0412813	0.3246809	1.24	0.3275833895	0.8	1.92	1.66	0.0443560229	1.01	2.74	0.1466533654	0.0010420187	1.126	0.625579295410827	0.699	1.815	1.271	0.380612899514237	0.743	2.175
ARHGAP29	1346.7529	1712.5423	0.0508033956	0.0070052	0.2731444	1.27	0.2762432212	0.82	1.97	1.81	0.0081187482	1.17	2.8	0.0738684747	0.0999929514	1.349	0.225356545886177	0.832	2.187	1.467	0.108954478210656	0.918	2.344
ARHGAP30	196.2375	241.5549	0.0105057189	0.0020519	0.0405545	1.57	0.0431254365	1.01	2.44	1.95	0.0025746465	1.26	3.01	0.1347088694	0.0026185286	1.257	0.363833503346778	0.768	2.057	1.652	0.0363101432220707	1.033	2.645
ARHGAP31	237.5459	278.5714	0.0056329512	0.0009609	0.0204462	1.67	0.0223748197	1.08	2.6	2.05	0.0012786015	1.32	3.17	0.087683628	0.0507465651	1.46	0.11706792824861	0.909	2.345	1.681	0.0292130117994747	1.054	2.682
ARHGAP33	191.167	192.9949	0.0045871179	0.0014215	0.0009622	2.14	0.0013263545	1.35	3.42	2.08	0.0018827594	1.31	3.29	0.2673166784	1.40461101197225e-09	1.291	0.33598724138166	0.767	2.174	1.215	0.458284122623541	0.726	2.035
ARHGAP39	296.1493	335.0824	0.0151051687	0.0029475	0.0145252	1.73	0.016214361	1.11	2.7	1.91	0.0036074252	1.23	2.94	0.2876834777	6.31880626823306e-11	1.133	0.607444377796156	0.704	1.824	1.29	0.297738973254955	0.799	2.086
ARHGAP4	236.342	316.5548	0.0024165139	0.0002167	0.0026737	1.98	0.0033480177	1.26	3.13	2.21	0.0003316163	1.43	3.42	0.1585560351	0.0003876693	1.368	0.22114816146461	0.828	2.261	1.547	0.0730808986280352	0.96	2.494
ARHGAP6	1866.1059	1587.1029	0.2464689598	0.0369506	0.8483752	0.96	0.8489973089	0.62	1.48	0.63	0.0394090819	0.41	0.98	-0.1238557876	0.0056943904	1.113	0.663649948887468	0.687	1.802	0.662	0.0805404379871836	0.416	1.052
ARHGAP8	464.822	575.1978	0.1230733765	0.0201316	0.229282	0.77	0.2325105525	0.49	1.19	0.55	0.0225031935	0.33	0.92	-0.1647110455	0.0002260614	1.015	0.949246300039667	0.637	1.618	0.744	0.323618193182956	0.414	1.338
ARHGAP9	61.7639	83.2355	0.0010728307	0.0001677	0.0081866	1.81	0.0094333924	1.16	2.83	2.25	0.0002635183	1.46	3.48	0.1490328963	0.0008599881	1.481	0.112905748101637	0.911	2.406	1.733	0.0208337910170078	1.087	2.763
ARHGDIA	8381.2481	9215.012	0.2013442294	0.0358397	0.4571569	0.85	0.4594837455	0.55	1.31	0.61	0.0384908015	0.38	0.97	-0.0390158733	0.385426857	1.002	0.994881545496641	0.626	1.602	0.717	0.197672812038782	0.432	1.19
ARHGDIG	28.1456	18.7211	0.060142537	0.0116797	0.0147214	1.73	0.0164356687	1.11	2.72	1.89	0.0135151913	1.14	3.13	0.222963775	5.12763126724611e-07	1.121	0.651466693851326	0.683	1.842	1.444	0.18573837878338	0.838	2.49
ARHGEF1	1359.5829	1490.8771	0.0807454491	0.0215882	0.038717	1.59	0.0413030057	1.02	2.49	1.65	0.0235354252	1.07	2.55	0.1311174477	0.003407576	1.312	0.272560138765801	0.808	2.133	1.178	0.495447255491887	0.735	1.888
ARHGEF11	1151.48	1499.0899	0.0067898891	1e-07	0.0121929	1.76	0.0137513527	1.12	2.76	3.61	4.28186323842006e-07	2.19	5.93	0.1627542521	0.0002689067	1.439	0.150973739110397	0.876	2.366	2.565	0.000841814402472219	1.475	4.459
ARHGEF15	142.4165	162.9322	0.0229464549	0.0060976	0.0240897	1.66	0.026214328	1.06	2.6	1.83	0.0071214544	1.18	2.84	0.1688351955	0.0001558045	1.452	0.137750559890687	0.887	2.374	1.67	0.0396099775558117	1.025	2.722
ARHGEF18	1028.5352	1165.1064	0.1660371799	0.0200209	0.1227104	1.41	0.1260397705	0.91	2.18	1.71	0.0220706528	1.08	2.7	-0.0325757185	0.4687033783	1.295	0.284197970793993	0.807	2.081	1.363	0.213304486689038	0.837	2.219
ARHGEF2	443.2651	520.5877	0.0744048123	0.0165948	0.025311	1.65	0.0274755707	1.06	2.57	1.69	0.0183206509	1.09	2.6	0.1393690541	0.0018431157	1.292	0.297344513409247	0.798	2.094	1.378	0.181501176023777	0.861	2.205
ARHGEF3	764.5688	601.6484	0.004326539	0.0005732	0.0221257	1.66	0.0241258165	1.07	2.58	2.8	0.0010170214	1.51	5.17	0.1101631206	0.0140016863	1.347	0.213387314379789	0.842	2.155	2.466	0.00642213981294359	1.289	4.719
ARHGEF35	527.7305	585.1357	0.1642614076	0.0351772	0.1759815	1.35	0.1793304023	0.87	2.09	1.59	0.0375718992	1.03	2.45	0.016364871	0.7159058557	1.296	0.282099481419785	0.808	2.08	1.656	0.0353815943386533	1.035	2.65
ARHGEF37	1679.8144	1637.9197	0.0807346657	0.014727	0.0263265	0.6	0.0285921955	0.38	0.95	0.57	0.0164613699	0.36	0.9	-0.194800672	1.2209e-05	0.784	0.335648946500457	0.478	1.286	0.756	0.266832742648493	0.461	1.239
ARHGEF6	227.1762	229.8695	0.0151329619	0.0040042	0.0058249	1.85	0.0068569691	1.18	2.9	1.9	0.0048234124	1.22	2.96	0.0926994312	0.0388435202	1.707	0.0328931064594861	1.044	2.789	1.656	0.0423557460362531	1.018	2.694
ARHGEF7	1456.7568	1322.6238	0.1330060237	0.0275281	0.6199837	0.9	0.6215702445	0.58	1.39	0.62	0.0296954028	0.4	0.95	-0.2249721369	4.02238037282974e-07	0.924	0.742009800361173	0.578	1.478	0.628	0.0510400253546544	0.394	1.002
ARID1B	1665.2594	1715.5053	0.0089859958	0.0019969	0.0046283	1.88	0.0054946673	1.2	2.92	1.97	0.0025067258	1.27	3.05	-0.0471532026	0.2941107115	1.652	0.0413195514292477	1.02	2.676	1.77	0.0191124399311746	1.098	2.853
ARID2	719.4882	647.39	0.0704971411	0.0158566	0.0856983	1.46	0.0888371782	0.94	2.26	1.76	0.0177044601	1.1	2.81	-0.0278893284	0.5350565101	1.157	0.537693942792804	0.728	1.837	1.346	0.246427170577771	0.814	2.225
ARID3B	160.7531	106.0383	0.6689461223	0.0221712	0.7985779	0.95	0.7994027194	0.61	1.46	0.53	0.025110356	0.3	0.92	-0.1570816519	0.000439877	1.069	0.778526327483434	0.671	1.703	0.56	0.0628291054394022	0.304	1.032
ARID3C	0.4506	2.8987	0.9724796001	0.0403265	0.8515879	0.96	0.85219243	0.62	1.48	2.34	0.0471774079	1.01	5.44	0.1598463777	0.0003467756	1.031	0.899275926705459	0.646	1.644	0.904	0.84972233601863	0.32	2.558
ARID4A	422.9852	422.5275	0.0037335808	0.0009877	0.0009246	2.08	0.0012473286	1.33	3.25	2.07	0.0013246707	1.33	3.24	-0.0011665193	0.9793049406	1.504	0.0910368495311515	0.937	2.415	1.502	0.0922839536712258	0.935	2.411
ARID4B	1108.8314	1056.8066	0.0104665955	0.00237	0.0403945	1.57	0.0429158597	1.01	2.44	2.03	0.0030100545	1.27	3.24	0.0782082974	0.0815408425	1.222	0.40470081974594	0.762	1.959	1.653	0.0477681061739711	1.005	2.719
ARIH2	1469.9114	1281.3502	0.0332705464	0.002884	0.0907216	1.47	0.09400306	0.94	2.29	2.74	0.0044176026	1.37	5.47	0.1914888266	1.723127572407e-05	1.146	0.582932125810339	0.704	1.867	2.161	0.0430790319097873	1.024	4.558
ARL1	3059.8086	3121.0022	0.0018770165	0.0003475	0.0012717	0.47	0.0017176088	0.29	0.75	0.41	0.0005629309	0.25	0.68	-0.0171121931	0.7035313311	0.601	0.0453222881430554	0.365	0.989	0.51	0.0144747436424586	0.298	0.875
ARL10	14.6217	16.6595	0.0784513175	0.0184031	0.0901431	1.45	0.0933110895	0.94	2.25	1.67	0.0202079443	1.08	2.59	-0.0198712783	0.6585409894	1.355	0.203604264401044	0.848	2.166	1.482	0.0999149887487196	0.928	2.366
ARL11	12.0908	11.7847	0.0010970457	0.000316	0.0002476	2.3	0.0003896376	1.45	3.66	2.29	0.0004874517	1.44	3.65	0.1511130932	0.0007254272	1.715	0.0357712600924927	1.036	2.836	1.698	0.0390755241963487	1.027	2.808
ARL13A	0.3149	0.6104	0.2887462314	0.0454997	0.4933886	1.16	0.4955423483	0.75	1.79	1.59	0.0483755099	1	2.53	0.0030380942	0.9461364104	1.166	0.52040525594433	0.73	1.864	1.573	0.0771667184972088	0.952	2.598
ARL2	1202.3753	1207.0022	0.1025584794	0.0166437	0.0442703	0.64	0.0468721275	0.42	0.99	0.59	0.0183734622	0.38	0.91	-0.0680003926	0.130050678	0.785	0.305459246874388	0.494	1.247	0.707	0.144336738824677	0.444	1.126
ARL2BP	994.8805	873.5376	0.0819430211	0.0095862	0.2148276	0.76	0.2181413252	0.49	1.18	0.57	0.0109064651	0.37	0.88	-0.0463335508	0.3025925737	0.877	0.593159591629771	0.54	1.422	0.661	0.0921960691644103	0.409	1.07
ARL4C	420.0315	601.448	0.1945626401	0.0125265	0.5893139	1.13	0.5910361613	0.73	1.74	1.81	0.014247662	1.13	2.9	0.0885772326	0.0484267095	1.051	0.834079681841412	0.659	1.675	1.71	0.0364351829442759	1.034	2.826
ARL4D	97.173	66.5529	0.1348305577	0.01899	0.1702481	0.74	0.1736172455	0.48	1.14	0.6	0.0208475127	0.39	0.92	-0.0222930299	0.6200356746	0.87	0.557700038248621	0.546	1.386	0.678	0.11075976996124	0.42	1.093
ARL5B	180.3089	295.9826	0.4056185275	0.0252285	0.9912123	1	0.9912478027	0.65	1.54	0.43	0.0305875075	0.2	0.92	-0.0002827838	0.994982643	0.862	0.532080761949324	0.541	1.373	0.389	0.043251677614867	0.155	0.972
ARL6	66.6138	65.9828	0.1623499192	0.0466629	0.1230409	1.41	0.1263592415	0.91	2.19	1.57	0.049357344	1	2.45	0.1398423987	0.0017774755	1.18	0.492649033082646	0.735	1.895	1.273	0.326579544799147	0.786	2.063
ARL6IP1	4451.1539	4965.532	0.0245361328	0.0043948	0.1853444	1.34	0.1887026077	0.87	2.08	1.86	0.0052302297	1.2	2.87	0.342373768	4.09338991575364e-15	0.964	0.879461667380095	0.599	1.551	1.035	0.890698806379066	0.637	1.68
ARL6IP4	2800.1072	2964.6809	0.1585066146	0.0395614	0.1682083	0.74	0.1715604121	0.48	1.14	0.63	0.042184029	0.4	0.98	-0.0907107578	0.0432449157	0.72	0.167475621613004	0.451	1.148	0.597	0.0398850812995335	0.365	0.976
ARL6IP6	217.9177	191.7061	0.0509433524	0.0108802	0.0101781	1.78	0.0115983643	1.14	2.8	1.95	0.0127562799	1.15	3.28	0.2613540629	3.32000805258222e-09	1.175	0.520671837156663	0.718	1.923	1.273	0.401035182778709	0.725	2.235
ARL9	4.8242	3.2713	0.1603111005	0.0365921	0.1033559	1.43	0.106629556	0.93	2.22	1.71	0.0396852103	1.03	2.86	0.0699962859	0.119127874	1.479	0.103361433832643	0.923	2.369	1.832	0.0370189373513143	1.037	3.235
ARMC1	598.783	707.7824	0.0584561628	0.005749	0.016554	1.7	0.0183099239	1.09	2.64	1.85	0.0067802351	1.19	2.9	0.1989577875	7.85672212854099e-06	1.191	0.467375804753259	0.744	1.906	1.564	0.0677877738153929	0.968	2.526
ARMC3	3.9466	0.6087	0.5798638405	0.0191699	0.7145436	1.08	0.7157203444	0.7	1.67	0.53	0.0218534881	0.3	0.91	0.0478016223	0.287514454	1.074	0.761355075041	0.677	1.706	0.646	0.144360064393419	0.359	1.162
ARMC4	60.1192	97.6029	0.5385269806	0.0393268	0.7019409	0.92	0.7031722142	0.59	1.42	1.75	0.0428363773	1.02	3	0.0485503132	0.2800228542	0.869	0.553211739443586	0.545	1.384	1.335	0.316982760345871	0.758	2.352
ARMC5	467.5174	499.5335	0.1341160755	0.0242757	0.3545221	0.81	0.3573095637	0.53	1.26	0.59	0.0264882846	0.37	0.94	-0.1365292283	0.0022857857	0.771	0.285113896616465	0.479	1.242	0.534	0.0171738638334391	0.319	0.895
ARMC6	1065.0212	1049.9672	0.0026981448	0.0003302	0.0019227	0.5	0.0024543967	0.32	0.78	0.45	0.0004921598	0.29	0.71	-0.1296689083	0.0037827901	0.605	0.0434705911780494	0.371	0.985	0.534	0.0108455021543268	0.33	0.865
ARMC7	359.6663	304.8902	0.2323439794	0.0250288	0.587839	0.89	0.5895694774	0.57	1.37	0.61	0.0271934491	0.39	0.95	-0.1174128926	0.0087924399	1.069	0.778584657139039	0.67	1.708	0.771	0.290643396290972	0.475	1.249
ARMC8	609.1371	580.1991	0.0307870122	0.0082054	0.0125441	1.74	0.0140681093	1.12	2.7	1.9	0.0096033083	1.17	3.08	0.1890322448	2.21653720575585e-05	1.218	0.41590240088375	0.757	1.958	1.231	0.441189020193251	0.726	2.088
ARMC9	232.3272	235.5355	0.0042462643	0.0009317	0.001657	2.03	0.0021512585	1.29	3.2	2.09	0.0012624157	1.33	3.26	0.1311363275	0.0034029169	1.986	0.00699050477326579	1.206	3.268	1.905	0.00998018352441132	1.167	3.109
ARMCX3	2215.4412	1715.6559	0.1903666034	0.0035034	0.42124	0.84	0.4237414384	0.54	1.3	0.49	0.0044008643	0.3	0.8	-0.037722551	0.401385866	0.97	0.896580777599394	0.608	1.546	0.477	0.00580204443191956	0.282	0.807
ARMCX5	515.48	537.3437	0.0366763929	0.0064415	0.0386312	0.63	0.0412361172	0.4	0.98	0.51	0.0077118666	0.32	0.84	-0.1280101324	0.0042581575	0.788	0.335457900337166	0.485	1.28	0.615	0.0719145695111698	0.362	1.044
ARMCX6	277.4225	199.1135	0.6198583109	0.0272859	0.5856094	0.89	0.5873542669	0.57	1.37	0.54	0.0304909846	0.31	0.94	0.0680878076	0.1295565944	1.048	0.846612538251757	0.652	1.686	0.668	0.206428664653691	0.357	1.249
ARNT	940.2968	962.7495	0.0032743713	0.0007087	0.001554	2.02	0.0019982689	1.29	3.15	2.12	0.0009699946	1.36	3.3	0.2080143264	2.91180363293095e-06	1.417	0.158397706330877	0.873	2.3	1.354	0.216678381554798	0.837	2.19
ARPC2	2855.0206	3131.3391	0.2414163891	0.0462975	0.5157827	1.15	0.5178382237	0.75	1.78	1.57	0.0490657465	1	2.45	0.1923695569	1.57315459590788e-05	1.017	0.943849640287996	0.636	1.627	1.177	0.508312485227102	0.726	1.909
ARPC5	2238.665	2942.5659	0.1814429438	0.003567	0.0688875	1.5	0.0719579765	0.96	2.34	2.11	0.0045391554	1.26	3.54	0.2268019289	3.21787162397569e-07	1.468	0.13120917831241	0.892	2.418	1.452	0.180836044160552	0.841	2.506
ARPP21	2.4582	0.4073	0.0963611737	0.0041528	0.1324696	1.39	0.13582255	0.9	2.16	3.47	0.0072890484	1.4	8.59	-0.0219408764	0.6255739603	1.336	0.227392074171484	0.835	2.14	2.942	0.021033563019522	1.176	7.358
ARRB2	416.7488	612.0781	0.0868961009	0.0016538	0.3175118	1.25	0.3204436397	0.81	1.93	2.12	0.0022065959	1.31	3.44	0.1831308649	4.00603581050197e-05	1.088	0.727467851330688	0.678	1.743	1.82	0.0229909825661687	1.086	3.049
ARRDC5	1.2954	2.3733	0.0982050877	0.0102854	0.1398512	1.39	0.1432141468	0.9	2.14	1.78	0.0117150013	1.14	2.8	0.139704156	0.001796421	1.534	0.0799776535248952	0.95	2.475	1.716	0.0257879854902703	1.067	2.758
ARSA	1316.2461	1317.0001	0.0533708922	0.011803	0.0147502	0.58	0.0164148827	0.37	0.91	0.57	0.0133038343	0.37	0.89	-0.1982367345	8.48662623753582e-06	0.845	0.4924460579687	0.521	1.368	0.853	0.516621157889253	0.526	1.381
ARSD	3018.5361	2459.7356	0.0239941873	0.0017695	0.0134247	0.56	0.0151163421	0.36	0.9	0.51	0.0022485928	0.33	0.78	-0.2748338483	4.60564494008417e-10	0.768	0.308653608244518	0.463	1.276	0.612	0.040950764163727	0.382	0.98
ARSF	0.4072	0.414	0.0022489448	0.0004925	0.0007207	0.46	0.001017063	0.29	0.73	0.45	0.0007261463	0.28	0.71	-0.1653776605	0.0002129878	0.659	0.107864913590509	0.397	1.095	0.624	0.0708969734612358	0.374	1.041
ARSJ	139.3597	65.416	0.2605579692	0.02238	0.3184465	0.8	0.321400833	0.51	1.24	0.59	0.0245699277	0.37	0.93	-0.0772594031	0.0853202009	0.915	0.708406567857113	0.574	1.458	0.814	0.438946522809767	0.483	1.371
ARSK	203.0881	119.6044	0.5415544404	0.009936	0.7130611	0.92	0.7142482926	0.6	1.43	0.49	0.0119720281	0.28	0.85	-0.0559759759	0.212861738	0.895	0.65172970956193	0.553	1.448	0.431	0.00597790142545185	0.236	0.785
ARV1	448.0943	439.604	0.1129936495	0.0186633	0.0743005	0.67	0.0773814747	0.43	1.04	0.59	0.0205012629	0.38	0.92	0.0349882694	0.4364009491	0.667	0.0993057431356534	0.412	1.08	0.623	0.0521432114648793	0.387	1.004
ASAH1	4894.7587	4758.7614	0.0561434212	0.0097808	0.0301494	0.61	0.0324980488	0.39	0.96	0.56	0.0111454181	0.36	0.88	-0.0391640324	0.3836236485	0.648	0.0739892981969951	0.403	1.043	0.591	0.0295457448359598	0.368	0.949
ASAP1	436.8126	525.3859	0.0070131146	0.0009159	0.0121159	1.74	0.013605015	1.12	2.71	2.05	0.0012256443	1.33	3.16	0.150392829	0.0007696396	1.369	0.193423406932561	0.853	2.196	1.494	0.0953548794542076	0.932	2.393
ASAP2	529.1914	498.473	0.000286279	9.62e-05	0.0210541	1.68	0.0230381713	1.07	2.61	2.59	0.0001806717	1.57	4.25	0.2994892444	9.30004290242298e-12	1.003	0.989600274740595	0.605	1.663	1.42	0.213683706898455	0.817	2.467
ASB14	8.7006	13.9521	0.5311917521	0.042683	0.5281593	1.15	0.5301575862	0.74	1.78	1.72	0.046184864	1.01	2.94	0.1332186913	0.0029231488	0.984	0.946695151233718	0.619	1.566	1.399	0.269275263960804	0.771	2.54
ASB16	22.2551	23.8682	0.0401734454	0.0117956	0.0499507	1.55	0.0527522858	0.99	2.42	1.74	0.0132783209	1.12	2.7	0.0235670351	0.6001801363	1.326	0.248164055893091	0.821	2.14	1.419	0.148526456271261	0.883	2.282
ASB5	73.8381	114.4388	0.145752101	0.0224514	0.1410041	0.72	0.1443577562	0.47	1.12	0.56	0.0249398652	0.34	0.93	-0.0558030269	0.2142808662	0.882	0.596564639013839	0.554	1.404	0.721	0.230702546553269	0.423	1.23
ASB7	376.7465	374.7253	0.0359987987	0.0097841	0.0204214	1.68	0.0223386657	1.08	2.61	1.79	0.0111272747	1.14	2.79	-0.044559726	0.3214984881	1.445	0.123026806693757	0.905	2.308	1.568	0.0614043386195844	0.979	2.511
ASCC1	341.7287	317.9323	0.0640888549	0.0142345	0.4707669	1.17	0.4730276384	0.76	1.81	1.83	0.0161251581	1.12	2.98	0.097187712	0.0302860693	1.128	0.623131786849906	0.699	1.82	1.581	0.0906543148135172	0.93	2.687
ASCC2	1636.3289	1673.5382	0.0115455588	0.0019186	0.0064131	0.54	0.0075024426	0.35	0.85	0.49	0.0024828412	0.31	0.78	-0.2038566477	4.6180612313936e-06	0.848	0.504591191513202	0.523	1.376	0.801	0.395088559321428	0.48	1.336
ASF1B	74.1607	91.0072	0.0012571807	0.0003253	0.0006374	2.22	0.0009207365	1.38	3.55	2.2	0.0004836051	1.41	3.42	0.3508044379	7.72537204154308e-16	1.162	0.563735025053732	0.698	1.932	1.091	0.722613238677931	0.674	1.767
ASGR1	7.4516	8.1387	0.002728748	0.0006879	0.0035746	1.97	0.0044071634	1.23	3.13	2.16	0.0009693743	1.37	3.41	-0.013495413	0.7640886391	1.363	0.223379910769525	0.828	2.246	1.7	0.0342303130176907	1.04	2.779
ASH1L	1844.1679	1684.5563	0.0031954179	0.0007642	0.0296067	1.62	0.0318356726	1.04	2.5	2.23	0.001080868	1.38	3.61	-0.0310585037	0.4896749881	1.218	0.409155718105934	0.763	1.945	1.92	0.0136770697810549	1.143	3.225
ASH2L	925.0576	670.1626	0.0499129164	0.00113	0.666812	0.91	0.6681981093	0.59	1.41	0.48	0.001522772	0.3	0.75	0.0395514781	0.3789325372	0.819	0.413232110361178	0.508	1.321	0.593	0.0433000908494864	0.357	0.984
ASIP	0.5503	0.503	0.2011808162	0.0455029	0.2123097	0.76	0.2155999538	0.49	1.17	0.64	0.0481453815	0.42	1	-0.1120303528	0.0124498203	0.844	0.484587602099968	0.525	1.357	0.771	0.27983845859818	0.48	1.236
ASL	787.7206	694.704	0.2193403112	0.0283106	0.0926243	0.69	0.0958144924	0.44	1.07	0.61	0.0305766346	0.39	0.96	0.0212106923	0.6371245843	0.782	0.302449222878389	0.489	1.249	0.726	0.192239945253369	0.448	1.175
ASMTL	1284.8859	1256.7042	0.1120020208	0.0225595	0.0605302	0.66	0.0635213835	0.42	1.02	0.6	0.0246187878	0.39	0.94	-0.2159914129	1.17048687475937e-06	0.958	0.863227181772548	0.592	1.553	0.898	0.659572002475653	0.555	1.452
ASNS	584.2418	933.8843	0.1379853005	0.0050589	0.3037989	1.25	0.306788575	0.81	1.94	1.98	0.006166408	1.21	3.24	0.2962874694	1.57748397697183e-11	0.766	0.269429542948087	0.477	1.229	1.274	0.37900306526962	0.743	2.183
ASPA	9.5962	3.7881	0.006733813	7.87e-05	0.0101335	0.55	0.0115826132	0.35	0.88	0.42	0.0001366333	0.27	0.66	-0.2113545548	1.99654086517001e-06	0.786	0.332779660462692	0.482	1.28	0.717	0.189870008296427	0.436	1.179
ASPM	36.2955	43.12	3.37695087778501e-07	1e-07	8.8e-06	2.87	2.35224008282575e-05	1.76	4.68	3.34	6.66787441039318e-07	2.08	5.38	0.3359514867	1.40984786274742e-14	1.551	0.123346811569353	0.888	2.709	2.031	0.00955036876671467	1.189	3.472
ASPN	214.322	221.6931	1.1609e-05	4e-06	1.17e-05	2.8	2.9168670852453e-05	1.73	4.53	2.91	1.15244903720058e-05	1.8	4.68	0.3252312017	1.04273150983904e-13	1.575	0.0949054441113037	0.924	2.684	1.711	0.0463281354343397	1.009	2.901
ASPRV1	43.4389	46.557	0.136589443	0.0373351	0.1537549	1.37	0.1571192716	0.89	2.12	1.58	0.039784863	1.02	2.43	-0.071083101	0.1134891311	1.377	0.180783599689488	0.862	2.201	1.508	0.0850912440513135	0.945	2.407
ASPSCR1	665.6076	682.5548	0.0137032216	0.002748	0.0068722	0.55	0.0079601049	0.35	0.85	0.51	0.0034052685	0.32	0.8	-0.0844955929	0.0597917167	0.662	0.0958235665387727	0.407	1.076	0.56	0.0218480997539906	0.342	0.919
ASTE1	147.2927	153.2113	0.1666921808	0.0395777	0.2348088	1.3	0.2380331423	0.84	2.01	1.57	0.042085247	1.02	2.43	0.1684766203	0.0001609847	1.02	0.935266307896953	0.637	1.632	1.107	0.671615247088449	0.693	1.769
ASTN1	5.7628	2.2658	0.312464475	0.0271112	0.4252599	0.84	0.4277318755	0.54	1.3	0.6	0.0295069495	0.37	0.95	-0.0558558463	0.213846739	0.989	0.963740702095797	0.616	1.588	0.671	0.123573568279088	0.404	1.115
ASTN2	2159.6331	1796.5946	0.0308560569	0.0041774	0.013552	0.57	0.0152336976	0.36	0.9	0.54	0.0049865448	0.35	0.83	-0.2863254777	7.8326327461293e-11	0.742	0.242343658193222	0.45	1.223	0.796	0.347522869641076	0.494	1.282
ASXL1	1242.974	1238.6937	0.01019148	0.003111	0.0057328	1.86	0.0067558116	1.19	2.9	1.94	0.0038313254	1.24	3.05	0.1596510959	0.0003526947	1.32	0.261630116141071	0.813	2.145	1.402	0.175717581377282	0.86	2.288
ASXL2	323.3759	278.1871	0.0215616889	0.0063032	0.039814	1.57	0.0423366267	1.02	2.44	1.89	0.0074591756	1.19	3.01	-0.0370779109	0.4094859681	1.379	0.182424539257083	0.86	2.211	1.584	0.0722178452962589	0.959	2.616
ASXL3	15.2202	6.0531	0.3045250475	0.0287771	0.3683678	0.82	0.3711145701	0.53	1.27	0.6	0.0311986981	0.38	0.95	-0.1618614872	0.0002908769	1.077	0.758057945220875	0.673	1.721	0.859	0.557959540612919	0.516	1.429
ATAD2	679.589	696.2446	0.028503908	0.0070747	0.0263055	1.64	0.0284697018	1.05	2.54	1.81	0.0081922681	1.17	2.8	0.2370375154	8.91844361812663e-08	1.184	0.482188114384956	0.739	1.896	1.314	0.255041957963935	0.821	2.103
ATAD2B	270.6033	270.6033	1.80740931062132e-05	7.1e-06	7.1e-06	2.83	1.8914766830358e-05	1.76	4.55	2.83	1.8914766830358e-05	1.76	4.55	0.2165881458	1.09180978822664e-06	1.434	0.171426753330113	0.856	2.402	1.434	0.171426753330113	0.856	2.402
ATAD3B	349.2707	266.0256	0.066930005	0.0096902	0.7009326	1.09	0.702181106	0.7	1.69	2.15	0.0118950327	1.18	3.89	0.0449262986	0.3175297361	0.913	0.704814884573252	0.569	1.464	1.797	0.0796230074526487	0.933	3.463
ATAD5	27.1691	23.4081	0.0226873566	0.0047835	0.0855572	1.46	0.0887264463	0.94	2.27	2.03	0.00591245	1.23	3.37	0.2348978183	1.17198729372223e-07	0.984	0.945605252090808	0.616	1.572	1.271	0.386427747406523	0.739	2.186
ATCAY	59.736	58.0319	0.024401654	0.0043007	0.0091163	0.55	0.0104875296	0.35	0.87	0.52	0.0051986012	0.33	0.82	-0.1971411847	9.53657139051149e-06	0.65	0.0888697576973589	0.396	1.068	0.615	0.054060239822021	0.375	1.009
ATE1	204.507	184.6638	0.1042924661	0.0267117	0.1663989	1.36	0.1697520262	0.88	2.1	1.66	0.0289721868	1.05	2.61	-0.0990173159	0.0272923613	1.376	0.180551866107365	0.862	2.195	1.692	0.0345123263021169	1.039	2.757
ATF2	395.8888	386.8852	0.0074031228	0.0020744	0.0090948	1.77	0.010375201	1.14	2.75	2	0.0026327798	1.27	3.13	-0.0037208514	0.9340565248	1.823	0.0120390463400163	1.141	2.912	1.791	0.0177352262448702	1.106	2.898
ATF3	1005.0321	628.5599	0.0901396531	0.0109129	0.0631722	0.66	0.0661061676	0.43	1.03	0.57	0.0123186543	0.37	0.89	-0.0544094536	0.2259644952	0.708	0.145953530644076	0.444	1.128	0.702	0.138581640481891	0.44	1.121
ATF4	7620.339	8221.6216	0.0610352093	0.0106634	0.1405299	0.72	0.1438747094	0.47	1.12	0.55	0.0121798174	0.34	0.88	-0.0503630976	0.2624353066	0.931	0.7667732184518	0.582	1.49	0.717	0.203115088276738	0.429	1.197
ATF6B	2534.3058	2571.3115	0.0250634816	0.0058079	0.0135078	1.74	0.0150632482	1.11	2.71	1.84	0.0067901375	1.18	2.86	0.1438365487	0.0013031741	1.389	0.188913620067757	0.851	2.266	1.488	0.11315070899905	0.91	2.433
ATF7	1330.1697	1283.1843	0.0502933429	0.0141669	0.2755458	1.27	0.2786486586	0.82	1.97	1.74	0.015773367	1.11	2.72	0.0013643943	0.9757954626	1.3	0.282894256859872	0.805	2.098	1.645	0.0466014661343065	1.008	2.685
ATF7IP	512.3885	500.3452	0.0299024869	0.0086922	0.0361651	1.59	0.0385792112	1.02	2.46	1.8	0.0099599887	1.15	2.81	-0.0317445039	0.4801309384	1.378	0.178934159666149	0.863	2.199	1.492	0.0982059546358057	0.929	2.396
ATG16L2	196.9072	209.8781	0.0009222094	0.0003104	0.0003538	2.31	0.0005482912	1.44	3.73	2.29	0.0004801733	1.44	3.65	0.0953024052	0.0336608806	1.85	0.0202944724023929	1.1	3.112	1.854	0.0167028151580156	1.118	3.075
ATG2A	936.3038	913.9593	0.0125763395	0.003389	0.0110968	1.77	0.0125831336	1.13	2.78	1.99	0.0042083562	1.24	3.19	0.0637545459	0.155847431	1.491	0.103081799852083	0.922	2.412	1.646	0.053450397966867	0.993	2.729
ATG3	607.952	695.7399	0.1255059626	0.0097622	0.8500274	1.04	0.850641574	0.67	1.61	1.83	0.0112428107	1.15	2.92	0.1378517898	0.0020687708	0.792	0.32989715809078	0.496	1.266	1.41	0.184501746404068	0.849	2.344
ATG4A	327.9595	294.2981	0.0888201374	0.0073188	0.0395635	0.64	0.0420808543	0.41	0.98	0.55	0.008460744	0.35	0.86	0.0022778557	0.9596015775	0.64	0.0634636347670257	0.4	1.025	0.596	0.033075166416474	0.37	0.959
ATHL1	394.9625	340.5814	0.0071211193	0.0021401	0.0229632	1.67	0.0250543066	1.07	2.61	2.09	0.0027878493	1.29	3.38	0.1158217381	0.0097584719	1.508	0.101628744741147	0.922	2.466	1.717	0.0461929018682284	1.009	2.921
ATIC	1409.3686	1396.7033	0.1253469004	0.036047	0.0679066	1.5	0.0709092621	0.97	2.32	1.6	0.0385169179	1.02	2.48	0.0745625234	0.0968368856	1.212	0.422321269405897	0.758	1.936	1.221	0.405090935046327	0.763	1.955
ATL1	374.8698	382.2437	0.1079734883	0.0201066	0.0710802	0.67	0.0742002015	0.43	1.04	0.59	0.0221466766	0.37	0.93	0.0354708872	0.4300960713	0.788	0.333159837680733	0.487	1.277	0.673	0.115448566620117	0.411	1.102
ATL3	292.1162	251.0638	0.0887018473	0.0226489	0.1434243	1.38	0.1467916628	0.89	2.14	1.75	0.0250271077	1.07	2.85	0.149334967	0.0008391115	1.102	0.68758844390301	0.687	1.766	1.435	0.187824623423262	0.838	2.458
ATMIN	1771.9313	1774.3354	0.1941738153	0.0464456	0.0522522	0.64	0.0551224379	0.41	1.01	0.63	0.049268107	0.4	1	-0.2370224792	8.93566144800093e-08	0.755	0.251706006205194	0.468	1.22	0.732	0.205982877591438	0.452	1.187
ATP11B	2836.9375	3677.4105	0.1989655433	0.0329748	0.4658313	1.17	0.4681202907	0.76	1.81	1.62	0.0354475394	1.03	2.55	0.0640129947	0.1541740134	0.876	0.578739793174832	0.55	1.396	1.216	0.429271199230507	0.749	1.976
ATP11C	461.5717	395.2779	0.0318498252	0.0067056	0.4135388	1.2	0.4160551491	0.78	1.85	1.96	0.008034541	1.19	3.22	-0.0399522935	0.3741167624	1.017	0.945196029647187	0.634	1.631	2.017	0.0107063287246625	1.177	3.457
ATP13A2	1422.4691	1604.6541	0.1840542903	0.0337086	0.7156202	0.92	0.7167915713	0.6	1.42	0.58	0.0366173192	0.35	0.97	-0.0879684927	0.0499971649	0.973	0.909724334162051	0.603	1.569	0.541	0.034921382662669	0.306	0.957
ATP1A1	15807.2071	14349.0005	0.1779374209	0.0289058	0.0679214	0.66	0.0709846478	0.43	1.04	0.62	0.0311118247	0.4	0.96	-0.0321544645	0.4744759487	0.677	0.10886440424914	0.42	1.091	0.63	0.05193062560364	0.395	1.004
ATP1A2	429.4141	211.8893	0.0440805009	0.0034176	0.1889136	0.74	0.1922889149	0.48	1.16	0.53	0.0041452181	0.34	0.82	-0.0778655361	0.0828900952	1.055	0.823346631850023	0.658	1.692	0.851	0.509356060113256	0.527	1.374
ATP1A3	5.0491	5.576	0.0009188584	0.0002629	0.0011624	2.09	0.0015580917	1.32	3.31	2.25	0.0004039531	1.44	3.53	0.1723264975	0.00011292	1.58	0.0710275157805134	0.962	2.595	1.646	0.0445649809270248	1.012	2.678
ATP1B1	1094.48	875.0322	0.1070382284	0.0203651	0.2981992	0.8	0.3012044265	0.51	1.23	0.6	0.0222602501	0.39	0.93	0.1209116263	0.006961864	0.813	0.385554548926878	0.51	1.297	0.604	0.0332222014733028	0.379	0.961
ATP1B2	76.9675	29.5243	0.4389827004	0.0386642	0.9180692	1.02	0.9184039305	0.66	1.58	0.6	0.0415955822	0.36	0.98	-0.1030369193	0.0215967101	1.204	0.438675944914355	0.752	1.928	0.858	0.579727475883311	0.498	1.477
ATP2A1	11.0588	17.7217	0.1404843701	0.0203242	0.758008	0.93	0.7590013035	0.61	1.44	0.53	0.02303406	0.31	0.92	-0.0392408728	0.382690473	1.015	0.949851971066073	0.636	1.619	0.623	0.112823102365634	0.347	1.118
ATP2B1	969.8039	1111.9971	0.1140191515	0.0267254	0.2983618	1.26	0.3013863235	0.81	1.95	1.62	0.0288594409	1.05	2.5	0.1563607239	0.0004677215	0.848	0.4922180990137	0.531	1.356	1.224	0.395050068130346	0.768	1.95
ATP5A1	10090.5692	9068.5711	0.0994973896	0.0099639	0.1349201	0.72	0.1383180952	0.46	1.11	0.57	0.0113081757	0.37	0.88	-0.1316183972	0.0032858939	0.874	0.5805804469455	0.542	1.41	0.767	0.271006802042271	0.478	1.231
ATP5D	1659.9409	1529.1662	0.1909171931	0.0279095	0.0725399	0.67	0.0755798552	0.43	1.04	0.62	0.030087943	0.4	0.95	-0.1007105342	0.0247522397	0.621	0.0463467844451239	0.388	0.992	0.601	0.0310848110115973	0.378	0.955
ATP5EP2	26.2582	21.9837	0.0467120908	0.0060473	0.0465225	0.64	0.0492791011	0.41	1	0.55	0.007053486	0.36	0.85	-0.0974490419	0.0298419571	0.674	0.116074443752059	0.413	1.102	0.616	0.0472745198962619	0.381	0.994
ATP5J	1527.3216	1621.3597	0.1975096736	0.0421488	0.6392031	0.9	0.6407081683	0.58	1.39	0.62	0.0449939816	0.39	0.99	0.0120334117	0.7890064486	0.927	0.750442580352217	0.582	1.477	0.783	0.341896005151351	0.473	1.297
ATP5L	2992.5285	3045.7538	0.1867864558	0.0357427	0.2596056	0.78	0.262754024	0.51	1.2	0.63	0.03818286	0.4	0.97	0.0051823296	0.9082532214	0.7	0.137025363482168	0.437	1.12	0.58	0.0259736257418596	0.359	0.937
ATP5L2	0.5084	1.0302	0.1078624068	0.0107017	0.0411376	0.64	0.0436855157	0.41	0.99	0.47	0.0129768031	0.26	0.85	-0.0747311023	0.0960824179	0.726	0.192642018165034	0.448	1.175	0.687	0.235535588452165	0.37	1.277
ATP5SL	787.6767	812.2974	0.0009320742	0.0001285	0.0078979	0.55	0.0091258149	0.35	0.86	0.39	0.0002365194	0.23	0.64	-0.2031899606	4.96818918659171e-06	0.708	0.171240885759332	0.432	1.161	0.51	0.016065973922079	0.294	0.882
ATP6AP1	7245.9297	7939.3498	0.1300550446	0.0189358	0.5561446	0.88	0.5580230857	0.57	1.36	0.55	0.0212430257	0.33	0.92	-0.1088704194	0.0151734543	1.074	0.766465176422442	0.672	1.714	0.651	0.135809141128126	0.371	1.144
ATP6AP1L	46.3605	48.5774	0.1385164833	0.0353274	0.0720868	1.5	0.0752114725	0.96	2.35	1.59	0.0377480119	1.03	2.47	0.0807119152	0.0722160074	1.097	0.706147917431023	0.678	1.775	1.267	0.326123840903982	0.79	2.034
ATP6V0A2	462.8713	371.2256	0.4974274257	0.0459411	0.8300364	1.05	0.8307311056	0.68	1.62	0.62	0.0489457332	0.38	1	0.0083016373	0.853535183	1.224	0.402665016048396	0.763	1.963	0.762	0.309871617248677	0.451	1.288
ATP6V0A4	1.4903	6.5141	0.168730636	0.012885	0.8706707	0.96	0.8711984659	0.62	1.49	0.44	0.0159618571	0.23	0.86	-0.0713720194	0.1120259593	1.148	0.559576208305971	0.722	1.827	0.764	0.437773691790007	0.387	1.508
ATP6V0B	3568.7042	3910.2478	0.0133298392	0.0025418	0.0204958	0.6	0.0223869981	0.39	0.93	0.5	0.0031838038	0.31	0.79	-0.0045682341	0.9190852899	0.797	0.348394474366285	0.496	1.28	0.623	0.0659147436718384	0.377	1.032
ATP6V0D1	2211.6857	2208.4496	0.0965166056	0.0219965	0.0393866	0.63	0.0419620504	0.4	0.98	0.6	0.0240260119	0.38	0.93	-0.1649145904	0.0002219919	0.868	0.564341403760935	0.535	1.407	0.855	0.525081939474242	0.527	1.387
ATP6V0E1	3915.3534	4250.8491	0.1191400504	0.0187936	0.0687544	0.67	0.0717503818	0.43	1.04	0.56	0.0209766539	0.34	0.92	-0.0205434784	0.6477565978	0.732	0.190276253028489	0.458	1.168	0.583	0.0466334676866373	0.342	0.992
ATP6V1A	1875.1356	2419.1689	0.0876663822	0.0037348	0.5289545	1.15	0.530969887	0.74	1.78	1.98	0.0046140054	1.23	3.18	0.1029615901	0.0216931385	0.962	0.869813674511734	0.605	1.531	1.315	0.311719148947104	0.773	2.238
ATP6V1C1	1255.5123	1087.9588	0.089311071	0.0095093	0.4695973	1.17	0.4718588146	0.76	1.81	2.33	0.0121493085	1.2	4.53	0.2691619027	1.07167436438221e-09	0.849	0.497840173404464	0.528	1.363	1.911	0.11003907036733	0.864	4.23
ATP6V1C2	79.168	158.6315	0.4686003929	0.042719	0.7430612	0.93	0.7441169676	0.6	1.44	1.69	0.0460031968	1.01	2.82	0.1325176975	0.0030773088	0.97	0.89938146201584	0.61	1.545	1.442	0.201942554853522	0.822	2.532
ATP6V1D	1355.4665	1338.2859	0.0006486756	0.0001196	0.0001329	0.42	0.0002262008	0.26	0.66	0.42	0.0002028354	0.27	0.66	-0.0508050373	0.2582655313	0.449	0.00192033698670624	0.27	0.744	0.474	0.00322494901926107	0.288	0.779
ATP6V1E1	2306.8904	2328.1853	0.108117784	0.0204087	0.0274026	0.61	0.0295896451	0.4	0.95	0.6	0.0223555385	0.38	0.93	0.0076663858	0.8646305395	0.7	0.132571522073871	0.44	1.114	0.664	0.085941437291256	0.416	1.06
ATP6V1E2	105.0463	84.4575	0.2938235743	0.0247704	0.7001293	0.92	0.7013670519	0.6	1.42	0.6	0.0270216878	0.38	0.94	0.0007231927	0.9871690541	0.99	0.96730608393577	0.623	1.574	0.696	0.150305445961902	0.425	1.14
ATP6V1G1	6096.3995	5900.6986	0.0322187647	0.0046821	0.0667123	0.67	0.0697040946	0.43	1.03	0.54	0.0055633196	0.35	0.83	0.1003593547	0.0252616076	0.559	0.0176298102605994	0.346	0.904	0.504	0.00539813423013713	0.311	0.817
ATP6V1G2	18.5185	18.6182	0.043794458	0.0127034	0.0103715	1.78	0.0117922731	1.14	2.78	1.74	0.0142669826	1.12	2.72	0.1471352278	0.0010025107	1.499	0.104539179852982	0.919	2.444	1.443	0.139424462287999	0.887	2.347
ATP8A1	2117.0006	3592.1215	0.3840795336	0.0077808	0.5640459	1.14	0.5658826969	0.74	1.75	2.06	0.0094905379	1.19	3.56	0.146167422	0.0010833116	1.021	0.930078986840559	0.64	1.63	1.379	0.302462225971679	0.748	2.543
ATP8B1	2324.2662	2042.4595	0.0154633849	0.0024372	0.0131969	0.57	0.0148504795	0.36	0.89	0.51	0.003029075	0.33	0.8	-0.2144470292	1.40016763724273e-06	0.762	0.273280647475882	0.469	1.239	0.694	0.127464219710308	0.434	1.11
ATP8B3	8.9153	9.78	0.0198249502	0.0045131	0.0689959	1.5	0.0720291177	0.96	2.32	1.86	0.0053725492	1.2	2.88	0.1313201499	0.0033578548	1.035	0.885977743669033	0.645	1.663	1.464	0.114229856916094	0.912	2.348
ATP8B5P	33.9154	29.1082	0.0203835697	0.0014053	0.0736309	0.67	0.076661541	0.44	1.04	0.5	0.0018214476	0.32	0.77	-0.047837433	0.2871530816	0.687	0.12190936281699	0.428	1.105	0.491	0.00379008795939373	0.304	0.795
ATP9A	2640.2444	2643.7355	0.2362941778	0.0641713	0.0463226	1.55	0.0489767776	1	2.41	1.5	0.067099788	0.97	2.33	0.0445401375	0.3217114706	1.36	0.197286902036659	0.852	2.172	1.327	0.235980831929035	0.831	2.117
ATPAF2	411.7676	385.8741	0.0776921566	0.0134342	0.1319608	0.72	0.1352975449	0.46	1.11	0.58	0.0149867553	0.38	0.9	-0.0480060452	0.2854556911	0.751	0.230517521378912	0.471	1.199	0.639	0.0599743717686113	0.401	1.019
ATR	627.8481	650.6444	0.0279168428	0.0075471	0.0078208	1.8	0.0090159425	1.16	2.81	1.8	0.0087064376	1.16	2.79	0.1073557865	0.0166551879	1.419	0.150022068119375	0.881	2.284	1.443	0.125040066550044	0.903	2.305
ATRNL1	48.0436	42.7635	0.1026050957	0.018121	0.1102673	0.7	0.1135756085	0.45	1.09	0.6	0.0199354753	0.39	0.92	-0.1244959899	0.0054479129	0.9	0.660051393734135	0.563	1.438	0.689	0.121893068724227	0.43	1.105
ATRX	1698.3196	1496.5504	0.0107301711	0.0022058	0.0265809	1.63	0.028729821	1.05	2.52	2.16	0.0029089173	1.3	3.58	-0.0434051596	0.3342086398	1.806	0.0137848400780848	1.128	2.891	1.791	0.0385118091785537	1.031	3.112
ATXN10	2642.0781	2090.5181	0.4852129706	0.0194407	0.4459411	1.18	0.4483113803	0.77	1.82	0.53	0.0219700913	0.31	0.91	0.1529992873	0.0006205464	1.045	0.852376227405638	0.657	1.663	0.586	0.0887035929750808	0.317	1.084
ATXN2L	2216.9094	2537.2915	0.0009043728	3.12e-05	0.0175346	1.7	0.0193630695	1.09	2.65	2.44	5.94338862293098e-05	1.58	3.78	0.3327783102	2.57013571248072e-14	1.137	0.60216911440577	0.701	1.846	1.326	0.252750440999678	0.817	2.153
ATXN3	453.9406	418.5442	0.1389041333	0.0346581	0.1572231	1.37	0.1605962749	0.88	2.12	1.7	0.0375142103	1.03	2.79	0.0979102132	0.0290718392	0.867	0.556591221385494	0.539	1.395	1.172	0.568514826252677	0.679	2.021
ATXN7	576.5629	603.0855	0.0045568257	0.0010899	0.0050316	1.88	0.0059890132	1.2	2.95	2.06	0.0014470046	1.32	3.2	0.2396596302	6.35852473651446e-08	1.108	0.683280146612061	0.678	1.811	1.255	0.362017016132611	0.77	2.044
ATXN7L1	211.3229	165.1715	0.1184111367	0.0240499	0.7381784	1.08	0.7392597318	0.7	1.66	1.81	0.0267388782	1.07	3.05	-0.0209222306	0.6417122352	1.197	0.44623668222278	0.753	1.902	1.748	0.051243850230025	0.997	3.065
AUH	698.0479	567.3736	0.1960833631	0.0247203	0.4049728	0.83	0.4075504502	0.54	1.29	0.61	0.0267864008	0.39	0.94	-0.0997116542	0.0262248155	1.003	0.988784309338548	0.623	1.616	0.834	0.462532597797438	0.514	1.353
AUP1	2687.237	3054.3613	0.0030776483	0.000342	0.0358124	0.63	0.0382309601	0.41	0.98	0.4	0.000565477	0.23	0.67	-0.0478365192	0.2871622984	0.797	0.346307076666892	0.497	1.278	0.497	0.0234360114262817	0.272	0.91
AURKA	59.8321	77.2128	8.2401e-05	9.4e-06	2.29e-05	2.78	5.34810864455393e-05	1.69	4.57	2.58	2.10280875396762e-05	1.67	4	0.3471249561	1.60940206665966e-15	1.568	0.105306902192754	0.91	2.703	1.544	0.0808376308047585	0.948	2.513
AURKAIP1	1689.9163	1689.9163	0.0328245311	0.0065719	0.0065719	0.55	0.0076370402	0.35	0.85	0.55	0.0076370402	0.35	0.85	-0.1137892514	0.011128971	0.615	0.0468756994076482	0.381	0.993	0.615	0.0468756994076482	0.381	0.993
AURKB	27.0149	29.8373	0.0044599229	0.0013251	0.0018006	2.06	0.0023463196	1.29	3.28	2.05	0.0017461888	1.31	3.22	0.3069456735	2.64830339543735e-12	1.382	0.201046979942235	0.842	2.27	1.381	0.189107612287077	0.853	2.237
AUTS2	605.9191	810.2179	0.0462160642	0.0046272	0.0545906	1.53	0.057407618	0.99	2.37	1.88	0.0055293509	1.2	2.93	0.160093184	0.0003394273	1.212	0.443182666308971	0.742	1.98	1.495	0.0972007818921833	0.93	2.404
AVIL	15.677	16.8781	0.0042039844	0.0011883	0.005611	1.87	0.0066476935	1.19	2.95	2.06	0.001581294	1.32	3.24	0.2212679151	6.28321978143589e-07	1.237	0.411861842220091	0.745	2.055	1.388	0.199906820923431	0.841	2.292
AVPI1	181.8533	135.7558	0.1777043541	0.0237312	0.4498227	0.85	0.452179334	0.55	1.31	0.61	0.0257970331	0.39	0.94	-0.1240353051	0.0056242839	1.05	0.839248014492377	0.658	1.674	0.818	0.412328047327989	0.506	1.323
AVPR1B	0.3612	1.3774	0.4305103174	0.0379159	0.9362755	1.02	0.9365338342	0.66	1.57	1.71	0.0410535908	1.02	2.85	0.1325027706	0.0030806704	0.739	0.2135729503337	0.459	1.19	0.988	0.968418552188523	0.543	1.796
AXIN1	897.2418	810.159	0.1280955337	0.01949	0.2068426	1.33	0.2102271815	0.85	2.09	2	0.0225584283	1.1	3.62	0.2846820921	1.01417472841694e-10	0.937	0.789606769288808	0.581	1.512	1.262	0.47541315571635	0.667	2.388
AXL	659.5895	795.8615	0.2018571026	0.0427354	0.3463536	1.23	0.3491651464	0.8	1.9	1.56	0.0453211611	1.01	2.41	0.0898246198	0.0453374512	1.267	0.326561376050275	0.79	2.031	1.404	0.155607952203974	0.879	2.241
AZGP1	24088.7762	9596.5517	0.0055082602	0.0001404	0.0064454	0.54	0.0075679471	0.34	0.85	0.44	0.0002259822	0.28	0.68	-0.2146437801	1.36866940145008e-06	0.851	0.524315867024523	0.519	1.397	0.815	0.407581846859306	0.501	1.323
AZI1	306.8362	322.0266	0.0098880004	0.0029946	0.0042867	1.94	0.005212401	1.22	3.1	1.96	0.0037062682	1.24	3.08	0.1509232929	0.0007368438	1.37	0.222609863052227	0.826	2.274	1.414	0.162543710230044	0.87	2.3
AZIN1	3699.1084	3903.382	0.0716196647	0.0183322	0.0682957	1.5	0.0713101689	0.97	2.33	1.68	0.0201401018	1.08	2.59	0.2745912487	4.77696696681854e-10	1.233	0.38476672862195	0.769	1.977	1.215	0.419083807846191	0.758	1.947
B2M	35162.1622	25961.998	0.1514337749	0.0160157	0.2909074	0.79	0.2939545457	0.51	1.22	0.58	0.0177214085	0.38	0.91	-0.1236186871	0.0057881886	0.971	0.903044051234292	0.605	1.559	0.761	0.272553998409623	0.468	1.239
B3GALT2	43.956	58.6552	0.2325520967	0.0341151	0.5177465	0.86	0.5198269863	0.56	1.35	0.58	0.0371461713	0.35	0.97	-0.2230937456	5.04804647864258e-07	1.181	0.496146537925442	0.732	1.905	0.873	0.62907368590822	0.502	1.517
B3GALT4	265.7108	248.8292	0.0009885241	0.0001129	0.0065124	0.54	0.007622589	0.35	0.85	0.43	0.0001870836	0.28	0.67	-0.176362872	7.7219e-05	0.701	0.152182500201013	0.431	1.14	0.585	0.0311134780636254	0.359	0.953
B3GALT5	2.0309	0.5025	0.1674002002	0.0250696	0.1807272	1.34	0.1840672449	0.87	2.08	1.95	0.0283783518	1.07	3.53	0.0751719118	0.0941317481	1.09	0.719241320741124	0.682	1.742	1.605	0.152904329479011	0.839	3.071
B3GALT6	817.341	884.5843	0.0228908548	0.0034071	0.0786126	0.68	0.0816819784	0.44	1.05	0.51	0.0041804673	0.32	0.81	-0.0247459057	0.5820670342	0.731	0.191155982132399	0.457	1.169	0.526	0.0115517966957092	0.32	0.866
B3GALTL	167.3045	135.785	0.0107186167	0.0002246	0.0291481	0.61	0.0314616875	0.39	0.96	0.44	0.0003487105	0.28	0.69	-0.2589734468	4.65281593478685e-09	0.714	0.174737561117091	0.439	1.161	0.664	0.119600724976864	0.397	1.112
B3GAT1	628.0713	677.4132	0.003330312	0.0004694	0.0016921	0.49	0.0021861775	0.31	0.77	0.44	0.0006953436	0.27	0.71	-0.2815379036	1.65483107746774e-10	0.64	0.0877236010323434	0.383	1.068	0.583	0.0469826933909965	0.342	0.993
B3GAT2	7.5289	6.5996	0.0055217444	0.0015573	0.0042035	1.9	0.0050570663	1.21	2.96	2.15	0.0021011755	1.32	3.51	0.1238403439	0.0057004581	1.556	0.0779104195602814	0.952	2.545	1.644	0.0689393193099108	0.962	2.809
B3GAT3	1392.5137	1344.6281	0.0033212741	0.0004456	0.0069021	0.55	0.0080276187	0.35	0.85	0.46	0.0006434333	0.3	0.72	-0.125797858	0.0049760892	0.676	0.109534962499588	0.418	1.092	0.603	0.0408039976463418	0.372	0.979
B3GNT2	321.9495	192.402	0.4244847608	0.0122409	0.3843184	0.83	0.3869638577	0.53	1.27	0.52	0.0142347983	0.31	0.88	0.0607282231	0.17647667	0.837	0.455855867606457	0.524	1.336	0.775	0.406611645456438	0.424	1.416
B3GNT4	6.1551	3.4994	0.1475561138	0.0141804	0.5716214	1.13	0.5734226874	0.73	1.75	2.31	0.0176534466	1.16	4.63	0.272107162	6.92899954569531e-10	0.945	0.811837857855293	0.592	1.508	1.637	0.194820338849186	0.777	3.45
B3GNT6	17.715	205.5806	0.2308823357	0.0208789	0.3401778	1.23	0.343019759	0.8	1.91	1.72	0.0230087798	1.08	2.73	0.1411997515	0.0016009462	0.988	0.960624309094869	0.619	1.578	1.253	0.381114385229105	0.757	2.074
B4GALNT4	372.4138	395.3824	1.96501414093353e-05	6.4e-06	1.37e-05	2.81	3.40967971882433e-05	1.72	4.58	2.84	1.71691468662249e-05	1.76	4.57	0.2327889455	1.53e-07	1.659	0.0603595904674259	0.978	2.815	1.692	0.0460098611136263	1.009	2.837
B4GALT1	3102.0115	2239.8133	0.0775028742	0.0017392	0.2591514	0.78	0.262317108	0.5	1.21	0.49	0.0022644147	0.31	0.77	-0.0971033722	0.030430602	1.053	0.826938959186732	0.662	1.675	0.768	0.310305910470218	0.461	1.279
B4GALT6	144.9445	119.559	0.0163264473	0.0016907	0.0337228	0.62	0.0361367857	0.4	0.97	0.51	0.0021540906	0.33	0.78	-0.2496628618	1.68651550122196e-08	0.71	0.156795549674139	0.442	1.141	0.581	0.0246171464687555	0.362	0.933
B4GALT7	720.5594	789.3052	0.0607456316	0.0109258	0.0331774	0.63	0.0355336738	0.4	0.97	0.54	0.0125645867	0.33	0.88	-0.0946440377	0.0349126086	0.72	0.180910754810052	0.445	1.165	0.622	0.0748930117681632	0.369	1.049
B9D1	219.5791	193.3292	0.2006437706	0.0313668	0.0805946	0.68	0.0837368382	0.44	1.05	0.62	0.0336689123	0.4	0.96	-0.0440886202	0.3266461963	0.749	0.226438602155603	0.468	1.197	0.713	0.15404509749	0.447	1.136
B9D2	103.4483	113.5718	0.1936360083	0.0339256	0.0651805	0.67	0.0681425302	0.43	1.03	0.6	0.0365520007	0.38	0.97	-0.173906052	9.74136878487411e-05	0.851	0.500342009263416	0.532	1.361	0.819	0.433601421699471	0.497	1.35
BAAT	0.6796	1.7455	0.0404477583	0.0026985	0.0419772	1.58	0.0446204494	1.01	2.46	1.96	0.0033613977	1.25	3.07	0.0368176961	0.4127829172	1.213	0.437130164037664	0.746	1.971	1.468	0.117636292181612	0.908	2.374
BACE1	866.5414	1001.003	0.0690172734	0.0058887	0.0259393	1.65	0.0280927956	1.05	2.57	1.86	0.0069477664	1.19	2.93	0.1100694485	0.0140838369	1.353	0.220738591535217	0.834	2.196	1.227	0.411096731350883	0.753	2
BACE2	2369.8496	2518.0653	0.0234016874	0.0036221	0.0505341	0.64	0.0533665054	0.41	1.01	0.5	0.0044956897	0.31	0.81	-0.1519073147	0.0006794091	0.954	0.846420824515551	0.589	1.544	0.699	0.169910366045199	0.419	1.166
BACH2	57.7949	87.3626	0.1049230694	0.0076815	0.2021604	1.33	0.2054717988	0.86	2.05	1.86	0.0089671003	1.17	2.95	0.027479122	0.5410813533	1.421	0.141810845592891	0.889	2.271	1.768	0.0249318406341927	1.074	2.909
BAD	1355.4934	1939.2578	0.4043508752	0.0371983	0.8061152	0.95	0.8069096647	0.61	1.46	0.5	0.0417462225	0.26	0.97	-0.0127938359	0.7760174265	0.951	0.833467981064477	0.597	1.517	0.447	0.0336446741457272	0.213	0.94
BAG1	1716.5457	1795.6669	0.0579915027	0.0126792	0.104149	0.7	0.1073989441	0.45	1.08	0.57	0.0142689278	0.36	0.89	-0.0949135258	0.0343955311	0.897	0.646198218032349	0.564	1.427	0.695	0.139473993681299	0.428	1.126
BAG3	1449.8382	1372.6093	0.1841636373	0.032075	0.1292009	0.71	0.1325707242	0.46	1.11	0.62	0.0343768977	0.4	0.97	-0.073035851	0.103886459	0.91	0.693275602442176	0.569	1.455	0.822	0.413928203798141	0.514	1.315
BAG5	1117.5917	1153.6692	0.1452544183	0.0298797	0.1366207	0.72	0.139981602	0.47	1.11	0.6	0.0323284327	0.38	0.96	-0.045194452	0.3146468999	0.769	0.271077934693744	0.482	1.227	0.654	0.0987654885352793	0.395	1.083
BAHCC1	545.9252	562.9496	0.0291757225	0.0081798	0.0289086	1.63	0.0311796571	1.04	2.53	1.79	0.009393662	1.15	2.77	0.1612292438	0.0003074378	1.133	0.615527408615955	0.696	1.843	1.25	0.359596653578429	0.775	2.016
BAI1	19.8874	14.6189	0.0027593146	0.0005804	0.2212014	1.31	0.2244766828	0.85	2.03	2.47	0.0009188376	1.45	4.22	0.1288228215	0.0040188952	0.953	0.84183326333469	0.596	1.526	1.826	0.0359743908904007	1.04	3.206
BAI2	80.55	78.3476	0.1422548354	0.041733	0.0912142	1.46	0.0944161576	0.94	2.26	1.59	0.0443681323	1.01	2.48	0.0411436204	0.3600272401	1.117	0.644310468117743	0.699	1.783	1.235	0.382528550119499	0.769	1.985
BAI3	5.9247	1.4166	0.2069852201	0.0007787	0.0653699	0.66	0.0683926444	0.42	1.03	0.42	0.0011782673	0.25	0.71	-0.0298031662	0.5074003358	0.855	0.512971385804281	0.534	1.368	0.551	0.0360566440884877	0.315	0.962
BAIAP2	4173.4791	4595.4078	0.0011994129	0.0001346	0.0086168	0.55	0.0098833135	0.35	0.87	0.37	0.000251811	0.22	0.63	-0.1667222479	0.0001887426	0.758	0.280020372756665	0.459	1.253	0.561	0.051304836577877	0.314	1.003
BAMBI	349.3724	890.432	0.5808316032	0.0330782	0.5995192	0.89	0.6011975145	0.58	1.37	0.39	0.0407402213	0.16	0.96	0.0600487929	0.1813751111	0.727	0.181662565836804	0.456	1.16	0.403	0.0509248738655422	0.162	1.004
BANK1	313.2231	468.0507	0.1099916291	0.0192121	0.0451677	1.56	0.0478540448	1	2.43	1.68	0.0210979693	1.08	2.61	0.1573222657	0.0004309326	1.381	0.183805707891394	0.858	2.222	1.458	0.115858772973032	0.911	2.333
BAP1	1888.947	1910.2151	0.0071867475	0.0021832	0.0031112	1.97	0.003866178	1.24	3.13	2	0.0027709075	1.27	3.14	0.1327516221	0.003025062	1.415	0.170389828396084	0.861	2.325	1.467	0.12288050523833	0.902	2.388
BARD1	45.2145	52.9292	0.0008342945	0.0001887	0.0050611	1.87	0.0060114457	1.2	2.93	2.26	0.0002952782	1.45	3.52	0.1733077533	0.000103035	1.505	0.103227493714349	0.92	2.46	1.763	0.0241470184835658	1.077	2.886
BARX1	1.6978	1.222	0.1284336444	0.0358995	0.0896833	1.46	0.0929172137	0.94	2.27	1.63	0.038564068	1.03	2.6	0.1977170578	8.970142562869e-06	1.108	0.673422446355339	0.688	1.783	1.131	0.630623131428783	0.685	1.866
BAT1	4857.6412	4565.1797	0.0111238537	0.0028661	0.024351	1.66	0.0264979615	1.06	2.59	2.09	0.0036820825	1.27	3.43	0.1394000971	0.0018387437	1.285	0.316155205514603	0.787	2.1	1.507	0.13985347419539	0.874	2.598
BAT2	9483.7189	9023.9362	0.0622430416	0.0170105	0.0527191	1.53	0.0554949012	0.99	2.37	1.73	0.0188452338	1.09	2.72	0.0514057268	0.2526716892	1.427	0.1447753640796	0.885	2.3	1.485	0.118188075313746	0.904	2.438
BAT2L1	4875.9138	4224.133	0.1408754581	0.0350309	0.0755607	1.48	0.0786333805	0.96	2.29	1.66	0.0377451608	1.03	2.67	0.1111853932	0.0131321974	1.134	0.603677739288828	0.705	1.823	1.333	0.280213259170051	0.791	2.246
BAT2L2	2929.9299	2758.6532	0.0324472561	0.0085677	0.0275908	1.63	0.0297795935	1.05	2.53	1.84	0.0098906906	1.16	2.93	-0.0103812022	0.8174260778	1.491	0.0961589284836331	0.931	2.387	1.777	0.0255251772271594	1.073	2.942
BAT5	1477.2279	1193.1207	0.2428805427	0.0106745	0.7730613	0.94	0.7739896183	0.61	1.45	0.54	0.0122570817	0.34	0.88	-0.0725617978	0.1061563047	1.024	0.920827156034031	0.641	1.637	0.801	0.423341535389772	0.465	1.379
BATF	33.0208	37.5988	0.172660998	0.0462912	0.1269486	1.41	0.1303348169	0.9	2.19	1.55	0.0489526501	1	2.39	0.1147275609	0.0104764004	1.434	0.137307101450805	0.891	2.309	1.487	0.0977321999497669	0.93	2.378
BATF2	38.633	61.016	0.2325913936	0.0273972	0.3442455	1.23	0.3470656793	0.8	1.9	1.66	0.0297607573	1.05	2.63	0.0850278897	0.0581948259	1.213	0.418973141580043	0.76	1.936	1.567	0.0742983645878372	0.957	2.566
BAZ2A	2344.1707	2367.7149	0.0030588667	0.0008577	0.0005218	2.17	0.0007470626	1.38	3.41	2.1	0.0011690758	1.34	3.29	0.0932275998	0.0377404504	1.413	0.16630754992412	0.866	2.304	1.38	0.192810907588631	0.85	2.242
BAZ2B	681.3939	771.2853	0.0827476323	0.0106836	0.0517128	1.53	0.0544659502	0.99	2.37	1.77	0.0121065526	1.13	2.75	-0.0103733011	0.8175625922	1.15	0.559634190658256	0.719	1.842	1.411	0.158261652395967	0.875	2.276
BBC3	107.5712	168.8843	0.3800806677	0.0410214	0.3895179	1.21	0.3921491275	0.78	1.87	1.63	0.0438767932	1.01	2.63	0.271764564	7.29152810456908e-10	0.867	0.55226399236644	0.542	1.387	1.138	0.616082865019034	0.686	1.887
BBS10	378.2525	365.5222	0.0628200145	0.0181288	0.0259863	1.64	0.0281066834	1.05	2.55	1.71	0.019971677	1.09	2.68	0.1407490919	0.0016576879	1.403	0.161915239893757	0.873	2.254	1.419	0.157526321759778	0.874	2.303
BBS4	977.0115	951.4643	0.0868437935	0.018475	0.0260381	0.61	0.0281873444	0.39	0.95	0.59	0.0203196163	0.38	0.92	-0.0814836513	0.0695238329	0.775	0.302585650908355	0.478	1.258	0.772	0.295271876970015	0.476	1.253
BBS7	232.8928	238.8503	0.1027725231	0.0223857	0.0616293	1.51	0.0645175366	0.98	2.33	1.65	0.024356613	1.07	2.55	0.0658507017	0.1426653574	1.139	0.589567882352138	0.71	1.829	1.275	0.313177319977574	0.795	2.046
BCAM	20669.3653	13477.1599	0.0001155262	0	0.0031803	0.52	0.0038849298	0.33	0.81	0.29	6.23291098733603e-08	0.19	0.46	-0.2207123066	6.71349739166354e-07	0.572	0.0270452168256293	0.349	0.939	0.461	0.00176494597381605	0.284	0.749
BCAP31	6177.2928	5686.0987	0.0289333073	0.0029444	0.0687538	0.67	0.0717480107	0.43	1.04	0.53	0.0036010788	0.34	0.81	-0.0624184659	0.1647181269	0.832	0.444900343359922	0.519	1.333	0.668	0.0900139068332866	0.419	1.065
BCAR1	1255.7923	1442.2796	0.0068971543	0.0006478	0.121898	0.71	0.1252276903	0.46	1.1	0.39	0.0010440794	0.22	0.69	-0.1088357359	0.015206045	0.939	0.793287965966675	0.584	1.508	0.468	0.0138753044360045	0.256	0.857
BCAR3	263.2293	216.4948	0.1616986336	0.0237461	0.9527031	1.01	0.9528960344	0.66	1.57	0.61	0.0257740104	0.39	0.94	-0.0758995517	0.0909811768	1.173	0.5045317755211	0.734	1.876	0.782	0.31254152949985	0.485	1.26
BCAS1	1397.9304	1092.0443	0.0112087087	0.0014268	0.0600772	0.66	0.0630344147	0.42	1.02	0.5	0.0018442263	0.32	0.77	-0.2745868412	4.78013615589146e-10	1.07	0.782653427388701	0.661	1.731	0.831	0.446776921526404	0.516	1.338
BCAS3	680.7512	721.6195	0.067927869	0.0095021	0.2554188	0.77	0.2586405571	0.5	1.21	0.5	0.0113205882	0.29	0.86	-0.3193320119	3.03337639911502e-13	1.203	0.450445185885528	0.744	1.946	0.861	0.599835808591086	0.491	1.508
BCAS4	396.209	603.5738	0.1017709687	0.0119642	0.1947313	1.33	0.1980889241	0.86	2.07	1.76	0.013482654	1.12	2.75	0.1892547797	2.16683539889583e-05	1.148	0.564878962243514	0.717	1.839	1.3	0.283375444713349	0.805	2.099
BCAT1	63.5714	47.4538	0.042679507	0.0111284	0.0358121	1.59	0.0382556939	1.03	2.46	1.86	0.0128194276	1.14	3.04	0.0677940272	0.1312228712	1.668	0.0352767604039559	1.036	2.685	1.995	0.0157451593734506	1.139	3.495
BCAT2	1661.0968	1686.8388	0.0011637661	0.0001912	0.0002976	0.44	0.0004584108	0.28	0.7	0.42	0.0003144248	0.26	0.67	-0.1773889229	7.00137993756419e-05	0.613	0.059029730204827	0.368	1.019	0.592	0.0485971352448866	0.352	0.997
BCKDK	1400.1857	1298.9407	0.0372018335	0.0045333	0.0846106	0.68	0.0877735938	0.44	1.06	0.54	0.0053842424	0.35	0.83	-0.0842175571	0.0606401264	1.021	0.930574105443545	0.637	1.636	0.711	0.149341611935251	0.447	1.131
BCL10	342.9297	387.0715	0.0027527692	0.0002784	0.0109657	0.57	0.0124273567	0.36	0.88	0.36	0.0005209059	0.2	0.64	-0.1033490999	0.0212010449	0.672	0.0993015784839805	0.419	1.078	0.413	0.00452903083415523	0.224	0.761
BCL11B	36.0656	45.2459	0.0194743288	0.003436	0.0997993	1.44	0.1030345247	0.93	2.22	1.89	0.0041501891	1.22	2.93	0.075839331	0.0912386724	1.307	0.272908623027329	0.81	2.11	1.645	0.0375450002871209	1.029	2.629
BCL2	409.7003	568.3417	0.2579216694	0.0411429	0.8389935	1.05	0.8396501329	0.68	1.61	1.6	0.0438758925	1.01	2.52	0.0717283579	0.1102418279	0.975	0.91542672778969	0.614	1.549	1.243	0.380675452896156	0.765	2.019
BCL2L1	2993.1034	2741.4567	0.0489277971	0.0038768	0.0582678	0.66	0.0611201284	0.43	1.02	0.53	0.0046614915	0.34	0.82	-0.0444563497	0.3226235193	0.962	0.87389106302145	0.597	1.55	0.724	0.191606623025142	0.446	1.176
BCL2L10	8.4349	15.2801	0.1564113377	0.0191985	0.1228538	0.71	0.1262125087	0.46	1.1	0.52	0.0219358724	0.3	0.91	-0.12563131	0.0050343211	0.872	0.574664516408652	0.54	1.407	0.624	0.139254470983471	0.334	1.166
BCL2L11	652.5472	523.4631	0.003597531	0.0003673	0.013839	1.72	0.01540296	1.11	2.68	3.12	0.0007612224	1.61	6.06	0.1943591194	1.27872232801694e-05	1.291	0.287340525527679	0.806	2.068	2.249	0.0360436709539518	1.054	4.8
BCL2L13	1428.6051	1375.5198	0.0439116471	0.0064275	0.091502	0.69	0.0947406142	0.44	1.07	0.55	0.0074670946	0.36	0.85	-0.1045555449	0.0197305549	0.798	0.345989770611295	0.498	1.277	0.716	0.163476107975712	0.448	1.145
BCL2L14	48.7177	59.4789	3.39166907679314e-05	5.2e-06	1.25e-05	0.37	2.89558239157106e-05	0.23	0.59	0.32	1.58683861537501e-05	0.19	0.53	-0.1873287824	2.63445447857758e-05	0.546	0.0201650175929358	0.327	0.91	0.451	0.0059251597834562	0.256	0.795
BCL2L2	2055.376	1757.2041	0.2206063332	0.023382	0.656466	0.91	0.6578995079	0.59	1.4	0.6	0.0255226861	0.38	0.94	-0.0698902312	0.1196896399	0.967	0.889582976880674	0.604	1.549	0.663	0.0978712454563524	0.407	1.079
BCL3	835.0669	1032.5444	0.0010490857	0.0001498	0.0092499	0.56	0.0105365379	0.36	0.87	0.38	0.0002787471	0.22	0.64	-0.0902982092	0.0442087661	0.756	0.250879531938143	0.469	1.219	0.445	0.00667876885877627	0.248	0.799
BCL6B	107.9003	158.0042	0.1576297042	0.0305399	0.9802391	0.99	0.9803193643	0.64	1.54	1.62	0.0328559394	1.04	2.51	0.1806252678	5.12202212979127e-05	0.817	0.404437392518939	0.508	1.314	1.302	0.284498148940338	0.803	2.113
BCL7A	493.292	642.5532	0.1212429648	0.00736	0.3313853	1.24	0.3342596955	0.8	1.92	1.88	0.0086477762	1.17	3.01	0.218037578	9.2127393678594e-07	1.057	0.819394270644921	0.657	1.701	1.021	0.939269250659275	0.602	1.73
BCL7B	933.7656	909.6197	0.0408598758	0.0058036	0.0391504	0.63	0.0416388492	0.41	0.98	0.55	0.0067846183	0.35	0.85	-0.0278533646	0.5355833707	0.74	0.209076992204448	0.463	1.184	0.665	0.0876831325335226	0.416	1.062
BCL9	1479.7857	1963.6323	0.0136852452	0.0001403	0.3861284	1.21	0.3887657927	0.78	1.87	2.38	0.0002363629	1.5	3.78	0.0263777934	0.5574222567	1.104	0.678298166924806	0.691	1.765	2.022	0.0061437255554817	1.222	3.344
BCL9L	1481.9461	1281.5569	0.1498754555	0.0340674	0.0441573	1.56	0.046782129	1.01	2.42	1.73	0.0370702915	1.03	2.89	0.1331598097	0.0029358222	1.363	0.202512939318453	0.846	2.196	1.544	0.164477689911421	0.837	2.848
BCMO1	8.2873	6.3574	0.0120797944	0.0011135	0.0460026	0.64	0.0487000581	0.41	1	0.49	0.0014660319	0.32	0.76	-0.0178102476	0.6920428144	0.712	0.166286924193025	0.441	1.151	0.582	0.0257166062552255	0.361	0.936
BCOR	1506.2382	1333.9292	0.0242170485	0.0060112	0.0259979	1.64	0.0281432906	1.05	2.55	1.9	0.0071093912	1.19	3.04	0.1885247577	2.33395835037069e-05	1.079	0.752757135739956	0.673	1.728	1.163	0.567240251497588	0.694	1.948
BCORL1	343.9992	384.5921	0.0872780484	0.02011	0.1517081	1.37	0.1550648139	0.89	2.12	1.66	0.02199825	1.08	2.56	0.0629563046	0.1611026992	1.365	0.196695408992289	0.851	2.189	1.464	0.10915547200251	0.918	2.332
BCORL2	1.8188	2.5421	0.0013142698	0.000262	0.002732	1.98	0.0034134626	1.25	3.13	2.22	0.00039641	1.43	3.44	0.0730157237	0.1039820441	1.736	0.0302199957427267	1.054	2.857	1.791	0.0160557550220041	1.114	2.878
BCR	1440.7895	1559.6125	0.1121030777	0.0257828	0.5400217	1.15	0.5419681809	0.74	1.77	1.63	0.0278887612	1.05	2.51	0.1261448618	0.0048567092	0.936	0.784145006618491	0.583	1.502	1.195	0.453096149662862	0.75	1.904
BDH1	1093.7719	1862.6053	0.5257443101	0.0167786	0.7434103	0.93	0.7444647352	0.6	1.44	1.99	0.019494354	1.12	3.53	-0.0331756478	0.4605496797	0.982	0.940903490799214	0.616	1.568	1.52	0.215353318321653	0.784	2.95
BDNFOS	82.2135	80.3832	0.1189609721	0.031326	0.0369562	1.59	0.0394360973	1.02	2.47	1.62	0.0337049007	1.04	2.54	0.1211597702	0.0068460308	1.751	0.0229077250823785	1.081	2.837	1.867	0.0129098923102553	1.141	3.053
BDP1	674.3447	652.8926	0.0346701284	0.0105542	0.008649	1.79	0.0099267724	1.15	2.8	1.78	0.0120014087	1.14	2.79	0.0868171537	0.0530838973	1.236	0.398029652245504	0.756	2.019	1.259	0.363242694506244	0.766	2.07
BEND3	199.2481	225.8993	0.1584166769	0.0436469	0.1338509	1.39	0.1372107555	0.9	2.15	1.55	0.0462414286	1.01	2.4	0.2491262215	1.81364140855754e-08	0.924	0.747298315818912	0.572	1.493	1.096	0.701747334810616	0.685	1.754
BEND4	949.7151	949.7151	0.2251652488	0.0464725	0.0464725	0.64	0.0492094055	0.41	1	0.64	0.0492094055	0.41	1	-0.1043010991	0.020033079	0.684	0.129441491038888	0.419	1.117	0.684	0.129441491038888	0.419	1.117
BEND7	157.8171	102.2141	0.2182911273	0.0424271	0.938433	0.98	0.9386819503	0.64	1.52	1.75	0.0459388298	1.01	3.02	0.3169023602	4.67722301734977e-13	0.57	0.0198623227699665	0.355	0.915	1.055	0.862765361348533	0.572	1.946
BEST1	24.4446	23.5385	0.0189541615	0.0056226	0.0466443	1.56	0.0493627169	1	2.42	1.89	0.006688862	1.19	3	0.133030075	0.0029639223	1.339	0.242070960090245	0.821	2.185	1.673	0.0500953261398354	1	2.799
BEST3	20.3659	19.69	0.0027830718	0.0004206	0.0007907	0.46	0.0011031279	0.29	0.74	0.45	0.000621744	0.28	0.71	-0.0220016934	0.6246159791	0.603	0.0480074183744924	0.365	0.996	0.577	0.0308509446005438	0.35	0.951
BEST4	2.5798	2.2355	0.0041665952	0.0011449	0.0105193	1.78	0.0119672755	1.14	2.79	2.22	0.0016051876	1.35	3.65	-0.0079801839	0.8591462491	1.547	0.0813772910235843	0.947	2.528	2.399	0.00189659030321165	1.381	4.168
BET1	570.5643	594.3753	0.0798231935	0.0191398	0.0538177	0.65	0.0566432625	0.42	1.01	0.58	0.0211550761	0.37	0.92	0.0991812577	0.0270369856	0.679	0.110807748969388	0.422	1.093	0.643	0.0798167476858762	0.392	1.054
BET1L	2369.1811	2048.3806	0.0851134792	0.003223	0.221649	0.76	0.2249154141	0.49	1.18	0.5	0.0040100985	0.32	0.8	0.0172657774	0.7009977486	0.941	0.799540359480651	0.59	1.502	0.523	0.0136864730743612	0.313	0.876
BEX1	21.6802	16.4835	0.2387290114	0.0451092	0.0857028	0.68	0.0888695701	0.44	1.06	0.64	0.047727325	0.42	1	-0.0092944908	0.8362524216	0.947	0.818480093720685	0.593	1.511	0.858	0.520876306890277	0.538	1.369
BFAR	1017.0352	1159.1795	0.049933395	0.0014129	0.0209915	1.68	0.0229948176	1.07	2.63	2.09	0.0018806438	1.31	3.34	0.2397645536	6.27250802776176e-08	1.262	0.344886122076157	0.778	2.048	1.551	0.0976516138546342	0.923	2.607
BGN	4615.8786	4450.303	0.0015891718	0.0004739	0.0034672	1.95	0.0042599717	1.23	3.07	2.3	0.0007171162	1.42	3.72	0.3448386331	2.52708554181708e-15	1.172	0.531506293207634	0.713	1.924	1.403	0.210952985796931	0.825	2.387
BHLHA15	125.8971	113.9797	0.0326179884	0.0077555	0.0270562	0.61	0.029304305	0.39	0.95	0.55	0.0089601258	0.35	0.86	-0.0959396943	0.0324858799	0.652	0.0781287077670245	0.405	1.049	0.658	0.0837615781204522	0.409	1.057
BHLHE22	6.3553	14.086	0.0340878759	0.0007766	0.5501984	1.14	0.5521003115	0.74	1.76	2.17	0.0010926192	1.36	3.46	0.2259868522	3.55500241165548e-07	0.874	0.569303716889964	0.549	1.391	1.415	0.17193736945358	0.86	2.327
BHLHE41	432.415	457.2127	0.030597819	0.0076811	0.0160297	1.71	0.0177741379	1.1	2.67	1.81	0.0088615658	1.16	2.81	0.1535442652	0.0005929729	1.505	0.0949854902038251	0.931	2.431	1.729	0.0252044580000611	1.07	2.793
BICC1	85.796	107.7472	0.1058894728	0.0241458	0.1788607	1.34	0.1822053857	0.87	2.07	1.64	0.0261976332	1.06	2.54	0.1349466093	0.0025726988	0.891	0.627665753910129	0.557	1.423	1.207	0.433855718563178	0.753	1.935
BICD1	291.9805	481.0586	0.0637141589	0.0058506	0.1102373	1.42	0.1135273701	0.92	2.2	1.86	0.0069056281	1.19	2.92	0.0809128813	0.0715068784	1.061	0.805737930424925	0.663	1.696	1.429	0.170090993903268	0.858	2.378
BICD2	649.3035	817.0845	0.0645224352	0.0018322	0.0564197	1.53	0.0592959339	0.98	2.38	2.07	0.0023991942	1.29	3.32	0.1494855427	0.000828881	1.009	0.970855477233111	0.616	1.654	1.825	0.0221827929110128	1.09	3.056
BID	379.3467	295.5453	0.3683193974	0.0219507	0.6533611	0.91	0.6548098573	0.59	1.4	0.57	0.024256114	0.35	0.93	-0.0647030128	0.1497729616	1.026	0.915253924846942	0.64	1.645	0.974	0.922432498489463	0.576	1.647
BIK	513.2743	743.7049	0.1550639682	0.0227773	0.3926337	0.83	0.3952899926	0.53	1.28	0.53	0.0255448226	0.31	0.93	-0.0556887001	0.2152226987	0.89	0.622156551822221	0.559	1.416	0.528	0.0350301681604972	0.292	0.956
BIN1	1238.3755	1025.7922	0.1425018143	0.0202054	0.1068102	0.7	0.1100820354	0.45	1.08	0.6	0.0221282366	0.39	0.93	-0.1859736114	3.01920564165048e-05	1.052	0.832481030896148	0.658	1.681	0.859	0.531569932693838	0.533	1.383
BIN2	59.2686	76.3323	0.0064150485	0.0010686	0.0189928	1.68	0.0208628577	1.08	2.61	2.03	0.0014119865	1.31	3.12	0.1514676862	0.0007045361	1.277	0.318578667338741	0.79	2.064	1.454	0.120460198869868	0.907	2.331
BIN3	308.2134	282.8089	0.0049504189	0.0005137	0.0138696	0.58	0.0154568098	0.37	0.9	0.47	0.000724281	0.3	0.73	-0.1456627656	0.0011277877	0.67	0.0972934245429509	0.417	1.076	0.601	0.0342098363667783	0.376	0.963
BIRC2	1077.4399	1160.4903	0.0751856863	0.0171875	0.3387773	1.23	0.3416200514	0.8	1.9	1.68	0.0189444099	1.09	2.59	0.1286776805	0.0040607124	0.907	0.692123724837989	0.56	1.469	1.26	0.341837868459313	0.782	2.032
BIRC5	47.8656	73.3271	0.0001172119	1.06e-05	0.0024868	2.03	0.0031656785	1.27	3.26	2.56	2.31427078467572e-05	1.66	3.95	0.277971766	2.86229447050294e-10	1.112	0.677716370816014	0.673	1.838	1.424	0.149252518046439	0.881	2.301
BIRC6	1855.9284	1729.0522	0.0594233648	0.0160222	0.0525377	1.53	0.0552825792	0.99	2.37	1.73	0.0178050308	1.1	2.73	-0.0650947573	0.1473172338	1.5	0.0915351392763097	0.937	2.401	1.579	0.070272447890007	0.963	2.591
BIRC7	1.6083	1.7199	0.1566565471	0.0432588	0.0792457	1.48	0.0823933554	0.95	2.3	1.56	0.0458759254	1.01	2.42	0.1495919488	0.0008217211	1.096	0.717305913925819	0.667	1.8	1.149	0.574367915033767	0.708	1.864
BLK	2.7832	2.7832	0.0825642317	0.0231269	0.0231269	1.67	0.0252249437	1.07	2.6	1.67	0.0252249437	1.07	2.6	0.0423418497	0.346195955	2.076	0.00361932312834412	1.269	3.397	2.076	0.00361932312834412	1.269	3.397
BLM	29.8103	36.1744	0.0036460078	0.0005499	0.003664	1.94	0.0044832358	1.23	3.06	2.11	0.0007704038	1.36	3.25	0.270922761	8.26241919596077e-10	1.251	0.376405449158538	0.762	2.053	1.183	0.490110215490972	0.734	1.904
BLOC1S1	1129.4938	1023.2899	0.2492307882	0.0381541	0.1635878	0.74	0.1669337904	0.48	1.14	0.63	0.0406331897	0.41	0.98	-0.1127344637	0.0119053034	0.829	0.431858403097773	0.519	1.324	0.766	0.271902199997695	0.475	1.233
BLVRB	1369.3617	1459.9466	0.0643244491	0.0117036	0.0452541	0.64	0.0479272867	0.41	1	0.56	0.013242972	0.35	0.89	-0.0820862113	0.0674794218	0.976	0.92176107996792	0.606	1.572	0.847	0.507075893005732	0.52	1.382
BLZF1	407.8369	411.9995	0.0118829363	0.0029665	0.0059308	1.85	0.0069599175	1.18	2.88	1.92	0.0036357824	1.24	2.99	0.1161504858	0.0095514823	1.749	0.0242845555277912	1.075	2.845	1.728	0.0249239512986061	1.071	2.788
BMF	522.4263	800.7785	0.1517045833	0.0057312	0.5881815	1.13	0.5899337346	0.73	1.75	1.94	0.0068924185	1.2	3.15	0.1299345905	0.003711286	0.872	0.569672037434085	0.545	1.396	1.523	0.114764891646097	0.903	2.568
BMP6	127.4751	286.5537	0.0186553358	0.0003674	0.3105555	1.25	0.3135245302	0.81	1.94	2.24	0.0005488018	1.42	3.55	0.2611704546	3.40797387454756e-09	0.78	0.30786021884029	0.483	1.258	1.349	0.234509557644515	0.824	2.209
BMP8A	217.3447	243.2785	0.0153879288	0.0042285	0.0213094	1.68	0.0233311195	1.07	2.62	1.88	0.0050649882	1.21	2.91	0.1612321832	0.0003073588	1.48	0.115349141185002	0.908	2.411	1.592	0.0582861522588803	0.984	2.577
BMP8B	47.2679	58.8938	0.1010161065	0.0193832	0.3311055	1.24	0.3339847956	0.8	1.92	1.67	0.0212385594	1.08	2.57	0.160197915	0.0003363532	0.92	0.733101312966696	0.571	1.483	1.03	0.906077016856687	0.632	1.677
BMPER	26.9899	8.1699	0.0197176198	3.24e-05	0.0763713	0.68	0.0794663385	0.44	1.05	0.38	6.72391297239505e-05	0.24	0.61	-0.1398995443	0.0017696976	0.817	0.402416664123735	0.51	1.31	0.614	0.0634547491173431	0.367	1.028
BMPR2	2154.2214	2068.1226	0.0307600994	0.0088645	0.156538	1.37	0.1599014621	0.88	2.11	1.83	0.0102283537	1.15	2.91	0.0424160645	0.3453505293	1.068	0.782478998774966	0.669	1.705	1.441	0.155866796944872	0.87	2.385
BMS1	1170.4423	1035.6996	0.1129456436	0.0131716	0.8524953	1.04	0.8530952542	0.68	1.61	2.09	0.0156448798	1.15	3.79	-0.003949542	0.9300135926	1.058	0.815303721715133	0.661	1.691	1.927	0.0403490428437057	1.029	3.606
BMS1P4	25.6646	23.8359	0.0623581268	0.0184504	0.0994997	1.44	0.1027582171	0.93	2.23	1.72	0.020406929	1.09	2.71	0.0892565491	0.0467231575	1.152	0.560666927527198	0.715	1.857	1.343	0.236432596275446	0.824	2.19
BMS1P5	65.3595	52.4216	0.1176142115	0.0255996	0.251032	1.29	0.2542286622	0.83	2	1.8	0.0283884296	1.06	3.03	0.0155857367	0.7288867982	1.078	0.757199914955453	0.668	1.74	1.486	0.169036537203599	0.845	2.614
BMX	10.1394	9.4025	0.0731642148	0.0205257	0.0552666	1.53	0.0580735846	0.99	2.37	1.69	0.0224811555	1.08	2.65	0.0719459036	0.1091636609	1.485	0.104107344355101	0.922	2.391	1.557	0.076368514812009	0.954	2.542
BNIP1	233.0365	230.0836	0.0001288818	1.32e-05	4.62e-05	0.4	8.7591e-05	0.25	0.63	0.38	2.93515980286374e-05	0.24	0.6	-0.0758600332	0.0911500867	0.536	0.0129043973017513	0.328	0.876	0.501	0.00575105521435937	0.307	0.818
BNIP2	508.2917	580.7808	0.0258949842	0.0043063	0.0870194	1.47	0.0902564507	0.94	2.29	1.86	0.0051312348	1.2	2.87	0.1275935545	0.0043857291	1.108	0.673341290350676	0.687	1.789	1.597	0.0505685872029844	0.999	2.554
BNIP3L	1707.9979	1800.2528	0.0114866546	0.0018352	0.0102192	0.56	0.0116795674	0.35	0.88	0.46	0.0024749343	0.28	0.76	-0.2075078523	3.08162863020029e-06	0.804	0.39799934172368	0.485	1.333	0.703	0.201717372089535	0.409	1.208
BNIPL	38.4255	73.3591	0.097071365	0.012736	0.021864	0.6	0.0239079192	0.38	0.93	0.51	0.014842037	0.3	0.88	-0.1282502937	0.0041861452	0.689	0.128065898938984	0.427	1.113	0.594	0.068808008401837	0.339	1.041
BOD1	821.0744	937.3219	0.0044684472	0.0002377	0.0309285	1.62	0.0332642773	1.04	2.51	2.22	0.0003631767	1.43	3.44	0.1731956669	0.0001041215	1.165	0.55279906071158	0.704	1.928	1.576	0.0672182758294393	0.968	2.564
BOD1L	1004.8544	989.6317	0.0127694145	0.0033005	0.0073179	1.81	0.0084698887	1.16	2.82	1.93	0.0040358307	1.23	3.02	-0.0072568716	0.8717974234	1.548	0.07454041256133	0.958	2.504	1.687	0.0355155466461977	1.036	2.747
BOP1	326.6495	349.6178	0.0799474942	0.0213326	0.0480772	1.56	0.050841512	1	2.43	1.66	0.0233091196	1.07	2.58	0.1045101446	0.0197842404	1.646	0.0395623772249419	1.024	2.645	1.652	0.0362441550795189	1.033	2.642
BPGM	409.199	461.1711	0.0224070894	0.0049805	0.0478052	1.57	0.0506413191	1	2.47	1.84	0.0058795657	1.19	2.84	0.2748327607	4.60639948075982e-10	1.179	0.521744380402003	0.712	1.953	1.209	0.430401709890676	0.754	1.94
BPIL1	123.8761	39.3258	0.0137249956	0.0005615	0.0641609	0.66	0.0671547163	0.43	1.03	0.47	0.0007866251	0.31	0.73	-0.0847875329	0.0589114674	0.878	0.594853047064427	0.543	1.418	0.7	0.154756348970813	0.428	1.144
BPTF	1591.9044	1584.0568	0.0023153924	0.0006195	0.000508	2.17	0.0007254439	1.38	3.39	2.14	0.0008680635	1.37	3.36	0.0265694471	0.554561472	1.7	0.0329432979014153	1.044	2.767	1.682	0.0362067145599705	1.034	2.736
BRAF	193.6808	195.9085	0.0236477518	0.0053945	0.0063833	1.85	0.0074837065	1.18	2.9	1.86	0.0063829201	1.19	2.91	0.1329803292	0.0029747618	1.386	0.187869253188181	0.853	2.254	1.403	0.168676354086228	0.866	2.272
BRCA1	104.2663	113.3805	0.0718334986	0.0175327	0.0905843	1.45	0.09379388	0.94	2.25	1.68	0.0193047291	1.09	2.59	0.2470904239	2.38571165785339e-08	0.948	0.826819916046006	0.591	1.523	1.089	0.722189150159426	0.68	1.744
BRCA2	19.7701	27.9952	0.0009152774	1.97e-05	0.0621039	1.51	0.0650268289	0.97	2.33	2.51	4.01496621469377e-05	1.62	3.89	0.2142537843	1.43178038306327e-06	1.004	0.98762651299183	0.627	1.606	1.706	0.0289788969274404	1.056	2.754
BRD1	1002.9499	969.277	0.0274622002	0.0069368	0.0433605	1.58	0.0460532388	1.01	2.46	1.95	0.0082978619	1.19	3.21	0.1909268982	1.82580812923158e-05	1.171	0.522701586429106	0.722	1.901	1.365	0.259471140353356	0.795	2.343
BRD2	6424.6923	5585.4432	0.0926017485	0.0173826	0.2333793	1.3	0.2366132514	0.84	2.01	1.92	0.0198513019	1.11	3.33	0.1973216234	9.3555258943663e-06	0.96	0.870136138976111	0.592	1.558	1.241	0.458934315574019	0.701	2.197
BRD3	1491.8717	2231.8846	0.4336814997	0.0128364	0.3674711	1.22	0.3701904627	0.79	1.88	2	0.0151462487	1.14	3.51	0.1632118078	0.0002582574	0.842	0.472100872625884	0.528	1.345	1.107	0.757495678630975	0.582	2.106
BRD4	1593.8663	1762.4947	0.1221757524	0.0197949	0.2851748	1.27	0.2882496148	0.82	1.97	1.68	0.021738012	1.08	2.63	0.1453730678	0.0011540734	1.094	0.718176920363853	0.671	1.785	1.236	0.396909319873614	0.757	2.02
BRD7	1049.0162	849.0933	0.1829015684	0.0076427	0.7725995	1.07	0.7735300786	0.69	1.64	0.53	0.0089626295	0.33	0.85	0.0229807772	0.609281487	0.982	0.940771967351103	0.611	1.579	0.661	0.118307508257826	0.393	1.111
BRD8	1093.4338	1091.922	0.0023838074	0.0005685	0.0005589	2.17	0.0007986237	1.38	3.42	2.17	0.0008109076	1.38	3.42	0.1153957758	0.0100325938	1.291	0.315697947418357	0.784	2.126	1.291	0.316131449741002	0.784	2.126
BRD9	653.4631	728.5068	0.0211871574	0.0037587	0.2461573	1.3	0.2493811491	0.83	2.01	1.88	0.0045109089	1.22	2.9	0.1434046144	0.0013481712	1.12	0.642193875687266	0.695	1.806	1.377	0.191842315139112	0.852	2.224
BRE	582.8268	547.5207	0.1757469446	0.0218239	0.1608082	0.73	0.1641764936	0.47	1.14	0.6	0.0238138594	0.39	0.94	-0.0680207686	0.1299353792	0.767	0.268002888275211	0.479	1.227	0.755	0.247163738519091	0.468	1.216
BREA2	3.0436	2.444	0.0013217587	0.0002749	0.0421779	1.58	0.0448238562	1.01	2.46	2.7	0.0005031688	1.54	4.74	0.258738514	4.80951763913477e-09	0.955	0.852215817478601	0.589	1.55	1.592	0.128902629412354	0.873	2.903
BRIP1	15.0913	20.4255	0.0190090003	0.0022394	0.0124959	1.75	0.0140603768	1.12	2.74	1.95	0.0028009127	1.26	3.01	0.1903095351	1.9453092937591e-05	1.083	0.749193844183286	0.665	1.763	1.251	0.353547698991443	0.78	2.006
BRPF1	494.8274	522.5303	0.0169845672	0.0044556	0.069498	1.5	0.0725682611	0.96	2.34	1.86	0.0053034313	1.2	2.89	0.2121617445	1.8208582919858e-06	1.129	0.626106426458246	0.693	1.838	1.353	0.21943213641276	0.835	2.191
BRPF3	1389.2791	1667.2876	0.1960109644	0.0252293	0.2417495	1.29	0.2449560002	0.84	2	1.67	0.0275072415	1.06	2.65	-0.0232572513	0.6049817399	1.088	0.72090445176616	0.684	1.732	1.444	0.139375160885034	0.887	2.352
BRSK1	81.7762	121.1763	0.1162769991	0.0224711	0.0697149	1.5	0.0727707072	0.96	2.33	1.65	0.0244753506	1.07	2.55	0.1750737015	8.72643873255411e-05	1.167	0.533866429292448	0.718	1.896	1.152	0.560045713870701	0.716	1.853
BRWD1	1148.5569	1133.9315	0.050957151	0.0127246	0.0140385	1.71	0.0156230967	1.11	2.65	1.73	0.0142422831	1.12	2.69	0.1011453817	0.0241338265	1.661	0.0363110104233706	1.033	2.671	1.742	0.0233891104139429	1.078	2.816
BRWD3	121.2542	131.4103	0.0017927779	0.0004022	0.0014069	2.04	0.0018361905	1.3	3.2	2.16	0.0005820975	1.39	3.35	0.0486184599	0.2793475875	1.494	0.102826123050691	0.922	2.42	1.676	0.0324927376269498	1.044	2.691
BSCL2	2475.8994	2427.0803	0.0100224722	0.0016638	0.0059415	0.54	0.0069845586	0.35	0.85	0.5	0.002143112	0.32	0.78	-0.1560757918	0.0004791718	0.737	0.2238129418846	0.45	1.205	0.701	0.159440993384	0.427	1.15
BSG	13135.7626	13912.7801	0.0040165386	0.0007429	0.0159257	0.59	0.0176584821	0.38	0.91	0.45	0.0010610001	0.28	0.73	-0.1688695921	0.0001553159	0.893	0.650850806218337	0.547	1.458	0.683	0.166445880419928	0.398	1.172
BSN	39.3799	66.5884	0.0222580014	0.0006147	0.0348085	1.6	0.0372355668	1.03	2.48	2.17	0.0008761618	1.38	3.43	0.2105407565	2.19e-06	1.014	0.954265418202115	0.625	1.646	1.167	0.562849330659878	0.692	1.965
BSND	0.3539	0.4475	0.1686939084	0.0387297	0.1173591	0.7	0.1207108617	0.45	1.1	0.62	0.0414581705	0.39	0.98	-0.0357260649	0.4267838755	0.809	0.384518133272913	0.501	1.305	0.715	0.190161496057971	0.433	1.181
BST1	23.2758	18.0587	0.0227629776	0.0054004	0.1083497	1.43	0.1116637908	0.92	2.22	1.99	0.0065805842	1.21	3.27	0.223358695	4.88947227205895e-07	1.056	0.829614683991613	0.644	1.731	1.396	0.227782426280881	0.812	2.402
BTAF1	725.8355	695.9496	0.0353850214	0.0106647	0.0764117	1.48	0.0794846741	0.96	2.28	1.78	0.0121217637	1.13	2.79	0.0592200903	0.1874850508	1.135	0.602277295683892	0.705	1.827	1.306	0.281489615712172	0.804	2.122
BTBD11	382.1968	204.7661	0.0255265192	0.0007228	0.2135005	0.76	0.2168184379	0.49	1.18	0.47	0.0010071035	0.3	0.74	-0.3448650958	2.51397563732883e-15	1.265	0.349643993500352	0.773	2.07	0.919	0.741983878689071	0.556	1.519
BTBD12	218.5194	247.1454	0.1634728914	0.0353691	0.347415	1.23	0.3502262856	0.8	1.9	1.59	0.0378101539	1.03	2.46	0.0637443005	0.1559140502	1.142	0.58541728598191	0.708	1.843	1.306	0.279080653177072	0.806	2.116
BTBD18	0.9906	1.6816	0.1496160865	0.0152224	0.3928311	1.21	0.3954432458	0.78	1.87	1.76	0.0170274665	1.11	2.79	0.1162501846	0.009489485	1.116	0.652338113856733	0.693	1.798	1.43	0.195601705180758	0.832	2.458
BTBD19	5.455	6.8345	0.0051863287	0.0012161	0.0079884	1.83	0.009248178	1.16	2.87	2.02	0.0015918457	1.31	3.13	0.2011757393	6.18661040404252e-06	1.492	0.108593530689398	0.915	2.433	1.669	0.0336297685919806	1.04	2.678
BTBD2	2869.2202	2514.5543	0.1437432842	0.0115309	0.295882	0.79	0.2988998979	0.51	1.23	0.57	0.0130432424	0.36	0.89	-0.0912571933	0.0419955674	0.843	0.476191687620276	0.528	1.348	0.653	0.0795411342398402	0.406	1.051
BTBD8	6.4375	4.2903	0.0524698954	0.0123546	0.1217063	1.41	0.1250193721	0.91	2.17	1.84	0.0141468045	1.13	3.01	-0.1201930739	0.0073072457	1.302	0.265297312374895	0.818	2.071	1.662	0.0584099397574432	0.982	2.814
BTC	34.6741	39.4484	0.0940254131	0.0233641	0.0402647	1.57	0.042815841	1.01	2.44	1.64	0.0253866333	1.06	2.53	0.0784814666	0.0804783029	1.52	0.0825635944877773	0.947	2.439	1.408	0.155012519124961	0.879	2.255
BTD	823.7817	758.8306	0.0021730871	0.0003162	0.0023148	0.49	0.0029641208	0.31	0.78	0.45	0.0004730924	0.29	0.71	-0.249351825	1.75910617174423e-08	0.733	0.240004323821545	0.437	1.23	0.775	0.303775373304532	0.476	1.26
BTG2	4674.5323	3314.2857	0.0017933949	2.6e-05	0.0240212	0.61	0.0261194863	0.39	0.94	0.41	5.08701754031726e-05	0.26	0.63	-0.1693543337	0.0001485811	0.938	0.792350181624249	0.584	1.507	0.691	0.129071009174623	0.429	1.114
BTK	41.7276	48.9362	0.0104931646	0.0024492	0.029201	1.62	0.0314812729	1.04	2.53	1.93	0.0030389073	1.25	2.99	0.1328411413	0.0030052824	1.357	0.221985025249143	0.832	2.213	1.654	0.0404377944053155	1.022	2.676
BTLA	4.6059	5.7638	0.0054900279	0.0013937	0.0199675	1.69	0.021931239	1.08	2.64	2.01	0.0018082984	1.3	3.12	0.1189525293	0.0079397422	1.468	0.124811867845844	0.899	2.397	1.881	0.00899661029880972	1.171	3.023
BTN2A1	415.8364	397.0662	0.0119536766	0.0034872	0.0040467	1.93	0.0049151174	1.22	3.04	2.02	0.0043588042	1.25	3.27	0.0982432729	0.0285263188	1.562	0.0726800029743367	0.96	2.544	1.644	0.0612118805801694	0.977	2.765
BTN2A2	200.8953	268.1319	0.0550047179	0.0036839	0.1213539	1.41	0.1246980257	0.91	2.18	1.93	0.004496722	1.23	3.04	0.1071063217	0.0169110157	1.175	0.506109001757512	0.731	1.889	1.533	0.0839271281289313	0.944	2.489
BTN2A3	11.6644	15.853	0.0019419083	0.000154	0.0007417	2.13	0.0010180289	1.36	3.34	2.26	0.0002442523	1.46	3.48	0.1183531537	0.0082625013	1.568	0.0689748445385793	0.966	2.546	1.799	0.0137041731117462	1.128	2.868
BTN3A1	528.4431	535.3949	0.0506070032	0.0120559	0.0145758	1.72	0.0161678568	1.11	2.67	1.74	0.0135017705	1.12	2.7	0.0169605447	0.7060362031	1.529	0.0758376821576209	0.957	2.444	1.566	0.0597767084527001	0.982	2.499
BTN3A3	367.7298	458.2418	0.2041196909	0.0342126	0.2536715	1.29	0.2568359472	0.83	1.99	1.62	0.0367109442	1.03	2.54	0.0116113326	0.7962416713	1.221	0.405935325278321	0.763	1.953	1.524	0.0839957307061697	0.945	2.458
BTNL2	0.3097	2.5966	0.6300941077	0.0044084	0.5957064	0.89	0.5974005314	0.58	1.37	2.53	0.006217335	1.3	4.92	0.1041290824	0.0202398784	0.747	0.227147982005481	0.465	1.199	2.064	0.0399672222850671	1.034	4.12
BUB1	45.5319	60.5396	7.36057910831009e-06	1.3e-06	3.35e-05	2.69	7.23301990407377e-05	1.65	4.39	2.87	4.25883814003658e-06	1.83	4.5	0.3715564115	1.02421735101622e-17	1.371	0.263816793082345	0.788	2.382	1.361	0.234168171404473	0.819	2.263
BUB1B	58.7045	70.0229	8.628e-06	2.3e-06	9.3e-06	2.86	2.46228023074169e-05	1.76	4.67	2.85	6.817e-06	1.81	4.51	0.3466596663	1.76471151129065e-15	1.434	0.190922818054506	0.835	2.461	1.47	0.13912614600358	0.882	2.45
BUB3	1472.1936	1825.599	0.3802439072	0.0368894	0.1964867	1.33	0.1998096742	0.86	2.06	1.68	0.0398275156	1.02	2.76	0.1690781256	0.0001523842	1.083	0.738650936697136	0.679	1.725	1.283	0.37251265726658	0.742	2.219
BVES	177.6236	208.087	0.0741315884	0.0116582	0.0763076	0.67	0.0794292349	0.43	1.05	0.54	0.0133546119	0.34	0.88	-0.2771869932	3.22569788818227e-10	0.972	0.908768440564245	0.597	1.582	0.948	0.840365929933293	0.564	1.593
BYSL	485.4312	395.6957	0.4372319069	0.0405364	0.5266462	0.87	0.5286585863	0.56	1.34	0.61	0.0434634982	0.38	0.99	-0.0820578833	0.0675744179	1.145	0.570508050514807	0.717	1.831	0.826	0.45434700522884	0.5	1.363
BZRAP1	653.9807	934.6154	0.135220413	0.01409	0.2509853	1.29	0.2542170618	0.83	2.02	1.76	0.0158165752	1.11	2.77	0.0615731034	0.1705233809	0.871	0.577792871333359	0.534	1.419	1.311	0.28144386060311	0.801	2.146
BZW2	1018.7178	1169.8485	0.0875082631	0.0162872	0.2143194	1.32	0.2176222053	0.85	2.04	1.69	0.0179934918	1.09	2.62	0.1400566726	0.0017484718	1.195	0.462036641823478	0.744	1.918	1.323	0.248821173736731	0.822	2.129
C10orf11	86.2588	20.2652	0.7325780951	0.0090608	0.9559448	0.99	0.956123434	0.64	1.52	0.43	0.011658564	0.22	0.83	-0.2318860804	1.71390477600907e-07	1.711	0.0292575107860631	1.056	2.773	0.811	0.585354485309671	0.383	1.719
C10orf110	9.6363	11.6498	0.0686769174	0.017337	0.111638	1.42	0.1149648241	0.92	2.21	1.68	0.0190855972	1.09	2.59	0.0901303145	0.0446061666	1.141	0.594799248129678	0.701	1.858	1.681	0.0293023229113606	1.054	2.683
C10orf111	8.9385	17.6847	0.6107664234	0.0356611	0.8753118	1.04	0.8758260013	0.67	1.61	0.39	0.0434638017	0.16	0.97	0.020578299	0.6471999328	0.782	0.32283607881774	0.481	1.273	0.57	0.229697651538982	0.227	1.427
C10orf114	9.2108	10.4184	0.0025789514	0.0006335	0.0037729	1.94	0.0046049988	1.23	3.06	2.13	0.0008856896	1.36	3.32	0.1264445047	0.0047557081	1.71	0.0320577752393417	1.047	2.793	1.662	0.0370236379366518	1.031	2.678
C10orf119	1046.9224	1152.4075	0.0571317958	0.0062798	0.1219891	1.41	0.1253341478	0.91	2.18	1.83	0.0073356999	1.18	2.84	0.2120893431	1.836e-06	0.987	0.956221670965837	0.619	1.574	1.166	0.529495284832039	0.723	1.879
C10orf128	6.9362	6.361	0.0526023262	0.0147079	0.0143093	1.72	0.0159007647	1.11	2.68	1.73	0.0163746921	1.11	2.72	0.1365953466	0.0022744611	1.504	0.100220462062374	0.925	2.446	1.692	0.042375892743805	1.018	2.811
C10orf137	578.7293	453.4015	0.1984265075	0.0353454	0.2967917	1.26	0.2998065964	0.82	1.94	1.76	0.0385620176	1.03	3	0.0770297948	0.0862556098	0.992	0.971277213079609	0.625	1.574	1.35	0.283845813941424	0.78	2.338
C10orf18	1135.514	1232.0144	0.1074416846	0.0229003	0.047436	1.55	0.0500968295	1	2.39	1.65	0.0249195918	1.06	2.55	0.104692594	0.0195692639	1.174	0.504011398456186	0.733	1.881	1.25	0.357110708447196	0.777	2.01
C10orf28	303.121	328.4607	0.0263786974	0.0030086	0.1832439	1.34	0.1865833238	0.87	2.07	1.91	0.0036764116	1.23	2.96	-0.0625780187	0.1636392933	1.449	0.126307756427617	0.901	2.331	1.954	0.00535851961413247	1.219	3.131
C10orf32	1005.9824	1104.1006	0.0618147732	0.0084332	0.0402573	0.63	0.0428802365	0.4	0.99	0.52	0.0099839131	0.31	0.85	-0.2300943596	2.14350455760012e-07	0.733	0.214124102576888	0.449	1.197	0.582	0.0586359933841235	0.332	1.02
C10orf35	244.1341	414.2114	0.6011973778	0.0011107	0.4311103	1.19	0.4335670604	0.77	1.85	2.99	0.0020031279	1.49	5.99	0.1989786706	7.8391601815078e-06	0.901	0.66857918514608	0.559	1.452	1.776	0.138816076592397	0.83	3.801
C10orf47	366.9795	417.7924	0.0561176406	0.0073789	0.0543899	0.65	0.0572959902	0.41	1.01	0.51	0.008822489	0.31	0.84	-0.120781443	0.0070233326	0.989	0.963712413718719	0.609	1.605	0.749	0.29130030747564	0.439	1.281
C10orf54	545.1242	508.5078	0.1572921208	0.0449318	0.0735183	1.49	0.0766020451	0.96	2.31	1.57	0.0476568203	1	2.45	-0.0259637102	0.5636275587	1.398	0.168647824334857	0.868	2.251	1.557	0.0754017741918889	0.956	2.535
C10orf57	2089.3594	2011.5641	0.0279709596	0.0047122	0.0421849	0.63	0.0448778797	0.4	0.99	0.53	0.0056287895	0.34	0.83	-0.1717232934	0.0001194322	0.95	0.834289853346777	0.59	1.53	0.739	0.212354547227032	0.46	1.188
C10orf58	2602.9865	2554.8877	0.0028042203	0.0004574	0.0014004	0.48	0.0018659435	0.3	0.76	0.45	0.0006789948	0.28	0.71	-0.1574201582	0.0004273422	0.737	0.249636107182897	0.438	1.239	0.717	0.211677254974811	0.426	1.208
C10orf68	5.8635	9.0222	0.1135244912	0.008122	0.6213948	1.11	0.6229752455	0.72	1.72	1.83	0.0094225133	1.16	2.9	0.0498891043	0.2669587779	1.099	0.690756461506965	0.689	1.754	1.544	0.0799368178747527	0.949	2.512
C10orf72	390.2439	167.7998	0.2204254137	0.0033875	0.2852967	0.79	0.2883701108	0.51	1.22	0.48	0.0043154362	0.29	0.79	-0.155698668	0.0004947279	0.874	0.572034472642026	0.548	1.394	0.691	0.188226668587769	0.398	1.198
C10orf82	2.0819	0.4475	0.0021453666	8.9e-06	0.3196751	0.8	0.3226114871	0.52	1.24	0.38	2.0462e-05	0.25	0.59	-0.1010388011	0.0242841501	1.109	0.668034313251672	0.691	1.781	0.484	0.00375261651671621	0.296	0.791
C10orf88	185.8974	211.0037	0.0126885541	0.0006897	0.2654642	1.28	0.2685954847	0.83	1.98	2.11	0.0009555971	1.35	3.28	0.0556667756	0.2154036533	1.133	0.595897630747914	0.714	1.796	1.584	0.0626201223192837	0.976	2.569
C10orf90	0.3752	1.8783	0.1472088253	0.0001657	0.0846598	1.47	0.0878391601	0.94	2.28	2.73	0.000320741	1.58	4.73	0.0802931496	0.0737121134	1.439	0.135497960133294	0.892	2.32	2.052	0.0146389775658228	1.152	3.655
C11orf1	410.3519	346.2647	0.0061041212	0.000548	0.0596709	0.66	0.0626253534	0.42	1.02	0.48	0.0007663855	0.31	0.73	-0.2348913231	1.17295485539648e-07	0.998	0.994322348898793	0.608	1.638	0.719	0.182338426673126	0.442	1.168
C11orf10	1651.954	1673.0173	0.1180228557	0.022893	0.0314635	0.62	0.0337906267	0.4	0.96	0.6	0.024956105	0.38	0.94	0.004415494	0.9217818877	0.671	0.0982129628704246	0.419	1.077	0.652	0.080983394667635	0.404	1.054
C11orf16	0.3612	0.6799	0.19330658	0.0315894	0.2423417	1.29	0.2455463312	0.84	2	1.63	0.0340182122	1.04	2.56	0.0002872129	0.9949040607	1.563	0.0624121528409878	0.977	2.499	1.724	0.0256591994880296	1.069	2.782
C11orf17	240.8521	251.4409	0.0695575561	0.0188751	0.0989336	1.45	0.1022421833	0.93	2.26	1.68	0.0207329074	1.08	2.6	0.2023100994	5.4692140468328e-06	1.099	0.702702057856095	0.677	1.782	1.283	0.310166628871022	0.793	2.078
C11orf2	3598.916	3143.0763	0.1563746768	0.0107084	0.0978241	0.69	0.1010373888	0.45	1.07	0.56	0.0121957708	0.36	0.88	-0.1112156757	0.0131071832	0.793	0.331118090139041	0.497	1.266	0.735	0.215518467378944	0.451	1.197
C11orf20	2.4902	2.6997	0.1411779903	0.0275559	0.0963413	0.69	0.0995726635	0.45	1.07	0.61	0.0297956483	0.39	0.95	-0.052026778	0.2469773173	0.895	0.649527286541338	0.554	1.446	0.824	0.43594641924731	0.507	1.341
C11orf21	3.8411	5.1222	0.0270560747	0.004981	0.0137983	1.73	0.0154140992	1.11	2.69	1.84	0.0058832826	1.19	2.84	0.0967693383	0.031008852	1.499	0.103905420357054	0.92	2.441	1.51	0.0884058722704626	0.94	2.426
C11orf24	795.0512	1050.3947	0.4876502958	0.0310847	0.9728557	1.01	0.9729656391	0.65	1.55	0.41	0.0375599622	0.18	0.95	0.1075019591	0.0165068665	1.006	0.980620950025864	0.634	1.596	0.673	0.356308920438898	0.29	1.561
C11orf30	410.7892	399.7635	0.0035782059	0.0008883	0.0043715	1.89	0.0052337883	1.21	2.94	2.13	0.0012185196	1.35	3.37	0.0846925202	0.0591967621	1.434	0.14020235704053	0.888	2.316	1.63	0.054577821158398	0.99	2.683
C11orf31	1170.2052	1181.3023	0.0790514312	0.0124207	0.0586523	0.66	0.061531493	0.42	1.02	0.57	0.0139422711	0.37	0.89	-0.0251790219	0.5754768414	0.697	0.131209279363435	0.436	1.114	0.603	0.0367916443117223	0.375	0.969
C11orf49	515.7609	458.4923	0.058234735	0.0066569	0.2184568	0.76	0.2217265531	0.49	1.18	0.55	0.0077295677	0.36	0.86	-0.0956464178	0.0330221844	0.887	0.61353366908326	0.558	1.411	0.789	0.321816468252559	0.494	1.261
C11orf51	798.374	793.8031	0.0172674281	0.0029589	0.0051292	0.54	0.0060458311	0.35	0.84	0.52	0.0036191402	0.33	0.81	-0.1233657934	0.0058897632	0.662	0.0871219908014862	0.412	1.062	0.648	0.0724392184554172	0.404	1.04
C11orf52	563.317	490.3596	0.0002222204	5.5e-06	0.0014294	0.49	0.0018623415	0.31	0.77	0.38	1.31877400901814e-05	0.25	0.59	-0.258618342	4.89164037672251e-09	0.64	0.0735025361617602	0.393	1.043	0.452	0.00126001655987773	0.279	0.732
C11orf53	2.1422	1.9066	0.0971706498	0.02521	0.0385168	1.6	0.0411106562	1.02	2.51	1.68	0.0274813538	1.06	2.67	0.1047129646	0.0195453884	1.226	0.407708763278404	0.757	1.987	1.338	0.248548179445281	0.816	2.193
C11orf54	912.9365	842.3308	0.0194856021	0.0027631	0.0609831	0.65	0.0639918404	0.42	1.03	0.52	0.0034022132	0.33	0.8	-0.2913106099	3.54034977711457e-11	0.757	0.261463774042233	0.466	1.23	0.715	0.169405864977817	0.443	1.154
C11orf57	696.7884	723.8029	0.1124986552	0.0237603	0.1362423	1.39	0.1396015732	0.9	2.16	1.64	0.025770859	1.06	2.55	0.0739471899	0.0996309474	1.251	0.354092404426522	0.779	2.009	1.27	0.317622189650738	0.795	2.031
C11orf58	3557.0809	3605.8643	0.1577847085	0.0361282	0.2032489	0.75	0.2065667909	0.49	1.17	0.62	0.0386629702	0.4	0.98	0.1091048684	0.0149547556	0.804	0.356328915266487	0.507	1.277	0.657	0.0840412123309885	0.407	1.058
C11orf59	2448.1281	2522.0273	0.1656790124	0.0323308	0.1346046	0.72	0.1379589896	0.46	1.11	0.62	0.0347423234	0.4	0.97	0.0014980763	0.973424761	0.859	0.520393976589251	0.541	1.364	0.712	0.156965004622984	0.444	1.14
C11orf61	160.8585	160.8961	0.0626452606	0.0182258	0.0103114	1.79	0.0117587925	1.14	2.82	1.7	0.0201260957	1.09	2.67	0.2402183314	5.91326728805985e-08	1.147	0.59963660329294	0.688	1.911	1.074	0.782683734416205	0.647	1.782
C11orf66	19.2918	25.1671	0.0215206457	0.0025224	0.1479289	1.38	0.1513576997	0.89	2.16	1.93	0.0031158086	1.25	2.98	0.0494957485	0.2707530703	1.223	0.410084077567902	0.758	1.975	1.643	0.0414511110922019	1.019	2.65
C11orf67	308.2933	317.6823	0.1335496484	0.0253644	0.0845815	0.68	0.0877072861	0.44	1.06	0.6	0.0275357451	0.39	0.95	-0.0975533963	0.0296661799	0.826	0.426159166315994	0.515	1.324	0.726	0.195004064665829	0.447	1.178
C11orf71	477.6255	317.9731	0.6283959877	0.0366116	0.4286852	0.84	0.4311337142	0.54	1.3	0.58	0.0398038867	0.34	0.97	0.0284074872	0.5274946429	0.874	0.571966945773716	0.548	1.394	0.846	0.587344457251113	0.464	1.546
C11orf73	345.5851	344.4573	0.0613438692	0.0182681	0.0291828	1.64	0.031545619	1.04	2.59	1.72	0.0202169265	1.09	2.71	0.2278358675	2.83429420308414e-07	1.035	0.892501749673282	0.627	1.709	1.098	0.716477396163206	0.662	1.822
C11orf82	22.1833	25.0182	0.000440857	0.000118	0.0001226	2.49	0.0002177071	1.53	4.03	2.35	0.0001972797	1.5	3.7	0.3404965936	5.89334352486527e-15	1.307	0.33267298105973	0.76	2.249	1.237	0.411945042013151	0.744	2.056
C11orf83	875.766	952.9533	0.0897760066	0.0167265	0.1520513	0.73	0.1553920142	0.47	1.13	0.58	0.01851798	0.36	0.91	-0.112043991	0.0124390679	0.851	0.507037132974814	0.529	1.37	0.671	0.117181176921113	0.407	1.105
C11orf84	388.4731	311.1511	0.2264556845	0.0254944	0.1739378	1.36	0.1773546595	0.87	2.12	2.15	0.0299186428	1.08	4.31	0.2719426471	7.10084180019726e-10	1.063	0.805646087608026	0.653	1.729	2.289	0.0535496092648372	0.987	5.305
C11orf85	1.2837	0.3606	0.0495593446	0.0009394	0.1838352	0.74	0.187210104	0.48	1.15	0.47	0.0012949973	0.3	0.74	0.0514918274	0.2518768389	0.846	0.504569645470865	0.518	1.382	0.579	0.0371148010245437	0.347	0.968
C11orf88	0.6928	2.5589	0.7783037511	0.0363482	0.8468721	1.04	0.8474944795	0.68	1.61	1.9	0.0405258067	1.03	3.52	0.0097193848	0.8288797272	0.958	0.856915935918384	0.598	1.534	1.724	0.105903095728035	0.891	3.337
C11orf9	13.7705	20.9981	0.0876851619	0.0073584	0.4449545	1.18	0.4473346416	0.77	1.83	1.84	0.0085719506	1.17	2.89	0.1689111307	0.0001547277	0.956	0.853155965033616	0.595	1.536	1.288	0.308444881292087	0.791	2.098
C11orf90	1.149	0.559	0.054429901	0.0118439	0.0200338	1.68	0.02197264	1.08	2.63	1.89	0.0136723939	1.14	3.13	0.0698167952	0.1200798374	1.397	0.173099244471182	0.864	2.261	1.775	0.0381260690113761	1.032	3.052
C11orf95	327.5964	324.6231	0.0067405689	0.001897	0.0054963	1.9	0.0065496576	1.2	3.01	2.1	0.0024984643	1.3	3.41	0.1958178987	1.097e-05	1.401	0.199830928489787	0.837	2.346	1.584	0.0929706374749611	0.926	2.707
C12orf10	936.0982	897.6378	0.2097048358	0.0376669	0.0468676	0.64	0.049552906	0.42	1	0.63	0.0401225871	0.41	0.98	-0.1081746252	0.0158391219	0.774	0.290335938527935	0.482	1.244	0.73	0.194215753384792	0.454	1.174
C12orf23	1687.774	1771.8166	0.1723422495	0.0312765	0.1050358	0.7	0.1083195939	0.45	1.08	0.61	0.0337637344	0.38	0.96	0.087148904	0.0521786127	0.763	0.264762669626908	0.474	1.228	0.736	0.230589193968632	0.446	1.215
C12orf24	87.639	104.8348	0.0110318848	0.0015464	0.1412344	1.38	0.1445947531	0.89	2.14	1.99	0.0019810024	1.29	3.09	0.1532994108	0.0006052177	1.315	0.263748931905577	0.813	2.128	1.469	0.120174349296232	0.904	2.385
C12orf32	594.1328	510.4287	0.0105338688	0.0004033	0.047904	0.64	0.0506655796	0.41	1	0.46	0.0005854693	0.3	0.72	0.0278996398	0.5349054984	0.648	0.0755971276612408	0.402	1.046	0.442	0.00113198427949379	0.27	0.722
C12orf34	198.8415	146.8228	0.1025182582	0.0087787	0.0334457	0.62	0.0358078689	0.4	0.97	0.56	0.0100583545	0.36	0.87	0.0593388437	0.1866003133	0.807	0.375581927120108	0.502	1.297	0.755	0.254437346537581	0.466	1.224
C12orf35	553.2442	561.1767	0.0279012866	0.0065218	0.0117341	1.74	0.0131889454	1.12	2.71	1.82	0.0075754515	1.17	2.82	0.0673735939	0.1336362607	1.518	0.0833309940084704	0.946	2.434	1.515	0.0830346374956514	0.947	2.424
C12orf4	308.763	236.7414	0.25721028	0.0113402	0.3001488	0.8	0.3031593435	0.51	1.23	0.53	0.0131091619	0.32	0.88	-0.1313100549	0.0033603153	1.064	0.797486109162786	0.661	1.715	0.61	0.0637630648265826	0.362	1.029
C12orf41	460.5207	499.1738	0.0139746446	0.0024002	0.0435363	1.57	0.0462042844	1.01	2.45	1.93	0.0029761865	1.25	2.98	0.2233507736	4.89414302166261e-07	1.204	0.448576317818911	0.745	1.947	1.173	0.511031397892105	0.729	1.885
C12orf42	0.4849	1.6141	0.0306412461	0.0004117	0.1754374	1.35	0.17882275	0.87	2.1	2.28	0.000622211	1.42	3.64	0.0526861611	0.2410302305	1.099	0.693263606736255	0.687	1.757	1.507	0.125579813569646	0.892	2.546
C12orf44	1187.5912	1278.1535	0.0057022055	0.0009511	0.0436846	0.64	0.0462819602	0.41	0.99	0.45	0.0013146379	0.28	0.74	-0.1173787908	0.0088122164	0.982	0.939645749687978	0.614	1.57	0.634	0.082944297488146	0.379	1.061
C12orf47	369.6935	313.6409	0.2272794741	0.0362317	0.2414669	1.3	0.2447405121	0.83	2.04	1.86	0.0401138611	1.03	3.37	0.0534033248	0.2346769601	1.11	0.671086009556215	0.687	1.793	1.451	0.266433415538893	0.753	2.798
C12orf48	35.8093	45.1937	7.92842991225284e-06	4e-07	1.95e-05	2.7	4.4082e-05	1.68	4.34	2.91	1.56129083095369e-06	1.88	4.51	0.2781307529	2.79368846490262e-10	1.742	0.0387062249628736	1.029	2.949	1.59	0.0633578581273402	0.975	2.594
C12orf49	278.2396	443.4959	0.1467424701	0.0011777	0.2234951	1.31	0.2267647353	0.85	2.03	2.34	0.0017168378	1.38	3.98	0.1824762772	4.27302233288044e-05	1.046	0.850461251992179	0.657	1.663	1.466	0.179467452954462	0.839	2.562
C12orf51	2589.5238	3094.5166	0.1733289123	0.0317219	0.1595066	1.36	0.1628619268	0.88	2.11	1.61	0.0340780607	1.04	2.5	0.0868742767	0.0529270933	1.254	0.340265171485815	0.787	1.998	1.224	0.408366165144157	0.758	1.975
C12orf57	2355.2697	2257.7614	0.0011269282	0.0001521	0.0007085	0.46	0.0009870446	0.29	0.73	0.43	0.000246875	0.27	0.67	-0.1367693465	0.0022449031	0.573	0.0290114680425394	0.348	0.945	0.515	0.00886540631329291	0.313	0.846
C12orf59	3.9693	5.5664	0.0247876697	0.0032833	0.0141949	1.74	0.0158776762	1.11	2.73	1.9	0.0039852158	1.23	2.93	0.1864582642	2.87586522841401e-05	1.544	0.0801796496978207	0.949	2.513	1.608	0.0463194472424862	1.008	2.566
C12orf60	32.0427	16.8485	0.1268623306	0.0013869	0.2999805	0.79	0.3030002428	0.51	1.23	0.46	0.0019107932	0.28	0.75	-0.0796597778	0.0760228513	1.149	0.567718387639917	0.713	1.851	0.659	0.125464229907254	0.386	1.124
C12orf61	11.0106	9.5904	0.2042792487	0.0310327	0.1784781	0.74	0.1818288654	0.48	1.15	0.62	0.0333247058	0.4	0.96	0.1147959569	0.0104301875	0.801	0.345788331863967	0.505	1.271	0.679	0.103381645722316	0.426	1.082
C12orf62	747.3404	676.4286	0.0499002508	0.0062111	0.0781952	0.68	0.0813098247	0.44	1.05	0.55	0.0072338493	0.36	0.85	-0.0375127935	0.4040109488	0.84	0.463533028261428	0.526	1.34	0.603	0.0327579946425782	0.379	0.959
C12orf65	362.1865	379.7244	0.0425857979	0.0110322	0.0152461	1.71	0.016919201	1.1	2.66	1.74	0.0124348002	1.13	2.69	0.1860449935	2.99767673829141e-05	1.353	0.213190232813927	0.841	2.176	1.297	0.28235521403101	0.807	2.084
C12orf71	0.3539	0.6066	0.0463150802	0.0071945	0.0952313	1.45	0.0985202536	0.93	2.27	1.8	0.0083197795	1.16	2.79	0.0576410037	0.1995444147	1.056	0.827779084704659	0.646	1.728	1.393	0.174226135799612	0.864	2.247
C12orf72	78.1262	58.0277	0.1814593534	0.0085118	0.0975236	0.69	0.1008625294	0.44	1.08	0.54	0.0098977106	0.34	0.86	-0.0272522523	0.5444279164	0.867	0.558726323761817	0.536	1.4	0.549	0.0244879445251852	0.326	0.926
C12orf73	175.2296	167.1433	0.0397415378	0.010326	0.0169186	1.72	0.0187735796	1.09	2.71	1.82	0.0118392305	1.14	2.9	0.1383906735	0.0019858819	1.18	0.502662587291777	0.728	1.912	1.24	0.398789188221533	0.753	2.042
C12orf76	157.9961	189.4518	0.0158927739	0.0010227	0.0414303	1.57	0.0440377859	1.01	2.45	2.05	0.0013651922	1.32	3.18	0.2490264071	1.83828857019281e-08	1.222	0.424098574099126	0.747	2	1.362	0.216724599714661	0.834	2.226
C13orf1	301.263	247.0156	0.0052078703	0.0002112	0.0162038	0.58	0.0180026629	0.37	0.91	0.45	0.0003243085	0.29	0.7	-0.199467687	7.43845378157003e-06	0.762	0.271775449779525	0.469	1.238	0.622	0.0464708445581971	0.39	0.993
C13orf16	1.7371	0.3607	0.5033738174	0.0236301	0.7493483	1.07	0.7503778867	0.7	1.66	0.56	0.0262855567	0.33	0.93	-0.0833436117	0.0633719075	1.041	0.865198145102513	0.652	1.662	0.661	0.171097055909155	0.365	1.196
C13orf23	808.7077	881.9061	0.0467422967	0.0078069	0.0818236	0.68	0.0850017829	0.44	1.05	0.53	0.0091900883	0.33	0.85	-0.1081188242	0.0158935994	0.748	0.233501521989435	0.464	1.206	0.564	0.0308170361010317	0.335	0.948
C13orf26	0.3922	1.4368	0.4768023275	0.0239314	0.446359	1.18	0.4487273727	0.77	1.83	0.37	0.0308554923	0.15	0.91	-0.2065347449	3.43486528007746e-06	1.63	0.0412594794644304	1.02	2.605	0.688	0.433252879603111	0.27	1.752
C13orf31	157.2212	128.0457	0.0450956772	0.0080817	0.1164696	0.7	0.1198296857	0.45	1.1	0.56	0.0092658696	0.36	0.87	-0.2419865176	4.69386154182307e-08	1.024	0.92122387344598	0.639	1.641	0.911	0.698007423837845	0.568	1.46
C13orf38	13.9816	5.0781	0.0036240997	0.0002464	0.0055886	0.53	0.0066372026	0.34	0.84	0.45	0.0003722406	0.29	0.7	-0.1583508165	0.0003945729	0.887	0.626292333820424	0.548	1.437	0.712	0.156779369512118	0.445	1.139
C14orf1	1269.7213	1287.884	0.0121333842	0.0018345	0.0045169	0.53	0.0053958831	0.34	0.83	0.49	0.0023671298	0.31	0.78	-0.1007370762	0.0247141049	0.598	0.0383583599213764	0.367	0.973	0.575	0.0292362209257052	0.35	0.946
C14orf102	298.1132	248.8903	0.1390349359	0.017727	0.3582026	1.22	0.3609684208	0.79	1.89	2.12	0.0209694914	1.12	4	-0.1204884776	0.0071634423	1.222	0.411536118572276	0.758	1.97	1.952	0.0545375621693922	0.987	3.86
C14orf106	294.7411	261.3541	0.0207238547	0.0053934	0.0097646	1.77	0.0110919266	1.14	2.74	1.92	0.0064367891	1.2	3.06	0.0316176446	0.4818882261	1.486	0.0965660967404665	0.931	2.371	1.549	0.0899843393879285	0.934	2.568
C14orf109	686.8728	621.3631	6.88797961021279e-05	6.1e-06	0.0001893	0.42	0.000308163	0.27	0.68	0.38	1.46086207500895e-05	0.24	0.59	-0.2168018087	1.06489289947154e-06	0.634	0.0745285676349944	0.384	1.046	0.569	0.0240194558764467	0.349	0.929
C14orf118	173.0769	186.3231	0.0672994402	0.0134642	0.2438268	1.29	0.2470260924	0.84	2	1.71	0.0150180645	1.11	2.64	0.0140923321	0.7539829765	0.991	0.969311758650978	0.621	1.581	1.407	0.150970570247414	0.883	2.243
C14orf119	787.6173	848.9362	0.0021667534	0.0003411	0.0053718	0.54	0.0063537883	0.34	0.84	0.37	0.0006044038	0.21	0.66	-0.0751860037	0.0940699148	0.74	0.219612872399642	0.457	1.197	0.494	0.0228753992943578	0.269	0.907
C14orf126	379.5551	366.3292	0.0045563936	0.0006446	0.0036666	0.52	0.004472201	0.33	0.82	0.47	0.0009060776	0.3	0.73	-0.1366278023	0.0022689209	0.657	0.0934675564751544	0.402	1.073	0.604	0.0430996913045327	0.371	0.984
C14orf128	68.1886	57.8717	0.2435034488	0.0281742	0.2033391	0.76	0.2066445379	0.49	1.17	0.61	0.0304663266	0.39	0.95	0.157859456	0.0004115707	0.727	0.182366248899322	0.456	1.161	0.706	0.161749022917033	0.434	1.15
C14orf129	628.5425	482.4663	0.0178305627	0.0003373	0.3274917	0.8	0.3303984336	0.52	1.25	0.45	0.0005037135	0.29	0.71	-0.112209246	0.012309431	1.075	0.768473112364812	0.663	1.743	0.576	0.0261094203095253	0.354	0.937
C14orf132	303.9443	501.9734	0.1930162871	0.0080129	0.348716	1.23	0.3515219407	0.8	1.9	1.92	0.0094698735	1.17	3.13	0.1279315278	0.0042819692	1.057	0.819934288712901	0.658	1.698	1.46	0.161298213918841	0.86	2.48
C14orf139	28.3237	39.5604	0.0597474093	0.0057235	0.040547	1.58	0.0431540968	1.01	2.47	1.86	0.0067508661	1.19	2.91	0.1296880693	0.0037775918	1.257	0.374787119135104	0.759	2.081	1.287	0.300507715837502	0.798	2.074
C14orf142	242.3677	261.8826	0.1587900898	0.0288703	0.0887398	0.69	0.091951171	0.44	1.06	0.58	0.0315028002	0.36	0.95	-0.0062061405	0.8902328936	0.851	0.507501459678491	0.528	1.372	0.748	0.282003028118587	0.441	1.269
C14orf145	59.4855	52.8883	0.0070404937	0.0014275	0.0203023	1.68	0.0222641482	1.08	2.62	2.29	0.0020069194	1.35	3.86	0.1786437973	6.20629164435975e-05	1.288	0.293743582635488	0.803	2.067	1.869	0.0329647753530425	1.052	3.321
C14orf148	6.589	7.4589	0.1287770802	0.0330554	0.1930518	1.34	0.1964281499	0.86	2.08	1.59	0.0353934902	1.03	2.46	0.225398368	3.81927443825301e-07	1.009	0.971740541886159	0.624	1.631	1.063	0.801240948222904	0.659	1.715
C14orf149	76.223	76.2951	0.0006700153	0.0002328	9.7e-05	2.52	0.000177759	1.55	4.07	2.37	0.0003783885	1.47	3.82	0.1986583327	8.11271338158204e-06	1.963	0.0127603057131238	1.154	3.336	1.828	0.0237462441679065	1.084	3.085
C14orf153	444.2386	442.3224	0.2321839222	0.0413626	0.0770345	0.67	0.0800972194	0.43	1.05	0.64	0.0438955371	0.41	0.99	-0.0186860487	0.6777285555	0.699	0.140839430742397	0.434	1.126	0.65	0.0771201554046775	0.403	1.048
C14orf166	2454.3442	2453.6169	0.038094	0.0085294	0.0089279	0.56	0.0101967971	0.36	0.87	0.56	0.009767647	0.36	0.87	-0.0021861544	0.9612266235	0.605	0.0377188693018854	0.377	0.972	0.605	0.0375465237184313	0.376	0.971
C14orf174	16.8332	28.1782	0.2676258745	0.0144749	0.3755821	1.22	0.3782686522	0.79	1.88	1.84	0.0164917392	1.12	3.02	0.1341454451	0.0027301276	0.96	0.862072010647933	0.602	1.528	1.21	0.49509541586611	0.7	2.091
C14orf19	4.814	2.1231	0.3515259189	0.0245588	0.9340924	0.98	0.9343594467	0.64	1.52	2.51	0.0305183	1.09	5.76	-0.0377264339	0.4013373687	0.977	0.922611767093903	0.612	1.559	2.647	0.0364568815871531	1.063	6.592
C14orf21	251.2422	209.6146	0.0726118717	0.0179323	0.1180702	1.41	0.1213869255	0.91	2.19	1.79	0.0200628092	1.1	2.92	0.0525334266	0.2423987401	1.128	0.619004918267053	0.701	1.816	1.462	0.162389181960672	0.858	2.49
C14orf28	108.7268	93.2735	0.1269540042	0.0120078	0.1338076	0.72	0.1371778119	0.46	1.11	0.57	0.0135001628	0.37	0.89	-0.0567924493	0.2062535252	0.733	0.193245355743691	0.459	1.171	0.666	0.0971296351885015	0.412	1.077
C14orf49	12.4963	16.4136	0.025978911	0.0023927	0.0170684	1.69	0.0188210783	1.09	2.62	1.95	0.0029774915	1.25	3.02	0.0619131663	0.1681699999	1.811	0.0136920386987687	1.129	2.903	1.709	0.0238745887871765	1.074	2.72
C14orf80	151.4704	125	0.1052927892	0.01877	0.1127169	1.44	0.1161300959	0.91	2.26	1.93	0.0215137866	1.1	3.38	0.1062548143	0.0178103203	1.29	0.302371173022492	0.795	2.091	2.002	0.0374750463237573	1.041	3.851
C15orf17	1903.2143	1524.1158	0.264450305	0.0050317	0.929985	1.02	0.9302688333	0.66	1.57	0.49	0.0062228044	0.3	0.82	0.0095013472	0.8326612476	1.102	0.688945548697252	0.686	1.769	0.63	0.0982482840800403	0.364	1.089
C15orf21	1810.1995	1235.6289	0.0792022188	0.0110846	0.0357015	0.62	0.0382064306	0.4	0.97	0.58	0.0124826622	0.37	0.89	-0.1406825258	0.0016662237	0.777	0.309481837169572	0.477	1.264	0.702	0.137315955142228	0.44	1.119
C15orf24	1308.2902	1227.7778	0.0018252516	0.0001877	0.001737	0.5	0.0022374171	0.32	0.78	0.44	0.0002945377	0.29	0.69	-0.2161687159	1.14655939098477e-06	0.72	0.195508088711272	0.438	1.184	0.649	0.0800624122288509	0.4	1.053
C15orf27	36.6886	32.4074	0.010792997	0.0030917	0.0438275	1.58	0.0465167657	1.01	2.47	2.04	0.0039012006	1.26	3.3	0.1702158054	0.0001372839	1.33	0.260205561603169	0.809	2.187	1.689	0.0571400914910987	0.984	2.898
C15orf28	2.9674	1.81	0.0977503429	0.01983	0.3270054	1.24	0.3299157169	0.8	1.93	1.86	0.0224115655	1.09	3.18	0.1537533558	0.000582699	0.979	0.929020887707601	0.609	1.572	1.585	0.109561376766323	0.902	2.788
C15orf29	334.8965	312.5301	0.1541439343	0.0332047	0.495365	1.16	0.4975170199	0.75	1.8	1.73	0.0361988543	1.04	2.89	0.1252469794	0.0051710493	0.932	0.769079974069222	0.583	1.491	1.441	0.195856203830357	0.828	2.508
C15orf33	35.6292	34.1402	0.0462640015	0.0109542	0.0788014	0.67	0.0819694056	0.43	1.05	0.57	0.0123892284	0.37	0.89	-0.2088754285	2.64342407202454e-06	0.873	0.57836136244262	0.541	1.409	0.776	0.296590158256984	0.482	1.25
C15orf34	25.2809	38.7337	0.2105681832	0.0171222	0.1930721	0.75	0.1964483298	0.48	1.16	0.47	0.0203722156	0.25	0.89	-0.2154256966	1.25007606696287e-06	1.012	0.959435408028275	0.627	1.634	0.683	0.26997713203129	0.347	1.345
C15orf37	137.9382	111.0255	0.3360360982	0.0446838	0.649038	0.9	0.6504974087	0.59	1.4	0.64	0.0473984918	0.41	0.99	-0.1095178049	0.0145762865	0.961	0.866111457611978	0.605	1.527	0.735	0.205043499572	0.457	1.183
C15orf38	514.8747	368.3145	0.0190451983	1.48e-05	0.4074576	0.83	0.4100098008	0.54	1.29	0.37	3.5132e-05	0.23	0.59	-0.2114662006	1.97130855882559e-06	1.01	0.966176982157399	0.631	1.618	0.517	0.0178691900733968	0.3	0.893
C15orf39	472.2846	587.4616	0.2932148806	0.0463453	0.5021977	1.16	0.5043162276	0.75	1.79	1.59	0.0492500403	1	2.52	0.0992528484	0.0269261138	1.243	0.365730192608665	0.776	1.991	1.48	0.117956648895658	0.905	2.42
C15orf41	91.0043	63.0834	0.1035889717	0.0115193	0.6937723	0.92	0.6950455379	0.59	1.42	0.57	0.0129825361	0.36	0.89	-0.1222381287	0.0063624562	0.954	0.841226721221127	0.6	1.515	0.757	0.263620881627604	0.464	1.234
C15orf42	24.5659	31.6388	3.56667984635844e-05	3.5e-06	0.0004108	2.27	0.0006213407	1.42	3.64	2.69	9.22954855009372e-06	1.74	4.17	0.2849849943	9.67133864120378e-11	0.826	0.505167909785254	0.472	1.448	1.239	0.420787272313022	0.735	2.09
C15orf48	346.6564	285.3982	0.1788088813	0.0321295	0.1339188	0.72	0.1372861046	0.46	1.11	0.62	0.0344715217	0.4	0.97	-0.1511485601	0.0007233121	0.9	0.671512284177233	0.552	1.467	0.855	0.529736343465016	0.524	1.394
C15orf50	3.4542	7.6295	0.015457002	0.0004107	0.1688483	1.36	0.172276572	0.87	2.12	2.21	0.0006072597	1.4	3.48	0.1014931238	0.0236489435	1.301	0.283085338810519	0.805	2.104	1.901	0.011833912753312	1.153	3.136
C15orf56	18.4233	2.8671	0.5804875813	0.0049033	0.9609849	1.01	0.9611425723	0.66	1.56	0.43	0.0065511276	0.23	0.79	-0.0104862073	0.8156123204	1.015	0.949766945679612	0.638	1.616	0.569	0.100942402592591	0.29	1.116
C15orf57	399.4518	400.1619	0.0943133072	0.0165064	0.0277735	0.61	0.0300243909	0.39	0.95	0.58	0.0183028329	0.37	0.91	-0.1329023993	0.002991815	0.691	0.131918597323593	0.427	1.118	0.654	0.0853286962162662	0.403	1.061
C15orf58	68.7259	68.5997	0.0308014929	0.0056288	0.0078963	0.54	0.0091661921	0.34	0.86	0.53	0.0066800368	0.34	0.84	-0.2386040368	7.28976396929613e-08	0.683	0.132772986100779	0.416	1.123	0.683	0.132772986100779	0.416	1.123
C16orf13	986.8272	948.6209	0.2639626503	0.0459846	0.155771	0.73	0.1591123147	0.47	1.13	0.64	0.0486016386	0.42	1	-0.0247518432	0.5819764534	0.616	0.0413290171001052	0.386	0.981	0.581	0.0225528998154201	0.365	0.927
C16orf3	1.8632	1.7021	0.0108610555	0.0032796	0.0042625	1.89	0.0051247039	1.21	2.96	1.94	0.0040349984	1.24	3.06	0.1263031783	0.0048031066	1.829	0.0192098500774693	1.103	3.031	1.754	0.0306198590625665	1.054	2.918
C16orf48	378.4699	639.547	0.4806978298	0.0263825	0.7025714	0.92	0.7037984375	0.6	1.42	0.34	0.0350302935	0.12	0.93	-0.1575498603	0.0004226281	1.12	0.634663846783304	0.701	1.789	0.363	0.0871897033249052	0.114	1.159
C16orf54	33.1317	41.3105	0.1509327632	0.0374821	0.3767919	1.21	0.3794707875	0.79	1.87	1.58	0.0399376904	1.02	2.43	0.0243794118	0.5876708217	1.159	0.535502419147576	0.726	1.85	1.353	0.205460971817412	0.847	2.159
C16orf57	630.3962	674.7219	0.1255751768	0.0224731	0.1345302	0.72	0.1378713282	0.46	1.11	0.58	0.0247027574	0.36	0.93	-0.1123113665	0.0122299188	0.988	0.960943898922767	0.616	1.585	0.805	0.394091169104546	0.489	1.326
C16orf58	3796.6992	4135.006	0.0046246869	0.0004467	0.0211883	0.6	0.023204509	0.38	0.93	0.38	0.0007613165	0.22	0.67	-0.162038283	0.0002863973	0.833	0.459292620081927	0.513	1.352	0.515	0.0337842671720618	0.279	0.95
C16orf59	55.2677	55.1047	0.0006937739	0.0002026	0.0001976	2.49	0.0003379267	1.51	4.09	2.48	0.0003453231	1.51	4.08	0.2343147696	1.261981220498e-07	1.617	0.0681431794474217	0.965	2.71	1.612	0.0699329307846921	0.962	2.702
C16orf61	582.9996	626.2855	0.0445060495	0.0106136	0.0166059	0.59	0.0183704589	0.38	0.91	0.55	0.0121203595	0.35	0.88	-0.0041558106	0.9263685911	0.672	0.102302900847952	0.417	1.083	0.61	0.0560296748018669	0.367	1.013
C16orf63	637.6471	658.7912	0.0071817319	0.0014889	0.0104685	1.77	0.011858682	1.13	2.75	2	0.0019123412	1.29	3.1	0.18791782	2.48214180528437e-05	1.417	0.15052222756157	0.881	2.28	1.564	0.0642480779272927	0.974	2.511
C16orf70	992.2777	861.9246	0.0006889197	5.98e-05	0.0012854	0.47	0.0017340148	0.29	0.75	0.42	0.0001066619	0.27	0.65	-0.2873823246	6.6276971365918e-11	0.621	0.0784910751479657	0.365	1.056	0.623	0.0578390525930651	0.382	1.016
C16orf71	27.027	19.7159	0.0547515671	0.0013387	0.0391126	0.63	0.0416403316	0.41	0.98	0.48	0.0017789177	0.31	0.76	0.0417549912	0.3529274356	0.75	0.241291313649793	0.464	1.213	0.646	0.0858126155376886	0.392	1.064
C16orf72	1032.1671	1093.6849	0.0713214076	0.0123612	0.0165424	1.7	0.0182989989	1.09	2.65	1.73	0.0138528472	1.12	2.67	0.209732497	2.3999021290975e-06	1.859	0.0123063883493926	1.144	3.02	1.563	0.0631494967811577	0.976	2.504
C16orf75	83.4043	99.8894	0.1048407996	0.0223322	0.0351963	1.6	0.0376719807	1.03	2.5	1.65	0.0243113305	1.07	2.54	0.3077925729	2.29096662842261e-12	1.013	0.958431534245253	0.627	1.635	1.106	0.680254731748057	0.685	1.784
C16orf79	22.7039	24.4468	0.0031654159	0.0009163	0.0010942	2.16	0.0015062974	1.34	3.48	2.15	0.001268237	1.35	3.43	0.1013908385	0.023790685	1.614	0.0646163032291922	0.971	2.682	1.618	0.0612545506671631	0.978	2.677
C16orf80	506.5278	413.2961	0.1505981446	0.0102555	0.3751857	0.82	0.3778960943	0.53	1.27	0.56	0.0116725658	0.36	0.88	-0.0257999479	0.5660907676	0.828	0.434206945808093	0.515	1.33	0.464	0.00204211570595247	0.285	0.756
C16orf81	0.4852	1.1797	0.2270112602	0.0181923	0.9633468	1.01	0.9634956428	0.65	1.56	1.75	0.0202517773	1.09	2.81	0.0060919496	0.8922401685	1.058	0.816862956044273	0.657	1.704	1.41	0.18678011024148	0.847	2.349
C16orf86	38.0875	45.0789	0.2054994901	0.0452445	0.1871908	1.34	0.1905346525	0.86	2.07	1.55	0.0478798788	1	2.4	-0.1395574099	0.0018167343	1.417	0.144078156478398	0.888	2.264	1.46	0.11048860932465	0.917	2.325
C16orf88	322.9311	315.1876	0.0080729597	0.0020903	0.0193423	1.69	0.0212567826	1.08	2.63	2.06	0.0027014064	1.28	3.29	0.22943142	2.3273706566943e-07	1.379	0.1865110283975	0.856	2.22	1.707	0.0384132993384936	1.029	2.832
C16orf91	209.3049	311.6947	0.133104454	0.0055033	0.3345139	1.24	0.337411702	0.8	1.93	1.94	0.0066044135	1.2	3.12	0.1600463522	0.0003408104	0.943	0.821465667533648	0.569	1.565	1.324	0.31251922834794	0.768	2.281
C17orf101	575.8548	529.5367	0.0410186535	0.0048366	0.0359995	0.63	0.038460483	0.4	0.98	0.54	0.0057229177	0.35	0.84	-0.0966928466	0.031142583	1.006	0.981158292827886	0.629	1.608	0.691	0.117154348042025	0.435	1.097
C17orf103	535.2033	614.2191	0.0630917236	0.0063726	0.1556137	0.73	0.1590456368	0.47	1.13	0.47	0.0079776837	0.27	0.82	-0.1481120299	0.0009266304	0.686	0.120269717082806	0.426	1.104	0.454	0.0116507230539477	0.246	0.838
C17orf106	497.9449	479.5124	0.0009241911	0.0001056	0.0004359	0.45	0.0006269919	0.29	0.71	0.43	0.0001751684	0.27	0.66	-0.1362216836	0.0023391413	0.556	0.0199588525908043	0.339	0.912	0.563	0.021572910903696	0.345	0.919
C17orf107	243.8111	199.5858	0.0150918981	0.0017628	0.1814435	0.74	0.1848107256	0.48	1.15	0.51	0.0022387177	0.33	0.78	-0.1023038891	0.0225510459	1.003	0.988864143505329	0.629	1.601	0.741	0.211394626037428	0.462	1.186
C17orf28	5988.5355	7265.3407	0.0109817678	0.0008136	0.0132902	0.57	0.014901367	0.37	0.9	0.37	0.001368261	0.2	0.68	-0.2121087648	1.83191972693796e-06	0.825	0.447475232528068	0.503	1.354	0.531	0.0591113588154095	0.275	1.025
C17orf37	1343.2413	1222.0727	0.0002924084	1.66e-05	0.0003516	0.45	0.0005182626	0.29	0.71	0.39	3.43995483806925e-05	0.25	0.61	0.0324014834	0.4710862625	0.574	0.0257261866195796	0.352	0.935	0.486	0.00280535745096855	0.303	0.78
C17orf42	153.6952	161.9955	0.0006300046	0.0001766	0.003559	1.96	0.0043733988	1.23	3.11	2.29	0.0002819382	1.46	3.58	0.2302624082	2.09916821562644e-07	1.464	0.141784045324045	0.88	2.436	1.67	0.0424830427192893	1.018	2.74
C17orf46	3.5567	7.1143	0.2782890104	0.01409	0.3926561	0.83	0.3952731098	0.53	1.28	0.39	0.0183017144	0.18	0.85	-0.1276391556	0.0043715979	0.808	0.381302470036375	0.501	1.303	0.322	0.0162195762426864	0.128	0.811
C17orf47	2.9091	2.9806	0.0043920503	0.0013205	0.001515	2.06	0.0019889626	1.3	3.24	2.06	0.0017480067	1.31	3.24	0.1679838509	0.0001683677	1.698	0.0407296957095328	1.023	2.819	1.678	0.0427231782112972	1.017	2.77
C17orf49	888.9105	776.5641	0.238832702	0.0373507	0.1745798	0.74	0.1779279512	0.48	1.15	0.63	0.0398382452	0.41	0.98	-0.0864685879	0.0540491242	0.921	0.731242959177117	0.575	1.475	0.74	0.216971720016747	0.459	1.194
C17orf50	1.4859	1.4778	0.0008342418	0.0001784	0.0003649	0.45	0.0005465946	0.28	0.7	0.43	0.0002881175	0.27	0.68	-0.1178679182	0.0085323162	0.631	0.0736948696724882	0.381	1.045	0.586	0.0371219273161827	0.354	0.969
C17orf53	16.5481	19.2128	0.0001877547	5.07e-05	0.0022463	2.02	0.0028643006	1.27	3.2	2.44	9.3633147046579e-05	1.56	3.81	0.3024799221	5.64361245246543e-12	1.269	0.373899683706446	0.75	2.148	1.469	0.134490532677193	0.888	2.431
C17orf55	3.9282	7.1942	0.0196449008	0.0018982	0.0680037	1.51	0.0710629812	0.97	2.35	1.96	0.0023990534	1.27	3.03	0.1414841249	0.0015660643	1.094	0.71366096883091	0.676	1.771	1.34	0.226035602926135	0.834	2.151
C17orf56	337.7868	326.1158	0.0364602092	0.0091359	0.0142633	1.77	0.0160092877	1.11	2.8	1.86	0.010600688	1.16	3.01	0.099832834	0.026042237	1.655	0.0455518174467829	1.01	2.712	1.773	0.0298067689461774	1.058	2.973
C17orf59	258.1941	262.6299	0.1056862438	0.0192075	0.0464201	0.64	0.0491153567	0.41	1	0.59	0.0211336432	0.38	0.92	-0.1591109687	0.0003695605	0.865	0.548532776803409	0.538	1.39	0.836	0.463773382061336	0.518	1.35
C17orf60	4.8077	8.1162	0.0508885269	0.0074297	0.090229	1.46	0.0934868591	0.94	2.28	1.8	0.0085697561	1.16	2.79	0.13731683	0.0021541744	1.074	0.772933684872128	0.663	1.74	1.478	0.104711144570605	0.922	2.37
C17orf61	972.6186	687.6978	0.0113642998	0.0001733	0.0103045	0.56	0.0117173107	0.36	0.88	0.44	0.000276494	0.28	0.68	-0.1398071157	0.0017822934	0.778	0.313113044531595	0.478	1.266	0.687	0.147073072784114	0.413	1.141
C17orf62	1638.7855	1559.8706	0.0262405615	0.0042961	0.0132418	0.58	0.0147917518	0.37	0.9	0.53	0.0051254945	0.35	0.83	-0.1500334104	0.0007926228	0.941	0.807349238753126	0.579	1.53	0.84	0.473487686574149	0.521	1.354
C17orf63	825.6659	717.168	0.0019537615	8.47e-05	0.0306929	0.62	0.0329902648	0.4	0.96	0.43	0.0001441275	0.28	0.66	-0.1407984489	0.0016513847	0.81	0.38731639898464	0.502	1.307	0.573	0.0198559362672162	0.359	0.916
C17orf65	189.4275	218.7795	0.1148792322	0.0174019	0.5683952	1.13	0.5702180746	0.73	1.76	1.7	0.0192191504	1.09	2.64	0.0919617263	0.0404298172	1.152	0.555137010148795	0.72	1.845	1.475	0.106999004815214	0.92	2.365
C17orf67	20.1483	20.6612	0.0021706341	0.0006597	0.0007596	2.16	0.0010646785	1.36	3.43	2.14	0.0009244843	1.37	3.36	0.1697702571	0.000143022	2.047	0.0053112765182951	1.237	3.388	2.178	0.00192595661798389	1.332	3.562
C17orf71	399.0257	324.7577	0.1127646783	0.0170909	0.3986208	1.2	0.4012095785	0.78	1.86	1.99	0.0197922101	1.12	3.54	0.0837480308	0.0620954251	1.041	0.865062558951288	0.653	1.659	1.519	0.192798375472738	0.81	2.847
C17orf76	43.2507	41.1155	7.27206418388064e-05	2.27e-05	0.0013707	2.06	0.0018070284	1.31	3.24	2.79	5.29141314783432e-05	1.7	4.58	0.296195802	1.60137543570924e-11	1.382	0.198766237433486	0.844	2.264	1.667	0.0566522228352666	0.986	2.82
C17orf79	1157.5687	1033.5974	0.0288126562	0.0025859	0.0575167	0.66	0.0603785513	0.42	1.02	0.52	0.0031929619	0.34	0.8	-0.0568478221	0.2058107994	0.762	0.258171359802274	0.476	1.221	0.543	0.0113999433130442	0.339	0.871
C17orf80	463.6924	457.9923	0.0084414082	0.0023798	0.0025817	1.96	0.003196161	1.25	3.06	1.99	0.0029824282	1.26	3.13	0.1444301851	0.0012435845	1.524	0.0801073776350387	0.951	2.444	1.443	0.140853174840221	0.886	2.352
C17orf81	658.1375	575.2212	0.0125250673	0.0010565	0.0314679	0.61	0.0338715023	0.39	0.96	0.49	0.0013967461	0.32	0.76	-0.1621419782	0.0002837999	0.809	0.389505112626028	0.498	1.312	0.651	0.0709796023334934	0.408	1.037
C17orf82	21.7032	51.8924	0.0874510083	0.0033164	0.1113249	0.7	0.1145795571	0.45	1.09	0.33	0.005322915	0.15	0.72	-0.0582556231	0.1947851474	0.859	0.523294389054227	0.538	1.37	0.43	0.0377939818790338	0.194	0.954
C17orf85	550.3459	665.0247	0.07322742	0.0005789	0.2997806	1.26	0.3027830546	0.81	1.94	2.33	0.0008761223	1.41	3.82	0.0186421037	0.6784440962	0.934	0.774533174621021	0.585	1.491	1.491	0.157134408335914	0.857	2.594
C17orf86	176.0759	217.5653	0.0688051524	0.0129361	0.0458039	1.58	0.0485966014	1	2.48	1.72	0.0144437107	1.11	2.66	0.1836955835	3.78846167829427e-05	1.277	0.335061952213502	0.777	2.098	1.392	0.172148966194705	0.866	2.236
C17orf87	8.1694	16.7959	0.0605670038	0.0004239	0.2464013	1.29	0.2495878884	0.84	1.99	2.34	0.0006580851	1.44	3.83	0.1016811224	0.0233903294	1.036	0.88222625837192	0.646	1.661	1.791	0.0285743332650423	1.063	3.016
C17orf90	538.2411	532.1177	0.1957783652	0.0439196	0.0627172	0.66	0.0656444431	0.43	1.03	0.64	0.0465379716	0.41	0.99	-0.0577086772	0.1990162778	0.739	0.203459743413104	0.464	1.178	0.726	0.178106019539474	0.455	1.157
C17orf91	142.0646	171.6341	0.0170235594	0.0028441	0.0339153	0.63	0.0362802674	0.4	0.97	0.49	0.0036018566	0.3	0.79	-0.0578857287	0.1976393532	0.779	0.297450031397008	0.487	1.246	0.6	0.048822660670615	0.36	0.997
C17orf93	289.0921	238.5932	0.1047592002	0.0154276	0.6310856	0.9	0.6326253747	0.58	1.39	0.59	0.0170990287	0.38	0.91	-0.0017825847	0.9683801272	0.847	0.490394449829432	0.529	1.357	0.652	0.0749930929547069	0.407	1.044
C17orf97	104.5416	49.0196	0.5832124134	0.0347565	0.8840014	1.03	0.8844731398	0.67	1.59	0.58	0.0378042119	0.35	0.97	-0.1226894891	0.0061693155	1.421	0.145925525431245	0.885	2.284	0.918	0.765433711131787	0.522	1.613
C17orf98	0.4023	0.3971	0.0045352542	0.0007581	0.0015071	0.49	0.0019651466	0.31	0.77	0.47	0.0010496853	0.3	0.74	-0.1593480642	0.0003620665	0.554	0.0196677186978401	0.338	0.91	0.547	0.0171291423517422	0.333	0.898
C17orf99	0.9807	0.4831	0.0765657454	0.0127601	0.411583	1.2	0.4141333217	0.77	1.87	2.04	0.0151573057	1.15	3.63	0.1904589994	1.91571469776613e-05	0.929	0.759008520024854	0.58	1.488	1.515	0.186108195750797	0.818	2.805
C18orf1	677.7039	655.4312	0.0015974244	0.0005225	0.0162437	1.71	0.0180044117	1.1	2.67	2.25	0.0007680804	1.4	3.6	0.2622637359	2.91569623256786e-09	1.291	0.298504746781574	0.797	2.092	1.558	0.0881207474541028	0.936	2.595
C18orf16	4.1841	5.3677	0.1635379506	0.0292806	0.1827503	0.74	0.1861051125	0.48	1.15	0.6	0.031759949	0.37	0.96	0.029414417	0.5129568067	0.781	0.301946955676865	0.489	1.248	0.595	0.0467165965695735	0.357	0.992
C18orf18	53.8876	47.2058	0.0551696649	0.0072491	0.1166502	0.7	0.1199878207	0.45	1.1	0.56	0.0083710463	0.36	0.86	0.0627580272	0.1624285298	0.605	0.0385999141312162	0.376	0.974	0.48	0.00230407496151375	0.299	0.769
C18orf22	363.6752	411.2903	0.0494002526	0.0066435	0.2223632	0.76	0.225622835	0.49	1.18	0.5	0.0079945686	0.3	0.84	-0.1121429869	0.012361265	0.818	0.396477536733354	0.514	1.301	0.583	0.0564348711794187	0.335	1.015
C18orf32	1439.8882	1441.6903	0.0312467441	0.0049309	0.0048376	0.53	0.0057647201	0.34	0.83	0.53	0.0058682435	0.34	0.83	-0.0371730641	0.4082842777	0.492	0.00522277937191507	0.299	0.809	0.492	0.00529909108062754	0.299	0.81
C18orf34	16.487	5.265	0.1408218634	0.002866	0.3277437	0.8	0.3306647239	0.52	1.25	0.49	0.0036226422	0.31	0.79	-0.2607590305	3.61337676881796e-09	1.101	0.689900722859218	0.686	1.768	0.984	0.954425444167562	0.567	1.707
C18orf45	201.9351	321.267	0.1369921071	0.0009161	0.3015205	1.26	0.3045233294	0.81	1.95	2.36	0.0013587455	1.39	3.98	0.1045973951	0.0196811797	1.325	0.239135435343017	0.829	2.115	2.174	0.00825367483004302	1.222	3.868
C18orf54	30.9877	36.0398	0.0028057887	0.0005246	0.0189638	1.69	0.0208587784	1.08	2.63	2.12	0.0007376521	1.37	3.27	0.2260327293	3.5351566665671e-07	1.336	0.236296832784371	0.827	2.158	1.417	0.143550874380039	0.888	2.261
C18orf8	374.1675	319.8712	0.0863180527	0.0016246	0.6168304	0.9	0.6184330307	0.58	1.38	0.48	0.0021483029	0.3	0.77	0.0748616989	0.0955011686	0.901	0.662888618214645	0.563	1.442	0.668	0.125053289292474	0.399	1.119
C19orf10	2987.0684	3021.5054	0.0007094927	0.0001121	0.0005093	0.46	0.0007296945	0.29	0.72	0.41	0.0001922195	0.26	0.66	-0.1446238892	0.0012246898	0.706	0.160510280823457	0.435	1.148	0.628	0.0676027574742496	0.381	1.034
C19orf2	1866.9326	2214.6893	0.2813334734	0.0335194	0.3193782	1.25	0.3223021954	0.81	1.92	1.65	0.03617694	1.03	2.65	0.0627296673	0.1626188341	1.116	0.642276895483412	0.702	1.773	1.389	0.203988321151318	0.836	2.308
C19orf23	27.7082	33.057	0.1911505323	0.0377956	0.3715294	0.82	0.3742444387	0.53	1.27	0.62	0.0404035397	0.39	0.98	0.0349889868	0.4363915378	0.727	0.189520382411769	0.451	1.171	0.596	0.0393943698958577	0.365	0.975
C19orf24	822.4543	955.7304	0.0234965616	0.0040323	0.0068829	0.55	0.007981772	0.35	0.86	0.5	0.0049956016	0.3	0.81	-0.1031369381	0.0214692519	0.567	0.0193789449411857	0.353	0.912	0.517	0.0156439802760859	0.303	0.883
C19orf25	587.8726	753.9847	0.3604289256	0.031024	0.698628	0.92	0.6998736329	0.6	1.42	0.49	0.0353485002	0.25	0.95	-0.0818402907	0.0683077636	0.837	0.451519404455567	0.527	1.33	0.502	0.0684870768860502	0.239	1.054
C19orf28	1137.1886	1220.6961	0.2371016607	0.042665	0.484157	0.86	0.4863655654	0.55	1.32	0.63	0.0452721156	0.4	0.99	-0.0490772036	0.2748306216	1.081	0.744899480128746	0.676	1.729	0.778	0.323093836481981	0.473	1.28
C19orf33	50.8536	44.552	0.1365633185	0.0255957	0.0494199	0.65	0.0521574126	0.42	1	0.61	0.0277257114	0.39	0.95	-0.0986817297	0.0278215885	0.829	0.442079214518396	0.515	1.336	0.789	0.329007311475237	0.49	1.27
C19orf35	5.7504	7.2953	0.0315030692	0.0059282	0.057152	1.52	0.0599941641	0.98	2.36	1.82	0.0069216559	1.18	2.81	0.051683724	0.2501115759	1.72	0.0296586475944011	1.055	2.805	2.081	0.00267250255141949	1.29	3.357
C19orf36	83.2787	97.3054	0.0651227019	0.0108565	0.0532055	0.65	0.0560020377	0.42	1.01	0.56	0.0123509211	0.35	0.88	-0.0389737375	0.3859406232	0.531	0.00945580378206445	0.329	0.857	0.495	0.00580379357022465	0.3	0.816
C19orf39	116.5049	102.6682	0.0027564765	0.0001289	0.007485	0.55	0.0086680069	0.35	0.86	0.44	0.0002079378	0.28	0.68	-0.1973029845	9.37407476674999e-06	0.641	0.0799285966192846	0.389	1.055	0.592	0.0322081039016386	0.367	0.957
C19orf42	1996.0276	2076.5938	0.0252001136	0.0051643	0.0192755	0.59	0.021169524	0.38	0.93	0.52	0.0062134179	0.32	0.83	-0.0719551065	0.1091182349	0.768	0.276784535099181	0.477	1.236	0.681	0.131122572484046	0.413	1.122
C19orf44	214.2549	183.3117	0.2142771971	0.0437355	0.281232	1.27	0.2843158175	0.82	1.96	1.72	0.0472237791	1.01	2.93	-0.0398512683	0.3753270016	1.304	0.27022276474456	0.813	2.09	1.852	0.0467820026667588	1.009	3.4
C19orf47	274.5048	345.1051	0.1856508963	0.0139522	0.0803756	0.68	0.0835392014	0.44	1.05	0.41	0.0177081792	0.2	0.86	-0.0507441264	0.2588374996	0.757	0.246651410601724	0.472	1.213	0.502	0.0859608673543268	0.229	1.102
C19orf53	1541.8024	1909.9942	0.1449889441	0.0188517	0.2541989	0.78	0.257362428	0.5	1.2	0.54	0.0212787028	0.32	0.91	-0.0349944253	0.4363201949	0.843	0.470238947973389	0.531	1.339	0.654	0.15239748604681	0.366	1.17
C19orf54	340.9266	368.0864	0.0999773973	0.0180843	0.1094241	0.7	0.1127124127	0.45	1.09	0.57	0.0201363466	0.35	0.92	-0.0076134971	0.8655555301	0.652	0.0740906076216171	0.407	1.043	0.486	0.00728140273896449	0.287	0.823
C19orf55	56.2293	63.6066	0.0911926021	0.0138072	0.0383065	1.58	0.0408151777	1.02	2.46	1.72	0.0153987705	1.11	2.66	0.1258569017	0.0049555914	1.337	0.24525878373267	0.819	2.181	1.616	0.0515998782091158	0.997	2.621
C19orf56	2453.8371	2590.2098	0.0028816111	0.0004189	0.0077647	0.55	0.0089807896	0.35	0.86	0.42	0.0006632191	0.25	0.69	-0.0850540163	0.0581173642	0.735	0.20758480023024	0.455	1.187	0.506	0.0148726622442413	0.292	0.875
C19orf57	21.1842	22.5168	0.0489771065	0.0099178	0.0817362	1.47	0.0849117344	0.95	2.29	1.76	0.0112513309	1.14	2.73	0.2289023375	2.48492146092196e-07	1.053	0.836907066761702	0.643	1.724	1.212	0.432431291142106	0.75	1.961
C19orf63	4648.7306	5302.47	0.027184784	0.0035629	0.0529205	0.65	0.055721604	0.42	1.01	0.45	0.0046677131	0.26	0.78	-0.1116713468	0.0127358273	0.763	0.261476664497718	0.476	1.224	0.511	0.0289800618105113	0.28	0.934
C19orf66	465.9922	459.3516	0.0104073276	0.0030394	0.004519	1.92	0.0054611398	1.21	3.05	2	0.0038103336	1.25	3.21	0.1325770157	0.0030639831	1.632	0.0585043698831729	0.983	2.711	1.758	0.0343244570383316	1.043	2.965
C19orf71	10.997	10.5528	0.0439332441	0.0124653	0.0143238	1.74	0.0160131705	1.11	2.73	1.77	0.0140787741	1.12	2.8	0.1043990566	0.0199161376	1.491	0.110823041752797	0.913	2.436	1.529	0.0945153225846302	0.93	2.515
C19orf77	11.8134	12.9664	0.0116019688	0.0022131	0.0060613	0.54	0.007090767	0.35	0.85	0.5	0.0027981647	0.32	0.79	-0.1568710692	0.0004478466	0.73	0.207144285954893	0.448	1.19	0.648	0.0942643576125992	0.389	1.077
C1GALT1	101.9186	121.7753	0.2102137278	0.0453985	0.2058147	1.32	0.2091389466	0.85	2.05	1.55	0.0480557277	1	2.4	0.2008386172	6.41656486087869e-06	1.024	0.92363375303178	0.635	1.651	1.274	0.311785826872503	0.797	2.038
C1GALT1C1	692.6361	683.869	0.0006870539	0.0001209	0.0006234	0.45	0.0009079948	0.28	0.72	0.41	0.0002105389	0.26	0.66	-0.1539205113	0.0005746047	0.604	0.0503263743955797	0.365	1.001	0.57	0.0265269621096377	0.346	0.937
C1orf104	47.0919	39.3754	0.0023701222	0.0003941	0.0031081	1.99	0.0038743	1.25	3.16	2.64	0.0006852339	1.51	4.63	0.2901337496	4.27632360202786e-11	1.376	0.230274394649069	0.817	2.317	1.75	0.0945530993050232	0.908	3.374
C1orf106	125.244	92.8412	0.0991871409	0.0193392	0.6270691	1.11	0.6286348075	0.72	1.72	1.73	0.0212933556	1.08	2.76	0.020011487	0.6562856141	1.151	0.552642583323922	0.724	1.829	1.804	0.0228944075602877	1.085	2.999
C1orf107	422.2137	371.8593	0.042171984	0.0096095	0.0339958	1.6	0.0363780206	1.03	2.48	1.92	0.0112518879	1.16	3.19	0.051151045	0.2550330161	1.528	0.0798255222035064	0.951	2.456	1.9	0.0253905248667833	1.082	3.337
C1orf109	400.4193	515.3838	0.2069906056	0.003479	0.1825853	1.34	0.1859269189	0.87	2.08	2.14	0.0044674646	1.27	3.63	0.1985798636	8.18109639274457e-06	1.051	0.836150355734611	0.658	1.677	1.196	0.571538860747164	0.644	2.222
C1orf111	0.3219	0.8464	0.0058407972	2.2e-05	0.0341865	1.6	0.0365991657	1.03	2.48	2.57	4.61441590384748e-05	1.63	4.06	0.2096909037	2.41120710643036e-06	1.587	0.0662367682167354	0.97	2.599	2.486	0.000668878273619944	1.471	4.202
C1orf115	2445.938	2049.4281	0.042923686	0.0058979	0.0975141	0.69	0.1007446215	0.45	1.07	0.55	0.0068864155	0.35	0.85	-0.2500698402	1.6e-08	0.833	0.465031533384002	0.511	1.359	0.704	0.150785175021812	0.436	1.136
C1orf122	943.2301	1112.3279	0.0802541858	0.012608	0.3238955	0.8	0.3267995722	0.52	1.24	0.53	0.0144743644	0.32	0.88	-0.097600275	0.0295875057	1.132	0.60587897538869	0.707	1.812	0.758	0.326111554376648	0.436	1.318
C1orf124	140.608	162.158	0.2315805188	0.0438046	0.4530151	1.18	0.4553586044	0.76	1.83	1.57	0.046501997	1.01	2.45	0.0401686893	0.3715325392	1.091	0.717549506036494	0.68	1.752	1.591	0.0547177971167274	0.991	2.555
C1orf127	2.4129	3.3192	0.0148919425	0.0028856	0.0274407	1.64	0.029680579	1.05	2.55	1.91	0.0035344689	1.24	2.94	0.0163582586	0.7160156854	1.24	0.37176181376429	0.774	1.986	1.615	0.0456598323289633	1.009	2.584
C1orf133	29.236	62.5246	0.4266099616	0.0214524	0.5364434	0.87	0.5384079193	0.57	1.35	1.83	0.0240686718	1.08	3.09	0.0097441563	0.8284503524	1.013	0.957973515491759	0.635	1.614	1.437	0.207449270581253	0.818	2.526
C1orf135	11.3176	11.7199	0.0035068798	0.000922	0.0053413	1.87	0.0063326506	1.19	2.94	2.09	0.0012498261	1.34	3.27	0.2907355863	3.88303511648072e-11	1.057	0.828889729439527	0.641	1.741	1.083	0.752050395240365	0.659	1.78
C1orf151	1670.751	1801.9493	0.123170401	0.0226467	0.0701655	0.67	0.0731835011	0.43	1.04	0.59	0.0248077517	0.37	0.94	-0.0561818066	0.2111816322	0.727	0.180916251469163	0.455	1.16	0.605	0.0500983920667321	0.365	1
C1orf152	6.7114	6.729	0.0039493861	0.0011325	0.0005712	2.18	0.0008194082	1.38	3.45	2.08	0.0015179719	1.32	3.28	0.1537163428	0.0005845056	1.705	0.0360481562916757	1.035	2.809	1.631	0.0529022691962554	0.994	2.676
C1orf162	46.2671	40.6597	0.0080163685	0.0023958	0.0247617	1.66	0.0269258046	1.06	2.59	2.07	0.0030906031	1.28	3.35	0.1509579243	0.0007347483	1.322	0.266749015605096	0.808	2.165	1.698	0.0584646714610466	0.981	2.94
C1orf163	152.4664	146.1599	0.0800996941	0.0190585	0.1772072	1.35	0.1805694999	0.87	2.08	1.73	0.0211062332	1.09	2.75	0.0557814705	0.2144582228	1.43	0.13655745401672	0.893	2.289	1.846	0.0165908319896079	1.118	3.049
C1orf172	474.6429	464.2814	0.0030674478	0.0003581	0.0008299	0.47	0.0011381353	0.3	0.74	0.46	0.0005269429	0.29	0.71	-0.0562189148	0.2108797547	0.59	0.0352744525615908	0.361	0.964	0.562	0.0200404089947314	0.346	0.913
C1orf174	371.7017	371.9601	0.0928785802	0.0269441	0.0152347	1.72	0.0169126617	1.1	2.68	1.64	0.0291118565	1.05	2.55	0.2310727844	1.89748004794171e-07	1.57	0.0690798786435416	0.965	2.553	1.481	0.110421114760432	0.914	2.399
C1orf177	0.6999	1.0684	0.0140583106	0.0019057	0.1142444	1.42	0.1175087657	0.92	2.2	1.97	0.0024066327	1.27	3.04	0.0401519506	0.3717320403	1.658	0.0385317386781513	1.027	2.676	2.107	0.00202751106245613	1.313	3.383
C1orf183	42.7673	31.3705	0.2564413541	0.0262204	0.8297088	0.95	0.8304051108	0.62	1.47	0.6	0.0284948404	0.38	0.95	-0.149321942	0.000840002	1.188	0.478944694598344	0.738	1.911	0.902	0.686140762657772	0.547	1.488
C1orf186	7.799	2.9527	0.2868568636	0.01308	0.4146813	1.2	0.4172056475	0.77	1.85	0.55	0.014882589	0.34	0.89	-0.0874367616	0.0514035681	1.482	0.0990536715738831	0.929	2.366	0.865	0.601226236197838	0.503	1.488
C1orf189	0.2739	0.3219	0.0766189336	0.0186453	0.0586852	0.66	0.061576617	0.42	1.02	0.59	0.0205593301	0.37	0.92	-0.0013714291	0.9756707028	0.65	0.0779492932092911	0.402	1.049	0.535	0.0122848419356966	0.328	0.873
C1orf198	1231.9459	1431.945	0.0112926252	0.0002033	0.5494042	1.14	0.5513059658	0.74	1.76	2.31	0.0003239375	1.46	3.65	0.1753111777	8.5326e-05	1.263	0.33342354193291	0.787	2.027	2.373	0.000603440212917805	1.448	3.887
C1orf200	0.3271	0.8543	0.0736434794	0.003426	0.1747874	1.35	0.1781304986	0.87	2.09	1.97	0.0042429486	1.24	3.15	0.1270417082	0.0045600412	1.182	0.490873187307095	0.735	1.899	1.391	0.197106407186603	0.843	2.295
C1orf203	128.4016	123.0382	0.128725594	0.0243894	0.0803999	0.68	0.0835155939	0.44	1.05	0.61	0.0264507723	0.4	0.94	-0.2026140929	5.2908910523936e-06	0.877	0.578451857039513	0.551	1.395	0.842	0.467726356212452	0.529	1.339
C1orf210	358.3174	290.3475	0.0614987735	0.0036666	0.1782169	0.74	0.1815874152	0.48	1.15	0.52	0.0044558887	0.33	0.82	-0.0593025047	0.1868707192	0.943	0.806110968100295	0.591	1.505	0.596	0.0372285395749005	0.366	0.97
C1orf213	62.4408	68.2673	0.1785909362	0.0458524	0.1220992	1.42	0.1254968809	0.91	2.21	1.55	0.0485034834	1	2.4	0.076963899	0.0865255847	1.06	0.813979665073954	0.655	1.715	1.203	0.444584277558885	0.749	1.933
C1orf216	376.3106	429.4813	0.0076832573	0.0013437	0.3928082	1.21	0.395439434	0.78	1.88	2	0.0017406036	1.3	3.09	0.2327760829	1.53264501117447e-07	0.942	0.804868914096409	0.589	1.509	1.336	0.226797334014855	0.835	2.136
C1orf220	6.4561	5.6526	0.0045920368	0.0013559	0.0114739	1.77	0.012984593	1.13	2.77	2.15	0.0018402525	1.33	3.49	0.1320658778	0.0031805509	1.502	0.109119817755932	0.913	2.469	1.824	0.0314610602336907	1.055	3.154
C1orf226	287.0457	322.5047	0.0163916974	0.003247	0.0280133	1.63	0.0301978444	1.05	2.54	1.9	0.0039402509	1.23	2.95	0.2360750751	1.0087680995007e-07	1.121	0.645612164719539	0.689	1.825	1.207	0.441276424428017	0.748	1.949
C1orf26	189.707	202.8717	0.1113574018	0.0179593	0.5281482	0.87	0.5301484769	0.56	1.34	0.56	0.0200545056	0.35	0.91	-0.2082312964	2.84182419816253e-06	1.164	0.532515982471086	0.723	1.875	0.806	0.411574061830697	0.481	1.349
C1orf27	951.5495	1143.1789	0.1433851611	0.0068948	0.2980601	0.79	0.301077651	0.51	1.23	0.38	0.0096163479	0.18	0.79	-0.0413168268	0.3580067885	0.917	0.718004067761648	0.573	1.467	0.451	0.0365787063479438	0.214	0.952
C1orf38	116.5312	165.5113	0.0191234289	0.0029902	0.0539856	1.54	0.056836625	0.99	2.39	1.9	0.0036570808	1.23	2.94	0.147412001	0.0009804478	1.267	0.33601370552934	0.782	2.054	1.51	0.0849510635089594	0.945	2.413
C1orf43	4923.9954	6197.6496	0.0853388713	0.0006085	0.1140828	1.42	0.1174210748	0.92	2.2	2.35	0.0009267796	1.42	3.9	0.2568141799	6.30084846224629e-09	1.111	0.660943894545405	0.694	1.78	1.548	0.126723383914803	0.884	2.713
C1orf53	41.8266	51.3493	0.1662982916	0.0285305	0.1928881	0.75	0.1962121393	0.49	1.16	0.59	0.0310740457	0.36	0.95	-0.0454717085	0.3116842922	0.829	0.438690090283747	0.515	1.334	0.655	0.112927016749917	0.389	1.105
C1orf56	362.4193	374.3199	0.0048578352	0.0007255	0.0024269	0.5	0.0030748727	0.31	0.79	0.45	0.0010492147	0.28	0.72	-0.160856744	0.0003176028	0.775	0.321119166703286	0.469	1.282	0.684	0.158328042381837	0.403	1.16
C1orf57	580.9465	512.0367	0.2320989352	0.0396632	0.1680931	0.74	0.1714616663	0.48	1.14	0.63	0.0422457933	0.41	0.98	-0.0298447851	0.5068073414	0.993	0.976981208864086	0.615	1.603	0.866	0.55962714419414	0.533	1.406
C1orf58	201.2421	172.3213	0.0011179472	0.000284	0.0009496	2.1	0.0012777348	1.34	3.29	2.44	0.0004602836	1.48	4.03	0.1195523131	0.0076280796	1.536	0.0809085105895997	0.949	2.487	1.785	0.0370427990245266	1.035	3.078
C1orf61	1.4742	0.9416	0.1492206365	0.0344872	0.0742501	1.48	0.0773207413	0.96	2.3	1.73	0.0375203163	1.03	2.88	0.0857346204	0.0561293781	1.432	0.13821704462218	0.891	2.303	1.428	0.209509431699976	0.819	2.491
C1orf63	962.623	1777.9443	0.2743374645	0.0166292	0.5490161	1.14	0.5509290709	0.74	1.77	0.4	0.0211614511	0.19	0.87	0.0518703328	0.2484032356	0.893	0.639834884514339	0.557	1.433	0.229	0.0131499537997259	0.071	0.734
C1orf64	49.2902	11.6638	0.0001498262	1.5e-06	0.0017994	0.49	0.0023203441	0.31	0.78	0.36	4.36636207512553e-06	0.23	0.56	-0.0474003143	0.2915850547	0.745	0.253882080456636	0.449	1.235	0.599	0.039878166072548	0.367	0.977
C1orf66	878.6127	861.7634	0.0460604614	0.0081172	0.0188959	0.59	0.020792968	0.38	0.92	0.56	0.0093302134	0.36	0.87	-0.1331754749	0.0029324456	0.922	0.736686896584881	0.572	1.484	0.872	0.569008703094591	0.543	1.399
C1orf70	16.3532	17.033	0.0192870103	0.0053093	0.0201847	1.68	0.0221401019	1.08	2.62	1.85	0.0062692567	1.19	2.88	-0.0086983543	0.8466205695	1.406	0.174840506248198	0.86	2.298	1.409	0.172887871386313	0.86	2.308
C1orf74	75.6316	81.9628	0.0008925139	0.0001202	0.0112017	1.75	0.012637162	1.13	2.72	2.3	0.0001949503	1.48	3.56	0.12109039	0.0068782423	1.455	0.12186527494754	0.905	2.339	1.875	0.00995410762764015	1.163	3.024
C1orf77	1678.2051	1599.8232	0.0074176012	0.0016668	0.0202669	1.69	0.0222629236	1.08	2.65	2.29	0.0023387318	1.34	3.91	0.2111639605	2.04033207846776e-06	1.364	0.216437347654538	0.834	2.23	1.682	0.0813052039261654	0.937	3.019
C1orf83	119.2367	122.9849	0.0096028737	0.0023818	0.0033523	1.92	0.0040893098	1.23	2.99	1.94	0.0029623892	1.25	3	0.0726940274	0.1055192599	1.376	0.195141630483002	0.849	2.228	1.381	0.182732518290762	0.859	2.22
C1orf85	3057.9039	3624.0199	0.1183919798	0.0202427	0.1500213	0.73	0.1533942485	0.47	1.13	0.54	0.022841536	0.32	0.92	-0.217598985	9.7e-07	0.985	0.949578747822076	0.614	1.579	0.747	0.335938253812622	0.413	1.353
C1orf88	393.6376	287.1627	0.0733170227	0.0092601	0.1588202	0.73	0.1622328641	0.47	1.14	0.57	0.0105446441	0.37	0.88	-0.2691806672	1.06871875741143e-09	1.435	0.153568949480534	0.874	2.355	0.883	0.610779299643479	0.547	1.425
C1orf96	212.3142	207.4156	0.0037887204	0.0011445	0.0047704	1.9	0.0057131774	1.2	2.98	2.14	0.0015582574	1.34	3.43	0.2514049057	1.33055367900959e-08	1.38	0.200274229262609	0.843	2.258	1.621	0.0659391020574769	0.969	2.711
C1orf97	119.3256	112.0459	0.0061734942	0.0008896	0.0077558	0.54	0.0090071202	0.34	0.86	0.48	0.0012126121	0.3	0.75	-0.1266376409	0.0046916158	0.705	0.167832833049835	0.428	1.159	0.652	0.086744960315805	0.399	1.064
C1QA	814.6267	1685.233	0.0913997927	0.0022237	0.1541016	1.37	0.1575009329	0.88	2.13	2.08	0.0028885508	1.28	3.37	0.1388299707	0.0019205718	1.075	0.770738840958153	0.662	1.746	1.618	0.0782518971613965	0.947	2.763
C1QB	830.9859	601.2241	0.0441509604	0.0106094	0.0412101	1.57	0.0438167898	1.01	2.45	1.91	0.012338435	1.15	3.16	0.1833365999	3.92543629033003e-05	1.347	0.230146310923766	0.828	2.19	1.674	0.0895101940684934	0.924	3.036
C1QBP	1584.8844	1234.3359	0.1675496454	0.0114522	0.6717787	0.91	0.6731408696	0.59	1.41	0.56	0.0129853789	0.36	0.89	-0.0251289631	0.5762367251	1.061	0.803800582572603	0.666	1.69	0.82	0.42718662646288	0.502	1.339
C1QC	740.9129	850.9642	0.0139109598	0.0034787	0.0210856	1.67	0.0230840335	1.07	2.61	1.89	0.0042108668	1.22	2.92	0.2340755926	1.3007950138759e-07	1.299	0.296228228146383	0.795	2.122	1.471	0.11197799301462	0.914	2.366
C1QL3	15.9288	11.7692	0.0169261015	0.0018474	0.0058619	0.54	0.006925263	0.34	0.84	0.51	0.0023387134	0.33	0.79	-0.1695853819	0.0001454684	0.72	0.194754705761223	0.439	1.183	0.738	0.217802656796816	0.455	1.197
C1QTNF3	114.2239	112.4543	0.0118163544	0.0034975	0.005437	1.9	0.0064836136	1.2	3.01	1.97	0.0043196578	1.24	3.14	0.0961766349	0.0320580439	1.468	0.122421963622664	0.902	2.391	1.53	0.0896203105684121	0.936	2.501
C1QTNF4	8.0006	7.5492	0.0461108284	0.0133963	0.020424	1.7	0.0224510494	1.08	2.67	1.77	0.0150997846	1.12	2.81	-0.084307024	0.0603660447	1.88	0.0120543337896324	1.148	3.077	1.892	0.0123065951495337	1.148	3.118
C1QTNF6	146.888	123.4806	0.0027274637	0.0005612	0.0034629	1.94	0.004244441	1.23	3.05	2.58	0.0009289074	1.47	4.51	0.2174329697	9.89e-07	1.619	0.0636462825050335	0.973	2.693	1.873	0.0558674756092706	0.984	3.563
C1QTNF9	10.3673	7.0406	0.0866948306	0.012601	0.3818003	0.82	0.3844701524	0.53	1.28	0.58	0.0140981484	0.38	0.9	-0.1226017322	0.0062064499	0.945	0.816456996914439	0.588	1.52	0.829	0.432966669530998	0.518	1.326
C1QTNF9B	13.1473	35.3482	0.1169268218	0.011373	0.198249	0.75	0.2015705212	0.49	1.16	0.48	0.0136311765	0.27	0.86	-0.0956368572	0.0330397941	0.861	0.530886926209936	0.538	1.377	0.584	0.0905019655294056	0.314	1.088
C1R	3334.2264	4586.4382	0.2113937691	0.0443344	0.1338699	1.39	0.1372402481	0.9	2.16	1.56	0.0469884773	1.01	2.42	0.0707308632	0.1152932255	1.304	0.28036000925098	0.805	2.11	1.27	0.328008938394174	0.787	2.052
C1RL	1018.0798	1193.5615	0.0314084369	0.0048725	0.2041302	0.75	0.2074559071	0.49	1.17	0.47	0.0061900417	0.27	0.8	-0.1743219285	9.36777699787446e-05	0.817	0.402378608240107	0.509	1.311	0.545	0.0499348903972936	0.297	1
C2	528.6097	470.586	1.13605786608608e-05	1.5e-06	1.96e-05	0.37	4.39142350880939e-05	0.23	0.59	0.33	5.09640807333511e-06	0.2	0.53	-0.3671021922	2.66070680204004e-17	0.579	0.046269790889258	0.338	0.991	0.518	0.0140528569843436	0.307	0.876
C20orf103	89.4164	66.8098	0.0031762564	0.0008595	0.0130925	1.74	0.0146567075	1.11	2.7	2.27	0.0012413265	1.38	3.72	0.1561732119	0.0004752279	1.446	0.140302845495345	0.886	2.359	1.745	0.0447101486115943	1.013	3.007
C20orf108	4249.8428	3658.3192	0.1021270548	0.012787	0.0578105	0.65	0.0607734392	0.41	1.02	0.58	0.0142853679	0.37	0.9	-0.1402157885	0.0017272156	0.73	0.222910162588701	0.439	1.211	0.743	0.239785639625222	0.452	1.22
C20orf11	1945.9624	2270.44	0.1198416273	0.0033722	0.1210734	1.42	0.1244660829	0.91	2.21	2.04	0.0042551599	1.25	3.33	0.3193359795	3.0312223649713e-13	1.014	0.956485505893443	0.616	1.668	1.61	0.0743218262969021	0.954	2.715
C20orf111	688.3095	559.1631	0.609158697	0.0178051	0.6282469	1.11	0.6298020472	0.72	1.72	7.51	0.0452494076	1.04	54.07	0.1881038814	2.4357922063305e-05	0.786	0.327125776314103	0.485	1.272	4.69	0.127119847348078	0.644	34.155
C20orf112	408.8527	386.2108	0.0022465228	0.0006872	0.0012472	2.09	0.0016584492	1.32	3.31	2.27	0.001006008	1.39	3.71	0.1411233583	0.0016104375	1.975	0.00818678560425234	1.193	3.272	2.101	0.00772514943658498	1.217	3.628
C20orf114	10.5079	4.2845	0.1118020601	0.0138101	0.2396047	0.77	0.2428200216	0.5	1.19	0.58	0.0153838888	0.38	0.9	-0.0259208494	0.5642717458	0.85	0.494582643980173	0.533	1.355	0.774	0.29680751529434	0.479	1.252
C20orf117	485.3453	383.309	0.1707016742	0.0382687	0.1121444	1.42	0.1154461433	0.92	2.2	1.71	0.0414123788	1.02	2.85	-0.0781114526	0.081920251	1.278	0.304054286485939	0.8	2.041	1.539	0.118786390611405	0.895	2.645
C20orf118	10.3449	16.6669	0.0502992852	0.0033616	0.1282943	1.4	0.1316499261	0.9	2.17	1.93	0.0041236444	1.23	3.03	0.0013916379	0.9753123101	1.305	0.277580951468005	0.807	2.109	1.839	0.0119071340603228	1.144	2.956
C20orf12	71.7324	136.4035	0.551167388	0.0085667	0.6978181	1.09	0.6990706273	0.71	1.68	2.23	0.0107373685	1.2	4.12	0.1154556531	0.0099936521	0.962	0.873096936648516	0.599	1.546	1.773	0.115429379416477	0.869	3.615
C20orf132	32.1776	24.5832	0.1827506862	0.0213938	0.7855927	1.06	0.78646872	0.69	1.64	0.6	0.0234095457	0.38	0.93	-0.2261086637	3.50254253852753e-07	1.244	0.363720141567756	0.777	1.99	0.873	0.590429306571671	0.532	1.433
C20orf135	149.5463	202.4676	0.0639296882	0.0060031	0.532245	0.87	0.5342539669	0.56	1.35	0.46	0.0075992595	0.26	0.81	-0.0100038357	0.8239523217	0.869	0.55439921253762	0.545	1.385	0.492	0.0271520512409966	0.262	0.923
C20orf160	52.6549	47.0124	0.0762365088	0.0205275	0.07766	1.48	0.0807708042	0.95	2.3	1.74	0.0227214785	1.08	2.8	0.1220694013	0.0064360376	1.374	0.197281464205155	0.848	2.226	1.727	0.0409845156456602	1.023	2.915
C20orf196	97.6657	84.0295	0.0335673263	0.0024382	0.1159723	0.7	0.1192945939	0.45	1.09	0.52	0.0030304852	0.33	0.8	-0.2186785307	8.54301020338346e-07	0.872	0.567691407736489	0.546	1.394	0.717	0.177924420680225	0.441	1.164
C20orf197	3.4813	3.5176	0.0318165758	0.0091337	0.00607	1.87	0.0071679155	1.19	2.96	1.81	0.0104902251	1.15	2.84	0.1200807855	0.0073625818	1.651	0.0529540119941774	0.994	2.745	1.573	0.0768373038180169	0.952	2.599
C20orf20	270.8601	234.8945	0.248103939	0.0436528	0.3458688	1.24	0.3487195371	0.79	1.92	1.76	0.0474182522	1.01	3.09	0.2405310371	5.67736407900315e-08	0.872	0.586585822707087	0.532	1.429	1.233	0.521528197540681	0.65	2.337
C20orf200	27.4822	11.3865	0.1528321052	0.0131324	0.10101	0.7	0.1042757003	0.45	1.08	0.57	0.0147724411	0.36	0.9	-0.248453674	1.9861059480113e-08	0.967	0.887970455606471	0.603	1.55	0.969	0.900765003506275	0.586	1.601
C20orf201	0.4613	0.2272	0.0541828247	0.0127393	0.1273119	1.4	0.1306844494	0.9	2.18	1.87	0.0146475658	1.13	3.11	0.0882380714	0.0492965187	1.239	0.379492821383527	0.768	1.998	1.715	0.0548314356959008	0.989	2.975
C20orf202	1.6567	2.3551	0.0282776632	0.0031681	0.1023548	1.44	0.1055860358	0.93	2.22	1.91	0.0038741724	1.23	2.97	0.1771942937	7.13298584303339e-05	1.343	0.22178622495521	0.837	2.155	1.563	0.063689037036662	0.975	2.505
C20orf203	2.0397	1.3879	0.0348790675	0.0072274	0.0661356	1.5	0.0690817711	0.97	2.32	1.97	0.0086465188	1.19	3.26	0.0321474471	0.4745724395	1.348	0.216076441169903	0.84	2.162	1.625	0.0817300419530944	0.941	2.805
C20orf3	3530.3361	3175.1431	0.2955002306	0.0472299	0.5071049	0.86	0.5092051785	0.56	1.33	0.64	0.0499416209	0.42	1	-0.0506609181	0.2596202585	0.954	0.843339841708074	0.597	1.523	0.826	0.432603285344531	0.512	1.332
C20orf30	3022.4732	3377.0931	0.2230077302	0.0396063	0.1277791	0.71	0.1311302315	0.46	1.11	0.59	0.042780856	0.35	0.98	-0.0217445395	0.6286709316	0.857	0.521716882044025	0.536	1.373	0.703	0.198612644697211	0.411	1.203
C20orf46	18.7445	20.1342	0.1794047447	0.0336784	0.2305462	0.77	0.2337821718	0.5	1.19	0.62	0.0360923884	0.4	0.97	0.0637689179	0.155754015	0.693	0.128673060451489	0.431	1.112	0.572	0.0256089214039241	0.35	0.934
C20orf54	409.7774	235.0146	0.3923403298	0.0341219	0.5516647	0.88	0.5535554932	0.57	1.35	0.6	0.0368305457	0.37	0.97	0.0360831704	0.4221736395	1.2	0.443894879802755	0.752	1.916	0.989	0.969066849835305	0.569	1.72
C20orf56	10.9223	5.8843	0.0327085071	0.0034456	0.4772574	0.85	0.4794940481	0.55	1.32	0.53	0.0041655266	0.34	0.82	0.0401789551	0.3714102197	0.791	0.329410312569044	0.494	1.267	0.556	0.0146555009752635	0.347	0.891
C20orf72	300.9923	408.0352	0.0966037315	0.0004366	0.0580229	1.52	0.0608800058	0.98	2.36	2.44	0.000702194	1.46	4.1	0.2206977675	6.72512842830519e-07	1.223	0.404577904780112	0.762	1.961	1.363	0.274319385446184	0.782	2.374
C20orf94	15.186	12.012	0.0343639794	0.0089196	0.2370386	1.3	0.2402676951	0.84	2.01	1.85	0.0102807601	1.16	2.96	-0.0046796369	0.9171190771	1.284	0.295259247694984	0.804	2.051	1.599	0.0711048426991985	0.96	2.661
C21orf119	153.0957	139.958	0.0104119311	0.0011997	0.0059109	0.54	0.0069148281	0.35	0.84	0.49	0.001568297	0.32	0.76	0.0469445705	0.2962544315	0.643	0.0731784709724279	0.397	1.042	0.615	0.0454470856840447	0.382	0.99
C21orf121	0.4335	2.0397	0.2865855801	0.0169527	0.5486166	1.14	0.5505214549	0.74	1.76	1.83	0.0191940911	1.1	3.04	0.1231715121	0.0059688811	1.05	0.838666273550675	0.656	1.682	1.794	0.0367057319506559	1.037	3.105
C21orf122	55.1763	43.5208	0.0422158786	0.0046204	0.0687713	0.67	0.0717986917	0.43	1.04	0.54	0.0054909812	0.35	0.83	-0.0279577431	0.5340549703	0.987	0.957558863511592	0.615	1.586	0.784	0.311274670327807	0.49	1.255
C21orf125	3.1721	6.5022	0.1362597414	0.0121835	0.8586892	1.04	0.8592649241	0.67	1.61	1.78	0.0137916939	1.12	2.8	0.1537697808	0.000581899	0.87	0.556449763299278	0.546	1.385	1.428	0.163685218831873	0.865	2.357
C21orf15	2.7424	5.7342	0.1395665886	0.027062	0.1642241	0.74	0.1675784418	0.48	1.14	0.58	0.029619942	0.36	0.95	-0.0421414123	0.3484858191	0.848	0.494048399635749	0.529	1.359	0.645	0.0974553529708864	0.383	1.084
C21orf2	700.5461	805.22	0.0132701679	0.0018511	0.010106	0.57	0.0114804207	0.36	0.88	0.46	0.0024860921	0.28	0.76	-0.1707829956	0.0001302918	0.792	0.332387026945928	0.495	1.269	0.556	0.0372918642205019	0.32	0.966
C21orf33	2736.5788	2526.2858	0.1340695744	0.0208996	0.1751526	0.74	0.1785260682	0.48	1.15	0.6	0.0228241228	0.39	0.93	-0.0660408496	0.1415131241	0.856	0.521126744843685	0.531	1.378	0.704	0.140701182852837	0.441	1.123
C21orf45	186.9159	165.0882	0.0980662886	0.018442	0.0422476	1.58	0.0448849607	1.01	2.46	1.9	0.0210451818	1.1	3.29	0.3325137979	2.70121233273877e-14	0.907	0.692349466829643	0.559	1.472	1.361	0.308135742909167	0.752	2.461
C21orf49	11.6331	9.6396	0.0382882219	0.0025825	0.034057	0.62	0.0364834924	0.4	0.97	0.52	0.003204375	0.33	0.8	-0.116792941	0.0091582088	0.606	0.0425585926345738	0.373	0.983	0.6	0.0444570951009172	0.364	0.987
C21orf56	468.3619	601.3595	0.177951807	0.0300555	0.3415502	0.81	0.3443825527	0.53	1.25	0.59	0.0327191933	0.36	0.96	-0.1404954823	0.0016904248	0.931	0.763599753219957	0.586	1.48	0.776	0.338298522763435	0.461	1.305
C21orf57	325.8646	270.5334	0.0375380821	0.0020892	0.0538106	0.65	0.0565948392	0.42	1.01	0.5	0.0026387518	0.32	0.79	-0.0673186474	0.1339541799	0.823	0.427376405687966	0.509	1.331	0.629	0.0581283774171307	0.389	1.016
C21orf58	86.1813	111.1619	0.0140038766	0.0017911	0.1204332	1.42	0.123803461	0.91	2.21	1.97	0.0022701973	1.27	3.03	0.28394302	1.13850757173628e-10	0.985	0.952576390049215	0.605	1.605	1.21	0.434654534489046	0.75	1.952
C21orf59	928.9253	919.8601	0.1406288502	0.0220468	0.0329742	0.62	0.0352985905	0.4	0.97	0.6	0.0239959561	0.39	0.94	0.0931808265	0.0378370513	0.634	0.0598311844449495	0.394	1.019	0.628	0.0557709482492487	0.39	1.012
C21orf62	4.89	2.9484	0.1154965194	0.0147159	0.11925	0.71	0.1225769593	0.46	1.1	0.59	0.0163505497	0.38	0.91	-0.1341166934	0.0027359371	0.913	0.707435733179663	0.569	1.466	0.845	0.490179887461172	0.524	1.363
C21orf63	385.4345	332.352	0.0892661749	0.0135241	0.2532426	0.78	0.2564128888	0.5	1.2	0.58	0.0150800493	0.38	0.9	-0.0793532527	0.0771621215	0.91	0.691592577250296	0.57	1.452	0.765	0.257673920965966	0.48	1.217
C21orf67	80.9035	67.9465	0.0042360615	0.0002185	0.1431686	0.72	0.1465369522	0.47	1.12	0.45	0.000333985	0.29	0.7	-0.1813503626	4.77202568917051e-05	1.07	0.777624563242823	0.669	1.71	0.649	0.0761528791104312	0.403	1.046
C21orf71	1.4765	0.6676	0.0185116235	0.000269	0.0452173	0.64	0.0479068541	0.41	1	0.44	0.0004140418	0.28	0.7	-0.1889959476	2.224745866117e-05	0.941	0.803042420502877	0.583	1.519	0.594	0.0451784644238733	0.356	0.989
C21orf81	1.0841	1.5444	0.2189793078	0.0387711	0.5315449	0.87	0.5335278397	0.56	1.34	0.61	0.0415829	0.38	0.98	0.0382379839	0.394978812	0.761	0.263268977282274	0.471	1.229	0.524	0.0151700245860066	0.311	0.883
C21orf82	1.547	1.6928	0.0478786378	0.0087797	0.0466857	1.56	0.0493947259	1	2.43	1.78	0.0100164005	1.15	2.76	0.1283841985	0.0041464738	1.229	0.390006004574424	0.768	1.969	1.472	0.107589448893525	0.919	2.357
C21orf88	1.8452	3.5327	0.168172471	0.0283849	0.5653075	1.14	0.5671350955	0.73	1.76	1.64	0.0306912057	1.05	2.56	0.09864552	0.0278792158	1.022	0.927282381827183	0.643	1.623	1.196	0.463492674466261	0.741	1.933
C21orf91	234.3067	243.1672	0.1074469021	0.0310304	0.0330297	1.61	0.0353973069	1.03	2.49	1.61	0.0333168439	1.04	2.48	0.049127583	0.2743376137	1.432	0.141120969972284	0.888	2.312	1.467	0.118604287525385	0.907	2.375
C22orf13	2904.5136	2528.1693	0.0568776524	0.0040572	0.3990874	0.83	0.4016683341	0.54	1.28	0.53	0.0048661634	0.34	0.83	-0.1958259567	1.09606850799652e-05	1.153	0.553178052031294	0.721	1.845	0.772	0.280219460022099	0.482	1.235
C22orf27	174.0647	176.3422	0.0008093659	0.0001196	0.002596	0.51	0.0032305013	0.33	0.8	0.41	0.0002061041	0.26	0.66	-0.1582264763	0.0003988113	0.707	0.158070530790845	0.438	1.144	0.563	0.0248618658594169	0.341	0.93
C22orf28	2094.9343	1962.721	0.0267983887	0.0029062	0.0731865	0.67	0.0762836871	0.43	1.04	0.52	0.0035560734	0.34	0.81	-0.1930399197	1.46740806137355e-05	0.97	0.897809629554839	0.605	1.553	0.83	0.435164630133873	0.52	1.326
C22orf32	1722.693	1805.9753	7.80874248503336e-05	1.24e-05	3.76e-05	0.39	7.37909159476136e-05	0.25	0.62	0.36	2.9455e-05	0.22	0.58	-0.1256994704	0.0050104157	0.419	0.000928669778642921	0.251	0.701	0.385	0.000492150931745039	0.225	0.659
C22orf34	0.9071	3.6397	0.2136404836	0.0024644	0.1524951	1.37	0.1558662673	0.89	2.12	2.23	0.0033269071	1.31	3.81	0.0800973352	0.0744203101	1.36	0.204804039309719	0.846	2.186	2.005	0.0173839245951896	1.13	3.556
C22orf39	734.2699	669.7103	0.2589280919	0.0330294	0.7720896	0.94	0.7730239362	0.61	1.45	0.62	0.0354090668	0.4	0.97	-0.1376724714	0.0020970468	1.08	0.747159168164255	0.675	1.73	0.804	0.363899246468917	0.501	1.288
C22orf42	0.9018	0.3996	0.1446961176	0.0187911	0.1931568	0.75	0.1964947372	0.48	1.16	0.6	0.0206289071	0.39	0.92	-0.1294544486	0.0038414164	1.057	0.818597982201454	0.659	1.695	0.829	0.43541070400339	0.517	1.329
C22orf43	1.2143	0.694	0.1976694127	0.0422879	0.5617365	1.14	0.56359016	0.74	1.76	1.67	0.0454504029	1.01	2.77	0.0407211321	0.3649854331	0.912	0.701929651957785	0.57	1.46	1.243	0.431898932899677	0.723	2.138
C2CD3	651.4122	805.8058	0.0114946124	0.0001346	0.1975008	1.33	0.2008294829	0.86	2.06	2.36	0.0002261042	1.5	3.73	0.1589436741	0.0003749349	1.045	0.855380506819904	0.649	1.684	1.658	0.0414141300706053	1.02	2.696
C2CD4A	17.6435	20.3476	0.0466660767	0.0076544	0.1885698	0.75	0.1919360742	0.48	1.16	0.53	0.0089660407	0.33	0.85	-0.028568016	0.5251630046	1.034	0.890986067489915	0.643	1.663	0.752	0.26740837555263	0.455	1.244
C2orf18	1657.9363	1559.0578	0.0176617718	0.0024127	0.0305447	0.62	0.0328760666	0.39	0.96	0.52	0.0029887262	0.33	0.8	-0.1399005613	0.0017695594	0.892	0.637497964401812	0.555	1.434	0.773	0.288913540666584	0.48	1.244
C2orf27A	16.9433	29.1575	0.0985181861	0.0101691	0.0347359	1.62	0.0372307151	1.03	2.54	1.79	0.011570822	1.14	2.81	0.0743543683	0.0977749832	1.356	0.218689530691587	0.835	2.203	1.636	0.048257407259802	1.004	2.667
C2orf28	2196.9406	2132.9623	0.0184491277	0.0040728	0.0107644	0.57	0.0121877642	0.37	0.88	0.53	0.0048912506	0.34	0.83	-0.0843249794	0.060311162	0.707	0.157382365275216	0.437	1.143	0.696	0.137518045563014	0.431	1.123
C2orf3	592.0952	567.8411	0.0202161347	0.0031479	0.0079214	0.55	0.0091512361	0.35	0.86	0.52	0.0038491923	0.34	0.81	-0.0610756077	0.174010459	0.553	0.0205873129272015	0.334	0.913	0.554	0.0182621853300451	0.339	0.905
C2orf42	206.5142	174.3842	0.2536223662	0.0126259	0.8106083	0.95	0.8113817294	0.61	1.46	0.54	0.0144277633	0.33	0.89	-0.1293644456	0.0038662646	1.021	0.931366982003799	0.639	1.63	0.722	0.250369220590129	0.415	1.258
C2orf43	171.1982	53.7269	0.2397135369	0.0113314	0.0800877	0.68	0.0832658342	0.43	1.05	0.55	0.0129352536	0.34	0.88	-0.147252585	0.0009931002	0.871	0.576443772078581	0.535	1.416	0.687	0.170534238311117	0.401	1.175
C2orf44	220.6447	261.689	0.3862120062	0.0259	0.5710526	1.13	0.5728599261	0.73	1.75	1.77	0.0286237292	1.06	2.97	0.0330651488	0.4620455135	1.018	0.939627510952501	0.638	1.625	1.289	0.389509224202967	0.723	2.298
C2orf48	0.3224	0.3052	0.0026853032	0.0008486	0.0007001	2.14	0.0009800535	1.36	3.37	2.12	0.0011668286	1.35	3.34	0.1860348499	3.00072717151563e-05	1.473	0.12999944676574	0.892	2.431	1.433	0.16000465730344	0.867	2.369
C2orf55	200.353	172.1954	0.0097709466	0.0008901	0.0289127	0.62	0.0311634482	0.4	0.96	0.49	0.0011918578	0.31	0.75	0.0386783128	0.3895544643	0.837	0.457654994405434	0.524	1.337	0.713	0.156041041113917	0.447	1.138
C2orf56	189.1236	193.1611	0.0743668277	0.0211039	0.0523785	1.54	0.0552139742	0.99	2.41	1.66	0.0230601237	1.07	2.58	0.2013546318	6.0678005520047e-06	1.175	0.515156295637811	0.723	1.908	1.188	0.483299621434425	0.734	1.921
C2orf60	180.366	159.7122	0.0282469617	0.0057629	0.1667396	1.36	0.1701062011	0.88	2.1	2.09	0.0071418159	1.22	3.56	0.1442447401	0.0012619246	0.88	0.59925528224831	0.546	1.417	1.254	0.457270318168094	0.69	2.277
C2orf64	625.2095	712.3436	0.1864831036	0.0254102	0.9870032	1	0.987055682	0.65	1.55	1.66	0.0276482209	1.06	2.62	0.1154944337	0.0099685025	0.937	0.783010717229872	0.589	1.49	1.142	0.59942567202065	0.695	1.876
C2orf65	2.8309	5.2018	0.0826934601	0.0014676	0.3582216	1.22	0.3609833434	0.79	1.89	2.14	0.0019799461	1.32	3.47	0.1596126181	0.0003538721	1.051	0.834284029531659	0.658	1.68	1.622	0.066453084250912	0.968	2.72
C2orf7	364.3332	367.2892	0.0374198761	0.0060528	0.0093514	0.56	0.0106642268	0.36	0.87	0.54	0.0070914313	0.35	0.85	-0.1394052523	0.0018380186	0.858	0.540201826768502	0.526	1.4	0.819	0.426478131158722	0.501	1.34
C2orf71	0.6577	0.4431	0.0219007513	0.0035051	0.0712702	0.67	0.0743497951	0.43	1.04	0.53	0.0042488421	0.34	0.82	-0.1354660031	0.0024751074	0.845	0.497976006653617	0.519	1.376	0.734	0.203809808819344	0.455	1.183
C2orf72	1059.6184	1627.4699	0.0119393403	0.0012072	0.0232218	0.6	0.0253014544	0.39	0.94	0.42	0.0017765647	0.24	0.72	-0.112033848	0.0124470638	0.748	0.235349013098267	0.463	1.208	0.49	0.0177795086880314	0.272	0.884
C2orf77	100.7698	172.2548	0.191061832	0.019516	0.3358429	0.81	0.338700279	0.52	1.25	0.49	0.0227075983	0.27	0.91	-0.0447715477	0.3192012481	0.773	0.280160116040119	0.484	1.234	0.549	0.0711524536856443	0.287	1.053
C2orf79	822.2937	845.5285	0.0001547245	1.85e-05	3.82e-05	0.39	7.40062817765619e-05	0.25	0.62	0.37	4.06336825636844e-05	0.23	0.59	-0.159908171	0.000344922	0.51	0.00893741512507296	0.308	0.845	0.472	0.00535081480739263	0.278	0.8
C2orf86	57.6787	71.6904	0.2115680361	0.0320618	0.0761113	1.48	0.0791705674	0.96	2.29	1.63	0.0345267501	1.04	2.57	0.0627056772	0.1627799466	1.235	0.374998890278041	0.775	1.969	1.113	0.672296334132386	0.678	1.827
C2orf88	53.6543	28.668	0.0251742353	0.0018507	0.1801138	0.74	0.1835050523	0.48	1.15	0.51	0.00234407	0.33	0.79	-0.2686453091	1.15623628402232e-09	1.102	0.688006501509737	0.685	1.773	0.878	0.601516237864534	0.54	1.429
C2orf89	7.7151	10.78	0.1036593698	0.0204199	0.0350849	1.6	0.0375379239	1.03	2.49	1.66	0.0223433855	1.07	2.57	0.0108237201	0.8097891658	1.537	0.0762100191733812	0.956	2.473	1.406	0.151904003836237	0.882	2.24
C3	1963.6343	1476.5884	0.1358615565	0.0327508	0.1127541	1.42	0.1160598469	0.92	2.2	1.65	0.0353039304	1.04	2.63	0.0051648141	0.908561952	1.291	0.286808820372208	0.807	2.064	1.61	0.0716894537465842	0.959	2.702
C3AR1	108.6538	134.6833	0.0018610488	0.0002565	0.0030226	1.95	0.0037427687	1.24	3.07	2.19	0.0003861964	1.42	3.38	0.2356767955	1.06136447469005e-07	1.584	0.0752614058576857	0.954	2.63	1.714	0.0278356585827029	1.06	2.771
C3orf15	131.6456	206.412	0.0927870403	0.0045322	0.8870866	1.03	0.8875446792	0.67	1.59	0.36	0.0067130773	0.18	0.76	-0.0352387214	0.4331224599	1.091	0.713439140553168	0.685	1.738	0.35	0.00913863449668095	0.159	0.771
C3orf18	157.3307	179.6797	0.0716919681	0.0148353	0.1410778	1.39	0.144444674	0.89	2.15	1.7	0.0164687825	1.1	2.63	-0.0300835349	0.503412616	1.285	0.292840035172362	0.805	2.049	1.371	0.184085327760857	0.861	2.185
C3orf21	268.5841	278.2421	0.0085262929	0.0025007	0.0068742	1.85	0.008052328	1.17	2.93	1.96	0.0031247529	1.25	3.07	0.2443325537	3.44545013427051e-08	1.378	0.197480954710084	0.846	2.243	1.398	0.169700771973998	0.867	2.255
C3orf23	536.3561	492.0912	0.1593873012	0.026824	0.2276416	0.77	0.230892776	0.5	1.18	0.62	0.0289717229	0.4	0.95	-0.0067786025	0.8801808439	0.848	0.497158265618707	0.527	1.365	0.745	0.22549033972089	0.462	1.2
C3orf31	138.7141	158.9242	0.1872056525	0.0187967	0.2863032	1.26	0.2893535522	0.82	1.95	1.72	0.0208112996	1.09	2.73	0.1531243006	0.0006141181	0.959	0.861515173774191	0.6	1.534	1.455	0.131840152235692	0.893	2.369
C3orf32	2.7612	1.7331	0.1380183405	0.033336	0.5055384	1.16	0.5076379993	0.75	1.79	1.72	0.0362260665	1.04	2.84	0.1243287143	0.0055113697	0.918	0.720189844511227	0.575	1.466	1.383	0.262807503180637	0.784	2.441
C3orf33	165.2236	197.7969	0.3725259537	0.0445156	0.5133926	0.87	0.5154648563	0.56	1.34	0.55	0.0485827625	0.3	1	-0.0438834245	0.3289049388	1.124	0.623789170069046	0.704	1.796	0.661	0.197523766636056	0.352	1.241
C3orf35	7.7106	9.3914	0.1523141333	0.0365814	0.0671619	1.51	0.070214466	0.97	2.35	1.58	0.0390123918	1.02	2.43	0.0532309558	0.2361930544	1.039	0.880476393516199	0.633	1.703	1.188	0.474478559722763	0.741	1.905
C3orf36	9.3158	15.3378	0.1255280341	0.0169531	0.3546772	1.23	0.3575033161	0.79	1.92	1.7	0.0187355191	1.09	2.64	0.0988206892	0.0276013856	1.101	0.692018377696219	0.684	1.773	1.472	0.107408518252447	0.919	2.358
C3orf37	802.2889	802.2889	0.1581382619	0.0461037	0.0461037	1.56	0.0488271176	1	2.44	1.56	0.0488271176	1	2.44	0.2825637677	1.41145687513835e-10	1.05	0.849430798809129	0.634	1.739	1.05	0.849430798809129	0.634	1.739
C3orf39	600.7993	416.7883	0.7519556574	0.0353726	0.8314282	1.05	0.8321161318	0.68	1.62	0.55	0.0390071104	0.31	0.97	-0.0375387723	0.4036852737	1.058	0.814882154510873	0.661	1.692	0.742	0.369689647023902	0.387	1.423
C3orf45	1.832	0.9029	0.2268423076	0.0338994	0.8324396	0.95	0.8331234927	0.62	1.47	1.92	0.0378021392	1.04	3.55	-0.092743998	0.0387494	0.98	0.93445964938689	0.613	1.569	1.896	0.0625989476352563	0.967	3.717
C3orf47	71.3877	64.0273	0.0349020515	0.0093484	0.144363	1.39	0.1478124356	0.89	2.18	1.89	0.0109050723	1.16	3.08	0.0982106343	0.0285793864	1.171	0.522470378717721	0.722	1.898	1.432	0.186817663805487	0.84	2.44
C3orf52	105.057	44.7499	0.7067429256	0.009014	0.8664668	1.04	0.8670086214	0.67	1.6	0.45	0.0112877415	0.24	0.84	0.023801226	0.5965616603	1.02	0.932763237620039	0.64	1.627	0.748	0.443895919469502	0.355	1.574
C3orf55	1.6774	1.5781	0.1528115906	0.0296988	0.2452732	0.77	0.2484886374	0.5	1.2	0.62	0.0319596171	0.4	0.96	-0.1231834104	0.0059640084	1.045	0.855674976242423	0.649	1.684	0.895	0.65207026066165	0.554	1.447
C3orf63	1200.9913	1362.8174	0.0071069816	0.000322	0.0147894	1.72	0.0164408631	1.1	2.69	2.21	0.0004771134	1.42	3.45	0.1595162593	0.0003568365	1.119	0.646034340176293	0.693	1.807	1.607	0.0548399158240604	0.99	2.607
C3orf67	10.0161	16.934	0.04090306	0.0018331	0.0896285	1.46	0.092858407	0.94	2.28	2.01	0.0023536311	1.28	3.16	0.22495021	4.03310506535684e-07	1.101	0.692813088121207	0.682	1.778	1.346	0.252161390110518	0.809	2.238
C3orf72	5.5721	2.1223	0.0971304327	0.0210878	0.3929114	1.21	0.3955223988	0.78	1.86	1.76	0.0233805756	1.08	2.87	0.1102309027	0.0139425044	0.948	0.823872614813421	0.594	1.515	1.494	0.130004601631762	0.888	2.513
C3orf75	646.7266	606.3556	0.0441471579	0.0059258	0.0216703	0.6	0.0236707276	0.39	0.93	0.55	0.0069215497	0.36	0.85	-0.1325530395	0.0030693629	0.789	0.343987417129926	0.483	1.289	0.733	0.200499098106719	0.456	1.179
C4orf21	52.15	50.6383	0.0021691017	0.0006795	0.0014458	2.09	0.0019197327	1.31	3.33	2.23	0.0009812764	1.38	3.59	0.2137215728	1.52242100122355e-06	1.4	0.197739820087356	0.839	2.335	1.51	0.122703684882216	0.895	2.548
C4orf27	362.4358	297.2826	0.358834288	0.013503	0.946619	0.99	0.9468371841	0.64	1.52	0.54	0.0154517321	0.33	0.89	0.051907716	0.2480619856	0.967	0.889656129322266	0.604	1.548	0.654	0.127087288966582	0.38	1.128
C4orf29	92.9147	86.0861	0.0665237706	0.0182515	0.0874045	1.46	0.0905593159	0.94	2.26	1.73	0.0202112479	1.09	2.74	0.0332074242	0.4601200201	1.179	0.491780146399673	0.737	1.887	1.278	0.325258624137508	0.784	2.081
C4orf34	1315.6012	1330.7224	0.0224497715	0.0037667	0.0158628	0.58	0.0176431974	0.37	0.91	0.51	0.0046127249	0.32	0.81	-0.115211516	0.010153275	0.641	0.0738513501707729	0.393	1.044	0.582	0.0354161156719569	0.351	0.964
C4orf41	913.6975	879.2846	0.0395137971	0.0111297	0.0304575	1.61	0.0327365139	1.04	2.49	1.78	0.0126008373	1.13	2.79	0.0702087117	0.1180088629	1.416	0.143176382578692	0.889	2.255	1.626	0.04899790428057	1.002	2.638
C4orf46	133.0786	134.0886	0.0992002469	0.0232184	0.0273058	1.64	0.0295571756	1.05	2.57	1.66	0.0252998514	1.06	2.59	0.231868844	1.71761143512614e-07	1.313	0.258346811495511	0.819	2.107	1.339	0.226406939399184	0.834	2.15
C4orf48	24.0634	4.2717	0.5108798441	0.0351414	0.7711209	1.07	0.7720647572	0.69	1.65	2.8	0.0446369474	1.02	7.66	0.0692550784	0.1230974169	0.801	0.35763888289966	0.499	1.285	1.766	0.274220887632126	0.637	4.898
C4orf50	0.5492	1.3004	0.1295886959	0.0051326	0.187036	1.34	0.1903737988	0.87	2.07	1.96	0.006218328	1.21	3.17	-0.023338295	0.6037239154	1.6	0.0548474413665591	0.99	2.586	2.945	9.62293993629348e-05	1.711	5.069
C5AR1	94.7977	101.3255	0.0653813106	0.0140095	0.0334338	1.61	0.0358485503	1.03	2.51	1.72	0.0156115177	1.11	2.68	0.1225943652	0.0062095764	1.277	0.310912407425371	0.796	2.047	1.272	0.317327338870189	0.794	2.037
C5orf13	803.8796	739.7864	0.0227328114	0.0059888	0.0240536	1.65	0.0261497434	1.06	2.57	1.92	0.0071554974	1.19	3.09	0.2015771291	5.92306680628594e-06	1.18	0.501767966045165	0.729	1.91	1.193	0.495361264601329	0.718	1.984
C5orf15	1605.8277	1712.375	0.1675256978	0.0360114	0.1238779	1.41	0.1272439759	0.91	2.18	1.58	0.0384277537	1.02	2.44	0.1369710183	0.0022110837	0.994	0.981020268212193	0.615	1.608	1.242	0.362452345265325	0.779	1.981
C5orf22	524.2256	473.1923	0.2551726668	0.043533	0.7627401	0.94	0.7637114704	0.61	1.44	0.64	0.0461506742	0.41	0.99	0.094095029	0.0359865086	0.93	0.758087626041893	0.586	1.476	0.613	0.0417400371536195	0.382	0.982
C5orf23	244.051	265.2976	0.045066573	0.0089774	0.0114696	0.57	0.0129846545	0.36	0.89	0.55	0.0103422687	0.35	0.87	-0.1085287155	0.01549723	0.852	0.508796867893953	0.529	1.372	0.822	0.427526699331497	0.506	1.334
C5orf33	975.4919	1168.7361	0.0432695666	0.0012065	0.0693169	1.5	0.0723686003	0.96	2.33	2.11	0.0016195466	1.33	3.35	0.2059879122	3.65e-06	1.063	0.80412145151929	0.657	1.718	1.405	0.178844366029075	0.856	2.307
C5orf35	111.3909	111.4906	0.1740120772	0.0329571	0.0514915	0.64	0.0543364066	0.41	1.01	0.62	0.0354096922	0.39	0.97	-0.1068639733	0.0171628317	0.847	0.501694721503961	0.522	1.375	0.813	0.405148134337721	0.499	1.324
C5orf41	341.6068	364.9928	0.0043267908	0.0008189	0.0102692	1.77	0.0116491286	1.14	2.75	2.08	0.0011087786	1.34	3.24	-0.0253597748	0.572736982	1.455	0.123313613072313	0.903	2.343	1.657	0.0363254854170539	1.033	2.659
C5orf42	484.4217	423.5389	0.0570783604	0.0162078	0.1100477	1.42	0.1133299696	0.92	2.2	1.74	0.0180248737	1.1	2.75	0.0791378553	0.0779709634	0.91	0.696649308767148	0.566	1.464	1.203	0.472305073831806	0.727	1.992
C5orf43	1520.541	1529.2223	0.0008585588	0.0001468	0.0015279	0.49	0.0020018611	0.31	0.77	0.41	0.0002516153	0.25	0.66	-0.11366779	0.0112160231	0.638	0.0742945353532259	0.39	1.045	0.525	0.0148587052192778	0.313	0.882
C5orf45	222.3745	201.5415	0.1611798235	0.035372	0.5840465	1.13	0.5857940267	0.73	1.74	1.68	0.0382223218	1.03	2.73	-0.0055225739	0.9022588147	0.929	0.759664809130938	0.58	1.488	1.325	0.311986540185334	0.768	2.287
C5orf46	2.4155	0.9767	0.0097746795	0.0012044	0.0128954	1.75	0.0144997282	1.12	2.75	2.64	0.0019183889	1.43	4.87	0.1754128181	8.45088224015921e-05	1.573	0.0713796974208591	0.961	2.575	2.668	0.00628689408818672	1.32	5.393
C5orf55	152.395	195.4091	0.2426330433	0.0391632	0.2864539	0.79	0.2895058426	0.51	1.22	0.6	0.0421138157	0.36	0.98	0.028898822	0.5203747719	0.86	0.524485287561113	0.539	1.37	0.747	0.272181946858198	0.444	1.257
C5orf56	80.2272	87.7273	0.0105243166	0.002347	0.0121881	1.76	0.0137515694	1.12	2.76	1.94	0.0029281705	1.25	3.01	0.1239201688	0.0056691579	1.406	0.177684234988167	0.857	2.307	1.656	0.038492919882556	1.027	2.669
C5orf58	0.97	1.2899	0.004057205	0.0007703	0.036374	1.59	0.0388412612	1.02	2.47	2.07	0.0010485333	1.34	3.2	0.1213181935	0.006772985	1.475	0.11296349393382	0.912	2.385	1.66	0.036028676529587	1.034	2.666
C6	2.6511	0.444	0.1246594401	0.0003885	0.2965245	0.79	0.2995487116	0.51	1.23	0.41	0.0006221973	0.25	0.69	0.0239345505	0.594506102	0.998	0.993689079371403	0.627	1.589	0.707	0.219900440478111	0.406	1.231
C6orf105	14.2395	8.9548	0.1768339142	0.0251563	0.2482868	0.78	0.251473378	0.5	1.2	0.61	0.0273285364	0.39	0.95	-0.0014461652	0.9743453196	1.034	0.889609052988524	0.646	1.653	0.754	0.261209458887495	0.46	1.234
C6orf115	376.4866	330.2897	0.1254280715	0.0178279	0.4425772	0.84	0.4449646021	0.55	1.3	0.6	0.0196090873	0.39	0.92	0.1355196101	0.0024652296	0.898	0.652861002324381	0.563	1.434	0.759	0.25240224376629	0.473	1.217
C6orf120	839.7315	760.9587	0.2041186051	0.0261822	0.2346816	0.77	0.2379110224	0.5	1.19	0.61	0.0283446592	0.39	0.95	-0.0761440612	0.0899416663	0.919	0.725670931165412	0.574	1.473	0.734	0.207328067338885	0.454	1.187
C6orf125	1017.0215	1007.0482	0.0037778177	0.000491	0.0007407	0.47	0.0010202587	0.3	0.74	0.46	0.000702658	0.29	0.72	-0.0993297023	0.0268075269	0.555	0.0179886376882643	0.341	0.904	0.529	0.0101547294620601	0.325	0.86
C6orf129	343.3565	270.7659	0.0355311463	0.0007898	0.1871122	0.75	0.1904218437	0.48	1.16	0.47	0.0010920555	0.3	0.74	-0.1022286798	0.0226509978	0.869	0.563059306601201	0.54	1.398	0.612	0.0490831815756219	0.376	0.998
C6orf130	493.5994	429.8452	0.137439263	0.0124083	0.420772	0.84	0.4232650131	0.54	1.29	0.57	0.0139430429	0.37	0.89	-0.0732591795	0.102830532	0.862	0.535597004922547	0.54	1.378	0.721	0.181872793155276	0.446	1.166
C6orf132	333.3333	287.3497	0.1908316723	0.0246024	0.2186598	0.76	0.2219451268	0.49	1.18	0.61	0.0266710471	0.39	0.94	-0.1737256223	9.90777680536451e-05	0.935	0.782066588361055	0.58	1.507	0.845	0.494672289062674	0.522	1.369
C6orf138	16.5885	11.4286	0.0855046761	0.011206	0.1226466	0.71	0.1260248235	0.46	1.1	0.58	0.0126204819	0.37	0.89	-0.014739138	0.7430800163	0.813	0.397922087134458	0.502	1.315	0.588	0.0297958840929238	0.364	0.949
C6orf141	2.6308	2.0256	0.1476588156	0.0426453	0.0353378	1.59	0.0377814428	1.03	2.47	1.6	0.0454251783	1.01	2.54	0.0142719334	0.7509504933	1.739	0.0228461769357446	1.08	2.801	1.88	0.0156842889377324	1.127	3.136
C6orf142	1.7806	8.4947	0.066426487	0.0008329	0.8917295	0.97	0.8921677783	0.63	1.5	0.18	0.0031955257	0.06	0.56	-0.0477129138	0.2884109462	1.243	0.359963734887659	0.78	1.98	0.249	0.0188513784220476	0.078	0.794
C6orf155	29.5235	15.6122	0.0626046348	0.0019919	0.5025603	0.86	0.5046735121	0.56	1.33	0.5	0.002542032	0.32	0.78	-0.1639411427	0.0002420941	0.982	0.938965919615921	0.614	1.57	0.653	0.0931890790306306	0.397	1.074
C6orf162	131.0921	168.6364	0.0177413878	0.0003389	0.0502747	0.64	0.0530757044	0.41	1.01	0.22	0.0011267446	0.09	0.55	-0.1563143669	0.0004695669	0.594	0.037451683037155	0.364	0.97	0.259	0.00386102175944192	0.104	0.648
C6orf164	11.0735	20.3042	0.3023677869	0.0259566	0.9967635	1	0.9967766791	0.65	1.55	1.72	0.0283977898	1.06	2.79	-0.0576146363	0.1997504675	0.981	0.93488190723607	0.614	1.567	1.698	0.0456696232752485	1.01	2.855
C6orf167	113.4152	130.2198	0.1792682306	0.03634	0.4207194	1.2	0.423224271	0.77	1.85	1.59	0.0388050655	1.02	2.48	-0.0203065826	0.6515489634	1.078	0.750022590688089	0.679	1.71	1.213	0.420042916294614	0.759	1.937
C6orf168	212.4805	156.1521	0.3998397854	0.0312167	0.4640375	0.85	0.4663251178	0.55	1.31	0.6	0.0338338848	0.37	0.96	-0.1112319539	0.0130937544	0.824	0.423078593261224	0.514	1.322	0.698	0.16686465693171	0.419	1.162
C6orf174	37.7434	48.3293	0.0375371443	0.0071954	0.206841	1.32	0.2101621096	0.85	2.05	1.79	0.0083082941	1.16	2.77	-0.0015718416	0.9721167145	1.119	0.640352299961089	0.699	1.79	1.497	0.0883011824760996	0.941	2.381
C6orf176	0.5171	1.861	0.2233056615	0.0268451	0.4793186	0.86	0.4815399606	0.55	1.32	0.53	0.0300839466	0.3	0.94	0.0435389659	0.3327192911	0.853	0.499927152298705	0.537	1.355	0.531	0.0378712750352839	0.292	0.965
C6orf182	72.141	79.7721	0.0155617157	0.0029792	0.1086655	1.43	0.1119657766	0.92	2.21	1.9	0.003640435	1.23	2.93	0.1783415781	6.38958867465191e-05	1.135	0.601692726530531	0.705	1.829	1.367	0.188837547694205	0.857	2.181
C6orf195	0.5593	0.8655	0.0673734117	0.0101603	0.0596517	1.51	0.0625202019	0.98	2.34	1.76	0.0115271216	1.14	2.73	0.0472009254	0.2936218145	1.195	0.456079329833033	0.748	1.909	1.715	0.0236874335595931	1.075	2.737
C6orf201	8.7076	4.4005	0.2435293655	0.0266934	0.3245748	1.24	0.3274801001	0.8	1.92	2.14	0.0311668965	1.07	4.28	0.1889703531	2.23055144001805e-05	1.086	0.731302458418257	0.677	1.742	1.895	0.111528737407111	0.862	4.165
C6orf204	16.8658	26.1705	0.109148063	0.0099134	0.1286758	1.4	0.1320113147	0.9	2.16	1.81	0.0113761324	1.14	2.87	-0.0444916568	0.3222389893	1.405	0.156496530312385	0.878	2.248	1.574	0.0661821329350436	0.97	2.555
C6orf208	3.3479	3.6075	0.0706768226	0.0179928	0.0295673	1.62	0.0318485322	1.04	2.53	1.68	0.0197994969	1.09	2.6	-0.0410477673	0.3611484285	1.599	0.0589625613113204	0.982	2.604	1.6	0.0532499966739116	0.993	2.576
C6orf211	356.5003	434.4121	0.515494554	0.0268306	0.9969984	1	0.9970104702	0.65	1.54	0.38	0.0340504763	0.15	0.93	0.0193384119	0.6671407365	1.019	0.937086461385947	0.637	1.629	0.275	0.012443740245669	0.1	0.757
C6orf217	9.7726	8.9974	0.0026645618	0.0003861	0.0261666	0.61	0.0283819807	0.39	0.95	0.46	0.00056607	0.29	0.71	-0.0493589999	0.2720807324	0.687	0.129815680516015	0.423	1.116	0.564	0.0211803631430486	0.347	0.918
C6orf222	2.1912	19.4426	0.9503748095	0.0008159	0.7198458	1.08	0.721000481	0.7	1.67	4.16	0.0021706203	1.67	10.33	0.0382609794	0.3946944111	1.162	0.526463058800151	0.731	1.846	3.676	0.00691161353046177	1.429	9.456
C6orf225	158.3417	92.8676	0.5301385861	0.0101281	0.8812853	1.03	0.881766855	0.67	1.59	0.49	0.0121817528	0.28	0.86	-0.2085818765	2.73213964055293e-06	1.117	0.645042056730632	0.698	1.788	0.733	0.333957530158801	0.391	1.376
C6orf226	132.9557	128.9366	0.1205806797	0.0230278	0.0616338	0.66	0.0645198928	0.43	1.03	0.61	0.0250179311	0.39	0.94	0.0540111851	0.2293853299	0.824	0.420862181747283	0.514	1.32	0.715	0.167244435218442	0.445	1.151
C6orf35	369.3694	328.7809	0.0636020838	0.0057182	0.120917	0.71	0.1243093832	0.45	1.1	0.55	0.0066971214	0.35	0.85	-0.1689511485	0.0001541631	0.992	0.973038246433841	0.61	1.613	0.924	0.748594357163027	0.571	1.495
C6orf41	13.4865	39.4484	0.7138020012	0.0270921	0.8573898	1.04	0.8579723869	0.67	1.61	2.02	0.03095092	1.07	3.81	-0.0147881007	0.742256727	0.766	0.267953614347863	0.479	1.227	2.224	0.027088261129996	1.095	4.517
C6orf62	3708.1451	3647.48	0.0191526167	0.0057266	0.0068806	1.84	0.0080279637	1.17	2.88	1.9	0.0068164692	1.19	3.04	0.2138414484	1.50153734665983e-06	1.221	0.422044002557805	0.75	1.988	1.168	0.537565518225357	0.712	1.916
C6orf89	3231.4668	3219.6262	0.0976118154	0.0196075	0.0360801	0.62	0.0386239363	0.4	0.98	0.59	0.0215748816	0.38	0.93	-0.2515119356	1.31123811899389e-08	0.778	0.306744297599188	0.48	1.26	0.742	0.228007760447483	0.457	1.205
C7	1143.2107	542.5335	0.0003183028	4e-06	0.2894015	0.79	0.2924520555	0.51	1.22	0.38	1.00061474981317e-05	0.24	0.58	-0.1270700148	0.00455095	0.962	0.874327742279953	0.599	1.547	0.533	0.0106436261826328	0.329	0.864
C7orf11	469.697	507.3985	0.0494726569	0.0092603	0.1103956	0.7	0.1136674352	0.45	1.09	0.54	0.0106754508	0.33	0.87	0.1868221261	2.77251424804256e-05	0.671	0.0944248612409607	0.421	1.071	0.478	0.00447516756308919	0.288	0.795
C7orf23	212.9345	182.5722	0.0794439819	0.0110414	0.1190406	0.71	0.1224026181	0.45	1.1	0.57	0.012441533	0.37	0.89	-0.144901333	0.0011980871	0.845	0.488461640334277	0.526	1.36	0.835	0.451780981386301	0.523	1.335
C7orf26	702.282	759.047	0.2110496457	0.0354463	0.3200362	0.8	0.3229676731	0.52	1.24	0.6	0.038260569	0.36	0.97	-0.0178289177	0.6917364976	0.896	0.643082940922109	0.562	1.427	0.59	0.0604411841880003	0.34	1.023
C7orf28A	817.3319	985.9874	0.2200527256	0.0283534	0.3541475	1.23	0.3569347467	0.79	1.9	1.66	0.0307055609	1.05	2.61	0.236047097	1.01237918794524e-07	0.807	0.374825379120666	0.502	1.297	1.046	0.861180145476781	0.632	1.73
C7orf31	46.0092	61.3282	0.0783483382	0.0114448	0.0892236	1.46	0.0924144217	0.94	2.27	1.75	0.0128966871	1.13	2.72	0.0868844198	0.0528992908	1.342	0.234043827090823	0.827	2.18	1.433	0.131601785216044	0.898	2.287
C7orf34	1.1045	0.4916	0.0332040866	0.0024182	0.1155104	0.71	0.1188080111	0.46	1.09	0.52	0.003006617	0.33	0.8	-0.1443764811	0.0012488703	0.92	0.732869043454426	0.571	1.483	0.641	0.0660099782114304	0.399	1.03
C7orf42	3951.9656	3748.6218	0.0692055145	0.0062825	0.2107992	0.76	0.2140838725	0.49	1.17	0.55	0.0073235151	0.36	0.85	-0.0583431553	0.1941141575	1.113	0.654117952488218	0.698	1.774	0.869	0.564890005728357	0.539	1.402
C7orf44	532.7545	505.2211	0.0316554421	0.0080601	0.2428089	1.29	0.246017228	0.84	2	1.91	0.009495136	1.17	3.11	0.231034935	1.90646923482845e-07	1.013	0.956666665467096	0.635	1.615	1.396	0.222581831462315	0.817	2.384
C7orf52	0.7212	2.4777	0.4183500763	0.0426324	0.1914188	1.34	0.1947798634	0.86	2.08	1.65	0.0456491332	1.01	2.69	0.1429165634	0.0014007311	0.869	0.563648512927206	0.54	1.399	1.046	0.875866728606349	0.595	1.837
C7orf55	835.3076	766	0.0176492714	0.0026775	0.0298854	0.62	0.0321677105	0.4	0.96	0.52	0.0033027799	0.34	0.8	-0.0073734771	0.8697556211	0.737	0.208200154579116	0.457	1.186	0.629	0.0527674233395901	0.394	1.006
C7orf63	431.5589	934.3066	0.0250046455	0.0003162	0.1677134	1.36	0.1710767246	0.88	2.1	2.29	0.000489127	1.44	3.66	0.1214532451	0.0067112677	1.208	0.440482751111079	0.747	1.953	1.535	0.104871492081551	0.914	2.578
C7orf64	229.3196	263.3525	0.0737380257	0.0022424	0.0592553	1.52	0.0621578726	0.98	2.36	2.03	0.0028706352	1.28	3.25	0.1649608143	0.0002210774	1.374	0.190538741728892	0.854	2.211	1.504	0.10476449117854	0.919	2.463
C7orf70	394.5985	427.5765	0.0060358605	0.0008136	0.0185508	1.7	0.0204473388	1.09	2.65	2.06	0.00109962	1.33	3.18	0.3818970569	1.05385479074178e-18	1	0.998532807410712	0.606	1.651	1.198	0.463980169244061	0.739	1.941
C8orf33	1335.6469	1463.2984	0.0002740077	2.97e-05	0.006477	1.84	0.0075771908	1.18	2.87	2.44	5.72064358950186e-05	1.58	3.78	0.2150383552	1.30753626235026e-06	1.889	0.0101119697801472	1.163	3.067	2.308	0.000524126372439038	1.439	3.702
C8orf34	69.8137	19.5195	0.7669108365	0.010856	0.7876302	1.06	0.7885022501	0.69	1.64	0.45	0.0134951974	0.24	0.85	0.0166278356	0.7115428711	1.093	0.708035428802538	0.687	1.737	0.583	0.122597943715379	0.294	1.156
C8orf38	161.9057	194.6432	0.0074987275	0.001063	0.0567612	1.54	0.0596897249	0.98	2.4	2.03	0.0014023322	1.31	3.13	0.3369365576	1.16842513659585e-14	0.93	0.767534222668294	0.574	1.506	1.487	0.100106801510288	0.927	2.385
C8orf39	5.8974	7.0654	0.0006294527	0.0001038	0.0070516	1.82	0.0081901824	1.17	2.84	2.31	0.0001722085	1.49	3.57	0.2920190436	3.15854523500783e-11	1.246	0.383762619237773	0.759	2.046	1.635	0.0490410878268648	1.002	2.669
C8orf4	1340.0114	2554.7646	0.2287758558	0.0235646	0.1759619	0.74	0.179310117	0.48	1.15	0.51	0.0268396855	0.28	0.93	-0.0771424639	0.0857955764	0.841	0.47652580575425	0.523	1.354	0.574	0.0778492522095428	0.309	1.064
C8orf40	476.0213	426.3686	0.1729421225	0.0280976	0.9954024	1	0.9954212414	0.65	1.54	0.62	0.0303159879	0.4	0.95	0.135514578	0.0024661553	0.968	0.892631051907908	0.6	1.561	0.731	0.197322174317118	0.454	1.177
C8orf41	243.483	232.3123	0.1133404507	0.0191103	0.131859	0.71	0.1352663272	0.46	1.11	0.6	0.0209760441	0.38	0.92	-0.0546995223	0.2234959709	0.795	0.347734234156241	0.492	1.284	0.733	0.201083161978598	0.455	1.18
C8orf42	649.1416	613.2075	0.1171097525	0.022061	0.0275613	0.61	0.0297608546	0.39	0.95	0.61	0.0240254974	0.39	0.94	0.0076571184	0.864792607	0.569	0.0223233271323833	0.351	0.923	0.602	0.0346148021852878	0.376	0.964
C8orf44	33.3573	38.1451	0.013339014	0.0028504	0.0049473	1.91	0.0059372205	1.2	3.03	1.91	0.0034942254	1.24	2.94	0.2500168739	1.60742245187426e-08	1.157	0.581158487249362	0.69	1.941	1.29	0.29051015314796	0.805	2.067
C8orf46	42.5672	17.1229	0.2311717022	0.0060183	0.7761604	0.94	0.7770765631	0.61	1.45	0.51	0.0072651362	0.31	0.83	-0.0638893417	0.154972942	1.16	0.532293453614159	0.728	1.849	0.84	0.548427864263879	0.474	1.486
C8orf48	1.816	2.6455	0.023167948	0.0031032	0.0496908	1.56	0.0525101128	1	2.43	1.9	0.0037823673	1.23	2.94	0.1985294903	8.22528397274193e-06	1.124	0.638610575475103	0.69	1.833	1.274	0.32711056086398	0.785	2.066
C8orf58	134.2083	119.8331	0.0094652403	0.0013023	0.0580221	0.66	0.0608981459	0.42	1.02	0.5	0.0016929895	0.32	0.77	-0.1463007426	0.0010718351	0.729	0.19206473717399	0.453	1.172	0.693	0.127364812530716	0.432	1.111
C8orf73	28.3562	39.6409	0.1901317711	0.0461842	0.0946813	1.46	0.0979800138	0.93	2.28	1.55	0.0488011862	1	2.4	0.1947341981	1.22943972258191e-05	1.132	0.614042407235389	0.7	1.83	1.165	0.530117665225966	0.723	1.878
C8orf76	322.0332	385.1618	0.0103162053	0.0009286	0.2691853	1.28	0.2723286955	0.82	1.99	2.05	0.0012447951	1.33	3.18	0.2981058157	1.16946761960297e-11	1.015	0.951762407383083	0.629	1.638	1.294	0.297797311226476	0.797	2.102
C8orf77	25.8541	28.5235	0.0064820601	0.0011864	0.0010579	2.1	0.0014326114	1.33	3.32	2.05	0.0015704102	1.31	3.19	0.1616547342	0.0002961986	1.728	0.0311121945034332	1.051	2.842	1.715	0.0302611533979269	1.053	2.793
C8orf79	40.6598	23.1485	0.37137519	0.039595	0.280329	0.79	0.2834154544	0.51	1.22	0.62	0.0423282456	0.39	0.98	-0.0788715547	0.0789804527	0.853	0.51127170250121	0.53	1.372	0.778	0.33429733776306	0.468	1.295
C8orf80	1.6681	1.9324	0.0931609456	0.0252101	0.0715406	1.49	0.0745631288	0.96	2.3	1.63	0.0272999512	1.06	2.52	0.0447638499	0.3192845432	1.338	0.223825619001258	0.837	2.138	1.366	0.189592010588714	0.857	2.179
C8orf84	87.9966	61.1247	0.1771508572	0.0274195	0.1428585	0.72	0.1462246412	0.47	1.12	0.61	0.0296550341	0.39	0.95	-0.0519447057	0.2477246503	0.785	0.311503501491641	0.491	1.255	0.707	0.151927720308285	0.439	1.136
C8ORFK29	3.313	2.4904	0.0028426038	0.0007316	0.0033927	1.96	0.0041851149	1.24	3.11	2.39	0.0011129809	1.42	4.03	0.2519040189	1.24277240400735e-08	1.16	0.564995933266607	0.699	1.925	1.521	0.153329175223608	0.855	2.707
C9orf100	39.3511	44.8638	0.0049294524	0.0012909	0.0023509	2.04	0.0030068457	1.27	3.27	2.02	0.0016896594	1.3	3.14	0.3317172902	3.13677510732687e-14	1.446	0.15649896561581	0.868	2.408	1.348	0.221889520147411	0.835	2.177
C9orf102	124.0242	110.2986	0.010179366	0.0030362	0.0036792	1.9	0.004447704	1.22	2.97	1.99	0.0037837292	1.25	3.18	0.0219595424	0.6252798689	1.532	0.077514245623556	0.954	2.461	1.56	0.0825766779869903	0.944	2.578
C9orf103	118.6343	88.1745	0.1239576444	0.0088795	0.6535524	1.1	0.6549912632	0.72	1.7	0.56	0.0101929007	0.36	0.87	-0.0811294738	0.0707489904	1.342	0.21853466291775	0.84	2.145	0.705	0.165565669148868	0.43	1.155
C9orf109	4.6056	3.4725	0.0284803195	0.0076204	0.0786923	1.48	0.0818021341	0.95	2.29	1.91	0.0089619782	1.18	3.09	0.0977834234	0.0292818489	1.309	0.258365321591111	0.821	2.089	1.726	0.0385698523821324	1.029	2.896
C9orf110	31.1615	35.9201	0.0658733676	0.0152428	0.0413845	1.57	0.043923009	1.01	2.43	1.7	0.0168902755	1.1	2.62	0.0898493299	0.0452779677	1.368	0.189874772010472	0.856	2.184	1.503	0.0872791713212641	0.942	2.399
C9orf117	7.4294	8.4057	0.000512703	0.0001339	0.0021659	2.03	0.0027634207	1.28	3.22	2.33	0.0002198326	1.49	3.64	0.1062372985	0.0178292497	1.715	0.0407466622709994	1.023	2.876	1.946	0.00855816177785584	1.185	3.196
C9orf119	558.4416	639.7025	0.0956666692	0.0147781	0.1516056	0.73	0.1549484306	0.47	1.13	0.56	0.0166094748	0.34	0.9	-0.0423731781	0.3458389143	0.698	0.136356871933607	0.435	1.12	0.549	0.0249545422709518	0.325	0.927
C9orf125	114.0903	65.7058	0.0274770673	0.0026217	0.0383501	0.63	0.0409268437	0.4	0.98	0.52	0.0032314129	0.34	0.8	-0.142887746	0.0014038927	0.798	0.346542954769593	0.498	1.277	0.656	0.0750935752616256	0.412	1.044
C9orf128	8.8874	8.9362	0.0059215948	0.0014207	0.0027947	0.51	0.0034676055	0.33	0.8	0.48	0.0018732425	0.31	0.76	-0.0604004646	0.1788272728	0.543	0.0131439939668866	0.336	0.88	0.521	0.0088776316494581	0.319	0.849
C9orf129	94.6078	93.161	0.0203869137	0.0051111	0.0085381	1.79	0.009780162	1.15	2.78	1.86	0.0060577836	1.19	2.91	0.0698089619	0.1201215178	1.352	0.221019669457065	0.834	2.193	1.424	0.155749422152902	0.874	2.32
C9orf130	271.8714	329.3292	0.1454928351	0.0249273	0.2427033	1.29	0.2459125004	0.84	2	1.65	0.0270835283	1.06	2.57	0.0569481612	0.2050103052	1.083	0.738388695183957	0.679	1.727	1.128	0.618051233118134	0.702	1.815
C9orf131	1.6396	1.63	0.1535599273	0.0413227	0.0392157	1.6	0.0418372211	1.02	2.5	1.59	0.0439943071	1.01	2.49	0.0394646611	0.3799806272	1.642	0.0550103223538453	0.989	2.725	1.62	0.0617360392036607	0.977	2.687
C9orf139	2.0517	3.1739	0.0003367652	2.75e-05	0.017634	1.71	0.0194999349	1.09	2.68	2.45	5.28983655954107e-05	1.59	3.78	0.289443891	4.77502907450507e-11	1.005	0.984912633870851	0.594	1.7	1.467	0.126123244035429	0.898	2.397
C9orf144B	0.5025	0.6799	0.1087435638	0.0291681	0.1128544	1.42	0.116171309	0.92	2.2	1.61	0.0313890455	1.04	2.48	0.0555110373	0.2166921922	1.357	0.206011772561651	0.845	2.179	1.321	0.244864383796354	0.826	2.11
C9orf152	1602.1247	1133.0798	0.0100996243	0.000185	0.0759469	0.67	0.0790698709	0.43	1.05	0.44	0.0002934026	0.28	0.69	-0.274481822	4.85625775039275e-10	0.881	0.606273677306747	0.544	1.426	0.679	0.123120303219882	0.415	1.111
C9orf153	1.0025	0.7151	0.1336876049	0.0313528	0.1658379	1.36	0.1691943157	0.88	2.1	1.7	0.0340564513	1.04	2.77	0.0776687379	0.0836728913	0.962	0.873198444243693	0.601	1.542	1.242	0.418706042441351	0.734	2.101
C9orf156	275.7271	405.2725	0.3621595429	6.2e-06	0.7318757	1.08	0.7329800968	0.7	1.66	4.09	3.3365e-05	2.1	7.95	0.0340812162	0.4483931668	0.917	0.718320082480575	0.574	1.466	2.6	0.00907588478209143	1.268	5.328
C9orf16	775.7243	899.8665	0.1874063816	0.0367891	0.130326	0.72	0.1336592211	0.46	1.11	0.62	0.0394205453	0.39	0.98	-0.0809373344	0.0714209831	0.689	0.120636965075095	0.431	1.103	0.621	0.0652139007500825	0.375	1.03
C9orf163	15.0952	11.7713	0.1392976364	0.0317545	0.0712537	1.5	0.0743574307	0.96	2.36	1.74	0.0347055952	1.04	2.91	0.2494429001	1.73754332954251e-08	1.054	0.831892554442026	0.648	1.715	1.153	0.613066541161304	0.664	2.004
C9orf167	60.8719	61.9397	0.0015303597	0.0004066	0.0007319	2.15	0.0010260047	1.36	3.39	2.21	0.0006009464	1.4	3.48	0.1120220749	0.0124563505	1.497	0.12274991043584	0.897	2.5	1.671	0.0510045304937462	0.998	2.799
C9orf172	22.8254	26.4441	0.0004984201	0.000116	0.001882	2.04	0.0024347396	1.29	3.23	2.34	0.0001944118	1.5	3.65	0.3023333267	5.78427182432796e-12	1.585	0.0753916862404909	0.954	2.632	1.675	0.0392915701325826	1.026	2.735
C9orf23	739.7211	589.2302	0.0481895066	0.0022345	0.0641609	0.66	0.0671190132	0.43	1.03	0.51	0.0028145752	0.33	0.79	-0.144930106	0.0011953589	0.867	0.552384246307964	0.542	1.388	0.719	0.182817444432391	0.443	1.168
C9orf25	406.7887	445.4733	0.0022718835	0.0004734	0.0091734	1.82	0.0105720116	1.15	2.89	2.14	0.0006741515	1.38	3.32	0.3340519797	2.02135768484884e-14	1.2	0.494817035168715	0.711	2.025	1.241	0.390998280798444	0.758	2.03
C9orf3	435.6429	689.2568	0.210069667	0.0132803	0.1438374	1.38	0.1472130656	0.89	2.14	1.81	0.0150993774	1.12	2.92	0.074380476	0.0976569276	1.284	0.297796179345701	0.802	2.056	1.581	0.0891484595873698	0.932	2.68
C9orf30	218.8539	243.9079	0.1849414209	0.0311377	0.1541048	1.37	0.1575011634	0.88	2.13	1.62	0.03346764	1.04	2.51	0.3748896504	4.96474725621289e-18	0.804	0.371893782784492	0.498	1.298	0.897	0.661537928256288	0.553	1.457
C9orf4	4.8912	8.6516	0.1840757123	0.0357182	0.6660359	1.1	0.6674207712	0.71	1.7	1.59	0.0381852864	1.03	2.48	0.1175278311	0.0087260748	0.815	0.39455972337188	0.51	1.304	1.053	0.831127502967378	0.657	1.687
C9orf41	121.9681	108.2666	0.0077462272	0.0017344	0.1290959	1.4	0.1324112944	0.9	2.16	2.11	0.0022789357	1.31	3.4	-0.0076283479	0.8652957805	1.371	0.189082357471586	0.856	2.194	1.983	0.0105542331539462	1.173	3.351
C9orf44	0.5571	1.0235	0.0968918034	0.0134105	0.2363989	1.3	0.2396211201	0.84	2.01	1.73	0.0149884537	1.11	2.68	0.0630400276	0.1605453188	1.025	0.917722325996368	0.641	1.64	1.65	0.0377181607044885	1.029	2.645
C9orf45	80.8445	73.0071	0.0037948628	0.0008794	0.0022536	2.03	0.0028808564	1.27	3.24	2.36	0.0013087785	1.4	3.99	0.2412842579	5.14586466062493e-08	1.291	0.333814642974191	0.769	2.167	1.742	0.0624385512663989	0.972	3.123
C9orf46	322.7842	237.7115	0.0403293363	0.0010385	0.8162932	1.05	0.8170415846	0.68	1.62	0.48	0.0013983574	0.31	0.75	-0.0231152449	0.6071885414	1.291	0.303183490546988	0.794	2.098	0.61	0.0611627049426109	0.364	1.023
C9orf5	2280.9371	2027.1838	0.0338863996	0.0084472	0.1046164	1.43	0.1078610896	0.92	2.21	1.89	0.0098634335	1.17	3.07	0.157970955	0.0004076548	1.006	0.978713500917025	0.63	1.608	1.336	0.277877997459227	0.792	2.253
C9orf66	31.4685	27.3284	0.0029565962	0.000685	0.0061855	0.54	0.0072823701	0.34	0.85	0.47	0.0009582286	0.3	0.73	0.0487944269	0.2776090353	0.662	0.0905855617385891	0.41	1.068	0.602	0.0368085767071452	0.374	0.969
C9orf7	1342.9644	1093.3991	0.3052511706	0.0312913	0.4261199	0.84	0.4285908285	0.54	1.3	0.61	0.0337597349	0.39	0.96	0.056642926	0.2074524639	0.735	0.194420731032941	0.461	1.17	0.578	0.0232445423343908	0.36	0.928
C9orf72	527.02	445.71	0.2053749601	0.0310225	0.3642521	0.82	0.3669951412	0.53	1.27	0.62	0.033299111	0.4	0.96	-0.072678869	0.1055921352	1.025	0.91766654246752	0.642	1.636	0.718	0.167783707165605	0.449	1.15
C9orf82	459.2888	475.1841	0.1339760425	0.0274915	0.2245081	0.76	0.2277674623	0.49	1.18	0.6	0.0298210556	0.38	0.95	0.1015277436	0.023601135	0.797	0.338652913668266	0.5	1.269	0.601	0.0413001938763942	0.368	0.98
C9orf85	218.3204	228.8965	0.0411367171	0.0106696	0.0234707	1.65	0.0255358502	1.06	2.56	1.74	0.0120532735	1.13	2.69	0.2235117576	4.8e-07	1.068	0.785310150410697	0.664	1.718	1.065	0.797760498762819	0.658	1.724
C9orf9	186.4911	291.2206	0.6227527558	0.0194894	0.3959659	1.21	0.3985600694	0.78	1.86	0.22	0.0340999927	0.05	0.89	0.0862436589	0.0546797025	1.262	0.332235815309877	0.788	2.021	0.187	0.0202347557219169	0.045	0.77
C9orf95	419.5186	268.945	0.0343365908	0.0003047	0.0742217	0.67	0.0773016561	0.43	1.04	0.43	0.0004771317	0.27	0.69	-0.1023887399	0.0224387397	0.698	0.140221629515485	0.432	1.126	0.657	0.128417553994883	0.382	1.129
CA12	148.7492	112.9447	0.263942414	0.039051	0.1553896	0.73	0.1587726321	0.47	1.13	0.64	0.0415464155	0.41	0.98	0.0118152077	0.7927446492	0.731	0.198993026931229	0.453	1.179	0.764	0.256461245527809	0.48	1.216
CA13	49.681	37.2364	0.0207075067	0.0045023	0.224078	1.31	0.2273659607	0.84	2.04	2.09	0.0056694914	1.24	3.54	0.1713161027	0.000124026	0.91	0.709325801700486	0.553	1.497	1.487	0.186413256338017	0.825	2.679
CA14	11.7493	10.0134	0.0008925356	0.0001485	0.0005708	0.44	0.0008385294	0.28	0.71	0.42	0.0002474522	0.27	0.67	-0.3132175545	8.95272969540843e-13	0.728	0.23386114141064	0.432	1.227	0.722	0.2053792786809	0.436	1.195
CA2	24.7196	23.3209	0.1319438313	0.0301916	0.1535601	1.38	0.1569743787	0.88	2.14	1.65	0.0326181556	1.04	2.6	0.2183331404	8.89787373060259e-07	0.861	0.549497442716615	0.528	1.405	1.048	0.857648294901862	0.628	1.75
CA3	8.5155	7.332	0.1406619186	0.0403506	0.3591309	1.22	0.3618933707	0.79	1.89	1.6	0.0430507372	1.01	2.53	-0.034049651	0.448813825	0.949	0.828247560691452	0.589	1.527	1.243	0.396565854796191	0.751	2.057
CA4	15.8075	6.4746	0.2956456296	0.0229681	0.4245154	0.84	0.4269792557	0.54	1.3	0.59	0.0251458346	0.37	0.94	0.0463451692	0.3024712235	1.021	0.928839750282022	0.642	1.624	0.864	0.579361482409112	0.516	1.447
CA5B	386.7191	351.6133	0.0278593642	0.0032953	0.0505361	0.65	0.0532834287	0.42	1.01	0.53	0.0040006651	0.34	0.82	-0.1075041204	0.0165046821	0.809	0.391512767509581	0.498	1.314	0.634	0.0598288901378387	0.394	1.019
CA5BP	189.374	216.1469	0.1402132359	0.0262222	0.307557	1.26	0.310575437	0.81	1.96	1.64	0.028382263	1.05	2.54	0.2541617879	9.10994321603018e-09	0.838	0.47754488563659	0.515	1.364	0.969	0.900296722100618	0.595	1.58
CA7	0.6776	0.4965	0.0262022091	0.0032747	0.0321257	0.62	0.0344765919	0.4	0.97	0.53	0.003977565	0.34	0.82	0.0082717417	0.8540567126	0.756	0.25754775400609	0.466	1.226	0.703	0.150767771440055	0.435	1.137
CA8	35.7501	19.6285	0.2225715393	0.0295863	0.1577696	0.73	0.1611385426	0.47	1.13	0.62	0.0318500096	0.4	0.96	-0.0157397598	0.7263143715	0.914	0.708678020814106	0.57	1.465	0.802	0.368433912353805	0.496	1.297
CAB39	2697.14	2501.249	0.1578623915	0.0248534	0.2494471	0.77	0.252661467	0.5	1.2	0.61	0.026917085	0.4	0.95	0.0316054988	0.4820566558	0.869	0.560093381187253	0.543	1.392	0.754	0.233578010107813	0.474	1.2
CAB39L	2770.0631	2569.9499	0.0834103398	0.0132853	0.0375366	0.63	0.0400507571	0.4	0.98	0.58	0.014833428	0.38	0.9	-0.191915704	1.64881692394835e-05	0.78	0.329565088780097	0.473	1.286	0.785	0.330609156063718	0.482	1.278
CABLES1	159.5524	163.9099	0.0012456852	0.0004223	0.0002605	2.38	0.0004221439	1.47	3.86	2.27	0.0006367127	1.42	3.64	0.2448295928	3.2256592790541e-08	1.67	0.055418828520142	0.988	2.824	1.546	0.0935845598985688	0.929	2.573
CABLES2	197.854	228.6169	0.0039683759	0.0004059	0.0063343	1.87	0.0074595077	1.18	2.95	2.14	0.0005844506	1.39	3.31	0.3695110589	1.59065591174849e-17	0.969	0.902705964117405	0.585	1.604	1.057	0.828032369514778	0.643	1.738
CABP1	10.1892	3.7669	0.1298166321	0.0013533	0.204901	0.75	0.2082389472	0.49	1.17	0.46	0.0018548568	0.28	0.75	-0.1562980907	0.0004702165	0.822	0.413866054477098	0.514	1.315	0.57	0.045941505279919	0.328	0.99
CABYR	17.4651	23.4025	0.0174701561	0.0016731	0.0320373	1.61	0.0343935992	1.04	2.51	2	0.0021439414	1.29	3.12	0.1853631991	3.20938381841069e-05	1.39	0.193326513864344	0.846	2.282	1.601	0.0525677547367409	0.995	2.575
CACHD1	192.9226	33.6402	0.8883493844	0.0020847	0.9281318	1.02	0.9284248964	0.66	1.58	0.32	0.0037167082	0.15	0.69	-0.1059050178	0.0181916898	1.218	0.409281554589751	0.762	1.947	0.723	0.45195092493037	0.31	1.685
CACNA1A	4.9774	3.3532	0.1158854921	0.0229345	0.2393524	1.3	0.2425631138	0.84	2	1.84	0.0256825121	1.08	3.14	0.0279870389	0.5336263913	1.159	0.536522589367663	0.727	1.848	1.968	0.028129201948794	1.075	3.6
CACNA1B	13.9572	7.4131	0.2451856309	0.0388325	0.9456484	0.99	0.9458684743	0.64	1.52	0.63	0.0413654652	0.41	0.98	0.052878039	0.2393186939	1.11	0.662627772002693	0.694	1.775	0.697	0.13481821092714	0.434	1.119
CACNA1F	0.6892	1.1211	0.0399737507	0.0065974	0.0378727	1.59	0.0403731247	1.02	2.46	1.81	0.0076647685	1.17	2.81	0.0539701926	0.2297394998	1.374	0.197234302201011	0.848	2.227	1.324	0.244521221895713	0.825	2.125
CACNA1G	75.1916	30.3003	0.1720745119	0.0118632	0.7463962	1.07	0.7474445491	0.69	1.66	0.56	0.0134202988	0.36	0.89	-0.0245129252	0.5856264868	1.355	0.20302713438579	0.849	2.161	0.804	0.397151285563142	0.486	1.331
CACNA1I	2.2489	4.1215	0.0013854591	0.0001299	0.1936886	1.33	0.1970346379	0.86	2.07	2.27	0.0002098045	1.47	3.5	0.0613136931	0.1723350871	1.216	0.417096204177533	0.758	1.952	1.93	0.00554144497121067	1.213	3.07
CACNA2D3	14.7283	12.2383	0.1248269089	0.0360258	0.0654978	1.51	0.0684439967	0.97	2.34	1.62	0.0385732525	1.03	2.57	-0.031797575	0.4793968186	1.429	0.137741047112928	0.892	2.29	1.663	0.0430119474227794	1.016	2.723
CACNB1	87.6554	72.1763	0.036865205	0.0087256	0.0269545	1.64	0.0291983843	1.05	2.57	1.96	0.0103558771	1.17	3.27	0.0356806615	0.4273721232	1.257	0.368700961319286	0.763	2.072	1.301	0.368402291177765	0.733	2.307
CACNB2	150.522	150.522	0.0162956231	0.0027368	0.0027368	0.51	0.003390412	0.33	0.8	0.51	0.003390412	0.33	0.8	-0.0923948059	0.0394920531	0.578	0.0260558172131021	0.357	0.937	0.578	0.0260558172131021	0.357	0.937
CACNB3	343.4466	353.9715	0.0002335116	7.62e-05	0.0003116	2.31	0.0004856607	1.44	3.7	2.45	0.0001379501	1.55	3.88	0.3251828068	1.05200634534598e-13	1.479	0.134375967369694	0.886	2.47	1.673	0.0429644787139137	1.016	2.755
CACNG1	5.0255	5.1669	0.0017058965	0.0002806	0.0010417	0.46	0.0014316477	0.29	0.74	0.42	0.0004498383	0.26	0.68	-0.0879644565	0.0500077181	0.807	0.413647918178011	0.484	1.348	0.725	0.230335178106044	0.429	1.226
CACNG4	427.9493	173.5767	0.0094132406	0.0001972	0.0100304	0.56	0.0114255345	0.36	0.88	0.44	0.0003075553	0.29	0.69	-0.204354337	4.3721832091363e-06	1.01	0.968678392392232	0.615	1.658	0.772	0.293179632948399	0.476	1.251
CACNG6	0.6577	0.616	0.0261054627	0.0072209	0.018294	1.69	0.0201268592	1.09	2.63	1.83	0.0083677092	1.17	2.86	-0.0300104195	0.5044509524	1.777	0.0195783098180322	1.097	2.88	1.969	0.00664476388655066	1.207	3.212
CAD	863.6142	741.3669	0.0013545822	0.0002976	0.00061	2.16	0.0008655188	1.37	3.4	2.64	0.0005220767	1.53	4.57	0.1827682777	4.15190907724386e-05	1.598	0.0601969448270666	0.98	2.606	2.077	0.0152869541063951	1.151	3.75
CADM2	48.2306	30.0306	0.1018390218	0.0129419	0.3102795	0.8	0.3132493809	0.52	1.24	0.58	0.0144657011	0.38	0.9	0.0604837528	0.1782277615	0.694	0.134222705941127	0.43	1.12	0.512	0.00504032506375984	0.321	0.818
CADM3	39.6482	118.5584	0.3675255676	0.0257468	0.9102105	1.03	0.9105742521	0.66	1.58	1.78	0.0284477062	1.06	2.97	0.0818089407	0.0684139571	1.007	0.975136092983503	0.634	1.602	1.831	0.0284325343372831	1.066	3.146
CADM4	1149.1676	932.9903	0.0889691766	0.0089949	0.0688855	0.67	0.0719091099	0.43	1.04	0.56	0.0102713822	0.36	0.87	-0.1475454176	0.0009699734	0.85	0.499093843109983	0.531	1.361	0.694	0.133186222773225	0.43	1.118
CALB1	0.4072	1.4124	0.4936542205	0.0155678	0.6669769	1.1	0.6683599114	0.71	1.7	2.01	0.0182636072	1.13	3.59	0.0281484519	0.531268131	1.152	0.549592674787432	0.725	1.832	1.203	0.565222102814136	0.641	2.255
CALB2	3.433	0.999	0.6997277832	0.0312151	0.6513196	0.91	0.6527741696	0.59	1.4	0.55	0.0346169327	0.31	0.96	0.0156147542	0.7284019272	0.924	0.752132257143794	0.567	1.506	0.748	0.366481770615694	0.399	1.404
CALCRL	273.5376	354.4194	0.0277482988	0.0055642	0.053905	1.53	0.0567240536	0.99	2.39	1.83	0.0065252878	1.18	2.82	0.1843540125	3.548906991475e-05	1.221	0.407880605647403	0.761	1.957	1.474	0.107826169883934	0.919	2.364
CALHM1	0.4227	0.5605	0.0743253434	0.0169799	0.0750854	1.48	0.0781493303	0.96	2.3	1.69	0.0187147148	1.09	2.61	0.1177053772	0.0086244374	1.66	0.0412920657063568	1.02	2.7	1.862	0.0114542427533193	1.15	3.014
CALHM2	225.3057	245.3795	0.0109756258	0.0021566	0.0127042	1.74	0.0142518903	1.12	2.7	1.95	0.0027036925	1.26	3.02	0.1772688917	7.08227019485904e-05	1.465	0.125840713752901	0.899	2.387	1.626	0.0447516861758092	1.011	2.615
CALM1	5994.1623	6729.7329	0.1989891088	0.0304253	0.0954389	0.69	0.0987534256	0.44	1.07	0.57	0.0333310011	0.34	0.96	-0.1521216356	0.0006674631	0.905	0.683823690666283	0.559	1.465	0.846	0.544613741746447	0.492	1.455
CALM2	8708.2945	9370.8927	0.0043020791	0.0006516	0.025109	0.6	0.0272802289	0.39	0.95	0.41	0.0010006997	0.25	0.7	-0.1180139787	0.0084502847	0.78	0.316199639392417	0.48	1.268	0.494	0.0179591424197195	0.276	0.886
CALML4	441.8217	357.927	0.0292473848	0.0014348	0.2051154	0.76	0.2084177131	0.49	1.17	0.5	0.0018604536	0.32	0.77	-0.1218871623	0.006516368	0.981	0.935120634400104	0.613	1.568	0.756	0.252155959333549	0.468	1.22
CALML5	0.4922	0.6104	0.0312627966	0.0086906	0.0283652	1.64	0.0306113064	1.05	2.56	1.79	0.0099336002	1.15	2.79	0.059343988	0.1865620567	1.768	0.021475777823312	1.088	2.873	1.681	0.0333523089875944	1.042	2.711
CALR	28788.0752	27719.9017	0.0052512787	0.0008359	0.0114709	0.57	0.0129804998	0.36	0.89	0.48	0.0011434885	0.3	0.74	-0.162142245	0.0002837933	0.726	0.196688253524502	0.447	1.18	0.624	0.0552572060709742	0.386	1.011
CAMK1	1269.4296	951.589	0.0126022287	0.0005578	0.1227155	0.71	0.1260378975	0.46	1.1	0.47	0.0007825146	0.3	0.73	-0.1738697519	9.77463508486249e-05	0.798	0.34608544120821	0.499	1.276	0.592	0.0278916246452869	0.371	0.945
CAMK1D	34.988	43.7578	0.1912249323	0.0432701	0.2828931	1.27	0.2859591464	0.82	1.96	1.56	0.0458548431	1.01	2.4	0.0740601773	0.099113152	0.968	0.889464001490409	0.607	1.541	1.262	0.329510802715522	0.791	2.015
CAMK2A	4.3137	2.6594	0.1879328265	0.0202412	0.92707	0.98	0.9273651131	0.64	1.51	0.6	0.0221961544	0.38	0.93	-0.0611709266	0.173338264	1.288	0.293861505897885	0.803	2.067	0.837	0.477510819221448	0.513	1.367
CAMK2B	421.2598	297.1924	0.0778444674	0.0061846	0.7118714	0.92	0.713068144	0.6	1.42	0.55	0.0072306217	0.35	0.85	-0.0708317688	0.1147741235	1.195	0.451015757428396	0.752	1.9	0.759	0.250904936076315	0.474	1.216
CAMK2D	983.358	1028.5874	0.0038023239	0.0010222	0.0013512	2.05	0.0017761808	1.31	3.22	2.06	0.0013652001	1.32	3.21	0.1028113859	0.0218865293	1.734	0.026350512148099	1.067	2.817	1.735	0.0239839456170922	1.075	2.798
CAMK2N1	995.9768	1505.8824	0.0025754585	0.0002766	0.0016207	2.09	0.0021413327	1.31	3.35	2.18	0.0004129204	1.42	3.37	0.2376780543	8.21398371903443e-08	1.533	0.106427995751289	0.913	2.574	1.661	0.0347224203240103	1.037	2.661
CAMKV	0.6341	0.5025	0.1329788584	0.0377838	0.1552089	1.37	0.15856501	0.88	2.12	1.61	0.0403906541	1.02	2.53	0.1482253861	0.0009181769	1.08	0.7501347564174	0.673	1.732	1.316	0.270060569956195	0.808	2.145
CAMLG	1033.24	1339.1135	0.332914961	0.0239161	0.4229853	1.19	0.4254644284	0.77	1.85	1.76	0.0264052115	1.07	2.89	0.1477520011	0.0009539585	0.972	0.908107075754568	0.603	1.568	1.157	0.601387594070467	0.67	1.996
CAMP	1.1507	0.9579	0.1563596547	0.0288831	0.106881	0.7	0.1101599019	0.45	1.08	0.62	0.0311038007	0.4	0.96	-0.0365842794	0.4157536298	0.899	0.659289761732439	0.56	1.443	0.829	0.438867871465993	0.516	1.332
CAMSAP1	842.3983	854.2689	0.0252417513	0.0062588	0.0070395	1.82	0.0081749303	1.17	2.85	1.83	0.0073145579	1.18	2.85	0.1564717401	0.0004633295	1.299	0.283066251662461	0.806	2.094	1.266	0.331241105945559	0.787	2.038
CAMSAP1L1	827.0858	789.7679	0.0139336386	0.0037912	0.0458255	1.56	0.0485173721	1	2.43	2.02	0.0047305059	1.24	3.3	0.1045288011	0.0197621638	1.059	0.816599808602204	0.653	1.718	1.296	0.340294890056735	0.761	2.206
CAMTA1	476.6478	518.5468	0.0702698864	0.0096729	0.1166234	0.71	0.1199288837	0.46	1.09	0.52	0.0113302866	0.31	0.86	0.0047124155	0.916540644	0.735	0.200078284862672	0.459	1.177	0.584	0.0551367934479225	0.337	1.012
CAMTA2	1374.0064	1349.5146	0.1686206228	0.0319161	0.0552579	0.65	0.05814691	0.42	1.01	0.62	0.0342800939	0.4	0.97	-0.1197811817	0.0075120661	0.732	0.202910187707014	0.452	1.183	0.654	0.083457382917731	0.404	1.058
CAND1	2130.7342	2011.5487	0.0289907139	0.0082815	0.0154401	1.71	0.0171348557	1.1	2.65	1.82	0.0095642885	1.16	2.87	0.1377386596	0.0020865689	1.135	0.598810215492597	0.708	1.821	1.263	0.349908970240488	0.774	2.061
CANT1	9052.9412	6368.4253	0.047590817	0.0007171	0.2291938	0.76	0.2324662427	0.49	1.19	0.46	0.0010129151	0.29	0.73	-0.2052179159	3.97493176885127e-06	0.854	0.527503198687663	0.525	1.392	0.691	0.151454094556343	0.417	1.145
CANX	20250.8814	16127.1177	0.2230695282	0.0205083	0.2192809	0.76	0.2226068026	0.49	1.18	0.59	0.0225270204	0.38	0.93	-0.1084838502	0.0155401883	0.792	0.34315261909943	0.488	1.284	0.823	0.430700037584905	0.507	1.336
CAPN12	38.1518	21.8252	0.4866886049	0.0421965	0.9609866	1.01	0.9611445803	0.66	1.56	2.19	0.0484063681	1.01	4.75	0.0337785835	0.4524354224	1.014	0.952424711670939	0.636	1.617	3.883	0.00886287025032617	1.406	10.725
CAPN14	3.4035	3.0316	0.1515836428	0.0428156	0.0522302	1.54	0.0550461474	0.99	2.4	1.59	0.0455698981	1.01	2.52	0.1152114427	0.0101533232	1.153	0.5662366076058	0.709	1.873	1.242	0.394748041771989	0.754	2.048
CAPN2	2792.8349	2935.7869	0.0031842743	0.0008362	0.0018061	2.04	0.0023446434	1.29	3.24	2.09	0.0011410639	1.34	3.26	0.1760123957	7.98363590322631e-05	1.775	0.0248972594142401	1.075	2.931	1.651	0.0415430907544876	1.019	2.674
CAPN3	78.1014	56.5788	0.1512122482	0.0378604	0.1167322	1.43	0.1201286546	0.91	2.23	1.68	0.0408415042	1.02	2.76	-0.0285106995	0.5259949066	1.322	0.26564202824964	0.809	2.16	1.616	0.0931876442266646	0.923	2.831
CAPN7	775.0703	687.0229	0.0056241639	0.0009518	0.1080517	1.42	0.1113067495	0.92	2.2	2.41	0.0014051538	1.4	4.12	0.1037526455	0.0206989209	1.097	0.699167812858339	0.685	1.757	1.808	0.0525045771616073	0.994	3.29
CAPN8	6.3453	34.1928	0.2089886709	0.007706	0.6745244	1.1	0.6758719932	0.71	1.69	1.96	0.0092030804	1.18	3.25	0.0212251251	0.6368954082	1.098	0.69266806371756	0.69	1.749	1.668	0.0627465164557632	0.973	2.859
CAPN9	27.0655	2.9597	0.5278043221	0.0115746	0.8066628	1.06	0.8074499697	0.68	1.63	0.5	0.0136870294	0.29	0.87	0.0820186852	0.0677060471	1.108	0.665315064730449	0.696	1.766	0.889	0.71022405903265	0.479	1.651
CAPNS1	8745.5446	9948.9738	0.0695174185	0.0136987	0.0318847	0.62	0.0342282595	0.4	0.97	0.54	0.0156810723	0.32	0.89	-0.07944266	0.0768283951	0.768	0.278753019305696	0.476	1.238	0.676	0.161647381886782	0.391	1.169
CAPZB	5300.0589	5119.8827	0.0051328749	0.0006841	0.0046146	0.53	0.0055407135	0.33	0.83	0.47	0.0009503916	0.3	0.74	-0.1131595512	0.0115868551	0.65	0.0856008162310495	0.398	1.062	0.603	0.0381583643229234	0.374	0.973
CARD10	407.6894	208.1635	0.959178618	0.0167044	0.8030704	1.06	0.8038746202	0.68	1.63	0.42	0.0208745438	0.2	0.88	-0.1053747376	0.0187834274	1.255	0.341979373254478	0.786	2.004	0.883	0.75809602759155	0.402	1.944
CARD11	53.1915	81.9281	0.0242263386	0.0020112	0.027438	1.63	0.029652153	1.05	2.54	1.98	0.0025461302	1.27	3.08	0.1399687345	0.001760322	1.276	0.327253883965265	0.783	2.079	1.562	0.0632816721067403	0.976	2.5
CARD14	114.418	119.7088	0.0246229011	0.0071416	0.0264116	1.65	0.0286301184	1.05	2.58	1.82	0.0082901441	1.17	2.84	0.1091891998	0.0148767693	1.568	0.0690855840444103	0.965	2.545	1.548	0.07544316247362	0.956	2.507
CARD16	40.3162	64.1773	0.0170819803	0.002619	0.1135737	1.42	0.1168873055	0.92	2.2	1.92	0.0032337919	1.24	2.97	0.0878818244	0.0502241799	1.273	0.320372654272951	0.791	2.047	1.838	0.0108022222299373	1.151	2.935
CARD6	52.2124	62.2906	0.0244462211	0.0047736	0.1032749	1.44	0.1065437583	0.93	2.23	1.84	0.0056521503	1.2	2.84	0.1585461505	0.0003879992	1.317	0.265269881536022	0.812	2.136	1.369	0.193791337913476	0.852	2.2
CARD8	392.5452	429.0219	0.0140847813	0.0029151	0.0066485	1.83	0.0077633967	1.17	2.87	1.91	0.0035665113	1.24	2.94	0.0463619644	0.302295859	1.641	0.0427851980875962	1.016	2.65	1.42	0.141726693766054	0.889	2.268
CARD9	21.5075	37.6826	0.0122681155	0.0004661	0.0715413	1.49	0.074594544	0.96	2.32	2.17	0.0006742485	1.39	3.4	0.07353913	0.1015189297	1.32	0.257219577115065	0.817	2.132	1.562	0.071917203088135	0.961	2.539
CARKD	1665.16	1616.1545	0.1027925288	0.0157511	0.0917062	0.69	0.0948834219	0.44	1.07	0.59	0.0174177686	0.38	0.91	-0.0167823972	0.7089828357	0.663	0.0939909889072644	0.41	1.072	0.621	0.0484019876340649	0.387	0.997
CARM1	1244.4751	1166.5988	0.1397958939	0.032725	0.3282603	1.24	0.3311526088	0.8	1.92	1.72	0.0356053766	1.04	2.85	0.131371102	0.0033454606	1.006	0.979031643834701	0.63	1.607	1.446	0.18882937771513	0.834	2.505
CARS2	951.5198	693.7545	0.1395343401	0.0057365	0.6233839	0.9	0.6249553772	0.58	1.38	0.52	0.0068542155	0.33	0.84	-0.1306021451	0.0035369985	1.04	0.869784759884808	0.649	1.668	0.699	0.158179201949754	0.425	1.15
CARTPT	5.8985	2.8736	0.0129737058	0.001089	0.0907055	0.69	0.0939263471	0.44	1.07	0.49	0.0014349605	0.32	0.76	-0.1221011666	0.0064221268	0.784	0.317271080743422	0.487	1.263	0.542	0.0101805210688547	0.34	0.865
CASC1	22.5532	14.3102	0.0492754092	0.0029109	0.1146886	0.7	0.118028643	0.45	1.09	0.52	0.0035746931	0.33	0.81	-0.0291899649	0.516179279	0.874	0.575317352308337	0.545	1.401	0.705	0.157261176382474	0.434	1.145
CASC2	49.7763	56.7376	0.0478183315	0.0066814	0.0722039	0.67	0.075287354	0.43	1.04	0.49	0.0081422417	0.29	0.83	-0.1059494933	0.0181428077	0.946	0.82146865762229	0.586	1.527	0.731	0.268460246221773	0.419	1.274
CASC4	4203.4212	3890.849	0.1267017189	0.0204013	0.0964383	0.69	0.0996871663	0.44	1.07	0.6	0.0222906078	0.39	0.93	-0.1133845846	0.0114213439	0.847	0.491134383044608	0.528	1.359	0.755	0.241439642036539	0.472	1.208
CASC5	14.5925	16.9692	9.90831758339402e-05	2.56e-05	8.81e-05	2.46	0.0001578064	1.54	3.91	2.53	5.19777336056571e-05	1.61	3.97	0.2551068479	8e-09	1.491	0.124871289116985	0.895	2.484	1.47	0.126319971338619	0.897	2.409
CASK	752.658	1028.1529	0.5926196058	0.0083309	0.3496017	1.23	0.3524018693	0.8	1.9	2.3	0.0107090534	1.21	4.37	0.1211377246	0.0068562514	1.121	0.630842884455629	0.703	1.79	1.321	0.447371667623407	0.644	2.71
CASKIN1	65.6582	104.5935	0.0006189047	1.81e-05	0.1203023	1.42	0.1236625623	0.91	2.21	2.5	3.70442937377424e-05	1.62	3.87	0.253261155	1.03151200196216e-08	0.933	0.778526530780628	0.578	1.508	1.556	0.0754315996172045	0.956	2.533
CASKIN2	733.7531	924.5754	0.1809176515	0.018876	0.2774893	1.28	0.2806151468	0.82	1.98	1.73	0.0209196893	1.09	2.76	0.0863484272	0.0543852325	1.11	0.681420331708988	0.675	1.826	1.395	0.194470499394641	0.844	2.306
CASP1	108.6864	82.2348	0.0648125728	0.0165716	0.3745801	1.22	0.3772709543	0.79	1.88	1.79	0.018581912	1.1	2.89	0.0946779881	0.0348471045	1.002	0.994833330219337	0.629	1.596	1.594	0.0974587503474262	0.918	2.765
CASP10	115.0702	81.689	0.1383451325	0.0312865	0.4339854	1.19	0.4364153576	0.77	1.84	1.73	0.0340691324	1.04	2.87	0.1606150001	0.0003243666	1.237	0.370385001772288	0.776	1.972	1.877	0.0326820743587357	1.053	3.345
CASP12	2.3264	2.3264	0.012781165	0.0034859	0.0034859	1.94	0.0042689323	1.23	3.05	1.94	0.0042689323	1.23	3.05	0.1787195662	6.16112185183477e-05	1.448	0.138639591054457	0.887	2.364	1.448	0.138639591054457	0.887	2.364
CASP2	596.785	582.2772	0.0238468974	0.0069837	0.0108793	1.78	0.0123447218	1.13	2.79	1.85	0.0081651266	1.17	2.93	0.1361208057	0.0023568886	1.544	0.0776670692962492	0.953	2.503	1.597	0.0597384023710172	0.981	2.598
CASP4	527.5523	375.3002	0.2453554572	0.0147406	0.3165129	0.8	0.3194504415	0.52	1.24	0.56	0.0166412718	0.35	0.9	0.0102302264	0.8200355932	0.887	0.619734547007554	0.552	1.425	0.911	0.738522460028194	0.527	1.575
CASP6	298.1486	210.2369	0.6842159431	0.0298271	0.8873235	0.97	0.8877818744	0.63	1.5	0.54	0.0331345055	0.31	0.95	0.078850367	0.0790612237	1.097	0.697453469248406	0.687	1.754	0.764	0.388762991784227	0.414	1.409
CASP7	958.6526	810.9439	0.1837215955	0.0325508	0.4103631	0.83	0.4128946899	0.54	1.29	0.63	0.034869603	0.41	0.97	-0.1277691719	0.0043315333	1.17	0.513656868433754	0.731	1.873	0.782	0.308454625150123	0.487	1.255
CASP8	393.0841	498.0518	0.006658857	0.0003405	0.0742504	1.48	0.0773201221	0.96	2.3	2.18	0.0005024131	1.41	3.39	0.2440014463	3.6e-08	1.098	0.701436609438893	0.681	1.769	1.932	0.00677736565783038	1.199	3.112
CASP8AP2	281.25	314.0614	0.1780597669	0.0426914	0.0494591	1.54	0.0521643957	1	2.39	1.56	0.0452874472	1.01	2.41	0.0433778234	0.3345134352	1.158	0.539725565105587	0.724	1.851	1.229	0.392101049340553	0.767	1.969
CASQ1	11.7746	3.8043	0.0321515312	0.0001606	0.4179507	0.84	0.4204490302	0.54	1.29	0.42	0.0002681252	0.26	0.67	-0.0513795412	0.2529137705	1.107	0.669170007458025	0.694	1.767	0.656	0.115033369536468	0.389	1.108
CASS4	13.2062	12.2336	0.0052340735	0.0015547	0.0027653	1.94	0.0034218584	1.25	3.03	2.05	0.0020333484	1.3	3.25	0.1098635213	0.014265928	1.576	0.0650054540997036	0.972	2.556	1.703	0.0369855884766671	1.033	2.808
CAT	2052.1952	2367.3043	0.1738626733	0.0176369	0.246818	0.77	0.2500829732	0.49	1.2	0.5	0.0205660192	0.27	0.9	-0.1159933622	0.0096499201	0.785	0.318030990392208	0.488	1.262	0.686	0.224806212026546	0.374	1.26
CATSPER3	8.6856	11.1741	0.0832519269	0.0133414	0.1127293	1.42	0.116062564	0.92	2.21	1.72	0.0148950641	1.11	2.65	-0.0123841525	0.7830078378	1.475	0.107415042557174	0.919	2.367	1.69	0.0280000930468149	1.058	2.698
CATSPERG	33.6649	22.5592	0.0099757803	3.9e-06	0.1170093	0.71	0.1203379491	0.46	1.1	0.34	1.15017051738331e-05	0.21	0.55	-0.0095532714	0.8317603512	0.651	0.0762680091803341	0.405	1.046	0.374	0.000284855685729335	0.22	0.636
CAV1	1191.8412	462.908	0.2965996649	0.004861	0.5799002	0.88	0.5816850497	0.57	1.37	0.49	0.0060473266	0.29	0.81	-0.1576316858	0.0004196791	1.08	0.747985959189215	0.675	1.73	0.663	0.147832087526175	0.381	1.156
CAV3	1.6978	2.2371	0.1116175678	0.0198314	0.4912822	0.86	0.4934431951	0.56	1.33	0.58	0.0219119784	0.36	0.92	-0.0647272592	0.1496200701	1.096	0.700857431281159	0.686	1.751	0.752	0.261101502888307	0.458	1.236
CBARA1	1178.155	955.1986	0.481039397	0.0184724	0.3714284	1.22	0.3741438921	0.79	1.89	0.53	0.0209943086	0.31	0.91	0.0848522728	0.0587177255	1.368	0.198361153082878	0.848	2.207	0.832	0.544469084796805	0.459	1.507
CBFA2T2	1850.1484	2135.3661	0.195156445	0.0428674	0.442712	1.18	0.4450987503	0.77	1.83	1.56	0.0454686797	1.01	2.42	-0.0294866995	0.5119212726	0.961	0.867598137204093	0.601	1.535	1.222	0.420638699258016	0.75	1.993
CBFA2T3	332.314	399.6389	0.0119687446	0.0009515	0.029645	0.61	0.031969322	0.39	0.96	0.38	0.0015186267	0.21	0.69	-0.2901084553	4.2936768402653e-11	0.985	0.949614718629057	0.61	1.59	0.682	0.250306990879927	0.356	1.309
CBFB	735.2647	718.5714	0.0377144486	0.0061121	0.0479117	0.64	0.0506547804	0.41	1	0.55	0.0071565838	0.35	0.85	0.1270127329	0.0045693642	0.518	0.010429267096684	0.313	0.857	0.46	0.00258451525774439	0.278	0.763
CBL	442.2834	424.7145	0.1061792681	0.0318542	0.0314417	1.61	0.0337916846	1.04	2.51	1.63	0.0343002804	1.04	2.57	0.1505897863	0.0007573082	1.104	0.689796247048837	0.68	1.792	1.044	0.866646952808814	0.634	1.717
CBLB	377.7049	377.7049	0.0529967469	0.0149525	0.0149525	1.72	0.0166483597	1.1	2.68	1.72	0.0166483597	1.1	2.68	0.182368251	4.31866933968377e-05	1.261	0.341717913005625	0.782	2.036	1.261	0.341717913005625	0.782	2.036
CBLN1	5.0676	13.37	0.2003275178	0.0123778	0.7834683	1.06	0.7843545465	0.69	1.64	1.82	0.0140903791	1.13	2.92	0.1295125067	0.0038254645	0.946	0.81461881749809	0.592	1.51	1.341	0.263382037378127	0.802	2.243
CBLN3	79.9435	86.3661	0.016871145	0.0046841	0.0297747	1.63	0.0321083943	1.04	2.55	1.86	0.0055670208	1.2	2.88	0.2252846236	3.8724888252248e-07	1.173	0.516545577100083	0.724	1.902	1.269	0.333233243248949	0.783	2.055
CBR1	1517.016	1161.5152	0.337060717	0.0354027	0.367717	0.82	0.3704405305	0.53	1.27	0.62	0.0379445703	0.39	0.97	-0.1159452932	0.0096802149	1.184	0.481641022524118	0.74	1.895	1.04	0.877354814246633	0.631	1.714
CBR3	283.3972	479.4891	0.2410582296	0.0282267	0.2567941	0.78	0.2599494055	0.5	1.2	0.54	0.0313021818	0.3	0.95	-0.0926647022	0.0389169981	1.023	0.923913797992991	0.644	1.624	0.677	0.206140209764464	0.369	1.24
CBR4	591.4376	548.105	0.1310722076	0.0226869	0.0657883	0.66	0.0687971198	0.43	1.03	0.61	0.0246833166	0.39	0.94	0.0838699831	0.0617146914	0.489	0.00426645618207966	0.3	0.799	0.444	0.00104473192498655	0.274	0.722
CBS	1907.0666	1089.8363	0.1091847501	0.002776	0.2605584	0.78	0.2637142606	0.5	1.21	0.5	0.0035105842	0.31	0.79	0.0321231072	0.4749071992	0.919	0.72618726372853	0.574	1.472	0.686	0.141584793471899	0.415	1.134
CBWD2	496.8697	574.2068	0.0831153697	0.0137869	0.082075	1.48	0.0852737705	0.95	2.3	1.71	0.0153641732	1.11	2.64	0.1136483198	0.0112300335	1.052	0.833490326705755	0.655	1.69	1.262	0.332470381141685	0.789	2.018
CBWD3	185.4759	253.5467	0.0206862837	0.0027377	0.1483639	1.39	0.1517996967	0.89	2.16	1.92	0.0033601335	1.24	2.98	0.1645658953	0.0002290059	1.057	0.82892698785013	0.641	1.743	1.494	0.0958755360677259	0.931	2.395
CBX1	1412.6747	1315.7529	0.0007989353	0.000156	0.0171012	1.71	0.0189424192	1.09	2.69	2.74	0.0003025238	1.59	4.74	0.4076339667	2.55352184031155e-21	1.045	0.864430318230169	0.631	1.73	1.518	0.179491923631455	0.825	2.793
CBX2	68.9655	57.0213	5.02052565729068e-05	1.35e-05	0.0001691	2.47	0.0002916999	1.51	4.03	3.23	4.17383782582714e-05	1.84	5.66	0.3515005372	6.71654255285375e-16	1.476	0.169956612514997	0.846	2.576	1.948	0.0485874874375591	1.004	3.778
CBX6	524.8262	562.5532	0.1137440674	0.0295996	0.0608659	1.52	0.0637794296	0.98	2.36	1.62	0.0318281411	1.04	2.52	0.0091720633	0.8383794598	1.292	0.29665987257271	0.798	2.092	1.315	0.26330904393852	0.814	2.124
CBX8	137.6432	118.4573	0.1849837488	0.0452612	0.1929109	1.34	0.196270318	0.86	2.08	1.66	0.0484951319	1	2.75	0.2130420364	1.64616786857586e-06	1.119	0.645325559797423	0.693	1.809	1.554	0.117360278825381	0.895	2.697
CC2D2B	3.2281	5.8878	0.2637982613	0.0327502	0.5788773	1.13	0.5806585259	0.73	1.75	1.66	0.0353558553	1.04	2.65	0.1584828694	0.0003901176	0.948	0.822388872702111	0.593	1.515	1.216	0.451290616234783	0.731	2.023
CCAR1	1172.296	1002.0471	0.2613505	0.0443739	0.4701901	1.17	0.472450637	0.76	1.81	1.74	0.0479718271	1	3	0.1453006083	0.0011607357	0.908	0.68919328809839	0.567	1.455	1.5	0.167885189773428	0.843	2.668
CCBE1	11.665	10.5759	0.0767891955	0.0139059	0.0402069	0.63	0.0428232843	0.4	0.99	0.58	0.0155392993	0.37	0.9	-0.1678264397	0.0001707922	0.903	0.676307612767784	0.558	1.459	0.863	0.545807184121478	0.535	1.392
CCBL1	210.3739	381.9005	0.8988045681	0.0329093	0.5321193	0.87	0.5341006801	0.56	1.35	2.17	0.0382116857	1.04	4.51	-0.0317250356	0.480400392	0.94	0.795619048166615	0.591	1.497	1.251	0.609672587107779	0.529	2.959
CCDC104	1001.8639	1509.2364	0.5346349711	0.0135837	0.879344	1.03	0.8798358506	0.67	1.6	2.07	0.0161983937	1.14	3.75	0.136680238	0.0022599962	0.93	0.76375240950516	0.58	1.491	1.492	0.209390900814782	0.799	2.785
CCDC106	436.4116	343.1469	0.3383320752	0.0221434	0.4551608	0.85	0.4574955245	0.55	1.31	0.58	0.0244462503	0.36	0.93	-0.110154109	0.0140095711	0.948	0.822390980230294	0.594	1.513	0.692	0.161000938512273	0.413	1.158
CCDC109B	57.4766	84.3577	0.2852923229	0.0345433	0.8796826	1.03	0.8801705244	0.67	1.6	1.63	0.0371495244	1.03	2.59	0.2246880024	4.16350441005378e-07	0.793	0.335855217622043	0.495	1.272	1.297	0.30159430439735	0.792	2.126
CCDC110	90.6955	64.3522	0.0036168722	0.0001032	0.2046715	0.75	0.2079920997	0.49	1.17	0.43	0.0001731901	0.28	0.67	-0.1233711558	0.0058875929	1.127	0.640703956527714	0.683	1.859	0.753	0.255771225902707	0.462	1.228
CCDC111	166.9182	164.7599	0.0861124594	0.0250726	0.0264218	1.64	0.0285766269	1.05	2.55	1.65	0.0271850551	1.06	2.57	0.1586594846	0.000384232	1.187	0.495220131337313	0.725	1.945	1.17	0.534912651612388	0.712	1.922
CCDC112	284.6715	293.6591	0.101603478	0.0182874	0.0465312	0.64	0.0492233077	0.41	1	0.58	0.0202282998	0.37	0.92	0.1004923144	0.0250677021	0.526	0.00833575130954267	0.326	0.848	0.486	0.00443263649510772	0.295	0.799
CCDC114	9.009	8.7304	0.0109212174	0.0032044	0.0040363	1.91	0.0048724573	1.22	3	1.96	0.0039515624	1.24	3.1	0.066029253	0.1415831911	1.633	0.0523600595403148	0.995	2.681	1.519	0.102777797713135	0.919	2.512
CCDC120	471.0744	505.5396	0.0787310291	0.0143019	0.1254161	1.41	0.1287815297	0.91	2.18	1.71	0.015901685	1.11	2.63	0.1766567793	7.50867015500869e-05	1.328	0.239578357100108	0.828	2.131	1.52	0.079676722890854	0.952	2.427
CCDC122	71.2435	84.4821	0.0231057274	0.0029008	0.1496925	0.72	0.1531443004	0.46	1.13	0.44	0.003926017	0.25	0.77	-0.1805761997	5.14656257710369e-05	0.787	0.326773127300495	0.487	1.27	0.44	0.00881196217292946	0.238	0.813
CCDC125	921.6763	788.9563	0.0205183702	0.0023302	0.0686124	0.66	0.0716804998	0.43	1.04	0.52	0.002896505	0.34	0.8	-0.2559339776	7.12416832539756e-09	1.105	0.692264211543753	0.674	1.813	0.777	0.302343599726853	0.481	1.255
CCDC127	420.6701	442.9612	0.0039610493	0.0005421	0.0025359	0.5	0.0032134095	0.31	0.79	0.42	0.0008436825	0.25	0.7	-0.2010926683	6.24253277083374e-06	0.959	0.869103548183799	0.579	1.587	0.833	0.522287520381197	0.475	1.459
CCDC130	420.3606	369.4358	0.1623452677	0.0368871	0.4400718	1.19	0.4424789247	0.77	1.84	1.71	0.0399990634	1.02	2.86	0.0110827866	0.8053265502	0.982	0.939107096573123	0.612	1.574	1.707	0.0619779088822977	0.974	2.994
CCDC136	157.1816	106.6867	0.0359764716	0.0018261	0.0732873	0.67	0.076333094	0.44	1.04	0.5	0.0023267512	0.32	0.78	-0.172954401	0.0001064969	0.951	0.83516949574763	0.593	1.525	0.747	0.23699754563483	0.461	1.211
CCDC138	48.3231	35.6493	0.0785881525	0.0165888	0.0546829	1.53	0.0575241046	0.99	2.38	1.87	0.0188786041	1.11	3.17	0.0866659843	0.0535007285	1.135	0.600548739226871	0.707	1.82	1.624	0.0948263553716323	0.919	2.867
CCDC14	645.8924	620.4224	0.0945702663	0.0281166	0.0558912	1.53	0.0587680404	0.98	2.38	1.64	0.0304156453	1.05	2.58	0.2212638069	6.28630178638917e-07	0.957	0.859763422855245	0.585	1.565	1.069	0.793705628636425	0.647	1.767
CCDC142	181.374	207.0893	0.0041015019	0.0006387	0.00366	1.94	0.0044746947	1.23	3.07	2.09	0.0008789817	1.35	3.23	0.2368471191	9.13884883230087e-08	1.205	0.458513513411108	0.736	1.971	1.209	0.44278309911357	0.744	1.964
CCDC144A	11.0744	14.4394	0.0522163732	0.0134746	0.0404223	1.58	0.0430239433	1.01	2.47	1.72	0.0150387811	1.11	2.65	0.1324693581	0.0030882071	1.24	0.380799119932927	0.766	2.006	1.415	0.15479014628269	0.877	2.283
CCDC144B	14.8497	38.2672	0.1413194636	0.0072538	0.0673728	1.5	0.0703825522	0.97	2.33	1.9	0.0085606189	1.18	3.05	0.0726860479	0.1055576171	1.184	0.487574978323179	0.735	1.905	1.566	0.0847739646545784	0.94	2.608
CCDC144C	0.6904	0.8599	0.0017549883	0.0003831	0.0038204	1.91	0.0046284961	1.22	2.98	2.17	0.0005590515	1.4	3.37	0.1656672827	0.0002075312	1.325	0.249751745861724	0.82	2.141	1.459	0.118787936049377	0.908	2.346
CCDC144NL	1.3575	2.6898	0.0949641566	0.015115	0.7844155	1.06	0.7852962548	0.69	1.64	1.71	0.0168118968	1.1	2.67	0.0833547096	0.0633365925	1.032	0.894722654427391	0.647	1.647	1.522	0.0803645531213018	0.951	2.436
CCDC146	86.9131	123.8794	0.0619013648	0.0053346	0.0623752	1.52	0.0653413438	0.97	2.36	1.86	0.0063214042	1.19	2.92	0.0948675968	0.0344831931	1.484	0.107076229834249	0.918	2.397	1.703	0.0275031805716891	1.061	2.735
CCDC147	7.1102	5.1993	0.1312374824	0.0274354	0.55197	1.14	0.5538708638	0.74	1.77	1.8	0.0303922042	1.06	3.08	0.0801651923	0.0741742679	1.074	0.768663603077073	0.667	1.731	1.701	0.0792404522634245	0.94	3.077
CCDC148	6.9646	9.3407	0.0269754263	0.0034819	0.1586903	1.37	0.1620755519	0.88	2.12	1.89	0.0042136654	1.22	2.93	0.2151024043	1.29786322677403e-06	0.994	0.979832458157594	0.614	1.609	1.343	0.233365452601475	0.827	2.179
CCDC149	874.9631	808.38	0.151095572	0.0258281	0.0621049	0.66	0.0650939046	0.42	1.03	0.61	0.0279347903	0.4	0.95	-0.3808506315	1.3314828973733e-18	1.059	0.820148397192337	0.645	1.74	0.922	0.738725443218488	0.571	1.489
CCDC150	2.4645	3.4347	0.0001345974	2.57e-05	0.0009154	2.21	0.0012906589	1.36	3.58	2.52	5.1406e-05	1.61	3.95	0.176319689	7.75370810010057e-05	1.199	0.509823250482816	0.699	2.057	1.452	0.143874499163705	0.881	2.395
CCDC152	71.33	119.9343	0.1042238884	0.0073208	0.1157668	0.71	0.1190798287	0.45	1.09	0.43	0.0094190972	0.23	0.81	-0.0359791579	0.4235134299	0.965	0.883671477219157	0.603	1.547	0.526	0.059165031750089	0.269	1.025
CCDC154	22.994	22.2742	0.0226201302	0.006405	0.033383	1.63	0.0358999064	1.03	2.58	1.91	0.0076162047	1.19	3.08	0.184797903	3.39557848405556e-05	1.251	0.3669009556828	0.769	2.036	1.532	0.0993411957266075	0.922	2.543
CCDC158	3.2362	1.3879	0.2649886565	0.0355859	0.602893	0.89	0.6045579619	0.58	1.38	1.91	0.0395440639	1.03	3.53	-0.0203339785	0.6511099308	0.985	0.950644688439046	0.62	1.567	2.012	0.0444770389295099	1.017	3.977
CCDC159	549.9346	515.3802	0.0421072868	0.0053164	0.0330135	0.62	0.035372323	0.4	0.97	0.54	0.0062487505	0.35	0.84	-0.1260807987	0.0048785526	0.81	0.386492861259852	0.504	1.304	0.632	0.0570091212864118	0.395	1.014
CCDC163P	17.2802	21.223	0.1767775215	0.0456105	0.0585256	1.52	0.0613992514	0.98	2.36	1.55	0.0482367839	1	2.4	0.1318373204	0.0032339668	1.153	0.554157007804926	0.719	1.848	1.168	0.51781296916518	0.73	1.869
CCDC18	18.674	18.7866	3.36133026256872e-07	1e-07	1e-07	3.75	7.43125517566057e-07	2.22	6.33	3.63	8.78313333174674e-07	2.17	6.06	0.3426079801	3.9107464913761e-15	2.174	0.00688721773643985	1.238	3.817	2.083	0.00920419560884633	1.199	3.619
CCDC24	309.2058	285.3056	0.0319097655	0.0043576	0.0174299	0.59	0.0192138382	0.38	0.92	0.53	0.0051927989	0.34	0.83	-0.0802093166	0.0740146343	0.673	0.106554190567452	0.416	1.089	0.647	0.0680800573343813	0.405	1.033
CCDC25	873.7084	829.2683	0.0059082083	0.0014374	0.0015174	0.48	0.0020168841	0.3	0.76	0.48	0.0019104817	0.3	0.76	-0.1695674101	0.0001457083	0.577	0.0328053277715322	0.348	0.956	0.587	0.0360817038719009	0.357	0.966
CCDC28A	631.3204	581.9199	0.0711923533	0.0114312	0.2813661	0.79	0.2844567034	0.51	1.22	0.58	0.0128688012	0.37	0.89	-0.1496630863	0.0008169664	1.055	0.827548666971327	0.654	1.702	0.801	0.35774146180388	0.499	1.286
CCDC28B	54.8673	60.1956	0.0205758616	0.0054187	0.0352556	1.61	0.0377712064	1.03	2.53	1.85	0.0063931424	1.19	2.88	0.1075810293	0.016427117	1.288	0.304343309996987	0.795	2.087	1.333	0.238334739253686	0.827	2.148
CCDC30	55.3691	77.8689	0.267493414	0.0135674	0.2692741	1.28	0.27239441	0.83	1.97	1.86	0.0155459738	1.13	3.09	0.1190908721	0.007866864	1.022	0.926639918516616	0.64	1.634	1.376	0.257638447884063	0.792	2.392
CCDC39	11.6902	9.2782	0.1221265782	0.0301145	0.0791714	1.47	0.0822900817	0.95	2.29	1.69	0.032728673	1.04	2.74	0.1362565474	0.0023330362	1.263	0.333321649425999	0.787	2.027	1.573	0.103734012404795	0.911	2.716
CCDC41	191.7067	231.1192	0.027799435	0.0035764	0.0933613	1.45	0.0965959417	0.94	2.25	1.89	0.0043191793	1.22	2.93	0.24798944	2.11430228194348e-08	0.931	0.767349798836329	0.58	1.495	1.212	0.431496246314602	0.75	1.959
CCDC45	411.0117	468.0507	0.0589824149	0.0136655	0.0385144	1.59	0.0410953914	1.02	2.49	1.71	0.0152237631	1.11	2.64	0.1963731806	1.03451604538947e-05	1.109	0.681389821921529	0.676	1.822	1.231	0.391401217254786	0.765	1.979
CCDC48	120.4034	146.7066	0.170321966	0.0306042	0.2930994	0.79	0.29612688	0.51	1.22	0.58	0.0333513191	0.36	0.96	-0.1864991755	2.86406518891079e-05	0.993	0.977243493436216	0.617	1.598	0.869	0.616977329824018	0.502	1.505
CCDC50	1490.0676	1518.8746	0.0002254672	6.88e-05	6.6e-05	2.5	0.0001222679	1.57	3.98	2.45	0.0001242639	1.55	3.88	0.2759253795	3.90597872961827e-10	1.609	0.0805551497559823	0.944	2.742	1.457	0.154450373439737	0.868	2.448
CCDC53	436.4153	367.2103	0.2127554771	0.0289584	0.6200009	0.9	0.6215861791	0.58	1.38	0.61	0.031236759	0.39	0.96	0.0138071307	0.758806231	1.004	0.988208031997058	0.631	1.597	0.719	0.188985685826736	0.439	1.176
CCDC55	667.798	602.6026	0.3179362812	0.0326959	0.2979644	1.26	0.3009798091	0.81	1.94	0.61	0.0352128302	0.39	0.97	0.035801111	0.4258126093	1.255	0.349858696648865	0.779	2.021	0.734	0.239191429842316	0.438	1.229
CCDC56	1433.5565	1585.4799	0.0005673332	7.26e-05	0.0011323	0.48	0.001513143	0.3	0.75	0.36	0.0001495147	0.21	0.61	-0.1738350501	9.8065365432682e-05	0.718	0.190236888885074	0.438	1.179	0.504	0.0181301494103272	0.286	0.89
CCDC59	336.7502	377.3307	0.1196117363	0.0198698	0.4795917	1.17	0.4818122243	0.76	1.81	1.67	0.0217589101	1.08	2.59	0.2288403823	2.50402877560822e-07	0.902	0.666966813549463	0.565	1.441	1.248	0.365617246305471	0.772	2.019
CCDC60	26.9687	29.8659	0.0026672715	0.0005683	0.0019548	0.49	0.0025204502	0.31	0.78	0.44	0.0008505664	0.27	0.71	-0.2334955754	1.4e-07	0.952	0.849179079230807	0.575	1.577	0.893	0.678421369939517	0.522	1.526
CCDC64	294.6096	271.2503	0.1441286966	0.0388668	0.1450107	1.38	0.1484032898	0.89	2.15	1.62	0.0416117122	1.02	2.58	0.1180036105	0.0084560845	1.316	0.256755517943995	0.819	2.114	1.652	0.0472211199971961	1.006	2.712
CCDC65	5.557	9.9108	0.2532446181	0.020293	0.6074094	1.12	0.6090531368	0.73	1.73	1.74	0.0224909024	1.08	2.81	0.0360588734	0.4224863885	1.215	0.418815253971151	0.758	1.95	1.702	0.03902759672097	1.027	2.821
CCDC66	211.5782	198.1917	0.0027778299	0.0008266	0.1247809	1.41	0.1281310843	0.91	2.18	2.27	0.001198006	1.38	3.73	0.1791481148	5.91142712749612e-05	1.045	0.856206061738863	0.651	1.677	1.721	0.0507277877132981	0.998	2.966
CCDC69	546.3331	301.2974	0.1627017916	0.0094471	0.3942329	0.83	0.3968395301	0.54	1.28	0.55	0.0108636765	0.35	0.87	-0.1801398643	5.36972697157244e-05	1.023	0.925334823253914	0.638	1.64	0.896	0.673170130699632	0.538	1.493
CCDC7	37.4494	35.3122	0.0100387418	0.0021841	0.0119128	1.77	0.0134724741	1.13	2.79	2.1	0.002857898	1.29	3.43	0.2467966044	2.48150879554789e-08	1.149	0.570469992647862	0.711	1.857	1.433	0.168064162089702	0.859	2.391
CCDC72	1682.8959	3819.8138	0.9450508572	0.0329392	0.828817	1.05	0.8295148136	0.68	1.62	2.27	0.038833145	1.04	4.92	0.0937614369	0.0366526551	0.972	0.902977620984325	0.61	1.546	2.795	0.0185385054444164	1.188	6.576
CCDC73	36.3775	36.7981	0.0485928344	0.0085149	0.0171436	0.59	0.0189568425	0.38	0.92	0.55	0.0098076107	0.35	0.87	-0.0956192192	0.0330723023	0.731	0.196683482425684	0.454	1.177	0.687	0.12845665135165	0.424	1.115
CCDC75	27.6198	24.3118	0.1142851757	0.0303269	0.2255041	1.31	0.2287559853	0.85	2.02	1.64	0.0326757025	1.04	2.57	0.0328296725	0.4652421784	1.028	0.908801998500894	0.639	1.653	1.385	0.194498380606629	0.847	2.265
CCDC77	143.3447	116.6141	0.1535474102	0.0082697	0.6413037	0.9	0.6428016318	0.58	1.39	0.53	0.0096546652	0.33	0.86	-0.0131742717	0.7695422094	0.721	0.178272868813079	0.448	1.161	0.602	0.0497271725872277	0.363	0.999
CCDC78	41.7548	47.7471	0.0087447318	0.0026129	0.0113354	1.78	0.0128504007	1.13	2.8	1.97	0.0032584666	1.25	3.09	0.1941967712	1.3006314003156e-05	1.251	0.38117596908496	0.758	2.065	1.269	0.350070321067282	0.77	2.09
CCDC83	2.2795	1.8837	0.1254431016	0.0351892	0.1168134	1.41	0.1201223088	0.91	2.18	1.61	0.0377041894	1.03	2.53	0.0826177199	0.065717261	1.058	0.810914943699451	0.666	1.682	1.172	0.519398299883196	0.723	1.901
CCDC84	113.9686	103.346	0.0342475473	0.0092226	0.4130517	1.2	0.4155859815	0.77	1.86	1.89	0.0107685212	1.16	3.08	0.1117184563	0.0126979694	0.962	0.871311825269822	0.599	1.544	1.574	0.0982432145663159	0.919	2.693
CCDC85A	31.0384	13.4331	0.2258444011	0.0053406	0.6716122	0.91	0.6729840132	0.59	1.41	0.51	0.0064862959	0.31	0.83	-0.1653760139	0.0002130192	1.194	0.45123672177177	0.752	1.896	0.675	0.145118893502996	0.398	1.145
CCDC85B	350.4307	308.1589	0.1612926297	0.0416991	0.3062001	1.26	0.3092343162	0.81	1.97	1.64	0.0446585475	1.01	2.66	-0.0059346762	0.8950058818	1.021	0.93213010500885	0.628	1.662	1.302	0.325960161474024	0.769	2.205
CCDC85C	1394.2893	1766.5544	0.2111286326	0.0223356	0.5212611	0.87	0.5232936428	0.56	1.34	0.52	0.0253680652	0.29	0.92	0.0519121381	0.2480216401	0.831	0.439814122524195	0.519	1.33	0.488	0.0268522897489328	0.259	0.921
CCDC88A	214.7145	279.1186	0.0089403183	0.0005005	0.32943	1.24	0.3323123051	0.8	1.92	2.14	0.0007095557	1.38	3.31	-0.0088600009	0.8438064788	1.273	0.312202591779794	0.797	2.034	2.055	0.00236760100299072	1.292	3.269
CCDC88B	174.6308	227.864	0.0241041428	0.0046853	0.1737592	1.36	0.1771783729	0.87	2.12	1.85	0.0055468321	1.2	2.85	-0.0267044765	0.5525502176	1.269	0.327497013723386	0.788	2.042	1.661	0.0325703062156234	1.043	2.645
CCDC88C	1205.4232	970.2761	0.0025527965	0.0004073	0.0388443	1.58	0.0413181566	1.02	2.44	2.71	0.0007149908	1.52	4.84	0.0473409212	0.2921907636	1.392	0.16631611757065	0.872	2.222	2.278	0.0125827196728689	1.193	4.348
CCDC9	533.7043	552.5787	0.0091416974	0.0018618	0.0502457	0.65	0.0529800685	0.42	1.01	0.49	0.0023962424	0.31	0.78	-0.0231796683	0.6061869479	0.675	0.0970972870933883	0.425	1.074	0.538	0.0121235321016402	0.332	0.873
CCDC90B	678.083	580.4683	0.2208517127	0.0098248	0.238494	0.77	0.2417145484	0.5	1.19	0.54	0.0113648017	0.34	0.87	0.1577854417	0.0004141894	0.617	0.0438841852552521	0.386	0.987	0.523	0.0149828428080202	0.31	0.882
CCDC91	394.3936	390.0782	0.0175784438	0.00277	0.0047178	0.53	0.0056568424	0.34	0.83	0.51	0.0034433161	0.33	0.8	-0.0152319548	0.7348070057	0.654	0.0878445970533953	0.401	1.065	0.596	0.0348470825701194	0.368	0.964
CCDC93	449.0127	431.0854	0.0043692302	0.0012926	0.0050709	1.87	0.006023904	1.2	2.93	2.12	0.0017415262	1.33	3.4	0.1611625459	0.0003092353	1.14	0.59857219845008	0.699	1.86	1.43	0.171982778266752	0.856	2.388
CCDC94	487.9201	452.5243	0.0675779624	0.0083444	0.1247956	0.71	0.1281081018	0.46	1.1	0.56	0.0095487453	0.36	0.87	-0.1501786543	0.0007832597	0.896	0.642271149414198	0.562	1.427	0.743	0.209480332304172	0.467	1.182
CCDC99	123.9092	134.4137	0.0008183983	0.0001862	0.0010633	2.11	0.001446314	1.33	3.35	2.27	0.0002946771	1.46	3.54	0.384567819	5.77990522452555e-19	1.24	0.408695712269864	0.744	2.068	1.244	0.380298771119565	0.764	2.024
CCK	36.5674	12.3702	0.0047859983	0.0003162	0.0457773	0.64	0.0485406626	0.41	1	0.46	0.0004657664	0.3	0.71	-0.1574626115	0.0004257939	0.97	0.900307644961207	0.598	1.573	0.814	0.395720967324962	0.505	1.31
CCKAR	0.3171	0.6481	0.1275286507	0.0225586	0.2389412	1.3	0.2421462327	0.84	2.01	1.66	0.0245758831	1.07	2.58	0.0976915834	0.0294347805	1.098	0.695982897114054	0.686	1.758	1.373	0.192272682678988	0.852	2.213
CCL15	0.5025	2.1978	0.2273184297	0.0200769	0.6874188	0.92	0.6887110861	0.59	1.41	1.74	0.0222664367	1.08	2.81	0.0574939364	0.2006956747	0.931	0.764193827238273	0.581	1.489	1.648	0.0525072157041615	0.995	2.732
CCL16	1.4859	2.7458	0.222303076	0.0356731	0.046808	1.56	0.0494879067	1	2.42	1.61	0.0382140812	1.03	2.54	0.0540418349	0.2291207725	1.69	0.0335884761692187	1.042	2.741	1.591	0.0686671203139977	0.965	2.622
CCL17	3.175	5.772	0.0265683718	0.0045726	0.1429664	1.38	0.1463475979	0.89	2.14	1.85	0.0054290604	1.2	2.85	0.1003918246	0.0252141351	1.237	0.392601783961171	0.76	2.015	1.765	0.0190382767843884	1.098	2.837
CCL18	36.6418	106.4281	0.3605572465	0.025971	0.1604375	1.36	0.1637955437	0.88	2.11	1.76	0.028655021	1.06	2.91	0.0292384336	0.5154825253	1.402	0.162211828826212	0.873	2.251	1.566	0.0916563902863438	0.93	2.636
CCL22	39.3182	59.332	0.0990160322	0.0185507	0.2170088	1.31	0.220285944	0.85	2.03	1.68	0.0203991803	1.08	2.61	0.0800643388	0.0745401912	1.399	0.165528788202708	0.87	2.247	1.636	0.0379741896437036	1.028	2.605
CCL23	9.4708	17.5008	0.1872683112	0.0267941	0.9851417	1	0.9852023599	0.65	1.55	1.66	0.0291223882	1.05	2.63	-0.0348802918	0.4378187927	1.223	0.403156881046939	0.763	1.962	1.987	0.00709995669093721	1.205	3.276
CCL3	40.2488	17.9521	0.3496293197	0.0411689	0.8792747	1.03	0.8797670436	0.67	1.6	2.02	0.0463739027	1.01	4.05	0.1112543215	0.0130753218	0.875	0.587559314737448	0.541	1.416	1.745	0.164808755324848	0.795	3.829
CCL3L3	1.4717	2.9395	0.1263125329	0.0243286	0.3934722	1.21	0.3960945534	0.78	1.87	1.64	0.026386646	1.06	2.54	0.0829861142	0.0645182166	1.129	0.621853497493722	0.696	1.832	1.451	0.122122105775926	0.905	2.327
CCNA1	1.2123	0.6649	0.0763779267	0.0129206	0.251192	1.29	0.2543735598	0.83	1.99	2	0.0152136646	1.14	3.51	0.0826421811	0.0656370813	1.291	0.285943153574938	0.808	2.062	1.962	0.0342073321218511	1.051	3.66
CCNA2	68.8125	73.8778	7.74808853458796e-07	3e-07	8e-07	3.37	3.60879832672634e-06	2.01	5.62	3.31	1.62409722348489e-06	2.03	5.39	0.3413777362	4.9682048721704e-15	1.557	0.11414280130915	0.899	2.697	1.735	0.041107886579564	1.023	2.945
CCNB1	199.2444	231.5089	0.0020598402	0.0004258	0.0426351	1.57	0.0452840743	1.01	2.46	2.16	0.0006095821	1.39	3.36	0.3282456364	5.98772914459841e-14	0.962	0.876583631127387	0.588	1.573	1.111	0.673046324833522	0.682	1.809
CCNB1IP1	536.501	449.4885	0.2071445218	0.0179794	0.3476953	0.81	0.3505063303	0.53	1.26	0.59	0.0198770306	0.37	0.92	0.0795426283	0.0764566381	0.68	0.110725185235701	0.423	1.092	0.634	0.066746721480005	0.389	1.032
CCNB2	103.4676	98.6425	0.013593749	0.0039397	0.0081619	1.82	0.0094381387	1.16	2.87	1.97	0.0048380026	1.23	3.15	0.2804091025	1.96990348114316e-10	1.106	0.693256310026021	0.671	1.823	1.089	0.746353867194838	0.65	1.822
CCND1	4709.9543	4564.6044	0.1215693082	0.0352133	0.0631036	1.51	0.0660760505	0.97	2.36	1.61	0.0377129676	1.03	2.53	0.0248929889	0.5798251119	1.388	0.186926251544334	0.853	2.26	1.498	0.112524408731159	0.909	2.467
CCNE1	24.652	46.5455	0.0421154803	0.0001097	0.0711316	1.51	0.0742699466	0.96	2.36	2.56	0.0002038591	1.56	4.21	0.263382472	2.48364558224628e-09	1.134	0.610596385325407	0.7	1.837	1.555	0.11114845208612	0.903	2.676
CCNE2	34.8462	39.7354	0.0147213016	0.003905	0.0289595	1.63	0.0312667959	1.05	2.55	1.88	0.0046966868	1.21	2.91	0.3248761687	1.11268034158869e-13	0.897	0.666342407305921	0.546	1.473	0.935	0.785746266500141	0.578	1.514
CCNF	153.0495	141.8966	0.0134187886	0.003938	0.017241	1.71	0.0190735596	1.09	2.67	2	0.0048748502	1.23	3.24	0.2407787327	5.5e-08	1.051	0.836856466476164	0.652	1.695	1.317	0.29214182125374	0.789	2.198
CCNG1	3613.1924	3369.8308	0.0090546174	0.0010998	0.0415013	0.63	0.0441611093	0.4	0.99	0.49	0.0014550831	0.32	0.76	-0.1466102321	0.0010456243	0.803	0.384782921525929	0.489	1.317	0.697	0.147501332860065	0.428	1.136
CCNI	5919.5703	5586.6419	0.0149072984	0.0042828	0.0774468	1.48	0.0805542881	0.95	2.3	1.96	0.0052102281	1.22	3.15	0.1070178921	0.0170025229	1.253	0.353202292422336	0.778	2.016	1.611	0.0690834058153373	0.963	2.696
CCNL2	2182.1904	1678.1782	0.0727170242	0.014763	0.0999943	1.45	0.1033564069	0.93	2.28	1.89	0.0169515729	1.12	3.2	0.1761911093	7.84914597793759e-05	1.101	0.702230565208691	0.673	1.8	1.679	0.0803462957984717	0.939	3.001
CCNO	85.3296	355.2725	0.6746476715	0.0275197	0.8931724	1.03	0.893605858	0.67	1.59	1.92	0.0310848808	1.06	3.48	0.1738879125	9.75797895519113e-05	1.154	0.546272187314258	0.725	1.838	2.069	0.0214081289437686	1.114	3.843
CCNT1	92.8962	80.5505	0.0706157096	0.0202221	0.0452377	1.55	0.0478680607	1	2.41	1.68	0.0221622302	1.08	2.63	-0.0469385987	0.2963159464	1.304	0.271035185660252	0.813	2.092	1.419	0.157581467410977	0.873	2.304
CCNT2	645.0229	729.6209	0.1977096764	0.0393792	0.1177525	1.41	0.1210565154	0.91	2.18	1.58	0.0419368418	1.02	2.45	0.0681883787	0.1289899498	0.947	0.818318770656338	0.594	1.509	1.072	0.775169983471766	0.665	1.728
CCNYL1	306.855	266.5424	0.192449094	0.0262309	0.4020599	0.83	0.4046276396	0.54	1.28	0.61	0.0283941867	0.39	0.95	0.0343226182	0.4451834813	0.782	0.301272651732496	0.491	1.246	0.736	0.21665214891871	0.453	1.197
CCPG1	2381.875	2937.8157	0.0519852874	0.0061195	0.2113168	0.75	0.2146699492	0.48	1.18	0.46	0.0077686532	0.26	0.81	-0.2319793257	1.69398588780218e-07	0.951	0.838210181589282	0.59	1.535	0.561	0.0670148867258387	0.302	1.041
CCR1	47.0683	60.3887	0.0323133046	0.0061962	0.0422084	1.57	0.0448050546	1.01	2.43	1.81	0.0072189928	1.17	2.8	0.1204260236	0.0071936322	1.266	0.335237599397399	0.784	2.046	1.33	0.236332561522536	0.83	2.133
CCR2	27.6898	32.6428	0.0084260345	0.0018275	0.0174185	1.69	0.0192092207	1.09	2.63	1.97	0.0023158075	1.27	3.05	0.0463965062	0.3019354103	1.387	0.181212007989086	0.859	2.241	1.549	0.0721343559741792	0.961	2.495
CCR3	0.4708	0.3983	0.0730522154	0.0204619	0.2497799	1.29	0.2529712589	0.83	2	1.72	0.0225758075	1.08	2.74	0.0344391458	0.4436388142	1.31	0.272028601814565	0.809	2.12	1.647	0.0523425621200662	0.995	2.726
CCR4	7.7658	9.4205	0.080183646	0.0217818	0.0178591	1.7	0.0197235941	1.09	2.66	1.65	0.0237407017	1.07	2.55	0.026245211	0.5594054769	1.543	0.0845571560945891	0.943	2.524	1.339	0.223237906654053	0.837	2.142
CCR8	1.6779	4.2553	0.3711870328	0.0405973	0.2383014	1.3	0.2415169856	0.84	2	1.66	0.0436208001	1.01	2.7	0.0985146028	0.0280884259	1.202	0.438784289490123	0.754	1.916	1.413	0.187678946130613	0.845	2.364
CCRL1	5.7851	6.5487	0.0176253777	0.0041547	0.0312594	1.63	0.033664721	1.04	2.55	1.87	0.0049730866	1.21	2.89	0.1426367327	0.0014317103	1.099	0.703750777341736	0.675	1.791	1.255	0.353424525008051	0.777	2.028
CCT2	2830.4624	2905.2691	0.1139937776	0.032756	0.0352986	1.6	0.0377471081	1.03	2.49	1.6	0.0350968203	1.03	2.48	0.1583486917	0.000394645	1.095	0.715977039363332	0.673	1.78	1.222	0.410678907366759	0.758	1.971
CCT3	6713.3566	8445.4101	0.4148283156	0.0421121	0.5481827	1.14	0.5500922795	0.74	1.77	1.64	0.0450767615	1.01	2.65	-0.015390291	0.7321554312	1.195	0.454589631453339	0.749	1.905	1.617	0.0806355715389371	0.943	2.771
CCT6B	86.3262	79.6499	0.0047433873	0.0004696	0.0565208	0.65	0.0593986355	0.42	1.02	0.47	0.000667948	0.3	0.72	-0.1003877514	0.0252200861	0.911	0.700585146052092	0.566	1.465	0.746	0.226976521624752	0.464	1.2
CCT6P1	85.9896	99.4598	0.0530588551	0.0107145	0.169364	1.36	0.172757804	0.87	2.11	1.74	0.0120854424	1.13	2.69	0.2014265336	6.02066363859283e-06	1.005	0.985041796655117	0.624	1.617	1.121	0.634358429677078	0.701	1.793
CD101	24.9034	29.568	0.0109625863	0.001918	0.0075282	1.82	0.0087206478	1.16	2.84	1.96	0.0024197853	1.27	3.02	0.063665898	0.1564245667	1.718	0.0273858876112155	1.062	2.778	1.657	0.0331873815673203	1.041	2.638
CD109	248.3707	183.0688	0.0590686988	0.0120879	0.0223933	1.66	0.0244062699	1.07	2.58	1.93	0.014056117	1.14	3.26	0.1343403604	0.0026910393	1.429	0.141660162865471	0.888	2.3	1.722	0.0744282426737858	0.948	3.13
CD14	449.8798	579.1098	0.0420751519	0.0086459	0.0953156	1.45	0.0985823138	0.93	2.26	1.77	0.0098710392	1.15	2.73	0.0193911318	0.6662879396	1.203	0.465398778577657	0.732	1.977	1.411	0.161679435367859	0.871	2.285
CD151	8496.2583	8692.4956	0.1308654329	0.0245184	0.0822927	0.68	0.0854423002	0.44	1.06	0.6	0.0266716696	0.39	0.94	-0.1027575712	0.0219561797	1.001	0.997624597442909	0.624	1.604	0.882	0.60950950514825	0.544	1.43
CD160	7.4924	7.6115	0.0187902026	0.0047745	0.0041945	1.9	0.0050282062	1.21	2.98	1.88	0.0056691744	1.2	2.93	0.0175344628	0.6965733935	1.569	0.0674600911110895	0.968	2.542	1.547	0.0751528421973532	0.957	2.502
CD163	181.3602	196.868	0.0057521385	0.0009233	0.0046951	1.88	0.0055962543	1.2	2.93	2.07	0.0012414481	1.33	3.21	0.1709312887	0.0001285196	1.545	0.0778775335859605	0.953	2.506	1.777	0.0201040314768508	1.094	2.887
CD164	8182.0524	6577.9547	0.2801542312	0.0374806	0.1747005	0.74	0.1780742037	0.48	1.15	0.63	0.0400380446	0.4	0.98	-0.0824752856	0.0661857361	0.918	0.727787532049723	0.569	1.483	0.771	0.285672496075448	0.478	1.243
CD180	28.5162	38.0952	0.0265970936	0.004502	0.0307661	1.63	0.0331301971	1.04	2.54	1.85	0.0053525573	1.2	2.86	0.1044794754	0.0198205785	1.639	0.0503731891837051	0.999	2.689	1.793	0.0133500085130801	1.129	2.847
CD19	1.9284	22.9189	0.3756996066	0.0138628	0.9644047	0.99	0.9645487802	0.64	1.53	1.93	0.0160529926	1.13	3.29	0.0540906931	0.2286994964	1.241	0.366383262401159	0.777	1.983	1.604	0.102499676252001	0.91	2.828
CD1B	0.58	0.6958	0.0813208266	0.0216999	0.0245894	1.65	0.0267261392	1.06	2.58	1.66	0.0236737536	1.07	2.56	0.0561032042	0.2118220977	1.62	0.050731337180832	0.998	2.629	1.475	0.107355070523521	0.919	2.366
CD1C	23.562	33.1658	0.0126746845	0.0018058	0.0419294	1.57	0.0445200756	1.01	2.44	1.96	0.0022904208	1.27	3.03	0.0791591399	0.0778907321	1.531	0.0772896852411069	0.954	2.456	1.719	0.0217407759415917	1.082	2.73
CD1D	27.4245	30.1945	0.0064695432	0.0011105	0.0011446	2.07	0.001526183	1.32	3.25	2.04	0.0014650534	1.31	3.16	0.1051805274	0.0190043077	1.65	0.0451651794144531	1.011	2.693	1.624	0.0428029321613611	1.016	2.598
CD1E	16.101	56.4857	0.5341077632	0.008736	0.2640483	1.28	0.2671775608	0.83	1.98	2.22	0.0110012625	1.2	4.11	0.0402218808	0.370899015	1.332	0.231149992140601	0.833	2.13	1.918	0.0452417103896781	1.014	3.627
CD2	97.214	110.9733	0.0793323808	0.0160208	0.0671618	1.5	0.0701592784	0.97	2.32	1.69	0.0177092709	1.1	2.62	0.1008596288	0.0245386823	1.303	0.276847321121237	0.808	2.102	1.491	0.0948356503286852	0.933	2.382
CD200R1	5.4054	5.7248	0.0222621963	0.0059612	0.0116771	1.75	0.0131474841	1.12	2.71	1.83	0.0069738075	1.18	2.84	0.0978710534	0.0291365636	1.362	0.210498958103337	0.84	2.208	1.358	0.211099496389135	0.841	2.193
CD209	28.1924	35.6493	0.0496529469	0.0089244	0.1847215	1.34	0.1880597628	0.87	2.08	1.78	0.0101801245	1.15	2.76	0.061596887	0.1703579928	1.095	0.700330343302114	0.689	1.742	1.6	0.0532889074340559	0.993	2.577
CD226	7.6368	8.0851	0.0154600429	0.0037522	0.003144	1.93	0.0038382041	1.24	3	1.89	0.0045124071	1.22	2.93	0.1137963026	0.0111239358	1.561	0.0726224505015427	0.96	2.539	1.416	0.154837203638672	0.877	2.286
CD244	7.724	9.0222	0.1387213975	0.0286877	0.1925121	1.33	0.1958385778	0.86	2.06	1.61	0.030894007	1.04	2.49	0.0124229511	0.7823450609	1.35	0.207872731191161	0.846	2.152	1.77	0.0158136010379073	1.113	2.815
CD247	33.7995	48.3516	0.0487302659	0.0087453	0.0322434	1.61	0.034594607	1.04	2.5	1.78	0.0099877769	1.15	2.75	0.1061663826	0.0179060684	1.335	0.236221520975852	0.827	2.155	1.398	0.159886437039797	0.876	2.232
CD27	43.9916	54.695	0.0656020397	0.0177688	0.0886107	1.46	0.0918021301	0.94	2.26	1.68	0.019553919	1.09	2.59	0.0995013568	0.0265442833	1.387	0.179114691237028	0.861	2.236	1.571	0.0600865372878193	0.981	2.514
CD300A	55.5556	55.5556	0.0079777863	0.0020631	0.0020631	1.99	0.0026136207	1.27	3.11	1.99	0.0026136207	1.27	3.11	0.167536334	0.0001753466	1.548	0.0835654311212143	0.944	2.538	1.548	0.0835654311212143	0.944	2.538
CD300C	8.548	11.1328	0.0312866253	0.0049292	0.0301902	1.62	0.0325006124	1.04	2.52	1.84	0.0058261067	1.19	2.85	0.1699194463	0.000141076	1.27	0.334350090800353	0.782	2.062	1.352	0.205729330139287	0.848	2.156
CD300LB	8.0564	5.6118	0.0634625967	0.0117456	0.2817844	1.27	0.2848823798	0.82	1.98	1.96	0.0137747636	1.15	3.34	0.0287473255	0.5225648119	1.244	0.364765485959352	0.776	1.993	1.829	0.0387609029469114	1.032	3.241
CD300LF	17.982	19.4601	0.0016745864	0.0004391	0.0006558	2.16	0.0009289382	1.37	3.42	2.17	0.0006361535	1.39	3.38	0.1431241322	0.0013781513	1.738	0.0309165035527594	1.052	2.87	1.724	0.0297790483614707	1.055	2.816
CD300LG	4.7868	2.7548	0.000232564	6.8e-06	0.0076026	0.54	0.0088476109	0.34	0.86	0.38	1.58833260119895e-05	0.25	0.59	-0.050842985	0.2579096357	0.754	0.260032611872513	0.462	1.232	0.572	0.0211234185985865	0.356	0.92
CD302	1278.9731	1395.2751	0.062433883	0.0100748	0.0655595	0.66	0.0685544411	0.43	1.03	0.55	0.0115956058	0.34	0.87	-0.1975760274	9.10581996367174e-06	0.827	0.442294464220957	0.509	1.343	0.753	0.277141956208651	0.451	1.256
CD320	1607.0277	1604.4645	0.045672338	0.0074958	0.0087589	0.56	0.0100585239	0.36	0.87	0.55	0.0086893956	0.35	0.86	-0.2032148905	4.95465238425908e-06	0.965	0.887204175005874	0.586	1.589	0.935	0.793316890896434	0.568	1.542
CD33	19.9726	15.1515	0.0170000793	0.00369	0.0209081	1.67	0.0228988889	1.07	2.61	2.13	0.0047182484	1.26	3.6	0.120211859	0.0072980247	1.368	0.214997892520087	0.834	2.244	1.9	0.0340282285625487	1.05	3.439
CD34	634.1014	736.5471	0.0200430766	0.0049797	0.0267287	1.64	0.0289346567	1.05	2.56	1.85	0.0058839587	1.19	2.86	0.160529742	0.000326784	1.498	0.101267743344694	0.924	2.427	1.732	0.0232747525375623	1.078	2.784
CD37	152.3507	191.3423	0.0105263915	0.0021566	0.1062879	1.43	0.1095965576	0.92	2.22	1.94	0.002697271	1.26	3	0.1469021722	0.0010214431	1.2	0.458671543264904	0.741	1.943	1.564	0.0654418180158761	0.972	2.517
CD38	255.7529	63.4672	0.0015949387	4.71e-05	0.0273487	0.61	0.0296048306	0.39	0.95	0.42	8.52178626992162e-05	0.27	0.65	-0.3220482073	1.8606239987365e-13	1.052	0.835928701364878	0.649	1.707	0.781	0.308785535792399	0.484	1.258
CD3D	44.9859	52.7395	0.1685275006	0.0431583	0.0474758	1.55	0.0502119367	1	2.42	1.56	0.0457413302	1.01	2.4	0.0816397692	0.0689893385	1.384	0.184967436757399	0.856	2.24	1.251	0.350277906920219	0.782	2
CD3E	132.8671	133.8214	0.0394606629	0.0116422	0.0094476	1.79	0.0107967063	1.14	2.8	1.76	0.0131298204	1.13	2.74	0.10173513	0.0233164897	1.571	0.0727093513053069	0.959	2.574	1.577	0.0667303347192459	0.969	2.565
CD3EAP	467.1429	304.9635	0.9508956626	0.0438821	0.6775981	0.91	0.6789382523	0.59	1.41	0.51	0.0488237947	0.26	1	0.0459574259	0.3065385267	0.86	0.528128576142089	0.538	1.375	0.398	0.0125882049967434	0.193	0.821
CD3G	9.773	11.7713	0.1672564318	0.0446573	0.156013	1.37	0.1593560549	0.88	2.12	1.55	0.0472644636	1.01	2.4	0.0799704241	0.0748822594	1.278	0.310053091335557	0.796	2.052	1.437	0.130113666282248	0.899	2.299
CD4	366.9951	395.7672	0.0057549712	0.0014361	0.0030627	1.94	0.0037689885	1.24	3.03	2.01	0.0018633009	1.29	3.12	0.1586616247	0.0003841612	1.74	0.027830118703612	1.062	2.852	1.544	0.0777870350308003	0.953	2.503
CD40	207.0308	55.9211	0.6632528002	0.0006322	0.5028301	1.16	0.5049441487	0.75	1.79	0.33	0.0011967266	0.17	0.65	-0.0036158703	0.9359130204	1.278	0.302342057727988	0.802	2.037	0.499	0.0871392577950709	0.225	1.107
CD40LG	9.2494	7.7394	0.054308096	0.0143458	0.1081292	1.43	0.1114432987	0.92	2.22	1.77	0.0161246643	1.11	2.82	0.0778125131	0.083100418	1.258	0.361018972045607	0.769	2.058	1.488	0.13679443351126	0.881	2.513
CD44	3854.4289	2845.4931	0.2343363326	0.0405398	0.0738648	0.67	0.0770031556	0.43	1.04	0.64	0.0430831073	0.41	0.99	-0.2271924249	3.06747037254744e-07	0.932	0.775792240973638	0.574	1.514	0.987	0.95664336058107	0.608	1.6
CD46	7050.5534	6323.7897	0.1360281781	0.0262608	0.1779589	0.74	0.1813745132	0.47	1.15	0.62	0.0283887696	0.4	0.95	-0.1906483016	1.87884537544278e-05	1.017	0.948247103307304	0.611	1.694	0.889	0.636161594103265	0.546	1.448
CD48	106.2793	127.4309	0.1142272703	0.023331	0.0932868	1.45	0.0965127812	0.94	2.25	1.64	0.0253504464	1.06	2.53	0.0910403423	0.0424876739	1.258	0.352722157118324	0.776	2.039	1.413	0.145060357795512	0.888	2.25
CD5	45.3546	48.6608	0.0378744608	0.0107968	0.0349431	1.6	0.0373759618	1.03	2.48	1.75	0.0122029903	1.13	2.71	0.1314503939	0.0033262554	1.555	0.0745782830422527	0.957	2.526	1.693	0.0338969977992998	1.041	2.753
CD52	121.5028	179.2991	0.068557973	0.0096836	0.5446881	1.14	0.5466122432	0.74	1.76	1.77	0.0110174298	1.14	2.74	0.1094663529	0.01462298	1.074	0.765420612936346	0.671	1.719	1.524	0.0789658531917932	0.952	2.439
CD53	244.1159	285.0348	0.0198153649	0.004852	0.0155272	1.71	0.0172389704	1.1	2.66	1.84	0.005742257	1.19	2.85	0.1545597149	0.0005446053	1.431	0.148771923333769	0.88	2.328	1.394	0.172180328199417	0.865	2.247
CD59	6331.5498	5016.1374	0.0503710751	0.0024477	0.4849005	0.86	0.4871326376	0.55	1.33	0.51	0.0030649045	0.33	0.8	-0.1500177738	0.000793637	1.079	0.747108470973959	0.678	1.717	0.832	0.474180375506927	0.503	1.376
CD6	57.7422	89.1365	0.1093190408	0.0153996	0.1458101	1.38	0.1491888833	0.89	2.14	1.71	0.0171052146	1.1	2.66	0.1181069056	0.0083984611	1.26	0.343415830033801	0.781	2.032	1.508	0.0863969767392891	0.943	2.41
CD63	10886.844	9615.1377	0.3497980543	0.0471021	0.5895506	0.89	0.5912737727	0.58	1.37	0.64	0.049921135	0.41	1	-0.0255039771	0.5705555957	1.011	0.961329459706628	0.638	1.605	0.858	0.545066744639952	0.523	1.408
CD68	653.1866	593.4778	0.001300503	0.0002881	0.0004028	2.26	0.0006065167	1.42	3.59	2.39	0.0004664617	1.47	3.9	0.2116061732	1.94010558935127e-06	1.916	0.0150713756681452	1.134	3.238	2.284	0.00426028296111458	1.296	4.023
CD7	57.83	66.0921	0.1303272172	0.0367957	0.1474782	1.38	0.1508602313	0.89	2.14	1.58	0.039233585	1.02	2.45	0.0453203863	0.3132989567	1.368	0.190064576360841	0.856	2.188	1.474	0.103223717238264	0.924	2.351
CD72	21.1055	24.0783	0.0322234226	0.008198	0.0487434	1.55	0.0515017454	1	2.41	1.79	0.0094100198	1.15	2.77	0.148318001	0.0009113231	1.33	0.24765621868031	0.82	2.156	1.441	0.13803103361999	0.889	2.334
CD74	15749.9032	22315.6405	0.1785525788	0.0306054	0.3189972	1.25	0.3219327353	0.81	1.93	1.61	0.032925835	1.04	2.51	0.0938214925	0.0365319635	1.156	0.556483195824331	0.713	1.874	1.308	0.264739127525408	0.816	2.097
CD80	3.357	3.3557	0.0012494294	0.0002518	0.0005756	2.2	0.0008296018	1.38	3.48	2.32	0.0003985536	1.46	3.69	0.195663299	1.11502645763774e-05	1.532	0.0965798933853838	0.926	2.535	1.636	0.0578907405040959	0.984	2.721
CD81	13527.4871	12501.4749	0.0888571582	0.0141406	0.1598573	0.73	0.1632312666	0.47	1.13	0.59	0.0157297446	0.38	0.9	-0.1002097586	0.0254813212	0.974	0.910832088611368	0.612	1.55	0.769	0.267831347025299	0.484	1.223
CD84	23.0831	27.1232	0.0002387609	4.47e-05	0.0011216	2.07	0.001500188	1.32	3.25	2.43	8.26495345187528e-05	1.56	3.79	0.1055707304	0.0185627926	1.871	0.0142956688060072	1.133	3.089	2.2	0.00146663884411924	1.354	3.577
CD86	60.472	95.7447	0.0367497802	0.0033008	0.0249417	1.65	0.0271103135	1.06	2.59	1.92	0.0040361637	1.23	2.99	0.209267027	2.52936026167635e-06	1.289	0.31563217589512	0.785	2.115	1.465	0.115426069168703	0.911	2.357
CD9	11390.4052	11404.2646	0.001818222	0.0002861	0.0002631	0.43	0.0004172364	0.27	0.69	0.43	0.0004493785	0.27	0.69	-0.1409597209	0.0016309422	0.522	0.0122548253878497	0.314	0.868	0.528	0.013877028230017	0.318	0.878
CD93	835.5151	1144.5932	0.0144320214	0.001868	0.0750088	1.49	0.0780955791	0.96	2.31	1.97	0.0023661626	1.27	3.04	0.1047981478	0.0194458232	1.259	0.341800174490457	0.783	2.024	1.645	0.0359071481019768	1.033	2.619
CD96	47.7941	58.6343	0.1548709323	0.0361326	0.1068772	1.43	0.1101711184	0.92	2.21	1.58	0.0385532573	1.02	2.44	0.0875935489	0.0509854819	1.228	0.408515418932385	0.754	1.999	1.379	0.179478143220817	0.862	2.206
CD97	661.5822	1344.9978	0.7267809867	0.0230684	0.7696483	1.07	0.7705936548	0.69	1.65	0.23	0.0383072297	0.06	0.92	-0.14329764	0.001359534	1.329	0.231614224357454	0.834	2.118	0.157	0.069047714992405	0.021	1.155
CDA	25.8347	36.652	0.0296512735	0.0049829	0.0616235	1.52	0.0645472581	0.98	2.36	1.84	0.005886317	1.19	2.84	0.1159847813	0.009655322	1.374	0.196321230309814	0.848	2.226	1.842	0.0108546270555099	1.151	2.948
CDADC1	160.4057	152.9323	0.1239414362	0.0272724	0.0358253	0.62	0.0383628887	0.4	0.97	0.61	0.0294685024	0.4	0.95	-0.141204094	0.0016004082	0.671	0.106928027598146	0.413	1.09	0.654	0.0790243311698802	0.407	1.051
CDAN1	503.2866	697.7429	0.5851522553	0.0155793	0.3081929	0.8	0.3111640707	0.52	1.23	2.04	0.0183717764	1.13	3.7	-0.0583489398	0.1940698755	0.72	0.176350735202911	0.447	1.159	1.609	0.188100545863874	0.792	3.269
CDC123	832.144	1050.9955	0.549594129	0.0312653	0.9765372	1.01	0.976632166	0.65	1.55	1.81	0.0344739773	1.04	3.13	0.0908486487	0.0429267304	0.899	0.655688537490508	0.563	1.436	1.166	0.623360905175017	0.631	2.155
CDC14B	471.3866	419.7171	0.2033019019	0.0381899	0.1328826	0.71	0.1362962397	0.46	1.11	0.63	0.0406556197	0.41	0.98	0.0172876205	0.7006376842	0.704	0.146316644797942	0.438	1.131	0.651	0.0718399857285721	0.408	1.039
CDC16	1331.9217	1288.4232	0.1937457418	0.0400407	0.2820244	0.79	0.2851028038	0.51	1.22	0.64	0.0425693013	0.41	0.99	-0.1695193438	0.0001463518	1.072	0.774320808697613	0.665	1.729	0.792	0.335829494239889	0.493	1.273
CDC20	73.4873	83.6227	1.17323436982581e-05	3.9e-06	5.2e-06	2.98	1.55911741009929e-05	1.82	4.9	2.87	1.11244613121286e-05	1.79	4.6	0.3914114242	1.20913090007627e-19	1.381	0.24240299402039	0.804	2.372	1.29	0.341176882232935	0.764	2.179
CDC20B	1.1679	0.3239	0.3500085712	0.0330408	0.6762508	0.91	0.6775919745	0.59	1.41	0.61	0.0355984634	0.38	0.97	-0.0009844447	0.9825345387	0.824	0.417197388369533	0.517	1.315	0.416	0.00116646485544936	0.245	0.707
CDC23	661.1887	673.0361	0.1492244442	0.0418838	0.1135011	1.42	0.1168020751	0.92	2.2	1.56	0.044447426	1.01	2.42	0.0776558902	0.0837242019	1.176	0.496065667423661	0.737	1.877	1.279	0.301647787867257	0.802	2.042
CDC25A	89.1626	123.5955	0.2655313743	0.0401633	0.2369928	1.3	0.2402250688	0.84	2.01	1.6	0.0428519191	1.02	2.53	0.083161136	0.0639548985	1.531	0.0776259037018756	0.954	2.457	1.342	0.250101312523268	0.813	2.214
CDC25B	325.1418	334.4285	0.0001610334	5.38e-05	8.03e-05	2.46	0.0001458533	1.55	3.92	2.48	0.0001008444	1.57	3.91	0.2224051868	5.4836154648691e-07	1.919	0.0128685942678058	1.148	3.209	1.865	0.0150305730469537	1.129	3.083
CDC25C	13.0103	20.1239	0.0001543224	1.21e-05	0.0002027	2.45	0.0003418925	1.5	3.99	2.54	2.60685705635311e-05	1.65	3.93	0.3739139866	6.14227573881734e-18	1.116	0.677066656648875	0.665	1.875	1.276	0.329464455530833	0.782	2.082
CDC26	123.1196	122.6825	0.0236555066	0.0072893	0.00576	1.87	0.0068131404	1.19	2.94	1.84	0.0084914366	1.17	2.89	0.2398098391	6.23573100440568e-08	1.214	0.454748592134266	0.73	2.019	1.171	0.544652054763297	0.703	1.948
CDC34	986.8132	1091.4943	0.0737804187	0.0121205	0.1426275	0.72	0.1459827115	0.47	1.12	0.56	0.013733753	0.35	0.89	-0.0526584166	0.2412784187	0.786	0.31611724739203	0.49	1.259	0.613	0.0615841710822027	0.367	1.024
CDC37L1	449.5287	529.7036	0.0710472949	0.0071352	0.2350808	0.77	0.2383044259	0.5	1.19	0.45	0.0089943805	0.25	0.82	-0.0596601836	0.1842216885	0.946	0.817642440103402	0.589	1.518	0.525	0.0443456337170798	0.28	0.984
CDC42BPA	1734.9033	1270.3512	0.2908511267	0.0426942	0.3170486	1.25	0.3199862489	0.81	1.93	1.91	0.0471649201	1.01	3.6	0.1040526986	0.0203323011	1.095	0.710978557951777	0.678	1.77	1.393	0.317190574288704	0.727	2.669
CDC42BPB	3272.9996	3753.7993	0.1096034753	0.0133293	0.0744125	1.48	0.0774470376	0.96	2.3	1.75	0.0149847836	1.12	2.76	0.1216980296	0.0066006867	1.154	0.552404733513143	0.719	1.853	1.382	0.202027441464841	0.841	2.272
CDC42BPG	501.2732	644.0401	0.2422064133	0.0199385	0.5393885	1.15	0.5413345877	0.74	1.77	1.76	0.0221667136	1.08	2.85	0.0973744301	0.0299681816	1.039	0.87380137818342	0.647	1.67	1.257	0.382994956830868	0.752	2.102
CDC42EP2	369.9851	301.1305	0.0022317028	0.0001081	0.0082738	0.55	0.0094963479	0.36	0.87	0.43	0.0001789486	0.28	0.67	-0.2198507949	7.43713845562961e-07	0.961	0.876148217654933	0.586	1.576	0.717	0.171336744242599	0.445	1.155
CDC42EP4	1332.8059	1320.7547	0.0043792072	0.0009762	0.0016703	0.48	0.0021915733	0.3	0.77	0.47	0.0013445297	0.29	0.74	-0.2892948394	4.89000669726031e-11	0.745	0.261257943804236	0.446	1.245	0.715	0.200971657519715	0.428	1.195
CDC42EP5	400.5782	594.2603	0.0001585429	1.97e-05	0.0008277	0.47	0.001146228	0.3	0.74	0.32	5.65726077398354e-05	0.18	0.55	-0.3329747314	2.47685658842262e-14	0.782	0.343109174610861	0.471	1.3	0.564	0.0672539830943584	0.306	1.041
CDC42SE1	2633.0175	3938.997	0.1700968473	8.9e-06	0.6239251	1.11	0.6255019333	0.72	1.72	3.41	3.2081e-05	1.91	6.09	0.1342616785	0.0027067564	1.039	0.873328889570162	0.647	1.671	1.934	0.0443106944428788	1.017	3.679
CDC45	25.9233	24.8619	0.0010853719	0.0003392	0.0009333	2.17	0.0012971647	1.35	3.47	2.35	0.00053259	1.45	3.8	0.3353143302	1.59139619043771e-14	1.044	0.872819606588281	0.619	1.758	1.125	0.667508782103038	0.658	1.923
CDC6	81.1594	89.9281	0.1292007151	0.0355995	0.1416533	1.38	0.1450324202	0.89	2.15	1.58	0.0380065194	1.03	2.44	0.264895438	2e-09	0.85	0.503062670109487	0.529	1.367	0.887	0.623143384707331	0.551	1.43
CDCA2	12.6152	10.5184	0.0069661906	0.0014027	0.0064147	1.85	0.0075201157	1.18	2.89	2.28	0.0019821679	1.35	3.86	0.2957196291	1.73127885418521e-11	1.222	0.42269376548282	0.749	1.992	1.447	0.195685774445042	0.827	2.534
CDCA3	42.1364	56.0255	0.0015438395	0.0002505	0.0010239	2.16	0.0014094209	1.35	3.46	2.21	0.0003787186	1.43	3.42	0.3708227764	1.19984044929765e-17	1.123	0.662856795379137	0.667	1.891	1.22	0.421671401226684	0.752	1.979
CDCA4	174.8302	208.1117	4.83876202238986e-05	7e-07	0.0015345	2.07	0.0020197573	1.3	3.28	2.84	2.36036569378761e-06	1.84	4.39	0.3584109814	1.64287092138503e-16	1.191	0.498773495937485	0.718	1.977	1.629	0.0504611046302628	0.999	2.658
CDCA5	86.6142	83.3752	6.35893589687634e-06	2.5e-06	3.67e-05	2.68	7.8106e-05	1.64	4.37	3.33	9.953e-06	1.95	5.69	0.3339267997	2.06974495655359e-14	1.559	0.0998641829606536	0.919	2.647	1.968	0.0220208132230151	1.102	3.512
CDCA8	69.0971	70.1754	3.62268929996189e-05	1.06e-05	1.14e-05	2.8	2.8494917741817e-05	1.73	4.53	2.77	2.6361e-05	1.72	4.47	0.3577775882	1.871892290079e-16	1.442	0.179403641094969	0.845	2.462	1.427	0.188141434247561	0.84	2.424
CDCP2	0.3843	0.5495	0.1343981119	0.031937	0.0850229	1.47	0.0882220301	0.94	2.28	1.6	0.034239426	1.04	2.47	0.140118354	0.0017402035	1.175	0.517497716168654	0.721	1.913	1.288	0.294135675103127	0.803	2.066
CDH1	12267.853	13722.3823	0.0721138158	0.0103795	0.1480713	0.72	0.1515671557	0.45	1.13	0.51	0.0122182325	0.3	0.86	-0.187703921	2.53645942094535e-05	1.032	0.89862056346277	0.633	1.683	0.68	0.184429367554883	0.385	1.202
CDH10	46.7857	28.9575	0.3213731474	0.042385	0.5210934	1.15	0.5231284335	0.74	1.78	0.63	0.0450350007	0.41	0.99	0.1064909916	0.0175567921	1.178	0.49956370491089	0.732	1.897	0.866	0.559725057422489	0.534	1.405
CDH11	497.4008	514.9924	0.0039222897	0.0011347	0.0011125	2.08	0.0014934763	1.32	3.28	2.06	0.0015108077	1.32	3.22	0.2345097918	1.23116197484738e-07	1.568	0.0759812968002735	0.954	2.579	1.459	0.130107153162168	0.895	2.381
CDH13	161.3063	145.011	0.0198939652	0.0057375	0.2307322	1.3	0.2339822869	0.84	2.02	1.91	0.0068534222	1.2	3.07	0.2583311623	5.09343971481859e-09	1.069	0.779364370880438	0.671	1.704	1.658	0.0527245483676871	0.994	2.764
CDH18	0.694	0.3745	0.0392894034	0.0038646	0.1038544	0.7	0.1071654216	0.45	1.08	0.53	0.0046420443	0.35	0.82	-0.0845904623	0.0595044839	0.954	0.844152334986763	0.596	1.527	0.616	0.045241938759661	0.384	0.99
CDH24	82.3529	82.366	0.0013776872	0.00045	0.0002028	2.37	0.0003321422	1.48	3.79	2.24	0.0006695591	1.41	3.57	0.335420942	1.55949695433121e-14	1.17	0.554351138215183	0.695	1.972	1.102	0.712448260128399	0.659	1.843
CDH5	360.9911	468.0498	0.004237056	0.0006019	0.0211413	1.68	0.0231554987	1.07	2.62	2.1	0.0008341618	1.36	3.24	0.2113914696	1.98816398489678e-06	1.491	0.105051640446651	0.92	2.416	1.998	0.0042356493349186	1.243	3.21
CDH6	25.4702	41.041	0.0054382324	8.41e-05	0.0061827	1.84	0.0072098102	1.18	2.86	2.4	0.0001464077	1.53	3.77	0.0960078434	0.0323623285	1.568	0.0633552882800341	0.975	2.52	2.069	0.00362949853890859	1.268	3.376
CDH8	1.2829	3.357	0.3123956227	0.0427296	0.5078274	1.16	0.5099207088	0.75	1.79	1.62	0.0456448319	1.01	2.59	-0.0558621193	0.2137952224	1.158	0.53745021891206	0.727	1.843	2.036	0.00657436515832599	1.219	3.399
CDHR2	0.3625	0.5605	0.0929263669	0.0225022	0.3453382	1.23	0.3481635329	0.8	1.91	1.64	0.0244831469	1.07	2.54	0.0370406502	0.4099571052	0.725	0.182576856915809	0.452	1.163	1.174	0.503831606912414	0.733	1.882
CDHR5	0.6998	0.7151	0.1966727851	0.0545148	0.0383797	1.59	0.0409380936	1.02	2.48	1.53	0.0573742584	0.99	2.39	0.0227150629	0.6134266187	1.43	0.152361896385567	0.876	2.334	1.381	0.193167023134497	0.849	2.245
CDK1	110.7621	110.2815	0.0001321729	4.84e-05	6.26e-05	2.61	0.0001236092	1.6	4.25	2.68	0.0001007665	1.63	4.4	0.3110061617	1.31615406680997e-12	1.377	0.243139277788685	0.805	2.358	1.474	0.16323177976123	0.854	2.544
CDK10	890.0956	1127.4667	0.0502958235	0.0082194	0.0531523	0.65	0.0559460356	0.42	1.01	0.49	0.0098895412	0.29	0.84	-0.1244222273	0.0054758136	0.802	0.35878873360672	0.501	1.284	0.516	0.0296303341923388	0.285	0.937
CDK11B	828.777	909.4964	0.2363862767	0.0370406	0.4004456	0.83	0.4030195689	0.54	1.28	0.59	0.0400678497	0.36	0.98	-0.0029304849	0.9480415184	0.888	0.619052938664555	0.557	1.417	0.631	0.0972901850094272	0.366	1.087
CDK13	829.0336	783.6883	0.0153826241	0.0044049	0.0339014	1.6	0.0362986	1.03	2.49	1.95	0.0053569782	1.22	3.13	0.171180929	0.0001255874	1.019	0.939429428642063	0.631	1.646	1.154	0.578561920879249	0.696	1.916
CDK14	579.6359	807.9014	0.2690723881	0.0196202	0.1321588	1.4	0.1355486945	0.9	2.18	1.77	0.0218603634	1.09	2.9	0.0988984172	0.0274788681	1.131	0.609552624515223	0.706	1.811	1.321	0.317672143705711	0.765	2.28
CDK15	0.9213	2.7447	0.2865996253	0.0103059	0.785064	1.06	0.785945131	0.69	1.64	1.93	0.0120814864	1.16	3.23	-0.0351158113	0.4347296099	1.282	0.296367090606624	0.804	2.044	2.076	0.0076420471515799	1.214	3.552
CDK16	1729.8808	1896.5012	0.0399616931	0.0071398	0.395823	1.21	0.398427114	0.78	1.87	1.8	0.0082483056	1.16	2.77	0.2654647925	1.83897922380894e-09	0.941	0.800532532740642	0.588	1.506	1.37	0.192037360977643	0.854	2.199
CDK17	666.9604	684.5228	0.1154672201	0.0304322	0.0315202	1.61	0.0338678383	1.04	2.51	1.61	0.0326981722	1.04	2.49	0.2484170713	2e-08	1.157	0.556648924950586	0.712	1.88	1.262	0.334654065641573	0.786	2.027
CDK18	175.3305	207.7102	0.0926107212	0.0200003	0.1608529	1.36	0.1642345367	0.88	2.12	1.66	0.0218712303	1.08	2.56	0.1580147617	0.0004061258	0.99	0.9671931041231	0.623	1.575	1.166	0.517908624612341	0.732	1.859
CDK19	2502.5071	4666.1475	0.3076906433	0.0372026	0.9261144	1.02	0.9264132133	0.66	1.57	1.65	0.0400078239	1.02	2.65	0.0178639834	0.6911613174	0.953	0.839209440288101	0.597	1.52	1.441	0.170529343634384	0.855	2.431
CDK2	499.6576	516.2408	0.1335117352	0.0367705	0.048773	1.55	0.0515230352	1	2.42	1.58	0.0392175929	1.02	2.45	0.2040871132	4.50260402962061e-06	1.145	0.578784931057903	0.71	1.849	1.161	0.533099181882923	0.726	1.859
CDK20	232.9217	211.5545	0.0083612189	0.00169	0.0635178	1.51	0.0664606297	0.97	2.34	2.34	0.0023899695	1.35	4.04	0.1596268144	0.0003534373	1.23	0.404786707751919	0.756	2.002	2.119	0.02124673165601	1.119	4.016
CDK2AP2	1380.7911	2384.2303	0.4302239515	0.0238805	0.767148	0.94	0.7681067657	0.61	1.45	0.4	0.0297514056	0.17	0.91	0.037927534	0.3988304234	0.924	0.737291480045228	0.581	1.469	0.318	0.0150315175537861	0.126	0.8
CDK5R1	75.2735	95.3828	0.0734646195	0.0147249	0.0762645	1.49	0.0793846224	0.95	2.31	1.71	0.0163391713	1.1	2.64	0.108852932	0.0151898788	1.125	0.627738685808808	0.699	1.812	1.378	0.177657824040008	0.864	2.198
CDK5RAP1	416.2396	399.3071	0.0018872994	0.0003959	0.0040153	1.95	0.0049067282	1.22	3.11	2.58	0.0006736639	1.49	4.46	0.1650141235	0.000220027	1.675	0.0494469785716709	1.001	2.804	2.063	0.0200832856493284	1.12	3.798
CDK5RAP2	1254.902	1135.7091	0.1550487116	0.0325994	0.1398194	1.38	0.1431741609	0.9	2.14	1.76	0.035591659	1.04	2.97	0.0375166787	0.4039622335	1.244	0.369919794628001	0.772	2.005	1.38	0.266097102089459	0.782	2.435
CDK6	690.0826	404.307	0.0774182984	0.0047246	0.0643372	0.66	0.0673552362	0.42	1.03	0.53	0.0056543075	0.34	0.83	-0.0761345784	0.0899818031	1.034	0.892204504627802	0.64	1.668	0.874	0.593182949738695	0.532	1.434
CDK8	145.3676	136.3636	0.0138356134	0.0032528	0.1607818	1.36	0.1641294288	0.88	2.11	2	0.0040125417	1.25	3.19	0.1562617589	0.0004716694	1.118	0.645028163955469	0.696	1.794	1.684	0.0454353770653497	1.011	2.806
CDKN1A	1629.862	1825.3441	0.0163581698	0.0031899	0.0067324	0.55	0.007839943	0.35	0.85	0.5	0.0039592172	0.32	0.8	-0.0421974836	0.3478442765	0.648	0.0717503460463562	0.405	1.039	0.592	0.037927069563734	0.361	0.971
CDKN1B	1410.3953	1688.9557	0.3225975862	0.0294351	0.6301251	1.11	0.6316709418	0.72	1.72	1.7	0.0320256808	1.05	2.75	0.1253050774	0.0051501682	0.844	0.484920317247611	0.525	1.358	1.04	0.885639857962232	0.611	1.769
CDKN2A	49.0279	144.2517	0.3963531882	0.0148586	0.1264082	1.41	0.1297741113	0.9	2.18	1.95	0.0171804521	1.13	3.38	0.1945796553	1.24952255179569e-05	1.189	0.476903678424311	0.738	1.918	1.677	0.0826835101496013	0.935	3.008
CDKN2B	154.7192	222.0135	0.0210953856	0.0018674	0.0092243	1.81	0.010589332	1.15	2.84	1.97	0.0023694994	1.27	3.06	0.2956770721	1.74337728266471e-11	1.263	0.36849891236607	0.759	2.1	1.364	0.200645897069474	0.848	2.193
CDKN2BAS	1.6779	3.4662	0.0536734177	0.0007302	0.0608908	1.52	0.063864436	0.98	2.37	2.24	0.0010553082	1.38	3.63	0.2517620827	1.26714762628071e-08	1.159	0.551812097431973	0.713	1.882	1.679	0.0484157307596704	1.004	2.81
CDKN2C	197.8627	230.9818	0.0024600704	0.0005659	0.0006923	2.19	0.0009855823	1.37	3.48	2.12	0.0007940197	1.37	3.28	0.3516673498	6.49470812222419e-16	1.586	0.0836094918029107	0.941	2.676	1.403	0.168852700155472	0.866	2.272
CDKN2D	91.6061	90.4444	0.120299913	0.0300106	0.0485602	1.56	0.0513809021	1	2.45	1.64	0.032401712	1.04	2.58	0.3009205296	7.32788740514271e-12	1.183	0.500687371978434	0.726	1.928	1.249	0.376902247382186	0.763	2.044
CDKN3	24.7085	40.1815	2.46036142240379e-05	1.4e-06	0.004715	1.93	0.0056917965	1.21	3.08	2.78	4.05639239964284e-06	1.8	4.3	0.3825956927	9.01103353415981e-19	1.032	0.904221245114837	0.614	1.736	1.413	0.167847270966045	0.865	2.308
CDNF	45.821	42.4165	0.0002034328	2.01e-05	0.0030936	0.51	0.0038331848	0.32	0.8	0.39	4.18546069874681e-05	0.25	0.61	-0.2108579464	2.11257220700121e-06	0.703	0.159596803855678	0.429	1.149	0.591	0.0336474461860918	0.363	0.96
CDO1	95.3045	362.389	0.0258385621	0.0010236	0.3194618	0.8	0.3223953846	0.52	1.24	0.32	0.0019587561	0.15	0.66	-0.2239758046	4.53848106450389e-07	0.976	0.920766512568719	0.61	1.564	0.324	0.0159481909239529	0.13	0.81
CDON	239.2027	474.1023	0.0101847139	5.43e-05	0.0239029	1.66	0.0260059531	1.06	2.59	2.5	0.0001028352	1.57	3.97	0.2742761234	5.00878768284221e-10	0.866	0.557392868638504	0.534	1.402	1.293	0.343278303006154	0.76	2.199
CDR2L	544.6527	394.2558	0.0155589344	0.0008933	0.0296983	1.64	0.0320527178	1.04	2.57	3.42	0.0018750753	1.58	7.42	0.257128348	6e-09	1.246	0.371436089860933	0.769	2.017	2.021	0.0842010820264012	0.909	4.494
CDRT4	276.4744	215.1354	0.1345644261	0.0126816	0.5915724	0.89	0.5932929207	0.57	1.37	0.57	0.0142762151	0.36	0.89	-0.0860927069	0.0551063106	0.969	0.893757800992708	0.606	1.548	0.778	0.316892060483169	0.476	1.272
CDSN	5.2592	6.7152	0.2070029258	0.0396108	0.4571877	1.18	0.4595084214	0.76	1.82	1.57	0.0421275542	1.02	2.44	0.0624483438	0.164515699	1.476	0.104884250104405	0.922	2.363	1.643	0.0380042167336675	1.028	2.628
CDT1	74.0911	90.9879	0.0262702306	0.0071064	0.0395551	1.6	0.0422039829	1.02	2.52	1.81	0.0082102696	1.17	2.81	0.2842528848	1.08466905562044e-10	1.203	0.450317265611951	0.744	1.946	1.263	0.331383155158742	0.788	2.023
CDV3	2105.9273	2525.8993	0.0204063959	0.0002512	0.0268031	1.64	0.029001015	1.05	2.55	2.3	0.0003945198	1.45	3.63	0.271204135	7.92468401918883e-10	1.196	0.462759958622509	0.741	1.931	1.911	0.0100113071231404	1.167	3.127
CDX1	1.1583	1.6357	0.0092768856	0.0015756	0.0237452	1.66	0.0258504523	1.06	2.58	1.98	0.0020180526	1.28	3.05	0.164906802	0.0002221464	1.217	0.436600044883726	0.742	1.993	1.48	0.101625859988048	0.926	2.365
CDYL	364.5256	387.5475	0.0030612651	0.0007357	0.0293995	1.62	0.0316583503	1.04	2.52	2.09	0.0010071252	1.35	3.24	0.2554484282	7.62202772993028e-09	1.205	0.46444668695577	0.731	1.984	1.59	0.0640213078440535	0.973	2.598
CEACAM1	610.28	409.6488	0.0480548599	0.0064987	0.0317564	0.62	0.0341536222	0.39	0.96	0.55	0.0075432525	0.36	0.85	-0.1665565187	0.0001915847	0.806	0.375761313354389	0.5	1.299	0.658	0.0795202965624479	0.412	1.051
CEACAM21	5.4001	5.8203	0.0554933603	0.015015	0.0497956	1.54	0.0525289391	1	2.39	1.71	0.0166624809	1.1	2.64	0.0707780731	0.1150501287	1.364	0.204575546905601	0.844	2.204	1.447	0.132143178616217	0.895	2.339
CEACAM4	1.6978	1.8123	0.0220300594	0.0048682	0.0172552	1.7	0.0190312009	1.09	2.64	1.86	0.0057507779	1.2	2.89	0.0443842869	0.3234092823	1.93	0.0106834486938432	1.165	3.198	1.991	0.00619421807515785	1.216	3.26
CEACAM5	18.7028	1.8467	0.2519727741	0.0052577	0.1054833	0.7	0.1087995299	0.45	1.08	0.5	0.0064055675	0.3	0.82	0.0754495647	0.0929194157	1.078	0.759168948399477	0.666	1.746	0.727	0.249657134969019	0.423	1.25
CEACAM7	0.6984	0.3612	0.1499437437	0.0195766	0.3076395	0.8	0.3106205331	0.52	1.23	0.6	0.0214712068	0.39	0.93	0.0321034743	0.4751773146	0.914	0.708403784640409	0.57	1.464	0.739	0.209845915492579	0.461	1.185
CEBPD	1150.748	1693.9655	0.0279701539	0.0044372	0.0697196	0.67	0.0727364624	0.43	1.04	0.49	0.0054800201	0.3	0.81	-0.0652840378	0.1461417438	1.007	0.977178724384472	0.633	1.6	0.75	0.286866890416978	0.442	1.273
CEBPE	0.6286	0.2755	0.0960292799	0.0162226	0.0503945	1.54	0.0531663299	0.99	2.4	1.99	0.018897831	1.12	3.54	0.0983323184	0.0283819686	1.484	0.101801994331125	0.925	2.383	1.818	0.0715051547227725	0.949	3.481
CECR1	566.2773	413.7705	0.1446187151	0.0342353	0.2662909	1.28	0.2694144294	0.83	1.98	1.7	0.0370807128	1.03	2.79	0.0139609843	0.7562031223	1.312	0.261019648350148	0.817	2.108	1.846	0.0346483854968286	1.045	3.261
CECR2	76.2894	41.5387	0.0496436278	0.0027524	0.7871736	0.94	0.7880457292	0.61	1.46	0.51	0.0034094439	0.33	0.8	-0.0930601418	0.0380872704	1.028	0.907129829257798	0.644	1.64	0.535	0.0113859129367752	0.33	0.869
CECR6	555.7006	302.8089	0.000432963	2e-06	0.0017157	0.48	0.0022452815	0.3	0.77	0.36	5.7591972774107e-06	0.23	0.56	-0.3063806471	2.91643765537155e-12	0.864	0.583385465088801	0.512	1.457	0.654	0.0928212218017884	0.398	1.073
CECR7	36.6263	30.2099	0.1398677902	0.0217726	0.1101473	0.7	0.1134408729	0.45	1.09	0.61	0.0237303086	0.39	0.94	-0.0124596503	0.7817182909	0.708	0.160121971133728	0.437	1.146	0.575	0.0267860871525206	0.353	0.938
CELF5	25.4854	24.7101	0.1077229766	0.0289394	0.0300729	1.62	0.0323985785	1.04	2.53	1.64	0.0312708077	1.05	2.57	0.171041384	0.0001272186	1.126	0.628275721788455	0.697	1.819	1.142	0.588924471698014	0.706	1.847
CELF6	50.0811	24.9561	0.1451439759	0.0262935	0.126723	1.4	0.1300602424	0.91	2.17	1.86	0.0294257114	1.06	3.26	-0.0195264666	0.6641007325	1.46	0.111996749594342	0.915	2.329	2.012	0.0227637194529003	1.102	3.673
CELSR1	595.456	434.4036	0.194206394	0.0253698	0.6763271	0.91	0.6776759697	0.59	1.41	0.61	0.0274912987	0.39	0.95	-0.0876768775	0.0507644372	1.096	0.699072277889758	0.689	1.744	0.627	0.0533020416832332	0.39	1.007
CELSR3	65.5106	111.5604	0.0176343873	0.0023912	0.0105918	1.78	0.0120396429	1.14	2.79	1.93	0.0029651927	1.25	2.98	0.264001465	2.27201511852351e-09	1.292	0.300078091388891	0.796	2.099	1.279	0.306024137214637	0.798	2.051
CEMP1	231.0396	191.2096	0.1164280367	0.0125397	0.2097302	1.33	0.2130847041	0.85	2.07	2.2	0.0153718115	1.16	4.16	0.0481897024	0.2836145542	0.937	0.791778131500383	0.579	1.518	1.895	0.0648468599696463	0.961	3.736
CEND1	20.6715	7.3572	0.1146067396	0.0014347	0.7548574	0.93	0.7558637765	0.6	1.44	0.46	0.0019462777	0.29	0.75	-0.1598347111	0.0003471266	1.161	0.534088218532866	0.726	1.856	0.813	0.455733851043959	0.472	1.401
CENPA	16.0605	25.3328	2.4306383696323e-05	1.6e-06	0.0001649	2.44	0.0002824435	1.51	3.96	2.76	4.71254234080121e-06	1.79	4.27	0.388840146	2.18587126618067e-19	1.188	0.52952873083731	0.694	2.032	1.599	0.0597227576137718	0.981	2.606
CENPBD1	348.0851	330.9863	0.0044670482	0.00069	0.0126611	0.57	0.014254526	0.36	0.89	0.47	0.0009614303	0.3	0.74	-0.2783871549	2.68640530106093e-10	0.855	0.536189012284431	0.521	1.403	0.734	0.218947240833079	0.449	1.201
CENPC1	333.8315	320.0447	0.0265747233	0.0075702	0.0101669	1.77	0.0115452127	1.14	2.75	1.84	0.0087845051	1.17	2.89	0.0510260206	0.2561977825	1.317	0.260573286307624	0.815	2.126	1.34	0.248336194878932	0.815	2.204
CENPE	52.379	73.0769	7.40586819591719e-07	0	1.17e-05	2.87	3.05643223152963e-05	1.75	4.72	3.2	2.48e-07	2.06	4.97	0.3658837349	3.44583026812509e-17	1.424	0.212126473105747	0.817	2.48	1.665	0.04100050732177	1.021	2.716
CENPF	156.8472	189.9477	1.70062366320373e-05	4.1e-06	0.0001105	2.5	0.0001992531	1.54	4.04	2.75	1.08223537043095e-05	1.75	4.3	0.3450771059	2.4113263284454e-15	1.162	0.586704422161872	0.676	1.999	1.247	0.395768755764318	0.749	2.075
CENPH	78.904	89.0891	0.1237777828	0.0291941	0.30171	1.26	0.3047239215	0.81	1.95	1.61	0.0313967026	1.04	2.49	0.2497581326	1.66486720144976e-08	1.053	0.832406980478234	0.653	1.697	1.101	0.686356073631962	0.689	1.761
CENPI	4.3348	6.8296	8.53572993328463e-05	5.5e-06	0.0012323	2.07	0.0016403298	1.32	3.26	2.62	1.32523340007351e-05	1.7	4.05	0.3295460243	4.70444710366338e-14	1.283	0.332792943332412	0.775	2.123	1.475	0.113990171431276	0.911	2.388
CENPJ	122.2187	116.2814	0.0198400876	0.0055874	0.00875	1.82	0.0100716354	1.15	2.86	1.92	0.0066867584	1.2	3.08	0.2244717614	4.27408630148083e-07	0.958	0.870128674272551	0.571	1.607	0.989	0.96856473539449	0.575	1.701
CENPK	13.6986	14.9961	0.0046329435	0.0012168	0.0047077	1.9	0.0056445761	1.21	2.98	2.04	0.0016025367	1.31	3.17	0.3112777573	1.25553383574316e-12	1.171	0.535493878273063	0.711	1.93	1.246	0.373368832153157	0.768	2.02
CENPL	73.4568	91.7841	0.0013162889	7.37e-05	0.0022142	2.01	0.002816398	1.27	3.17	2.34	0.0001269829	1.51	3.61	0.3284344538	5.78206391831977e-14	1.302	0.301323700834662	0.79	2.146	1.366	0.200036514300595	0.848	2.203
CENPM	66.4894	35.035	0.3288187822	0.0340432	0.4499845	1.18	0.4523549115	0.76	1.84	2.15	0.0394159656	1.04	4.47	0.2215862137	6.04879275994401e-07	0.94	0.7997045581909	0.583	1.516	1.77	0.161482849142174	0.796	3.934
CENPN	1679.3591	1756.6412	0.0504495897	0.0122374	0.0157458	0.59	0.0174538699	0.38	0.91	0.57	0.0137854038	0.36	0.89	-0.0377325908	0.4012604763	0.747	0.227862479226331	0.464	1.201	0.736	0.217241727989873	0.452	1.198
CENPO	67.67	66.9315	0.0299385149	0.0088227	0.0113862	1.76	0.0128712246	1.13	2.76	1.81	0.0101520518	1.15	2.85	0.0814522711	0.0696316763	1.49	0.103739077316247	0.922	2.411	1.52	0.0914879213160872	0.935	2.471
CENPP	48.0403	42.6178	0.00208751	0.0004424	0.1215545	1.41	0.1249199137	0.91	2.2	2.47	0.0007154556	1.46	4.17	0.0462774894	0.3031785722	0.983	0.941228882723172	0.616	1.568	1.631	0.0764733633536354	0.949	2.803
CENPW	50.9305	51.9536	0.1170496467	0.0348211	0.0338402	1.62	0.036347166	1.03	2.55	1.61	0.0373275484	1.03	2.53	0.2609617199	3.51072621916996e-09	1.029	0.910801826985911	0.627	1.687	1.025	0.921336573966678	0.628	1.674
CEP110	271.8217	289.8796	0.012223871	0.0025913	0.0171123	1.69	0.018864057	1.09	2.63	1.93	0.0031969498	1.25	2.99	0.0980225207	0.0288868982	1.29	0.293968007909094	0.802	2.076	1.477	0.104386336860115	0.922	2.364
CEP120	397.4302	244.1995	0.23988604	0.0002105	0.5978042	1.12	0.5994929194	0.73	1.73	0.36	0.0004039821	0.21	0.64	-0.0498544874	0.2672912204	1.07	0.777668824476929	0.669	1.71	0.3	0.000165504802246086	0.161	0.562
CEP135	97.9457	94.0717	0.0023321081	0.0006449	0.0007718	2.13	0.0010701436	1.35	3.36	2.22	0.0009294452	1.38	3.55	0.1780532965	6.56918337509232e-05	1.565	0.0738417287154794	0.958	2.559	1.672	0.0498059571100649	1	2.795
CEP152	32.0403	31.9338	0.0055309904	0.0014113	0.0017237	2.03	0.0022289249	1.29	3.19	2.07	0.0018623207	1.31	3.26	0.1605445233	0.0003263637	1.326	0.264505437461768	0.808	2.178	1.332	0.265371334721039	0.804	2.205
CEP164	400.1811	460.339	0.0035330606	0.0006246	0.0322698	1.62	0.0347015832	1.04	2.55	2.09	0.0008628492	1.36	3.23	0.1624266706	0.0002767816	1.233	0.40752384382083	0.751	2.022	1.313	0.269310794913509	0.81	2.131
CEP170	447.1404	541.8391	0.0065530755	0.0005966	0.0250014	1.65	0.0271523663	1.06	2.57	2.1	0.0008311635	1.36	3.25	0.2077402692	3.00255342936783e-06	0.992	0.97505175718468	0.614	1.604	1.382	0.181472942487635	0.86	2.221
CEP170L	1.2255	0.7151	0.1977022104	0.0416104	0.0893761	1.45	0.0925430822	0.94	2.25	1.69	0.0448031011	1.01	2.83	0.1386787777	0.0019428243	1.101	0.685216751326168	0.691	1.756	1.209	0.51012251865744	0.687	2.128
CEP192	479.0007	499.6274	0.0243544164	0.0063712	0.007501	1.81	0.0086765029	1.16	2.83	1.82	0.007421212	1.17	2.83	0.0080038064	0.8587336662	1.308	0.272200464388506	0.81	2.114	1.472	0.108278298719989	0.918	2.359
CEP250	866.6661	920.2937	0.0064417617	0.0013696	0.0123022	1.74	0.0138234891	1.12	2.71	2	0.0017739764	1.3	3.09	0.1268218351	0.0046312183	1.342	0.236763711628661	0.824	2.184	1.634	0.0406058784611628	1.021	2.616
CEP290	464.9187	463.1489	0.0072246937	0.0015164	0.0012675	2.05	0.0016696526	1.31	3.21	2.03	0.0019679109	1.3	3.18	0.0303562698	0.4995493621	1.619	0.048767841386819	1.003	2.614	1.619	0.048767841386819	1.003	2.614
CEP350	803.5065	720.2843	0.0069023622	0.0017401	0.0026793	1.95	0.0033185058	1.25	3.05	2.13	0.0022973308	1.31	3.45	0.0361694647	0.4210639603	1.492	0.103145235073255	0.922	2.413	1.632	0.0772612715587924	0.948	2.811
CEP55	33.3717	35.3516	8.21770475654185e-06	3.6e-06	7.4e-06	2.98	2.1434e-05	1.8	4.94	2.99	1.11037404193493e-05	1.83	4.88	0.3364379494	1.28506746107204e-14	1.869	0.0262774125195119	1.077	3.246	1.735	0.0438044718163658	1.015	2.966
CEP68	506.6131	543.7725	0.0234783025	0.0045271	0.0817938	1.47	0.0849024576	0.95	2.27	1.86	0.0053666592	1.2	2.88	0.0191188313	0.6706972759	1.428	0.140755150329573	0.889	2.294	1.572	0.058418593777095	0.984	2.512
CEP70	515.7834	569.0775	0.0263519355	0.0044721	0.0513278	1.54	0.0541118203	0.99	2.39	1.85	0.0053178417	1.2	2.86	0.263325193	2.50416950973855e-09	1.215	0.438816177175084	0.742	1.991	1.341	0.229213398703278	0.831	2.162
CEP72	53.0288	68.6661	0.0012723839	6.5e-05	0.0055709	1.88	0.0066146591	1.19	2.98	2.36	0.0001131282	1.53	3.64	0.2742387144	5.03702373612691e-10	1.178	0.525060803041922	0.711	1.954	1.503	0.0996423564249176	0.925	2.442
CEP78	165.2773	150.6946	0.0146155056	0.0033733	0.0230053	1.66	0.025080747	1.07	2.59	2.09	0.0042907638	1.26	3.46	0.2352265624	1.12400888686159e-07	0.895	0.659515811728175	0.547	1.465	1.03	0.918885955637138	0.588	1.803
CEP97	73.5422	79.0897	0.0086941333	0.0019904	0.0306126	1.61	0.0329050639	1.04	2.5	1.96	0.0025053395	1.27	3.04	0.0670919176	0.1352722072	1.199	0.449501467806576	0.749	1.918	1.607	0.0468120756899032	1.007	2.565
CERKL	26.0766	30.9332	0.0017772418	0.0002985	0.0047585	1.89	0.0056864609	1.2	2.96	2.19	0.0004440382	1.41	3.39	0.251350837	1.34041588389792e-08	1.236	0.397496299158682	0.757	2.018	1.44	0.133828631067389	0.894	2.319
CES2	1251.7241	936.3475	0.0238999233	0.0001291	0.5919093	0.89	0.5936306718	0.57	1.38	0.42	0.0002194335	0.26	0.66	-0.2512613454	1.35689504920151e-08	1.283	0.307780160402795	0.795	2.07	0.536	0.0163978813465598	0.322	0.892
CES3	9.4917	33.8983	0.3656004699	0.0302855	0.6874948	0.92	0.6887868556	0.59	1.41	1.72	0.0330529651	1.04	2.82	0.1168806995	0.0091056222	0.874	0.570019667160592	0.549	1.391	1.413	0.203175394456768	0.83	2.406
CES4	6.0941	2.4722	0.2102326179	0.0185884	0.8567348	0.96	0.8573169172	0.62	1.48	0.59	0.0205323991	0.37	0.92	-0.0753691535	0.0932692276	1.166	0.520005422330829	0.73	1.863	0.778	0.312422961661866	0.477	1.267
CES8	55.2741	31.4961	0.0155809407	0.0017042	0.0839811	0.68	0.0871754101	0.44	1.06	0.51	0.0021681929	0.33	0.78	-0.0661668318	0.1407536486	0.809	0.38308842692238	0.503	1.302	0.709	0.148114363916454	0.444	1.13
CETN2	1071.9008	918.6113	0.2547567599	0.0286823	0.8080793	0.95	0.8088616891	0.61	1.46	0.61	0.0309635804	0.39	0.96	-0.0375334917	0.4037514592	1.062	0.79864481844717	0.67	1.684	0.764	0.272437201561499	0.473	1.235
CETN4P	1.2733	1.003	0.2126049302	0.0350916	0.1994449	0.75	0.2027595999	0.49	1.16	0.63	0.0374872306	0.41	0.97	-0.0640132669	0.1541722587	0.922	0.73363115226803	0.576	1.475	0.798	0.344062670477334	0.5	1.274
CFDP1	894.0701	826.9332	0.0376650025	0.0058975	0.1052099	0.7	0.1085277774	0.45	1.08	0.55	0.0068938021	0.35	0.85	-0.206347263	3.50722854458209e-06	0.928	0.759699974988684	0.575	1.499	0.682	0.111552194107534	0.425	1.093
CFL2	898.3848	548.7654	0.3367173577	0.0261644	0.6718907	0.91	0.6732508648	0.59	1.41	0.59	0.0284773135	0.37	0.95	-0.1239504081	0.0056573412	0.921	0.731459828733206	0.576	1.473	0.767	0.311557092514543	0.459	1.282
CFLAR	656.851	801.8874	0.033456841	0.0011428	0.061665	1.51	0.0645911715	0.98	2.34	2.1	0.0015408794	1.33	3.32	0.1232698509	0.0059287156	1.102	0.687451695429996	0.686	1.771	1.551	0.086761953309727	0.939	2.562
CFP	18.7542	27.6382	0.032555593	0.0048842	0.0188105	1.68	0.0206901172	1.08	2.62	1.85	0.0057793361	1.19	2.86	0.027478777	0.5410864348	1.416	0.153471236679271	0.878	2.284	1.653	0.0347141467744638	1.037	2.635
CGN	1529.3992	1761.809	0.1881276166	0.0416451	0.2826699	1.27	0.2857360862	0.82	1.96	1.57	0.0442241773	1.01	2.42	0.0410102616	0.3615877244	1.387	0.182882011087341	0.857	2.246	1.617	0.0498395391499512	1	2.613
CGNL1	2938.0461	3016.1167	0.0549461344	0.0094873	0.0405282	0.63	0.0430940746	0.41	0.99	0.55	0.0108698311	0.35	0.87	-0.301452348	6.70461195392081e-12	1.024	0.923858983129979	0.634	1.652	0.879	0.608089937747352	0.536	1.441
CGRRF1	262.5963	229.854	0.0813590912	0.0050138	0.5480718	0.88	0.5499784289	0.57	1.35	0.54	0.005954643	0.34	0.84	-0.1396433157	0.0018048174	0.875	0.583601813780573	0.542	1.412	0.662	0.0922034400775896	0.409	1.07
CHAC2	28.4789	28.0851	0.098115713	0.0267603	0.0639889	1.51	0.0669146491	0.97	2.35	1.64	0.0289215548	1.05	2.57	0.155649053	0.000496809	1.814	0.0157755452693248	1.119	2.941	1.973	0.00666748650308124	1.208	3.223
CHADL	206.8246	237.0486	0.0437359233	0.0069587	0.1864845	0.75	0.1898143634	0.48	1.16	0.52	0.0082020943	0.32	0.85	-0.1300790512	0.0036729229	0.801	0.359409651986911	0.498	1.287	0.515	0.0141726378771876	0.303	0.875
CHAF1A	489.6696	508.2357	0.0137734819	0.002934	0.0055721	1.88	0.0066171402	1.19	2.98	1.94	0.0036208798	1.24	3.04	0.2586750498	4.85271946303393e-09	1.353	0.239165145602394	0.818	2.236	1.484	0.121540981149538	0.9	2.447
CHAF1B	138.7865	131.8765	0.0065452993	0.0016847	0.0235301	1.66	0.0256419376	1.06	2.6	2.14	0.0022577842	1.31	3.49	0.3658072703	3.50207262940655e-17	0.929	0.771968589624526	0.562	1.533	1.132	0.660194569282364	0.651	1.968
CHCHD3	669.6382	785.8555	0.0004100256	8e-07	0.0087205	1.81	0.0100444779	1.15	2.85	2.9	2.76419043243603e-06	1.86	4.52	0.3118577151	1.13508706679029e-12	1.138	0.618269933067417	0.684	1.896	1.387	0.199288587044243	0.842	2.284
CHCHD5	436.4848	383.2753	0.0232722831	0.0016079	0.0109319	0.57	0.0123619746	0.37	0.88	0.5	0.0020588144	0.33	0.78	-0.1231097311	0.0059942397	0.717	0.172000089495775	0.445	1.156	0.654	0.077222795162495	0.408	1.047
CHCHD7	604.2323	449.5836	0.1121740985	0.0003729	0.7937105	0.94	0.7945576862	0.61	1.46	0.41	0.0006002948	0.25	0.68	0.013082838	0.7710970158	1.277	0.308057949990524	0.798	2.043	0.57	0.0538970132345779	0.321	1.009
CHD1L	895.8021	986.1799	0.0755380476	0.0134217	0.130449	1.4	0.1337904395	0.9	2.16	1.72	0.0149815105	1.11	2.65	0.0401271861	0.3720273184	1.251	0.350977390231063	0.782	2.001	1.661	0.0357843459504551	1.034	2.668
CHD8	1772.4551	1627.6382	0.0479704003	0.0123416	0.0343279	1.59	0.0367087656	1.03	2.47	1.82	0.0140276763	1.13	2.94	-0.0127090082	0.7774633739	1.462	0.111559946769247	0.916	2.333	1.361	0.242235523511931	0.812	2.28
CHD9	812.2075	791.8653	0.1586496081	0.0402989	0.0330177	1.6	0.0353305142	1.03	2.48	1.57	0.0428030907	1.01	2.44	-0.0856127977	0.056481005	1.527	0.0751326117642315	0.958	2.434	1.569	0.0605626731790523	0.98	2.511
CHEK1	127.2706	140.1793	0.0241840322	0.0057106	0.0557365	1.54	0.0586281527	0.98	2.39	1.83	0.0066947734	1.18	2.85	0.1472948511	0.0009897311	1.272	0.325157494417257	0.788	2.054	1.539	0.0744324372288092	0.958	2.47
CHERP	1574.9304	1993.4055	0.6015717933	0.0093058	0.4903919	1.16	0.4925624427	0.75	1.8	2.27	0.0117649756	1.2	4.3	0.1021235618	0.0227913408	0.928	0.759988828185446	0.575	1.499	1.147	0.710913332880481	0.556	2.363
CHGB	64.9714	29.1653	0.0556868622	0.0016997	0.4180471	0.84	0.4205505199	0.54	1.29	0.49	0.0022056796	0.31	0.77	0.0778051388	0.0831297034	0.859	0.531264828846152	0.533	1.384	0.564	0.023969612602612	0.343	0.927
CHI3L2	38.2372	12.9925	0.166136836	0.0152648	0.2093019	0.76	0.2126170432	0.49	1.17	0.58	0.0170149482	0.37	0.91	-0.1402523131	0.0017223699	1.066	0.790933456402442	0.663	1.717	0.802	0.371725010668242	0.495	1.301
CHID1	2581.9415	2260.8392	0.0124535365	0.0006455	0.0181968	0.59	0.0200804316	0.38	0.92	0.48	0.0008929445	0.31	0.74	-0.2124261242	1.76660901268135e-06	0.804	0.37163658147991	0.497	1.298	0.756	0.250808134592624	0.469	1.219
CHKB	278.2585	392.209	0.2176024703	0.0106535	0.5205921	0.87	0.5226320891	0.56	1.34	0.38	0.0143460102	0.17	0.82	-0.1074304064	0.0165793259	0.874	0.56899636225542	0.55	1.388	0.643	0.271060709529938	0.293	1.411
CHKB.CPT1B	356.1754	353.954	0.0868300583	0.024538	0.0225393	1.68	0.0246569927	1.07	2.64	1.67	0.0267355415	1.06	2.63	0.108493579	0.0155308641	1.219	0.437482069609773	0.74	2.009	1.217	0.440910009683153	0.738	2.006
CHMP1A	2391.6165	2253.004	0.0060543665	0.0009554	0.0037269	0.52	0.0045200707	0.33	0.82	0.48	0.0012876546	0.31	0.75	-0.21970913	7.56308709405394e-07	0.686	0.133399733614777	0.419	1.122	0.63	0.063919231521858	0.387	1.027
CHMP1B	1464.985	1238.8345	0.002937991	1.58e-05	0.0924212	0.69	0.0956549544	0.44	1.07	0.39	3.35421319562768e-05	0.25	0.61	-0.0880936525	0.049670841	0.738	0.211533556052713	0.458	1.189	0.428	0.000522673356054826	0.265	0.692
CHMP2A	2517.6607	2418.4971	0.0623708268	0.0098644	0.107012	0.7	0.1102958984	0.45	1.08	0.57	0.0111889518	0.37	0.88	-0.1097392496	0.0143768143	0.874	0.580941416987515	0.543	1.409	0.69	0.120567179891097	0.431	1.103
CHMP4A	1167.172	890.7691	0.1781362959	0.0072279	0.2270477	0.77	0.2302995099	0.5	1.18	0.53	0.0085213719	0.33	0.85	-0.1565031656	0.0004620933	0.843	0.480480394208553	0.525	1.355	0.759	0.298563541502231	0.451	1.277
CHMP4C	644.6541	769.3293	0.0051457553	0.0007571	0.0131937	1.74	0.0148012491	1.11	2.72	2.07	0.0010298194	1.34	3.19	0.2749988717	4.49253909488754e-10	1.308	0.27450295512898	0.808	2.117	1.38	0.181846028783395	0.86	2.213
CHMP5	1809.6552	1553.4044	0.0620817723	0.0027687	0.1250391	0.71	0.128442997	0.45	1.1	0.51	0.0034347582	0.33	0.8	0.0580311263	0.1965138072	0.724	0.178876808197574	0.451	1.16	0.608	0.0487134807410666	0.371	0.997
CHMP7	928.4505	984.375	0.1145695267	0.0186735	0.114769	0.7	0.1181178178	0.45	1.09	0.57	0.0207670052	0.35	0.92	-0.1668686205	0.0001862654	0.889	0.631098978988045	0.551	1.435	0.811	0.414865375168981	0.49	1.342
CHODL	42.8725	128.9322	0.5830870433	0.0356262	0.9354175	0.98	0.9356792858	0.64	1.52	0.39	0.0435221829	0.16	0.97	0.0448845117	0.3179805248	0.981	0.936650935895484	0.612	1.574	0.343	0.0397665738052572	0.123	0.951
CHORDC1	508.7591	658.2224	0.2253365271	0.0270603	0.6570191	1.1	0.6584436953	0.71	1.7	1.68	0.0294573661	1.05	2.67	0.1984897442	8.26030984389476e-06	0.814	0.394048948729731	0.506	1.307	1.249	0.388869569177442	0.753	2.071
CHP	2880.7911	2658.8398	0.0114022507	0.0013593	0.0327794	0.61	0.0352446477	0.39	0.97	0.5	0.0017603093	0.32	0.77	-0.1301035055	0.0036664645	0.827	0.448571604769508	0.507	1.351	0.7	0.138182919492715	0.436	1.122
CHP2	13.0402	8.704	0.0041120606	0.0006284	0.006163	0.53	0.007278513	0.33	0.84	0.47	0.0008776842	0.3	0.73	-0.099358744	0.0267628322	0.713	0.187577060133098	0.431	1.179	0.643	0.0742287825197567	0.395	1.044
CHPF	4041.2194	4149.314	0.0087489512	0.0013563	0.004587	0.53	0.0054948922	0.34	0.83	0.48	0.0018107084	0.3	0.76	-0.1666384139	0.0001901753	0.896	0.660115076933222	0.549	1.463	0.761	0.293099116131404	0.457	1.267
CHPT1	1118.055	1021.7195	0.0006750916	0.00017	0.0018553	2.03	0.0023915714	1.29	3.21	2.67	0.000317345	1.57	4.57	0.2739378509	5.26981525366031e-10	1.418	0.165184329119604	0.866	2.322	1.627	0.0876621459933241	0.931	2.846
CHRD	213.2132	89.4749	0.4990181335	0.0395909	0.8353525	1.05	0.8360239482	0.68	1.62	2.49	0.0476781116	1.01	6.17	-0.1531406162	0.0006132838	1.088	0.731078578553613	0.674	1.755	4.372	0.00456619629702126	1.577	12.119
CHRDL1	1080.3571	553.919	0.2226625623	0.0287394	0.2451607	0.77	0.2483724386	0.5	1.2	0.62	0.0310034297	0.4	0.96	-0.1450068596	0.0011881091	0.935	0.778945372227158	0.586	1.493	0.748	0.231186037395941	0.465	1.203
CHRFAM7A	18.0288	12.509	0.2673167899	0.0410449	0.5722482	0.88	0.5740510671	0.57	1.36	0.64	0.0436165225	0.41	0.99	0.0388021232	0.3880374377	0.943	0.80459882562275	0.592	1.501	0.727	0.190475079403366	0.451	1.172
CHRM1	1837.1472	975.3577	0.000259073	1.1e-06	0.0114377	0.57	0.0129458972	0.36	0.89	0.36	3.43167900129782e-06	0.23	0.55	-0.3708346187	1.19678304539819e-17	1.044	0.867509339931499	0.632	1.723	0.707	0.17908999334856	0.426	1.173
CHRM3	43.4868	73.0872	0.1709560877	0.0313965	0.1498293	0.73	0.1532208246	0.47	1.13	0.59	0.0340539826	0.37	0.96	-0.0356526018	0.4277359009	0.907	0.68707491322604	0.563	1.461	0.751	0.286253530315579	0.443	1.272
CHRM4	1.7025	3.0331	0.0828185851	0.0025842	0.6832106	1.09	0.6845239818	0.71	1.69	2.04	0.0033019426	1.27	3.29	0.0946699441	0.0348626152	0.841	0.466903082363893	0.526	1.342	1.068	0.815287765700184	0.615	1.856
CHRNA2	2249.0196	2034.9068	6.49366465140453e-05	8.4e-06	1.7e-05	0.36	3.9697e-05	0.22	0.59	0.37	2.06461156143645e-05	0.23	0.58	-0.3031061376	5.0794673748077e-12	0.473	0.00834824657287903	0.271	0.825	0.507	0.010744835933135	0.3	0.854
CHRNA4	1.945	1.945	0.0106489798	0.0015564	0.0015564	0.49	0.0020189613	0.31	0.77	0.49	0.0020189613	0.31	0.77	-0.1471880309	0.0009982665	0.728	0.205287565103108	0.446	1.19	0.728	0.205287565103108	0.446	1.19
CHRNA6	0.5895	1.3879	0.3539954274	0.0389293	0.4732722	1.17	0.4755178946	0.76	1.81	1.64	0.0417206399	1.02	2.65	0.1228892291	0.0060855379	0.931	0.765867093506759	0.582	1.489	1.187	0.507054315056684	0.715	1.973
CHRNE	12.6056	7.7824	0.4476029005	0.0465046	0.3970188	0.83	0.3996092209	0.54	1.28	0.62	0.0494607848	0.39	1	0.1051392863	0.0190515026	0.806	0.366851242536055	0.505	1.287	0.608	0.0553843459505992	0.365	1.012
CHRNG	0.3292	0.5935	0.075339108	0.0095795	0.6747428	0.91	0.6760965389	0.59	1.41	0.51	0.0113127132	0.3	0.86	-0.0384561829	0.3922851819	0.75	0.231687417427518	0.468	1.202	0.423	0.00238453025934371	0.243	0.737
CHST1	24.2256	28.6117	0.0001191051	2.48e-05	0.0002774	2.31	0.0004345342	1.45	3.67	2.52	5.02246827760455e-05	1.61	3.94	0.3360457691	1.38476980072964e-14	1.387	0.209685220093314	0.832	2.314	1.557	0.0732845607960773	0.959	2.529
CHST11	49.531	105.9673	0.5914591988	0.0185017	0.3248572	1.24	0.3277550155	0.8	1.92	2.01	0.0215147021	1.11	3.63	0.0955145401	0.0332657965	1.168	0.521627090483681	0.727	1.877	1.533	0.168249177624805	0.835	2.817
CHST13	2.9093	5.1777	0.1011431453	0.011564	0.1569196	1.37	0.1602855364	0.88	2.11	1.77	0.0130895909	1.13	2.77	0.1833622684	3.91548864757964e-05	1.035	0.886547122646449	0.648	1.653	1.254	0.367557897140759	0.766	2.052
CHST15	321.9888	651.2911	0.7312009173	0.0191629	0.6157753	1.12	0.6173903171	0.72	1.73	2.1	0.0226503133	1.11	3.98	0.0340363403	0.4489912784	1.282	0.292916533098837	0.807	2.037	2.609	0.00416186959416098	1.354	5.027
CHST2	199.0984	138.3903	0.2864340683	0.0457678	0.6478254	0.9	0.6492945316	0.58	1.4	0.64	0.048398432	0.42	1	-0.1020489815	0.0228913692	1.11	0.662776711012236	0.695	1.771	0.781	0.309811737081618	0.485	1.258
CHST7	63.4039	74.0922	0.2135093365	0.0464539	0.1111929	1.42	0.114505974	0.92	2.2	1.55	0.0491055041	1	2.39	-0.0124086216	0.7825898262	1.975	0.00629769382607648	1.212	3.219	1.847	0.0101861390737418	1.157	2.95
CHTF18	249.5657	313.632	0.0117809632	0.0023823	0.005055	1.92	0.0060743468	1.21	3.07	1.94	0.0029545848	1.25	3	0.2465282022	2.57226409126727e-08	1.114	0.677883037695783	0.669	1.857	1.086	0.735576034797137	0.672	1.755
CHTF8	2518.7915	2628.2895	0.0810456905	0.0103124	0.1257763	0.7	0.1293116178	0.44	1.11	0.52	0.0120773956	0.31	0.87	-0.310061189	1.550222197667e-12	0.99	0.969945854864123	0.595	1.649	0.686	0.192480351257153	0.39	1.209
CIAO1	1685.3799	1799.0477	0.0299860944	0.002427	0.9846415	1	0.9847035243	0.65	1.54	1.96	0.0030307527	1.26	3.06	0.073090522	0.1036271767	0.925	0.744784417443885	0.576	1.483	1.413	0.164385706499412	0.868	2.299
CIAPIN1	746.4875	630.1676	0.1081001633	0.0096919	0.3258803	0.81	0.3287819937	0.52	1.24	0.56	0.0110504127	0.36	0.88	-0.088372686	0.0489497359	1.099	0.697372952293489	0.683	1.767	0.88	0.606720554910106	0.54	1.433
CIB1	3707.4075	3404.0072	0.0009184684	5.62e-05	0.0035405	0.52	0.0042855661	0.34	0.82	0.41	9.96455712064526e-05	0.27	0.65	-0.1162941001	0.00946229	0.68	0.114739735433713	0.421	1.098	0.617	0.0479634149691358	0.382	0.996
CIB2	166.8251	74.403	0.2886051748	0.0138402	0.6008616	0.89	0.6025335541	0.58	1.38	0.55	0.0156958279	0.34	0.89	-0.140507363	0.0016888781	1.175	0.504614406121717	0.732	1.887	0.972	0.91691426692726	0.57	1.656
CIDEB	261.6153	208.3884	0.1777685197	0.0161663	0.3277561	1.24	0.3306434212	0.8	1.92	2.38	0.0201432999	1.15	4.96	0.0119921789	0.7897124676	1.039	0.870637785443678	0.652	1.656	2.855	0.0148705086951877	1.227	6.639
CIDEC	1.3899	1.497	0.1610930619	0.0296179	0.0442797	0.64	0.0469534944	0.41	0.99	0.61	0.0319507432	0.39	0.96	-0.0613987326	0.1717396018	0.952	0.836350716628317	0.594	1.525	0.926	0.752044671542504	0.574	1.493
CIITA	118.3076	146.3913	0.0258468171	0.0053039	0.0112864	1.76	0.01275642	1.13	2.74	1.83	0.0062377179	1.19	2.82	0.0809253206	0.0714631731	1.365	0.209343495349069	0.84	2.221	1.506	0.086536244399067	0.943	2.405
CILP2	31.5934	20.5041	0.0154899612	0.002509	0.0169392	1.7	0.0187416907	1.09	2.66	2.36	0.0034962827	1.33	4.19	0.1280296275	0.0042522704	1.302	0.275830370892476	0.81	2.094	2.232	0.00923699135207134	1.219	4.084
CINP	516.4818	623.1609	0.102322119	0.0129438	0.2472262	0.77	0.2504168078	0.5	1.2	0.5	0.0152196523	0.28	0.87	-0.0279344678	0.5343955973	0.773	0.274070282949011	0.487	1.227	0.524	0.0373663017119377	0.285	0.963
CISD2	561.9508	576.536	0.0535401484	0.0128493	0.0318384	0.62	0.034199107	0.4	0.97	0.56	0.0145164233	0.36	0.89	-0.0238859295	0.5952553521	0.686	0.118762229513621	0.427	1.102	0.589	0.0381411998354292	0.357	0.971
CISD3	1270.9548	1378.8483	0.0406138265	0.0068775	0.0918035	0.69	0.0949807297	0.44	1.07	0.53	0.0080835385	0.33	0.85	-0.0404514911	0.3681719757	0.769	0.272204394470014	0.481	1.229	0.64	0.0793362665973595	0.388	1.054
CISH	180.6075	256.4589	0.0145102	0.0006543	0.9326644	0.98	0.9329367679	0.64	1.51	0.32	0.0012766634	0.16	0.64	-0.0608073743	0.1759124743	1.091	0.713522832911428	0.685	1.739	0.435	0.0294390878567249	0.205	0.92
CIT	70.7702	109.5236	8.23854367937094e-08	0	7.43e-05	2.58	0.0001431558	1.58	4.21	3.69	4.28334001600916e-09	2.39	5.7	0.359961315	1.19217612656973e-16	1.337	0.305243318972719	0.767	2.328	1.989	0.00536597075447465	1.226	3.227
CITED1	80.2387	23.3983	0.4731243636	0.0451873	0.4282841	0.84	0.4307363203	0.54	1.3	0.61	0.0482615237	0.37	1	0.0442474664	0.324904572	1.081	0.746973319039498	0.674	1.734	0.906	0.719266129358611	0.53	1.55
CITED4	193.0836	105.9817	0.2983281007	0.0163393	0.4232548	0.84	0.4257268685	0.54	1.29	0.56	0.0183938759	0.34	0.91	-0.1276193769	0.004377722	1.155	0.545293353708384	0.724	1.843	0.733	0.250335562042825	0.431	1.245
CIZ1	2171.2549	1869.7909	0.2685162808	0.0353732	0.2138387	1.32	0.21712371	0.85	2.03	2	0.03991621	1.03	3.88	0.1326424345	0.0030493477	0.94	0.797052684587573	0.586	1.508	1.641	0.173033334557652	0.805	3.347
CKAP2L	12.7827	20.7156	7.97454525841097e-06	6e-07	0.000187	2.38	0.0003093056	1.48	3.8	2.88	2.19007993840226e-06	1.86	4.46	0.3329156188	2.50457389970131e-14	1.344	0.271060569325659	0.794	2.276	1.503	0.102928954187173	0.921	2.454
CKAP5	1946.2322	1900.9653	0.0578421196	0.0149341	0.0280672	1.63	0.0302682935	1.05	2.52	1.73	0.0166170872	1.1	2.72	0.2072223086	3.18150749124611e-06	1.179	0.500729571868626	0.731	1.901	1.271	0.335324898988295	0.78	2.07
CKB	12990.9856	12404.1857	0.0047625197	0.0007138	0.0104908	0.56	0.0119522777	0.36	0.88	0.47	0.000998634	0.3	0.74	-0.1560264604	0.0004811805	0.743	0.242012275954166	0.451	1.222	0.615	0.0569025952223428	0.373	1.014
CKM	23.7998	2.7322	0.0081243495	1.03e-05	0.0351231	0.62	0.0375924288	0.4	0.97	0.37	2.46493320573693e-05	0.23	0.59	-0.0521010317	0.2463025367	0.96	0.867665844408513	0.596	1.547	0.613	0.0655963370596202	0.364	1.032
CKMT1A	141.2631	206.8783	0.0472234209	0.006951	0.2045382	1.33	0.2078581456	0.85	2.05	1.81	0.008053154	1.17	2.81	-0.0782148749	0.0815151253	1.517	0.0850195483983018	0.944	2.437	1.979	0.0051958040202984	1.226	3.194
CKMT1B	377.786	735.6003	0.495869509	0.0419016	0.6088836	0.89	0.6105312565	0.58	1.38	1.69	0.0451534602	1.01	2.82	0.0196980977	0.6613310247	0.968	0.89452513796392	0.594	1.576	1.172	0.598355931224679	0.649	2.115
CKMT2	47.2597	74.0741	0.089377221	0.0093338	0.3985589	0.83	0.4011528076	0.54	1.28	0.45	0.0116172716	0.25	0.84	-0.1029723843	0.021679298	1.331	0.239382048654097	0.827	2.141	0.706	0.311712208267481	0.359	1.386
CKS1B	225.9136	250.9012	0.0834434731	0.0136897	0.027194	1.63	0.0294101962	1.05	2.54	1.71	0.0152550313	1.11	2.64	0.2079496578	2.933e-06	0.992	0.976658028927544	0.598	1.646	1.143	0.583049099509537	0.709	1.843
CKS2	224.3346	258.9376	0.0007329169	0.0001445	0.0037049	1.97	0.004550422	1.23	3.14	2.32	0.0002350259	1.48	3.63	0.3188894073	3.28331357623794e-13	1.398	0.202389721980038	0.835	2.339	1.682	0.0377163805544241	1.03	2.748
CLASP1	1197.0489	1121.3172	0.0125185424	0.0033187	0.2258263	1.31	0.2290794943	0.84	2.03	2.01	0.0040811948	1.25	3.23	-0.0392916963	0.3820740197	1.472	0.111332016387374	0.915	2.37	1.992	0.00796843735198216	1.197	3.314
CLCA2	8.3297	7.8818	0.0191430294	0.0041823	0.0058382	0.53	0.0069057453	0.34	0.84	0.52	0.0050607911	0.33	0.82	-0.0873421824	0.051657152	0.585	0.0323154987735477	0.358	0.956	0.572	0.0261158422627777	0.35	0.936
CLCA4	6.7989	13.3929	0.0579611547	0.008394	0.1161664	0.7	0.1195566985	0.45	1.1	0.51	0.0099864056	0.3	0.85	-0.0555112462	0.2166904604	0.983	0.945808799346098	0.603	1.603	0.724	0.250435309973879	0.418	1.256
CLCC1	1238.173	1193.9218	0.2002542456	0.0411901	0.0716148	0.67	0.0747154633	0.43	1.04	0.64	0.043731992	0.41	0.99	-0.1425898321	0.0014369637	0.855	0.524372474273922	0.527	1.385	0.812	0.380568709378719	0.509	1.294
CLCN1	0.6799	0.9361	0.0537120181	0.0137511	0.0723313	1.49	0.0753997158	0.96	2.31	1.71	0.015320998	1.11	2.64	-0.0014072173	0.9750360206	1.303	0.269783131211806	0.815	2.083	1.689	0.0278100004431611	1.059	2.694
CLCN2	132.7434	148.2512	0.000327357	4.64e-05	0.0040046	1.92	0.0048557586	1.22	3.02	2.41	8.50277113116915e-05	1.55	3.73	0.265748758	1.76478263799338e-09	1.246	0.382923793373477	0.76	2.041	1.617	0.0475463092066251	1.005	2.602
CLCN5	189.5621	233.2423	0.104728853	0.0162858	0.2385679	1.3	0.2417825029	0.84	2	1.71	0.0180404879	1.1	2.66	0.0875841926	0.0510103513	1.079	0.752203636830752	0.675	1.725	1.349	0.218009331151367	0.838	2.174
CLCN6	431.0231	407.4682	0.1261578295	0.0295115	0.1306603	1.4	0.1340234358	0.9	2.17	1.66	0.0319812474	1.04	2.65	0.048707944	0.2784625651	1.089	0.726537694703824	0.675	1.759	1.301	0.299928154024196	0.791	2.14
CLCN7	1891.7913	2184.2402	0.1364617016	0.0212307	0.9092441	1.03	0.9096131591	0.66	1.59	0.54	0.0238328673	0.31	0.92	-0.0126063222	0.7792147576	1.057	0.816039036442194	0.663	1.686	0.553	0.0485223205182821	0.307	0.996
CLDN10	12.8328	5.8813	0.1087951323	0.0247631	0.4260958	1.19	0.4285575323	0.77	1.84	1.77	0.0273275914	1.07	2.93	-0.0248032878	0.5811919054	1.284	0.29753460212216	0.802	2.054	2.21	0.00472073797002148	1.275	3.831
CLDN12	1363.9328	2055.0551	0.4704997715	0.0354846	0.4168787	1.2	0.4193853476	0.77	1.85	1.74	0.038676808	1.03	2.94	0.0519947071	0.2472691601	1.112	0.656713877749519	0.697	1.774	1.403	0.258646171905578	0.779	2.527
CLDN15	123.6141	128.9256	0.0098298421	0.0029761	0.0070444	1.84	0.0082194114	1.17	2.9	1.94	0.0036692317	1.24	3.03	0.2971753852	1.36336002227569e-11	1.379	0.202346966371684	0.841	2.261	1.386	0.190424091217193	0.85	2.258
CLDN16	0.8271	0.3983	0.1528089219	0.0341853	0.6052696	0.89	0.6069259418	0.58	1.38	1.73	0.0371791372	1.03	2.89	-0.0172350875	0.7015037564	0.826	0.421603030503626	0.519	1.316	1.515	0.148053638546857	0.863	2.659
CLDN4	7874.0426	6324.5874	0.243447198	0.0343101	0.4045793	0.83	0.407137414	0.54	1.29	0.63	0.0367208169	0.4	0.97	0.031167899	0.4881462236	0.878	0.587375274671213	0.549	1.405	0.63	0.0629983707976285	0.387	1.025
CLDN6	0.4268	0.8464	0.1765935247	0.0256805	0.6925968	1.09	0.6938665691	0.71	1.68	1.64	0.0278372009	1.06	2.55	0.0718406272	0.1096843733	0.856	0.516430157610012	0.536	1.368	1.389	0.173569762044865	0.865	2.229
CLDN8	986.9565	984.6154	0.1887588343	0.0357973	0.0409337	0.64	0.0435118126	0.41	0.99	0.63	0.0382511695	0.4	0.98	0.0803895452	0.0733655053	0.671	0.0948598990537163	0.42	1.072	0.669	0.0922070123517824	0.419	1.068
CLDN9	4.4679	9.4261	0.0853946298	0.0067458	0.1377034	1.39	0.1410922279	0.9	2.16	1.86	0.007914325	1.18	2.93	0.2156143439	1.223e-06	1.025	0.91965973330852	0.637	1.65	1.275	0.349482869140009	0.766	2.123
CLDND2	6.0281	4.5797	0.0679821998	0.0091282	0.303485	0.8	0.3064734173	0.51	1.23	0.57	0.0103892232	0.37	0.87	-0.0589319112	0.1896448766	0.96	0.863296379315445	0.605	1.525	0.719	0.166317446343714	0.45	1.147
CLEC10A	55.6452	68.3857	0.0702729197	0.017051	0.1263612	1.4	0.1297045953	0.91	2.17	1.68	0.0187966623	1.09	2.59	0.0087585891	0.845571717	1.281	0.307940301070389	0.796	2.064	1.632	0.0390252002124019	1.025	2.6
CLEC12A	6.6395	12.3513	0.0479294667	0.0015015	0.2017931	1.33	0.2051157145	0.86	2.05	2.07	0.0019839563	1.31	3.29	0.0364464204	0.4175140696	1.06	0.808871189568221	0.66	1.704	1.569	0.0811348153056024	0.946	2.602
CLEC12B	0.2946	0.6799	0.0546437226	0.0062253	0.0226241	1.66	0.0246643794	1.07	2.58	1.84	0.0072923286	1.18	2.86	0.0852776943	0.0574576826	1.4	0.169438557492111	0.866	2.264	1.432	0.140819619788854	0.888	2.308
CLEC14A	259.6941	305.8824	0.045259837	0.0109241	0.0325037	1.61	0.0349030691	1.03	2.51	1.74	0.012315314	1.13	2.7	0.1643934673	0.0002325504	1.514	0.096215997464171	0.929	2.468	1.497	0.0953214553726968	0.932	2.404
CLEC16A	624.1186	632.9412	0.0721163549	0.0218652	0.0281981	1.63	0.0304617131	1.05	2.55	1.66	0.0238781148	1.07	2.59	0.0139596573	0.7562255631	1.335	0.235561793990553	0.828	2.151	1.323	0.248255087217212	0.823	2.127
CLEC2B	75.7522	77.377	0.083741336	0.023679	0.0241414	1.65	0.0262627381	1.06	2.58	1.65	0.0257667097	1.06	2.57	0.11631199	0.0094512314	1.307	0.27613412830282	0.807	2.118	1.366	0.203192185367676	0.845	2.21
CLEC2D	402.8388	383.6118	0.0068951758	0.0018691	0.0130068	1.77	0.0146590782	1.12	2.79	2.18	0.0025170556	1.31	3.6	0.2418398776	4.78495575196779e-08	1.161	0.55730372656748	0.706	1.908	1.606	0.0944193956479247	0.922	2.799
CLEC3A	3.3146	1.1636	0.1358815799	0.0349742	0.1330056	1.4	0.136333188	0.9	2.16	1.66	0.0375524554	1.03	2.67	-0.0053228703	0.9057765308	1.424	0.143509783776189	0.887	2.285	1.584	0.077590788784959	0.95	2.641
CLEC4A	20.3106	20.2085	0.0029583698	0.0008372	0.0008088	2.14	0.0011219975	1.35	3.38	2.13	0.0011576292	1.35	3.37	0.150190851	0.0007824781	1.625	0.0564139099344658	0.987	2.675	1.625	0.0564139099344658	0.987	2.675
CLEC4F	10.7258	15.0279	0.0910287715	0.0174592	0.0374178	1.59	0.0398901427	1.02	2.48	1.69	0.0192461998	1.09	2.61	0.126404146	0.0047692005	1.235	0.383043351796906	0.769	1.985	1.234	0.378821949132499	0.773	1.97
CLEC5A	9.405	5.651	0.0331330206	0.0041253	0.278069	1.27	0.2811627883	0.82	1.97	2.38	0.0056061713	1.29	4.39	0.2243725031	4.32578610585381e-07	1.104	0.677158800662781	0.692	1.763	1.528	0.183834762200446	0.818	2.856
CLEC7A	45.2084	52.1759	0.0020008334	0.0004753	0.0065247	1.84	0.0076289227	1.18	2.87	2.14	0.0006782337	1.38	3.31	0.2298238681	2.21676921931843e-07	1.291	0.305711762617206	0.792	2.105	1.334	0.244029976979228	0.821	2.168
CLIC1	7362.6438	6614.7022	0.0147261291	0.000865	0.0627331	0.66	0.0656424616	0.43	1.03	0.48	0.0011638459	0.31	0.75	-0.1010728926	0.0242359789	0.846	0.489670486053207	0.527	1.359	0.692	0.133749279929347	0.428	1.12
CLIC2	95.0035	113.2824	0.0635398937	0.0102537	0.2649573	1.28	0.2680852262	0.83	1.98	1.75	0.0116040152	1.13	2.7	0.1402315983	0.0017251166	1.137	0.597509285646686	0.707	1.828	1.5	0.0925968516513299	0.935	2.406
CLIP2	393.5051	420.0196	0.0153011497	0.0033165	0.0073361	1.82	0.0085097474	1.17	2.85	1.9	0.0040289905	1.23	2.94	0.0873845686	0.051543378	1.366	0.204358898892797	0.844	2.21	1.44	0.133479863934542	0.894	2.317
CLK1	1933.4422	1160.1732	0.1767963393	0.0066353	0.5779565	1.13	0.5797368288	0.73	1.75	3.65	0.011611682	1.34	9.99	0.1270314799	0.0045633303	0.779	0.30697743890068	0.483	1.257	2.635	0.107182918608684	0.811	8.564
CLK2	681.4932	669.6538	0.0112455178	0.0033124	0.0059752	1.87	0.0070463581	1.19	2.94	1.98	0.0041060245	1.24	3.15	0.2791687913	2.38352261469231e-10	1.267	0.360761605237807	0.763	2.103	1.429	0.177461705410414	0.85	2.403
CLK2P	12.0922	11.5274	0.119254629	0.0330065	0.1655839	1.36	0.1689420394	0.88	2.1	1.63	0.0354894867	1.03	2.56	0.2068828967	3.30425696577339e-06	0.791	0.333726446764874	0.492	1.272	0.995	0.98545066047724	0.608	1.629
CLN3	1481.9328	1933.0291	0.0783622507	0.0075205	0.102172	0.7	0.1054292356	0.45	1.08	0.47	0.009222558	0.27	0.83	-0.1582601366	0.0003976598	1.139	0.592395309400855	0.707	1.834	0.93	0.816930232974182	0.504	1.715
CLN5	757.7578	648.1056	0.0025204977	0.0002458	0.0251625	0.59	0.0274331029	0.37	0.94	0.45	0.0003709613	0.29	0.7	-0.3084823533	2.03515844931342e-12	0.949	0.833290405994117	0.581	1.549	0.607	0.0381019535281886	0.378	0.973
CLN6	825.7736	996.7213	0.1023598724	0.0139937	0.2145735	0.76	0.2178493821	0.49	1.18	0.52	0.0160855428	0.31	0.89	-0.0545609949	0.2246724489	0.754	0.231219301862461	0.474	1.198	0.611	0.0850279053564781	0.349	1.07
CLN8	426.0708	346.9274	0.0015144937	5.89e-05	0.0309323	0.62	0.0332510739	0.4	0.96	0.42	0.0001047373	0.27	0.65	0.0072724539	0.871524522	0.641	0.0668837825612995	0.399	1.031	0.375	4.06482836461386e-05	0.234	0.599
CLNK	0.9476	0.8587	0.1402760275	0.0415835	0.060435	1.52	0.0633351939	0.98	2.35	1.58	0.0442007856	1.01	2.47	0.1382676952	0.0020045257	1.529	0.0892223438372142	0.937	2.494	1.661	0.0496666544543385	1.001	2.756
CLNS1A	1445.4916	1396.2005	0.0355062732	0.0102636	0.0512891	1.55	0.0540752293	0.99	2.41	1.82	0.0117553955	1.14	2.91	0.2883079823	5.722335107937e-11	0.897	0.660410122487717	0.553	1.455	0.958	0.868171534166028	0.575	1.595
CLOCK	246.7467	179.2453	0.0730875372	0.0169827	0.0453735	1.55	0.0480237266	1	2.4	1.83	0.0191656672	1.1	3.03	-0.0551154668	0.2199898795	1.528	0.0754728732122333	0.957	2.438	1.548	0.120135403217864	0.892	2.684
CLPB	240.7407	280.3017	0.0384226699	0.0057688	0.1619177	1.36	0.1652861915	0.88	2.11	1.83	0.006754163	1.18	2.83	0.1109655847	0.0133150295	1.207	0.43133581010089	0.755	1.931	1.508	0.0890488757701093	0.939	2.42
CLPTM1	3650.6616	4239.1079	0.0037125573	0.0002749	0.0229302	0.6	0.0249847644	0.39	0.94	0.34	0.0005500512	0.18	0.63	-0.1907263843	1.86383480246737e-05	0.845	0.483613208632793	0.528	1.353	0.397	0.0070929223270203	0.202	0.778
CLPTM1L	2495.7447	2599.2474	0.0046576981	0.0006699	0.0084785	0.56	0.0097329423	0.36	0.87	0.44	0.0009799706	0.27	0.72	-0.0558471746	0.213917969	0.891	0.641094245319632	0.548	1.449	0.685	0.169941297135728	0.399	1.176
CLRN3	0.3078	1.8832	0.2263373555	0.0008202	0.6694235	1.1	0.6707942435	0.71	1.7	2.51	0.0012958797	1.43	4.41	0.112537275	0.0120556338	0.866	0.544754746559008	0.543	1.38	1.456	0.215635042285582	0.803	2.637
CLSPN	8.0239	20.1419	0.002713715	5.3e-06	0.1539937	1.37	0.1573783853	0.89	2.12	2.77	1.39483946939301e-05	1.75	4.38	0.254769002	8.37566344817301e-09	0.862	0.541020824798981	0.535	1.389	1.655	0.0509058856939935	0.998	2.745
CLSTN1	10282.4944	7840.3187	0.3790993036	0.0159423	0.4136616	0.83	0.4161965681	0.54	1.29	0.54	0.0180837153	0.33	0.9	-0.2674331333	1.38091607335055e-09	1	0.99941784377103	0.608	1.643	0.836	0.524473371266798	0.481	1.453
CLSTN3	747.4003	839.3489	0.0524990877	0.0094544	0.1235489	1.41	0.1268945932	0.91	2.18	1.76	0.0107459932	1.14	2.71	0.1839982932	3.67648679189284e-05	1.026	0.914376565396758	0.639	1.648	1.214	0.429947177273186	0.75	1.963
CLTA	3032.1942	3354.1473	0.1394458998	0.0255484	0.061821	0.66	0.06474054	0.43	1.03	0.58	0.0279771986	0.36	0.94	-0.0086661799	0.8471809259	0.838	0.463574110840609	0.523	1.344	0.672	0.12946957027276	0.402	1.123
CLU	5870.7627	3028.0689	0.279995111	0.0264296	0.6495672	0.9	0.6510247287	0.59	1.4	0.6	0.0287209685	0.38	0.95	-0.1358344368	0.002407941	1.113	0.65195696150539	0.699	1.771	0.946	0.83161417876418	0.566	1.58
CLUAP1	468.6116	477.76	0.0374571369	0.0088983	0.0236113	1.65	0.0256754539	1.06	2.56	1.77	0.0101526221	1.15	2.74	0.0519989454	0.2472305782	1.467	0.119292414893065	0.906	2.375	1.667	0.0333454526025064	1.041	2.668
CLVS2	6.0541	2.3532	0.3225202322	0.045095	0.4097624	0.83	0.4123136223	0.54	1.29	0.64	0.047779657	0.41	1	-0.1227104348	0.0061604818	1.061	0.804026895648427	0.666	1.688	0.811	0.397062869186782	0.499	1.318
CLYBL	89.0481	91.5085	0.0178560655	0.0029659	0.0074551	0.54	0.0086666982	0.35	0.86	0.5	0.0036948668	0.32	0.8	-0.1941792113	1.30302240207079e-05	0.735	0.216612051849552	0.451	1.198	0.681	0.129211332868537	0.415	1.118
CMAH	92.9848	101.6393	0.0146011096	0.0040564	0.0203127	1.68	0.0222934897	1.08	2.63	1.89	0.0048861465	1.21	2.95	0.2346659122	1.20701480545479e-07	1.403	0.170334705364494	0.865	2.277	1.572	0.0675302706404696	0.968	2.553
CMAS	1078.6683	881.9048	0.0019078493	1.66e-05	0.1164259	0.71	0.1197474609	0.46	1.09	0.4	3.45372216897788e-05	0.26	0.61	-0.0438234103	0.3295674634	0.894	0.648371799160396	0.551	1.45	0.513	0.00704316487982826	0.316	0.834
CMC1	175.5783	185.2267	0.0205925883	0.0051784	0.0087511	1.81	0.0100524967	1.15	2.84	1.85	0.0061096478	1.19	2.87	0.1938080161	1.3545546318096e-05	1.455	0.142062167974089	0.882	2.4	1.662	0.0447196540159734	1.012	2.73
CMKLR1	165.4312	161.4971	0.0095425128	0.0027472	0.0062083	1.85	0.0072937755	1.18	2.9	1.98	0.00343491	1.25	3.12	0.1836001012	3.82444585884355e-05	1.366	0.22991278633084	0.821	2.272	1.526	0.11095836693217	0.907	2.568
CMPK1	6322.7017	6052.5671	0.0236829062	0.0046594	0.0144949	0.58	0.0162004753	0.37	0.9	0.54	0.0055423444	0.35	0.83	-0.1109047599	0.013366017	0.66	0.0980900538744631	0.403	1.08	0.658	0.0914782149221409	0.404	1.07
CMPK2	93.9227	78.0045	0.0249618537	0.0048641	0.0814297	1.47	0.084558571	0.95	2.27	1.99	0.0059380672	1.22	3.25	0.1470795354	0.0010070052	1.123	0.631086092631613	0.7	1.8	1.674	0.0671891679688303	0.964	2.908
CMTM1	33.5249	35.6125	0.0130300278	0.0029958	0.0075089	1.81	0.0086589329	1.16	2.81	1.92	0.003656505	1.24	2.97	0.1511430879	0.0007236381	1.401	0.160296496565429	0.875	2.242	1.443	0.124783568462661	0.904	2.304
CMTM3	401.1799	493.3038	0.0229343986	0.0043962	0.0638482	1.52	0.0669033295	0.97	2.39	1.86	0.0052271235	1.2	2.87	0.1607651699	0.0003201494	1.269	0.339482898658598	0.779	2.066	1.592	0.0547332965245393	0.991	2.558
CMTM4	2047.8939	1910.5913	0.2155863624	0.0447323	0.0994455	0.69	0.102740119	0.45	1.08	0.64	0.0473856523	0.41	0.99	-0.0797373622	0.0757366709	0.775	0.305202393739615	0.476	1.261	0.723	0.183240272697109	0.449	1.166
CMTM5	3.8756	1.3151	0.0343044036	0.0009257	0.5008443	0.86	0.5029653654	0.56	1.33	0.48	0.0012556052	0.31	0.75	-0.1706244798	0.0001322114	1.377	0.195457741878203	0.848	2.235	0.77	0.312140781007336	0.464	1.278
CMTM7	169.8858	194.4192	0.0118547018	0.0029023	0.0129557	1.75	0.0145666718	1.12	2.75	1.92	0.0035590373	1.24	2.96	0.1646330773	0.0002276386	1.564	0.0700022344479342	0.964	2.538	1.785	0.0165528930859269	1.111	2.868
CNDP2	8852.2092	7385.538	0.0784968434	0.0121472	0.0929856	0.69	0.0962590311	0.44	1.07	0.58	0.0136127609	0.38	0.89	-0.1758107088	8.13802177615665e-05	0.965	0.888549125427927	0.587	1.586	0.83	0.434070692040392	0.52	1.325
CNGB1	0.4255	0.3668	0.0509590624	0.0097552	0.0251459	0.61	0.0273030147	0.39	0.95	0.56	0.0111067748	0.36	0.88	-0.1061022596	0.0179757775	0.738	0.204793727373949	0.461	1.18	0.653	0.0737775039814896	0.409	1.042
[truncated: 7,425 more rows]
