# Supplementary material for: Where is the limit of prostate cancer biomarker research? Systematic investigation of potential prognostic and diagnostic biomarkers
Source: BMC Urol. 2019 Jun 6;19:46. doi: 10.1186/s12894-019-0479-z (PMC6554887; doi:10.1186/s12894-019-0479-z)
Supplement: Supplementary file 8 — Table S7 Results of the multivariate Cox regression analysis for single genes separately for patients of ISUP grade groups 2–5. (TXT 1940 kb) [file 12894_2019_479_MOESM8_ESM.txt]

Gene	med	best_coff	p_best_coff	logrank_p_best	logrank_p_med	uni_HR_med	uni_p_med	uni_HR_med_l95	uni_HR_med_u95	uni_HR_best	uni_p_best	uni_HR_best_l95	uni_HR_best_u95	cor_isup_r	cor_isup_p_val	multi_HR_med	multi_p_med	multi_HR_med_l95	multi_HR_med_u95	multi_HR_best	multi_p_best	multi_HR_best_l95	multi_HR_best_u95
A2BP1	6.1192	3.1562	0.0017654041	0.0001397	0.0064911	0.54	0.0076301151	0.34	0.85	0.44	0.0002240178	0.29	0.68	-0.1109974923	0.013288351	0.871	0.584211141215764	0.531	1.429	0.789	0.332569565786985	0.488	1.275
A2LD1	155.6659	126.647	0.0668934784	0.0062894	0.0835714	0.68	0.086780232	0.44	1.06	0.55	0.0073258056	0.36	0.85	-0.1767947837	7.4104736812059e-05	1.058	0.822864996451712	0.647	1.729	0.898	0.662653693042009	0.554	1.456
A2ML1	13.3646	48.2689	0.109833179	0.0004114	0.6566297	0.91	0.6580623929	0.59	1.4	2.45	0.0006652661	1.46	4.11	0.07345287	0.1019216452	1.266	0.332105714465729	0.786	2.039	2.227	0.00393133001381166	1.292	3.838
A4GALT	490.6284	563.1993	0.07299555	0.0148985	0.5688047	0.88	0.5706205944	0.57	1.36	0.56	0.0167320888	0.35	0.9	-0.0997594954	0.026152603	1.284	0.295739920406981	0.804	2.05	0.976	0.923295060864621	0.591	1.61
AACS	1035.1328	907.0326	0.0486909274	0.0066023	0.3593577	0.82	0.3621277873	0.53	1.26	0.55	0.0076608559	0.36	0.86	-0.0756661365	0.0919824859	1	0.999936343060686	0.609	1.643	0.674	0.100803021161005	0.42	1.08
AAK1	1609.049	1298.173	0.2391275099	0.0236211	0.2071695	0.76	0.210479065	0.49	1.17	0.6	0.0257940328	0.38	0.94	-0.0437341201	0.3305547737	0.96	0.864367351048852	0.598	1.539	0.766	0.289351835391619	0.467	1.255
AANAT	0.3224	0.4268	0.0624846232	0.0167957	0.100354	1.44	0.1036459334	0.93	2.25	1.69	0.0185222058	1.09	2.61	0.0674814253	0.1330140417	1.553	0.0729277923910016	0.96	2.513	1.828	0.0121820190490368	1.141	2.931
AARS	3587.2312	3648.9315	0.1090600231	0.0219333	0.0798905	0.67	0.0831439065	0.42	1.05	0.58	0.0241398407	0.36	0.93	-0.1370251807	0.0022020805	0.791	0.361177193862772	0.477	1.309	0.647	0.106965432251072	0.381	1.098
AARS2	584.4926	660.3494	0.3125851367	0.0432161	0.7209624	0.92	0.7221108972	0.6	1.43	1.61	0.0461270414	1.01	2.59	0.065925095	0.1422137069	0.863	0.544915352707208	0.536	1.39	1.05	0.856560052875562	0.62	1.779
AARSD1	731.666	705.7915	0.0730763294	0.0100005	0.1003984	0.69	0.1036546501	0.45	1.08	0.57	0.0113566263	0.36	0.88	-0.1566598978	0.0004559732	0.988	0.961064969166596	0.617	1.584	0.787	0.323126650282742	0.49	1.266
AASDH	284.3045	236.5079	0.0202996797	0.0035103	0.7186036	1.08	0.7197843619	0.7	1.68	2.21	0.004577295	1.28	3.84	-0.0266806221	0.5529052668	1.055	0.824242664443226	0.658	1.691	1.501	0.19102361836743	0.817	2.76
ABAT	2033.3084	1599.3686	0.0006508714	7.32e-05	0.0126961	0.57	0.0143072658	0.36	0.89	0.42	0.0001279131	0.27	0.66	-0.3203688453	2.5185582163646e-13	0.834	0.500603966761103	0.492	1.415	0.651	0.0905998038422102	0.396	1.07
ABCA1	379.9527	350.8096	0.0004624158	0.0001289	0.0009795	2.09	0.0013253547	1.33	3.28	2.45	0.0002243899	1.52	3.95	-0.005838887	0.8966909989	1.728	0.0255205470376096	1.069	2.794	2.039	0.00575597843162375	1.23	3.38
ABCA12	1.5246	6.2234	0.3063753349	0.0244585	0.8110867	1.05	0.8118580351	0.68	1.63	1.75	0.026961618	1.07	2.88	0.0526522431	0.2413336685	1.029	0.90416195588056	0.646	1.638	1.511	0.131692160103617	0.883	2.586
ABCA2	1961.1381	1900.8782	0.0107344978	0.0032314	0.027645	1.63	0.0298572617	1.05	2.53	1.96	0.0039890859	1.24	3.09	0.2311035331	1.89e-07	1.142	0.582962224110732	0.711	1.832	1.392	0.190591590848853	0.848	2.286
ABCA4	3.3192	7.234	0.2957889965	0.0297368	0.5310907	1.15	0.5330765359	0.74	1.77	1.69	0.0323652443	1.05	2.74	0.164017913	0.0002404489	1.109	0.666934397893658	0.692	1.776	1.17	0.560137095619862	0.689	1.987
ABCA5	559.0878	775.3191	0.3938375978	0.0328628	0.9435448	0.98	0.9437737076	0.64	1.52	0.44	0.0386562194	0.2	0.96	-0.1086700743	0.0153625599	0.981	0.936323487963098	0.611	1.574	0.57	0.164166127173962	0.259	1.258
ABCB1	182.729	180.9259	0.0858480764	0.021168	0.0364918	1.59	0.038957992	1.02	2.47	1.67	0.0231441281	1.07	2.6	0.0649163733	0.1484316363	1.613	0.0536468981782316	0.993	2.621	1.706	0.032304885564204	1.046	2.782
ABCB10	414.4234	399.1273	0.0675669666	0.0195718	0.0600417	1.52	0.0629459063	0.98	2.35	1.7	0.0215529076	1.08	2.68	0.095203654	0.0338461573	1.221	0.415065718500426	0.756	1.971	1.244	0.389093094097952	0.757	2.046
ABCB4	11.6836	9.521	0.1388072061	0.0317531	0.0832311	1.47	0.0863589704	0.95	2.27	1.72	0.0346233922	1.04	2.85	0.1898262442	2.044e-05	1.236	0.381422823615939	0.769	1.989	1.579	0.10914958999299	0.903	2.763
ABCB7	375.5128	352.086	0.00816453	0.0020611	0.0045983	1.88	0.0054663901	1.2	2.93	2.13	0.0026891149	1.3	3.48	0.1934564258	1.40514791573343e-05	1.447	0.141655681668449	0.884	2.368	1.545	0.122056504063074	0.89	2.68
ABCB8	769.9839	1111.164	0.3028070533	0.0225745	0.9517657	1.01	0.9519613237	0.66	1.57	0.45	0.0266639227	0.23	0.91	-0.0236389349	0.5990681635	1.069	0.782934928955978	0.664	1.723	0.577	0.130579131811103	0.282	1.177
ABCB9	88.1003	100.1246	0.0010302117	0.0002415	0.0664658	1.51	0.0695308487	0.97	2.37	2.23	0.0003699918	1.43	3.47	0.1422574771	0.0014747017	1.15	0.567893366619856	0.712	1.859	1.563	0.0648343438651943	0.973	2.51
ABCC10	408.3084	494.6353	0.3077697623	0.0353693	0.5614197	1.14	0.5632666408	0.74	1.75	1.65	0.0380862589	1.03	2.64	-0.0550583527	0.2204689628	1.178	0.495786252455105	0.736	1.885	1.222	0.449218159426019	0.727	2.055
ABCC2	5.1734	4.2124	0.0366949214	0.01038	0.0382973	1.59	0.0408265707	1.02	2.47	1.84	0.0119523223	1.14	2.97	0.1025478234	0.0222294872	1.541	0.0784074065801083	0.952	2.496	1.791	0.0283988242481372	1.064	3.017
ABCC4	12024.9453	9423.4894	0.0572253397	0.0080358	0.0597628	0.66	0.0627207225	0.42	1.02	0.56	0.009222473	0.36	0.87	-0.1174537186	0.0087688158	0.868	0.573087236705982	0.531	1.42	0.68	0.113773674747396	0.422	1.097
ABCC5	748.6851	735.7763	2.73691374715162e-07	1e-07	6e-07	3.23	2.61489239583579e-06	1.98	5.28	3.56	8.29251690759314e-07	2.15	5.91	0.4039850745	6.19497460712819e-21	1.971	0.020780318523054	1.109	3.502	2.195	0.0105699055994827	1.201	4.011
ABCC6P1	3.2868	0.6958	0.2974149361	0.039554	0.4386069	1.19	0.441045626	0.77	1.84	1.93	0.0438325799	1.02	3.67	-0.0337481325	0.4528432885	1.081	0.745476667527745	0.674	1.736	2.076	0.0530532543459357	0.99	4.352
ABCC8	45.4145	74.0318	0.0792406338	0.0119478	0.0460135	0.64	0.0487088086	0.41	1	0.54	0.0137491809	0.33	0.88	-0.079250284	0.0775479263	0.799	0.373428588564834	0.487	1.31	0.564	0.0515538804535604	0.317	1.004
ABCC9	194.1224	441.1591	0.4049476406	0.0066778	0.2744171	1.27	0.2775096929	0.82	1.97	2.16	0.0084171006	1.22	3.83	-0.0103417159	0.8181083771	1.303	0.276726965080523	0.809	2.1	2.308	0.00570533045901884	1.276	4.177
ABCF2	1121.8215	1216.0186	0.0639843747	0.0107503	0.0666858	1.52	0.0698072047	0.97	2.39	1.75	0.0121412137	1.13	2.7	0.2171417446	1.02337615044958e-06	1.184	0.496780039967463	0.727	1.928	1.134	0.601919484446237	0.706	1.822
ABCG5	1.1921	0.9448	0.0502890113	0.0065953	0.1346468	0.72	0.1380126729	0.46	1.11	0.55	0.0076520629	0.36	0.85	-0.0877910205	0.0504629508	0.76	0.261231365091397	0.471	1.227	0.689	0.121697733699605	0.43	1.104
ABHD1	44.9719	19.8285	0.2051206079	0.0130908	0.7249708	0.93	0.7261024401	0.6	1.43	0.56	0.0147713614	0.36	0.89	-0.105234571	0.0189426163	1.437	0.140329190771099	0.888	2.326	0.722	0.200795844390853	0.438	1.189
ABHD10	1149.8851	960.8516	0.0504558291	0.0032199	0.1527588	0.73	0.1561554073	0.47	1.13	0.52	0.0039388073	0.33	0.81	-0.0890583782	0.0472148452	0.9	0.671549283382234	0.553	1.465	0.695	0.139939460715998	0.429	1.126
ABHD12	2188.9438	2913.2959	0.154402647	0.0331701	0.562243	1.14	0.5640947516	0.73	1.76	1.6	0.0355276326	1.03	2.48	0.1370720873	0.0021943106	1.092	0.713245225786441	0.683	1.748	1.715	0.0240116075075612	1.074	2.741
ABHD13	425.0825	457.4468	0.0653824017	0.0122601	0.1228942	0.71	0.1262573173	0.46	1.1	0.53	0.0142002343	0.31	0.88	-0.1091679074	0.0148964259	0.788	0.3277534834723	0.489	1.269	0.66	0.142371779003597	0.379	1.15
ABHD14A	502.2502	500.7244	0.0272191604	0.0043991	0.006273	0.54	0.007349923	0.35	0.85	0.53	0.0052769375	0.34	0.83	-0.1539369688	0.0005738135	0.723	0.195951759621705	0.442	1.182	0.716	0.181500497685071	0.438	1.169
ABHD14B	2395.1831	1931.2565	0.002721812	7.51e-05	0.0030027	0.51	0.0037195703	0.33	0.8	0.43	0.0001291677	0.28	0.66	-0.2241382981	4.45e-07	0.827	0.471026160284533	0.494	1.386	0.666	0.104882189074485	0.407	1.089
ABHD3	372.3776	378.7234	0.1233012757	0.0305361	0.0274367	0.61	0.0296371606	0.39	0.95	0.62	0.032870356	0.4	0.96	-0.0001330984	0.9976384583	0.867	0.555157492741061	0.54	1.392	0.89	0.629322147033123	0.554	1.429
ABHD4	836.9323	993.6426	0.0008927674	2.68e-05	0.0139723	1.74	0.0155695646	1.11	2.71	2.46	5.22951754284851e-05	1.59	3.81	0.314729374	6.86657955806762e-13	1.384	0.199615705153202	0.842	2.272	1.699	0.0329203365480327	1.044	2.765
ABHD5	467.4988	537.3772	0.1691378617	0.0201154	0.2941776	1.26	0.2972189021	0.81	1.96	1.71	0.0221703327	1.08	2.7	0.1841073841	3.63690666008944e-05	1.064	0.800557650543961	0.656	1.725	1.377	0.209003324782078	0.836	2.27
ABHD8	316.9447	324.7863	0.066658226	0.0196857	0.0183815	1.69	0.0202520741	1.09	2.64	1.68	0.0216047804	1.08	2.61	-0.0218921328	0.6263422183	1.488	0.104381132255854	0.921	2.405	1.425	0.145643943255036	0.884	2.297
ABI3	124.764	167.4291	0.0088475416	0.0008432	0.0845689	1.47	0.0877504453	0.94	2.28	2.06	0.0011373547	1.33	3.19	0.1281729102	0.0042092274	1.306	0.286181180824895	0.8	2.133	1.889	0.010065873621866	1.164	3.065
ABL2	617.7437	682.1837	0.0587909272	0.0058744	0.0895618	1.46	0.0927767693	0.94	2.26	1.84	0.0068824793	1.18	2.85	0.0861378562	0.0549784243	1.264	0.337872054766375	0.783	2.042	1.731	0.0266991776687511	1.065	2.812
ABLIM1	1202.4945	1145.8094	0.1564584954	0.029412	0.0748708	0.67	0.078001433	0.43	1.05	0.61	0.0317130716	0.39	0.96	-0.0804802593	0.0730405409	0.921	0.737658467318506	0.568	1.492	0.86	0.541811544365996	0.53	1.396
ABLIM2	46.4621	50.6627	0.2003034405	0.0469376	0.0572272	1.53	0.0601412787	0.98	2.39	1.55	0.0496171982	1	2.4	0.0050990983	0.9097203928	1.396	0.171130728190836	0.866	2.249	1.398	0.165022602716762	0.871	2.243
ABP1	64.3978	79.3283	0.0103985257	0.001593	0.0068575	0.54	0.0080132855	0.34	0.85	0.47	0.0021168189	0.29	0.76	-0.1410726197	0.0016167699	0.625	0.0590900455035838	0.383	1.018	0.556	0.0241465263240675	0.334	0.926
ABTB1	580.7128	609.3547	0.0537653874	0.0145395	0.0238799	1.68	0.0260453703	1.06	2.64	1.72	0.016182237	1.11	2.69	-0.0140296444	0.7550423219	1.733	0.0290101042643065	1.058	2.839	1.544	0.0767436050660175	0.954	2.498
ABTB2	185.3261	146.2602	0.0128280416	0.002591	0.0064025	1.86	0.0075141572	1.18	2.92	2.22	0.0034666407	1.3	3.79	0.1668672154	0.000186289	1.731	0.0326014397674525	1.046	2.863	2.08	0.0229276702311019	1.107	3.91
ACAA1	2719.6616	2612.0422	0.1474479188	0.0250807	0.1566667	0.73	0.1600296892	0.47	1.13	0.61	0.0271741456	0.4	0.95	-0.1653802018	0.0002129393	1.15	0.564175113539942	0.715	1.851	0.984	0.948508995235132	0.608	1.594
ACACB	379.0252	607.4719	0.4583146458	0.0467795	0.6622117	1.1	0.6636131635	0.71	1.7	1.64	0.0499915117	1	2.68	-0.1063777665	0.0176779392	1.287	0.294482282968426	0.803	2.061	1.684	0.0527816209938388	0.994	2.854
ACAD11	434.6376	390.6084	0.0005339601	0.000153	0.0248368	1.65	0.0269646651	1.06	2.56	2.59	0.0002789841	1.55	4.34	0.224019084	4.51479636529023e-07	1.318	0.274015910280481	0.804	2.162	2.023	0.0184743228521344	1.126	3.636
ACAD8	1439.6078	1090.0544	0.000944002	4.04e-05	0.0022407	0.5	0.0028384595	0.32	0.79	0.42	7.44589456022071e-05	0.27	0.64	-0.0446122155	0.3209282305	0.646	0.0911243298527886	0.389	1.072	0.549	0.015708808483839	0.338	0.893
ACAD9	989.5398	1018.9318	0.0254340115	0.0043983	0.0088824	1.79	0.0101741319	1.15	2.79	1.86	0.0052415758	1.2	2.89	0.2235017643	4.80584697324531e-07	1.39	0.183530449527694	0.856	2.259	1.443	0.131208686406023	0.896	2.324
ACADL	366.5541	217.3001	0.0157171997	0.0006353	0.365123	0.82	0.367871018	0.53	1.27	0.47	0.0008827363	0.31	0.74	0.0131711009	0.7695961124	1.079	0.754135996969568	0.67	1.738	0.823	0.431353269758002	0.506	1.338
ACADS	407.5047	243.6359	0.3324628369	0.005306	0.1860873	0.75	0.1894464598	0.48	1.16	0.48	0.006605053	0.29	0.82	-0.0797346088	0.0757468122	0.782	0.313523707432291	0.485	1.261	0.794	0.437503421520526	0.443	1.422
ACADSB	2193.3731	1653.3789	0.0279205619	0.0018947	0.199943	0.75	0.2033056186	0.48	1.17	0.51	0.0023884182	0.33	0.79	-0.0859629434	0.055475245	0.816	0.408997349778471	0.503	1.323	0.655	0.0768454550748898	0.41	1.047
ACAN	18.7441	37.7698	0.123569089	0.0176797	0.4963509	1.16	0.4984920641	0.75	1.79	1.71	0.0195414887	1.09	2.67	0.0732923987	0.102674197	1.128	0.612992614943958	0.708	1.797	1.258	0.356642817166331	0.772	2.051
ACAP1	63.008	90.1578	0.0264329488	0.0028602	0.0342298	1.6	0.0366586205	1.03	2.49	1.92	0.0035135836	1.24	2.97	0.0782877895	0.0812304796	1.374	0.194416335441861	0.85	2.22	1.744	0.0200676290689125	1.091	2.788
ACAP2	832.6975	963.443	0.0014752174	5.51e-05	0.0010071	2.08	0.0013542285	1.33	3.25	2.38	9.83151238046487e-05	1.54	3.68	0.132275172	0.0031323415	1.396	0.179465606463699	0.858	2.27	2.055	0.00268768883088419	1.284	3.29
ACAP3	601.9348	653.3652	7.22829217241108e-05	2.13e-05	9.05e-05	2.52	0.0001673024	1.56	4.09	2.61	4.56941762330132e-05	1.65	4.14	0.224203601	4.41514621388573e-07	1.755	0.0370938647629084	1.034	2.978	1.846	0.0172992622135659	1.114	3.057
ACAT2	873.3946	762.9539	0.0028357132	0.0003252	0.0026381	0.5	0.0033099235	0.32	0.8	0.46	0.0004810107	0.3	0.71	-0.1664511016	0.0001934133	0.627	0.0844856245326927	0.368	1.066	0.561	0.0201221119193444	0.345	0.914
ACBD6	424.8927	466.1908	0.0077749591	0.0012691	0.0486703	1.56	0.0514656505	1	2.44	2.01	0.0016538349	1.3	3.1	0.1204942047	0.0071606795	1.479	0.11808366053749	0.905	2.417	1.627	0.0433862664200718	1.015	2.608
ACCN1	3.1542	13.7854	0.1296935425	0.0167121	0.3110241	1.25	0.313999373	0.81	1.94	1.72	0.0185276188	1.09	2.69	0.1676049455	0.0001742593	0.955	0.852339201815718	0.591	1.543	1.414	0.165869431696035	0.866	2.308
ACCN4	1.615	1.3277	0.0522730193	0.0143685	0.0582943	1.52	0.0612126035	0.98	2.37	1.81	0.0162628359	1.12	2.92	0.1354648999	0.002475311	1.04	0.869605696826872	0.648	1.67	1.187	0.525875356233539	0.699	2.015
ACER1	4.7687	4.3716	0.2129950951	0.0438387	0.1188128	0.7	0.1221993974	0.45	1.1	0.64	0.0465178696	0.41	0.99	-0.1559370801	0.0004848399	1.08	0.756790994628183	0.663	1.759	0.984	0.948270991253512	0.603	1.604
ACIN1	2538.2904	2453.6187	0.0439894837	0.0122709	0.0204549	1.68	0.0224158212	1.08	2.62	1.81	0.0139494762	1.13	2.89	0.1121126762	0.012385041	1.265	0.35207423799011	0.771	2.074	1.431	0.179293320748457	0.848	2.414
ACLY	7918.8604	6056.2842	0.1966570557	0.0219565	0.1094842	0.7	0.1128161154	0.45	1.09	0.6	0.0239931714	0.38	0.93	-0.0646172819	0.1503145117	0.822	0.422190173881841	0.509	1.327	0.604	0.0446128009625413	0.37	0.988
ACOT1	451.5011	323.7179	0.1459261121	0.0078414	0.1141795	0.7	0.1175331898	0.45	1.09	0.54	0.0091072769	0.34	0.86	-0.1386145545	0.0019523479	1.108	0.676529898343639	0.684	1.795	0.833	0.474323141195631	0.504	1.375
ACOT12	0.3792	0.7299	0.1127856737	0.0121795	0.1304826	0.71	0.1338360965	0.46	1.11	0.49	0.0145107332	0.27	0.87	0.0017110222	0.969648896	0.735	0.198915657262225	0.46	1.176	0.526	0.0388446603488457	0.286	0.968
ACOT13	755.0508	808.0933	0.0194228213	0.0023329	0.0206906	0.59	0.02270763	0.38	0.93	0.45	0.0031247622	0.27	0.77	-0.1755964917	8.30507773851941e-05	0.748	0.261783251017753	0.45	1.243	0.594	0.0821858145630845	0.33	1.069
ACOT4	46.8793	29.3823	0.0527006286	0.0019954	0.0725734	0.67	0.0756275466	0.43	1.04	0.5	0.0025246484	0.32	0.78	-0.1413029393	0.0015882073	0.787	0.321185967126241	0.49	1.263	0.708	0.171615544854873	0.431	1.162
ACOX1	2440.4291	2389.8175	0.0163334825	0.002563	0.0050212	0.52	0.006037379	0.33	0.83	0.51	0.003204437	0.32	0.8	-0.2341947245	1.28132047521591e-07	0.692	0.171849548697302	0.408	1.174	0.638	0.0833959871008887	0.384	1.061
ACOX2	94.7177	58.1943	0.0045418923	0.0001653	0.3663639	0.82	0.3690962757	0.53	1.27	0.45	0.0002605623	0.29	0.69	-0.2464647925	2.59416928616193e-08	0.99	0.968685581554899	0.612	1.602	0.624	0.0614910622433169	0.381	1.023
ACOX3	668.6593	647.2504	0.0375419648	0.006841	0.0318371	0.62	0.0342144617	0.39	0.96	0.55	0.0079463661	0.35	0.85	-0.1488681766	0.0008715735	0.82	0.426296261809475	0.503	1.337	0.757	0.25784138498313	0.467	1.226
ACP2	1703.4574	1459.6008	8.45914278246546e-05	4.6e-06	8.8e-05	0.4	0.0001592502	0.25	0.65	0.38	1.14301451090704e-05	0.24	0.58	-0.396599934	3.60290182146839e-20	0.884	0.650999579278124	0.518	1.508	0.706	0.164068150471851	0.432	1.153
ACP5	481.2433	209.0507	0.1597394206	0.0067187	0.4940463	0.86	0.4962104052	0.55	1.33	0.53	0.0079421517	0.33	0.85	-0.114693751	0.0104993117	1.484	0.100866418737247	0.926	2.379	0.703	0.180881881881856	0.42	1.178
ACPP	79121.8786	30452.603	0.0341373223	0.0005412	0.0467137	0.64	0.0494693872	0.41	1	0.46	0.000777114	0.29	0.72	-0.2706731791	8.5736761682471e-10	0.894	0.653427447335666	0.549	1.456	0.824	0.450983061799731	0.499	1.362
ACR	3.1486	7.7123	0.5333528141	0.0203859	0.4168359	1.2	0.4193401902	0.77	1.85	1.95	0.0233599613	1.09	3.47	0.1571478376	0.0004373996	0.852	0.510408980699753	0.528	1.373	1.323	0.366015443758594	0.721	2.425
ACRBP	24.4821	27.7778	0.0989988001	0.024993	0.1520413	1.37	0.1554140238	0.89	2.12	1.63	0.0270627347	1.06	2.52	0.1461709116	0.0010830098	1.264	0.328505940381702	0.79	2.025	1.451	0.117219944940578	0.911	2.312
ACRC	12.7966	14.9776	0.1046789193	0.02971	0.1868549	1.34	0.1902396396	0.86	2.09	1.61	0.0319533484	1.04	2.49	0.0872072698	0.0520206825	1.105	0.68997509943648	0.677	1.803	1.307	0.271320533588957	0.811	2.107
ACSBG1	10.3557	4.488	0.7246531731	0.038814	0.884703	1.03	0.885170951	0.67	1.59	0.56	0.0424231995	0.32	0.98	-0.1432237399	0.001367435	1.124	0.625330323736662	0.703	1.797	0.785	0.424647380124215	0.433	1.423
ACSBG2	0.6999	1.1827	0.0006732496	6.06e-05	0.0107764	1.78	0.0122606269	1.13	2.81	2.36	0.0001066396	1.53	3.64	0.1185568409	0.0081515278	1.096	0.711562236659102	0.673	1.786	1.34	0.227040741952768	0.834	2.153
ACSF3	498.1297	519.1154	0.0161810495	0.0026873	0.014579	0.58	0.0162856629	0.37	0.9	0.49	0.0033990435	0.31	0.79	-0.2844979549	1.04385340623612e-10	0.764	0.290621093508179	0.464	1.258	0.693	0.161775050857455	0.415	1.158
ACSL6	6.5761	8.1101	0.0352286123	0.0086663	0.0163093	1.71	0.0180804894	1.1	2.66	1.77	0.0098981522	1.15	2.73	0.0841096651	0.0609720199	1.486	0.104669224056906	0.921	2.397	1.435	0.132272537004778	0.897	2.298
ACSM1	1009.6584	280.1932	0.306169697	0.0234337	0.2577021	0.78	0.2608523358	0.5	1.2	0.59	0.0257091614	0.37	0.94	0.0212287113	0.6368384702	1.147	0.573495156743362	0.711	1.851	0.934	0.797052792986764	0.554	1.575
ACSM3	944.6174	523.2414	0.1214993986	0.0036214	0.8312155	0.95	0.8319052228	0.62	1.47	0.51	0.004457111	0.32	0.81	-0.0153341832	0.7330946765	1.086	0.732798897448384	0.677	1.74	0.747	0.247530678058717	0.455	1.225
ACSM5	4.4215	8.5994	0.3790693848	0.0337208	0.3383628	1.24	0.341212302	0.8	1.91	1.7	0.0365817076	1.03	2.79	0.1251099646	0.0052205964	0.887	0.624941778670819	0.55	1.432	1.281	0.362253894298517	0.752	2.182
ACTB	61791.3669	45155.2576	0.2898811649	0.005663	0.3630775	0.82	0.3658166774	0.53	1.26	0.5	0.0069069435	0.3	0.83	-0.0224581417	0.6174463317	0.779	0.300783244952597	0.485	1.25	0.583	0.0561453895699415	0.335	1.014
ACTC1	137.6621	43.193	0.012188218	0.0007475	0.0297151	0.61	0.0320273692	0.39	0.96	0.48	0.0010233492	0.31	0.74	-0.0817744262	0.0685310263	0.897	0.656380951835698	0.555	1.449	0.857	0.532721192234441	0.529	1.391
ACTG2	15054.1142	6931.3916	0.0049176242	0.000122	0.1137014	0.7	0.1170196142	0.45	1.09	0.44	0.0002000235	0.28	0.68	-0.2151508729	1.29058889279972e-06	0.967	0.888370686741189	0.601	1.554	0.699	0.145849707186209	0.432	1.133
ACTL6A	799.3273	1095.6856	0.2113863508	0.0013537	0.3838449	1.21	0.3864945414	0.78	1.87	2.37	0.0019733067	1.37	4.1	0.2887333726	5.34786381886295e-11	0.705	0.150153348128244	0.438	1.135	1.491	0.205823028751364	0.803	2.769
ACTN2	6.1881	4.438	0.1644594818	0.0403996	0.0633744	0.66	0.0663805347	0.42	1.03	0.64	0.0429382638	0.41	0.99	-0.0479701057	0.2858169194	0.754	0.252819087356717	0.464	1.224	0.692	0.127660857071	0.43	1.111
ACTN4	7414.1483	7283.2567	0.0746362759	0.0213736	0.052763	1.54	0.0555318894	0.99	2.39	1.68	0.0233528321	1.07	2.63	0.1433692869	0.001351914	1.299	0.287669597179576	0.802	2.105	1.442	0.14266484884708	0.884	2.352
ACTR1A	2717.3022	2771.0407	0.0809240079	0.0157073	0.0206646	0.6	0.022604461	0.39	0.93	0.58	0.0174473617	0.37	0.91	-0.146860703	0.0010248462	0.662	0.0980936356623736	0.406	1.079	0.675	0.125782791498496	0.408	1.116
ACTR2	4190.7452	4645.6367	0.2182208524	0.0385653	0.3617226	1.22	0.3644720517	0.79	1.89	1.6	0.041169505	1.02	2.5	0.1185951963	0.0081307803	1.185	0.481792696169885	0.739	1.899	1.19	0.476612428453019	0.737	1.923
ACTR3C	56.6802	61.4912	0.007113443	0.0009964	0.0310128	0.62	0.0333584144	0.4	0.96	0.45	0.0014000079	0.27	0.73	-0.0599134141	0.1823630484	0.769	0.317044950728623	0.459	1.287	0.511	0.0220285430981956	0.288	0.908
ACTR6	475.8034	464.8963	0.0171124254	0.0050124	0.0445095	1.56	0.0471485209	1.01	2.42	1.89	0.0059753877	1.2	2.98	0.2344369186	1.24259216304389e-07	1.11	0.674863047050687	0.681	1.808	1.297	0.316483114990827	0.779	2.16
ACTR8	400.228	398.6058	0.0456701899	0.012071	0.0120838	1.74	0.0135256677	1.12	2.71	1.74	0.013518042	1.12	2.71	-0.0336536593	0.4541099971	1.352	0.210204103603737	0.844	2.165	1.361	0.20099459954256	0.849	2.181
ACVR2B	310.4659	400.4474	0.2101401093	0.0207147	0.3342859	1.24	0.3371488381	0.8	1.91	1.7	0.0227651085	1.08	2.67	0.0265778926	0.5544355723	0.959	0.860100769377469	0.603	1.526	1.031	0.906568619111903	0.621	1.711
ACVRL1	259.5597	255.9087	0.0102178208	0.0026747	0.0016769	2.03	0.0021717337	1.29	3.2	1.97	0.0033382699	1.25	3.11	0.0940696771	0.0360367695	1.635	0.0556204632046693	0.988	2.704	1.592	0.069767376167239	0.963	2.633
ACY1	1266.1043	953.9016	0.0434725357	0.0016836	0.3055824	0.8	0.308571168	0.52	1.23	0.5	0.0021685967	0.32	0.78	-0.0797689678	0.0756203412	1.137	0.605594932287097	0.698	1.853	0.687	0.135231367281641	0.42	1.124
ACYP1	71.5314	46.2963	0.3058288336	0.0410484	0.2708233	1.28	0.2739648718	0.82	1.99	1.96	0.0458629028	1.01	3.81	0.2323921765	1.60844297982192e-07	0.763	0.272826577458548	0.47	1.238	1.586	0.269741424415996	0.699	3.597
ACYP2	208.6811	185.0371	0.0469931797	0.0041182	0.0692973	0.67	0.0723086329	0.43	1.04	0.54	0.0049274513	0.35	0.83	-0.129406425	0.0038546568	0.893	0.641310489802182	0.554	1.439	0.686	0.120838342566901	0.426	1.104
ADA	36.9565	40.2478	0.0045702632	0.0012117	0.0032909	1.95	0.0040568439	1.24	3.09	2.05	0.0016002245	1.31	3.19	0.1553987677	0.0005074323	1.07	0.787096642089511	0.654	1.751	1.205	0.460121661090815	0.735	1.976
ADAL	181.213	162.471	0.2249080669	0.030211	0.5448816	0.88	0.5468018518	0.57	1.35	0.62	0.032556018	0.4	0.96	-0.0494665335	0.2710363401	0.837	0.461761336810514	0.522	1.344	0.605	0.0442465213388276	0.371	0.987
ADAM11	35.01	36.0351	0.0341417	0.0098223	0.0103044	1.78	0.0117145134	1.14	2.78	1.77	0.0111641694	1.14	2.75	0.0559449235	0.2131160381	1.583	0.0681837377945023	0.966	2.592	1.542	0.0765438194532967	0.955	2.49
ADAM12	15.9878	30.9353	0.0009798303	7e-07	0.0009444	2.11	0.0012864687	1.34	3.31	2.98	2.619e-06	1.89	4.7	0.1320640436	0.0031809764	1.376	0.211875620928968	0.834	2.269	2.101	0.00293182357002953	1.288	3.427
ADAM17	287.9335	279.3443	0.0427561078	0.0119278	0.0915471	1.45	0.0947530683	0.94	2.25	1.77	0.0134771226	1.13	2.79	0.2031623027	4.98324857018019e-06	1.221	0.418126602497232	0.753	1.983	1.575	0.0827051401251522	0.943	2.63
ADAM19	130.3083	133.4914	0.0889392059	0.0250905	0.0206134	1.67	0.0225458353	1.07	2.6	1.64	0.0271923328	1.06	2.55	0.0650269419	0.1477401372	1.289	0.297789498021736	0.799	2.078	1.243	0.369116498301052	0.773	2
ADAM2	7.5457	26.5698	0.1303640893	0.0181654	0.0784788	0.67	0.0816438863	0.43	1.05	0.54	0.0204862002	0.33	0.91	0.120652839	0.0070845321	0.811	0.405546592284424	0.495	1.329	0.527	0.027337339999429	0.298	0.931
ADAM20	1.2766	0.5953	0.0689866009	0.0083727	0.1407091	1.39	0.1440698353	0.89	2.14	2.23	0.0105133185	1.21	4.12	0.0767393827	0.0874505393	0.929	0.762171336118122	0.578	1.494	1.81	0.0826779883840418	0.926	3.538
ADAM22	77.3897	74.8882	0.0484708051	0.0133008	0.0464766	1.55	0.049117009	1	2.41	1.74	0.0148680791	1.11	2.71	-0.014506685	0.7469926061	1.446	0.126195484276971	0.901	2.321	1.58	0.0612310126048129	0.979	2.552
ADAM23	9.7447	8.137	0.1179040788	0.0315434	0.1121162	1.42	0.1154050211	0.92	2.2	1.64	0.0339770799	1.04	2.6	0.1297878618	0.0037506228	1.171	0.51530277015826	0.728	1.882	1.392	0.197163697225183	0.842	2.301
ADAM28	57.8609	40.2878	0.1502412671	0.0395186	0.0846978	1.46	0.0878478666	0.95	2.26	1.65	0.0423819868	1.02	2.68	0.0266440816	0.5534493548	1.248	0.355710197365561	0.78	1.995	1.575	0.100071430524821	0.917	2.705
ADAM33	155.1815	312.1336	0.1293769737	0.0058088	0.8505573	1.04	0.8511644985	0.68	1.61	1.93	0.0069717837	1.2	3.11	-0.0392277421	0.3828498383	1.066	0.788904667984083	0.669	1.697	1.717	0.0483379283996629	1.004	2.938
ADAM6	2475.3158	2111.0934	0.0862408782	0.0246204	0.030686	1.62	0.0330312357	1.04	2.53	1.68	0.026849071	1.06	2.65	0.0290830934	0.5177173081	1.668	0.0378433831510978	1.029	2.703	1.791	0.023999709492615	1.08	2.97
ADAM8	116.5421	197.7787	0.0350078554	0.0005245	0.1255074	1.4	0.128847012	0.91	2.17	2.24	0.0007737603	1.4	3.59	0.1141962557	0.010841614	1.356	0.203822603566398	0.848	2.168	1.712	0.0415772633941404	1.021	2.873
ADAMDEC1	18.6472	20.2965	0.1077091139	0.0272047	0.0306481	1.61	0.032957818	1.04	2.51	1.62	0.0293632953	1.05	2.5	0.0265133974	0.5553973764	1.512	0.0868804985026871	0.942	2.428	1.476	0.103810014295899	0.923	2.358
ADAMTS1	1515.4395	1104.6743	0.1154061687	0.0138061	0.2250372	0.76	0.2283020742	0.49	1.18	0.58	0.0153819702	0.38	0.9	-0.0242057879	0.590334234	0.701	0.145802032684581	0.434	1.131	0.614	0.0439234862279553	0.382	0.987
ADAMTS10	74.7932	96.6265	0.0565651848	0.0109033	0.0483642	1.55	0.0510973684	1	2.4	1.74	0.0122984486	1.13	2.69	0.133019818	0.0029661543	1.375	0.188449931674011	0.855	2.212	1.457	0.113625262764577	0.914	2.322
ADAMTS12	8.8396	12.2225	0.0167991595	0.0032008	0.0245126	1.66	0.026663847	1.06	2.59	1.89	0.0038916627	1.23	2.92	0.1045660665	0.0197181313	1.218	0.434867766102985	0.742	1.998	1.47	0.112513653381081	0.913	2.364
ADAMTS14	6.4556	10.9757	0.0161488923	0.0013478	0.1626271	1.36	0.1660194981	0.88	2.12	2.02	0.0017542651	1.3	3.14	0.2269088934	3.17598239194824e-07	0.926	0.756850868674126	0.571	1.503	1.531	0.0796101744719436	0.951	2.464
ADAMTS16	3.9374	15.1518	0.0590409453	5.72e-05	0.0432835	1.58	0.0459828037	1.01	2.48	2.74	0.000121356	1.64	4.58	0.2257906345	3.64109984899021e-07	1.304	0.293795799137946	0.794	2.141	1.964	0.0204451666328144	1.11	3.474
ADAMTS17	44.6441	22.0994	0.5427376656	0.0305405	0.7023017	0.92	0.7035373597	0.59	1.42	3.31	0.0421784529	1.04	10.48	-0.0666085909	0.1381152055	1.032	0.896009664814907	0.641	1.663	4.065	0.0180443800092131	1.271	13
ADAMTS18	0.7613	1.0164	0.1237112128	0.0313962	0.119468	1.41	0.1227790879	0.91	2.18	1.6	0.0336823788	1.04	2.47	0.0246719172	0.5831963305	1.111	0.66760512387971	0.687	1.796	1.279	0.305353247150813	0.799	2.045
ADAMTS2	81.2703	99.4888	0.000971662	0.0002997	0.001785	2.06	0.0023285358	1.29	3.28	2.24	0.0004546472	1.43	3.5	0.2489619913	1.85436658546092e-08	1.526	0.112895711838163	0.905	2.574	1.712	0.0344323080975481	1.04	2.817
ADAMTS6	10.2148	20.944	0.0138843588	9.35e-05	0.0181857	1.69	0.020047942	1.09	2.64	2.45	0.0001663931	1.54	3.9	0.1321209201	0.0031678074	1.385	0.192364350698389	0.849	2.26	1.5	0.110729175004213	0.911	2.468
ADAMTS7	37.2551	44.5055	0.0025245828	0.0004859	0.0086188	1.81	0.0099348067	1.15	2.86	2.13	0.0006892349	1.38	3.28	0.1772499907	7.09508786344818e-05	1.32	0.26748047097104	0.808	2.156	1.387	0.172540601458845	0.867	2.219
ADAMTS9	194.9904	182.6897	0.0355354577	0.005816	0.0167011	0.59	0.0184759722	0.38	0.91	0.54	0.0068237182	0.35	0.85	-0.112839938	0.0118255755	0.766	0.278108631664537	0.473	1.24	0.727	0.190902983159048	0.45	1.173
ADAMTSL1	191.5058	2769.5656	0.5150283385	0.0009027	0.81409	1.05	0.8148501966	0.68	1.63	2.91	0.0016125138	1.5	5.64	-0.0497963552	0.2678501293	1.219	0.40603626905705	0.764	1.943	2.15	0.0344755909147169	1.058	4.373
ADAMTSL2	159.919	131.4586	0.0073124162	0.0019154	0.0017617	2.05	0.0022920408	1.29	3.25	2.17	0.0025732114	1.31	3.6	0.2303404273	2.0788859674347e-07	1.301	0.322225831643044	0.773	2.189	1.432	0.202306422391955	0.825	2.486
ADAMTSL3	198.6223	187.453	0.0439305562	0.0111295	0.0390243	1.58	0.041549652	1.02	2.46	1.78	0.012603516	1.13	2.79	0.0557294603	0.2148865725	1.434	0.143511163178238	0.885	2.323	1.542	0.0848351101001706	0.942	2.524
ADAP1	117.4335	87.5288	0.0598542488	0.0081365	0.0390379	1.6	0.04167558	1.02	2.52	2.23	0.0102748405	1.21	4.12	0.1617922393	0.0002926493	1.251	0.37933401859718	0.759	2.061	1.683	0.135646374945665	0.849	3.334
ADAP2	85.7143	67.9024	0.0139700095	0.0023039	0.0204916	1.69	0.0224898314	1.08	2.65	2.32	0.0032000262	1.33	4.07	0.3199725761	2.70433263518487e-13	1.093	0.73845537541828	0.649	1.841	1.686	0.121966211153999	0.87	3.271
ADAR	6053.2544	5758.7667	0.0073803635	0.002086	0.0060347	1.85	0.007046458	1.18	2.88	2.05	0.0026701086	1.28	3.28	0.1726945492	0.0001091122	1.553	0.0796827511119474	0.949	2.541	1.764	0.0352625309596213	1.04	2.993
ADAT2	139.3841	93.6911	0.1112007647	0.0156407	0.7471055	0.93	0.7481550103	0.6	1.44	2.09	0.0185721367	1.13	3.86	-0.0869139867	0.052818316	1.083	0.742629411594883	0.672	1.747	2.143	0.0214912484061631	1.119	4.103
ADAT3	70.6044	73.0939	0.0401388186	0.0060863	0.0218622	0.6	0.0237934024	0.39	0.93	0.54	0.0070967194	0.35	0.85	-0.1008916983	0.0244929558	0.655	0.076551405094618	0.41	1.046	0.565	0.0189355877505629	0.351	0.91
ADC	135.8081	137.5263	0.00151269	0.0004441	0.0002869	2.35	0.0004546184	1.46	3.78	2.27	0.0006653439	1.41	3.63	0.1709494721	0.0001283039	1.953	0.0128129683475152	1.153	3.309	1.851	0.0202394788992768	1.101	3.114
ADCK1	258.8828	257.0914	0.0207302155	0.0049122	0.0075847	0.55	0.008784285	0.35	0.86	0.53	0.0058494685	0.34	0.83	-0.1533258806	0.0006038828	0.825	0.460799959661679	0.495	1.376	0.787	0.355299589926119	0.473	1.308
ADCK4	735.468	872.2846	0.330304431	0.0453706	0.3850802	0.83	0.3877267621	0.53	1.28	0.58	0.0489989021	0.33	1	-0.1942997471	1.28669364541333e-05	0.915	0.715899688273844	0.569	1.473	0.764	0.422253370713552	0.395	1.476
ADCK5	175.4913	129.8315	0.1956217644	0.0210616	0.2117011	1.32	0.2150309394	0.85	2.06	2.08	0.0246515811	1.1	3.95	0.1828033457	4.13758429582645e-05	0.859	0.542601638699191	0.528	1.4	1.489	0.233894477046991	0.773	2.869
ADCY10	3.3116	4.9194	0.1100026589	0.0181032	0.029833	1.62	0.0321098838	1.04	2.51	1.69	0.0199514179	1.09	2.63	0.0482969679	0.28254295	1.542	0.0741544216473965	0.959	2.48	1.599	0.0501987725152922	1	2.558
ADCY2	270.4502	395.2078	0.069504968	0.0073478	0.3716351	1.22	0.3743449274	0.79	1.89	1.82	0.0085320769	1.17	2.85	0.1212923219	0.006784866	0.99	0.967171616723263	0.612	1.602	1.55	0.0705464276062585	0.964	2.492
ADCY3	550.6939	527.7876	0.090989081	0.0271862	0.0436109	1.57	0.0462402965	1.01	2.43	1.64	0.0294057823	1.05	2.56	0.108808486	0.0152316937	1.374	0.198117678645961	0.847	2.229	1.372	0.20403930975708	0.842	2.235
ADCY4	118.6752	160.1716	0.0027863357	0.0003837	0.0344602	1.61	0.0369284282	1.03	2.52	2.15	0.0005548993	1.39	3.32	0.1089641581	0.0150856783	1.513	0.0994452616579419	0.924	2.476	2.154	0.00199414144038096	1.324	3.503
ADCY6	2002.7204	2845.155	0.4943354222	0.016969	0.5848552	1.13	0.5866187905	0.73	1.75	1.92	0.0194760798	1.11	3.31	0.1671541919	0.0001815198	0.919	0.729139103668744	0.568	1.486	1.502	0.179457203754568	0.829	2.718
ADCY7	134.778	156.519	0.0003778509	4.58e-05	0.0006443	2.17	0.000913242	1.37	3.42	2.4	8.35968959197464e-05	1.55	3.71	0.0926229378	0.039005517	1.826	0.0198777016844498	1.1	3.032	2.001	0.00456118423586596	1.239	3.231
ADCY9	326.3452	349.2889	0.0055975877	0.0012961	0.0233669	1.65	0.0254180922	1.06	2.57	2.02	0.0016900674	1.3	3.14	0.2329018814	1.50856541995628e-07	1.224	0.425771950417213	0.745	2.01	1.375	0.201306293904676	0.844	2.241
ADD3	960.2307	1721.3205	0.4274986032	0.0368073	0.3906095	1.21	0.3932274401	0.78	1.87	1.71	0.0399279364	1.03	2.87	0.1588582873	0.000377706	1.02	0.93383643548109	0.637	1.634	1.025	0.934460988969468	0.574	1.83
ADH1A	0.5659	2.1498	0.317004258	0.0082338	0.2504782	1.29	0.2536617411	0.83	1.99	2.02	0.0099175115	1.18	3.45	0.0408631123	0.3633144732	1.352	0.231797108673517	0.825	2.218	1.934	0.0230917688691351	1.095	3.416
ADH1C	81.77	66.0413	0.0498208999	0.0054773	0.3050826	0.8	0.3080658296	0.52	1.23	0.54	0.0064283228	0.35	0.84	0.0532841062	0.2357248278	0.92	0.730111913461555	0.573	1.477	0.684	0.119829874577088	0.424	1.104
ADH5	3295.6181	3262.9446	0.0011662795	0.0002938	0.0031901	0.5	0.003969586	0.32	0.8	0.44	0.0004576264	0.27	0.69	-0.2419115339	4.74023070322649e-08	0.762	0.301471953438978	0.455	1.276	0.637	0.0888702994275096	0.379	1.071
ADHFE1	282.7318	429.0923	0.1249861589	0.0041222	0.1105612	0.7	0.1138548815	0.45	1.09	0.32	0.0067894065	0.14	0.73	-0.0435582367	0.3325051467	0.736	0.207859506054571	0.457	1.186	0.316	0.00753437785209077	0.136	0.735
ADI1	5418.8862	5804.4025	0.0092805195	0.0015496	0.0179472	0.59	0.0198153519	0.38	0.92	0.45	0.0021249275	0.27	0.75	-0.2300312082	2.16e-07	0.808	0.389943682348405	0.497	1.314	0.638	0.111295529650059	0.367	1.109
ADIPOR1	3068.68	2683.6806	0.240122069	0.0277149	0.9781647	1.01	0.9782535316	0.65	1.55	0.61	0.0299836201	0.39	0.95	0.0931498512	0.0379011399	0.962	0.870236192661638	0.605	1.53	0.66	0.0920035195291216	0.408	1.07
ADIPOR2	1808.9633	1341.6487	0.1316863638	0.0004143	0.9310831	0.98	0.9313626996	0.64	1.51	0.4	0.0006808	0.24	0.68	-0.0319156663	0.4777654829	0.966	0.884726785557427	0.605	1.542	0.499	0.0163670253762118	0.283	0.88
ADM2	734.3902	720.5918	0.0999081282	0.0170962	0.0250761	0.61	0.0272141377	0.39	0.95	0.59	0.0188907767	0.38	0.92	-0.0600042542	0.1816996971	0.735	0.215651761226378	0.452	1.196	0.723	0.192428916383651	0.445	1.177
ADNP	2391.8017	2055.973	0.0223696748	0.0034757	0.0356758	1.59	0.0381038461	1.03	2.47	2.22	0.0045306994	1.28	3.85	0.1377438549	0.0020857485	1.174	0.512842482669763	0.726	1.897	1.394	0.274222897659503	0.768	2.531
ADORA1	10.7039	11.8939	0.015203026	0.0031453	0.0156235	1.72	0.0173714786	1.1	2.69	1.9	0.0038326546	1.23	2.94	0.1491446822	0.0008522071	1.286	0.318429179245461	0.785	2.107	1.615	0.0497685676218297	1	2.608
ADORA2A	62.3329	74.8313	0.0604486031	0.0141193	0.0481354	1.57	0.0509427768	1	2.46	1.71	0.0157034759	1.11	2.63	0.1244784152	0.0054545489	1.221	0.432732662044235	0.741	2.013	1.394	0.168467933763401	0.869	2.238
ADORA3	37.5045	45.0358	0.0006163513	8.36e-05	0.0012931	2.08	0.0017191374	1.32	3.28	2.34	0.0001427445	1.51	3.63	0.273986043	5.23183535831908e-10	1.585	0.0801438279003264	0.946	2.656	1.829	0.0154493865492541	1.122	2.981
ADPGK	1696.7743	1735.1875	0.1096360464	0.0200466	0.1887576	0.75	0.1920920915	0.48	1.16	0.59	0.0220062526	0.38	0.93	-0.252838951	1.09319582709148e-08	0.97	0.899777156116127	0.599	1.569	0.766	0.30037232160699	0.463	1.268
ADPRH	336.1054	389.5412	0.0068921619	0.0008213	0.0606143	0.66	0.0635259906	0.43	1.02	0.42	0.0012301658	0.25	0.71	-0.2769339264	3.35218477540974e-10	1.001	0.997253225808956	0.617	1.623	0.68	0.189763541765077	0.381	1.211
ADPRHL1	136.0046	82.713	0.0006411652	1.52e-05	0.004335	0.52	0.0052252765	0.33	0.82	0.4	3.1685e-05	0.26	0.61	-0.1992598147	7.60634115657521e-06	0.87	0.580489798380301	0.531	1.425	0.683	0.120005224351638	0.423	1.104
ADPRHL2	766.0433	658.742	0.2991862888	0.0407352	0.2424966	0.77	0.2457021399	0.5	1.19	0.62	0.0434648901	0.4	0.99	-0.0226083696	0.6150945126	1.024	0.923169119271394	0.636	1.648	0.745	0.251797584623075	0.449	1.233
ADRA1D	23.2183	23.2897	0.0263010998	0.0043787	0.0041364	0.52	0.005016269	0.33	0.82	0.52	0.0052887438	0.33	0.82	-0.2221602185	5.64711860084204e-07	0.752	0.257432665271727	0.458	1.232	0.752	0.258383753980207	0.459	1.233
ADRA2A	222.8916	477.7623	0.0688682935	0.0028006	0.2696136	1.28	0.2727395607	0.83	1.97	2	0.0035197295	1.26	3.19	0.0873402716	0.0516622859	1.127	0.617265255763741	0.705	1.802	1.643	0.0600563070882899	0.979	2.757
ADRA2B	11.2856	11.7532	0.0573934597	0.0138606	0.0350475	0.63	0.0374959063	0.4	0.97	0.57	0.0155436168	0.36	0.9	-0.0969282025	0.0307326783	0.664	0.0959609991674467	0.41	1.075	0.629	0.0679883480219194	0.383	1.035
ADRA2C	111.5034	73.9574	0.0091117996	0.0004102	0.1425204	0.72	0.1458840036	0.47	1.12	0.47	0.0005907642	0.3	0.72	-0.1707873281	0.0001302397	0.94	0.80278232048045	0.579	1.527	0.57	0.0214746943276481	0.353	0.92
ADRB1	636.1264	362.7952	0.4533661693	0.0229993	0.2567904	0.78	0.2599584681	0.5	1.2	0.56	0.0255358379	0.34	0.93	-0.0759873239	0.0906069184	1.084	0.736926205654805	0.676	1.738	0.748	0.284146734281266	0.44	1.272
ADRB3	0.5041	1.0025	0.2286341684	0.0348685	0.4997862	0.86	0.5019187453	0.56	1.33	0.58	0.0379027505	0.35	0.97	-0.1034571389	0.0210655878	0.975	0.914508995146713	0.611	1.555	0.659	0.136060677331331	0.381	1.14
ADRBK1	4889.3632	4329.6961	0.0234270414	0.0014608	0.0488104	0.65	0.0514996661	0.42	1	0.5	0.0018839296	0.32	0.77	-0.0396664078	0.3775477887	0.606	0.0458418774649048	0.371	0.991	0.567	0.0203934894891119	0.351	0.916
ADRBK2	910.9016	939.5604	0.0512879958	0.0119862	0.0196817	1.67	0.0215456144	1.08	2.59	1.74	0.0134343946	1.12	2.69	-0.0271003388	0.5466745167	1.262	0.333143063568443	0.788	2.022	1.319	0.250930917845783	0.822	2.118
ADSSL1	141.5336	117.7583	0.1825519631	0.0415382	0.5185833	1.15	0.5206275698	0.75	1.78	1.68	0.0446557379	1.01	2.78	0.034009931	0.4493434755	0.991	0.968984468272166	0.617	1.59	1.386	0.249248703161742	0.796	2.414
AEBP1	4669.0432	6145.6553	0.0300630306	0.0060178	0.1013113	1.44	0.1045945421	0.93	2.23	1.82	0.0070229549	1.18	2.8	0.2098193739	2.37645260074425e-06	1.299	0.292706213263155	0.798	2.112	1.49	0.0957665626987221	0.932	2.381
AEN	571.2456	505.7559	0.0035456647	0.0002906	0.0048438	0.53	0.0057738531	0.34	0.83	0.46	0.0004320746	0.3	0.71	-0.1268415182	0.0046248059	0.786	0.337310888635009	0.481	1.285	0.709	0.168963804495985	0.435	1.157
AES	10541.5202	10930.5155	0.0038263083	0.0007096	0.0024787	0.51	0.0030836425	0.33	0.8	0.45	0.0010117015	0.28	0.73	-0.0860045434	0.0553567478	0.562	0.0182425480939478	0.348	0.907	0.524	0.0132556465154766	0.314	0.874
AFAP1L1	102.5286	125.7561	0.1592111562	0.0354657	0.0725389	1.49	0.0755952221	0.96	2.32	1.59	0.0378866205	1.03	2.45	0.0620822741	0.1670087897	1.436	0.137061858636184	0.891	2.312	1.519	0.0835929895197135	0.946	2.44
AFF2	15.0332	7.4906	0.1649949533	0.0091142	0.7720199	0.94	0.7729574524	0.61	1.45	0.55	0.0104915136	0.35	0.87	-0.068462351	0.1274560519	1.041	0.867324319237055	0.651	1.665	0.726	0.212917976771436	0.438	1.202
AFF3	1177.3155	1104.3152	0.0299283851	0.0045971	0.0264426	0.61	0.028640991	0.39	0.95	0.53	0.0054859598	0.34	0.83	-0.17840695	6.34951257875385e-05	0.829	0.442890711176063	0.513	1.339	0.734	0.205857527501054	0.455	1.185
AFG3L2	1468.5032	1574.5396	0.2100262959	0.046549	0.7066369	1.09	0.7078466694	0.7	1.68	1.55	0.0492374828	1	2.41	0.0799521096	0.0749491155	0.868	0.558663269608185	0.541	1.394	1.339	0.230617241529076	0.831	2.159
AFP	0.2775	1.2267	0.0026213555	9.68e-05	0.0378573	1.61	0.0404303616	1.02	2.52	2.33	0.0001622089	1.5	3.61	0.0783003967	0.0811813449	1.362	0.214963842554266	0.836	2.219	1.973	0.00476122395250406	1.231	3.162
AFTPH	2076.087	2191.0041	0.1363062153	0.0295831	0.4166843	0.83	0.4192039655	0.54	1.29	0.59	0.0321964093	0.36	0.96	-0.0591760103	0.1878142412	0.937	0.790174907078074	0.582	1.509	0.716	0.212818497623796	0.424	1.211
AG2	371.6841	340.263	0.0106697163	0.0014912	0.0018763	0.5	0.0023710772	0.32	0.78	0.5	0.0019115374	0.32	0.77	-0.0240045795	0.5934277092	0.601	0.0374563741803856	0.372	0.971	0.599	0.0343303915376552	0.373	0.963
AGA	549.7481	600.3682	0.0101853329	0.001217	0.0100319	0.56	0.0114608348	0.35	0.88	0.43	0.0017467562	0.26	0.73	-0.2665475577	1.5713239569062e-09	0.963	0.879892611214896	0.588	1.577	0.685	0.201604575969778	0.384	1.224
AGAP2	48.5357	44.4733	0.0108015114	0.0028786	0.0042794	1.9	0.0051512215	1.21	2.98	2.01	0.003619795	1.26	3.22	0.1887595943	2.27890718365451e-05	1.437	0.149657947375417	0.877	2.354	1.398	0.204015450012511	0.834	2.346
AGAP3	1983.0908	2062.2091	0.0408516054	0.0084991	0.0345889	1.63	0.0371320595	1.03	2.57	1.81	0.0097741833	1.15	2.85	0.1930430186	1.46693529518173e-05	1.145	0.595152474634632	0.695	1.886	1.325	0.264384555184624	0.808	2.171
AGAP5	38.4459	21.0209	0.1362273638	0.0097852	0.3047864	1.25	0.3077725592	0.81	1.94	2.66	0.0133644947	1.23	5.78	-0.004490179	0.9204632242	1.204	0.441320355840072	0.75	1.934	2.08	0.0684505021875107	0.946	4.572
AGAP6	92.0502	62.1469	0.0588383082	0.0084617	0.1095166	1.44	0.1129201262	0.92	2.26	2.17	0.0105205724	1.2	3.92	0.1506584593	0.0007530518	1.177	0.518297952470893	0.718	1.931	1.953	0.0439239831534158	1.018	3.746
AGBL4	2.7027	3.5753	0.0811186236	0.0185819	0.1108941	1.43	0.1142307066	0.92	2.22	1.67	0.0203960003	1.08	2.58	0.1685888465	0.0001593463	1.123	0.644796854656909	0.686	1.84	1.314	0.256198386996125	0.82	2.103
AGBL5	1047.1185	954.5103	0.0305335665	0.0022826	0.2442023	0.77	0.2474312414	0.5	1.2	0.52	0.0028450033	0.33	0.8	-0.0384498307	0.3923634418	0.903	0.6760957790735	0.559	1.459	0.596	0.0328823179042597	0.371	0.959
AGER	39.5071	30.8232	0.0199397541	0.0044723	0.0501217	1.56	0.0529362697	0.99	2.43	2.1	0.0056371303	1.24	3.54	0.037674397	0.4019876009	1.315	0.272474849422013	0.806	2.143	1.51	0.16658392909453	0.842	2.709
AGFG1	1076.8355	1298.2881	0.434303791	0.0323294	0.5464844	1.14	0.5483998519	0.74	1.76	0.46	0.0375862717	0.22	0.96	0.0928743815	0.0384751536	1.061	0.80259952929743	0.666	1.693	0.418	0.0420596028754044	0.181	0.969
AGFG2	1110.726	1286.2069	0.0696167189	0.0129087	0.2905774	0.79	0.293625358	0.51	1.23	0.54	0.0147390332	0.32	0.88	-0.0908882595	0.0428356934	0.959	0.867345339709675	0.583	1.575	0.693	0.192915146132897	0.399	1.203
AGK	601.9645	718.4557	0.0354600722	0.0014618	0.1084075	1.43	0.1117354083	0.92	2.23	2.06	0.0019223318	1.31	3.26	0.2443602947	3.43281052927915e-08	1.332	0.252919122169421	0.815	2.179	1.421	0.175878124441005	0.854	2.364
AGL	908.379	746.8201	0.0449381782	0.0037094	0.0308746	0.61	0.0332674728	0.39	0.96	0.53	0.0044801183	0.34	0.82	-0.2859874879	8.26122393177756e-11	0.748	0.249622871966683	0.456	1.226	0.664	0.0931738213908084	0.412	1.071
AGPAT6	1986.2227	1720.5489	0.0155798957	0.0010228	0.0218716	0.6	0.0238749076	0.39	0.93	0.49	0.0013579915	0.32	0.76	0.0240651574	0.5924955766	0.673	0.106929241726337	0.416	1.089	0.657	0.0822856747506111	0.409	1.055
AGPAT9	29.0413	42.652	0.2052330623	0.0267692	0.6042458	1.12	0.6059108571	0.73	1.73	0.55	0.0297013135	0.32	0.94	0.1245691033	0.0054203841	1.071	0.77440139285764	0.671	1.707	0.576	0.0495033663922694	0.332	0.999
AGPS	338.7023	412.868	0.1484567432	0.0280109	0.8484029	1.04	0.849018523	0.68	1.61	1.62	0.0302339336	1.05	2.51	-0.0194873961	0.6647318762	0.904	0.673831422068853	0.566	1.445	1.482	0.112515528391417	0.912	2.409
AGR2	7772.8343	6587.4214	0.0519447157	0.0096756	0.0329732	0.62	0.0354015091	0.4	0.97	0.57	0.0109950249	0.36	0.88	-0.0769797972	0.0864603876	0.59	0.0394366004322032	0.357	0.975	0.62	0.0583403184209753	0.378	1.017
AGRN	3766.5034	4131.6547	0.0205500059	0.0046443	0.0410902	1.57	0.043650616	1.01	2.44	1.85	0.0055073331	1.2	2.86	0.1289537562	0.0039815059	1.243	0.375884238222036	0.768	2.013	1.364	0.205990790567937	0.843	2.208
AGTPBP1	301.672	311.4587	0.0019280011	0.0004658	0.0020261	2	0.0025800467	1.27	3.13	2.15	0.0006688074	1.38	3.35	0.2559231099	7.1349585058115e-09	1.353	0.231259964760073	0.825	2.218	1.381	0.190844288903047	0.851	2.239
AGTRAP	2490.1067	2091.5411	0.0019966333	0.0001613	0.0005875	0.46	0.0008362179	0.29	0.73	0.45	0.0002546905	0.29	0.69	-0.2165311876	1.09909476204992e-06	0.701	0.176274885104302	0.419	1.173	0.725	0.189176461239695	0.448	1.172
AGXT	0.3922	0.2977	0.077458578	0.0201437	0.0188973	1.68	0.0207458268	1.08	2.62	1.69	0.0220695418	1.08	2.66	0.0887492485	0.0479904944	1.334	0.237098265696785	0.827	2.151	1.42	0.160707316702987	0.87	2.317
AHCYL2	618.4268	825.6405	0.4025264939	0.0262009	0.7607965	1.07	0.7617888198	0.69	1.66	1.79	0.0290460033	1.06	3.03	-0.0565579116	0.208136388	1.02	0.935230094227591	0.629	1.655	1.557	0.145126440839811	0.858	2.823
AHDC1	483.4942	550.0135	0.0458207049	0.0097381	0.07198	1.49	0.0750301614	0.96	2.31	1.75	0.0110513253	1.14	2.71	-0.0081863971	0.8555459009	1.339	0.226939997487266	0.834	2.149	1.585	0.0539797209591108	0.992	2.533
AHNAK	20812.766	21061.7384	0.0407282466	0.0110169	0.009138	1.78	0.0104151731	1.15	2.78	1.76	0.0124182451	1.13	2.73	-0.0820453906	0.067616346	1.876	0.0112994841364645	1.153	3.053	1.925	0.00795877464963528	1.187	3.121
AHRR	18.4653	18.1976	0.0148791423	0.0045114	0.0086482	1.82	0.0099830673	1.15	2.88	1.94	0.0054645186	1.21	3.09	0.26677988	1.51903820549198e-09	1.295	0.328079837909302	0.772	2.172	1.434	0.180851903302943	0.846	2.431
AHSA2	414.5347	441.903	0.0217656708	0.0055972	0.0064862	1.86	0.0076249644	1.18	2.94	1.87	0.0066165144	1.19	2.93	0.1971347303	9.54310897353436e-06	1.356	0.240701139625964	0.815	2.257	1.314	0.283840642286615	0.797	2.167
AIDA	908.8446	895.8466	0.0066632501	0.0018827	0.0019443	2.03	0.0024932921	1.28	3.21	2.05	0.002429189	1.29	3.25	0.2156041262	1.22442912675759e-06	1.392	0.203235068827398	0.836	2.318	1.376	0.219884070723732	0.826	2.291
AIF1	159.6958	234.7589	0.0237015956	0.0029724	0.0236048	1.67	0.0257662617	1.06	2.63	1.91	0.0036412734	1.24	2.96	0.1343650127	0.002686132	1.343	0.254979699224078	0.808	2.234	1.402	0.170940554761526	0.864	2.275
AIFM2	210.0035	207.7119	0.0442814435	0.0128109	0.0071328	1.83	0.0082867776	1.17	2.86	1.75	0.014386169	1.12	2.74	0.1323446646	0.0031164818	1.575	0.0819464490006751	0.944	2.626	1.495	0.120462337404246	0.9	2.482
AIG1	784.913	680.4255	0.1459973807	0.0176159	0.443824	0.84	0.4462132165	0.54	1.31	0.59	0.0194655189	0.38	0.92	-0.0960944729	0.0322058527	1.008	0.973442160727256	0.623	1.632	0.888	0.639263778822412	0.541	1.457
AIM2	3.8488	13.2662	0.5725221479	0.0449033	0.3248684	1.24	0.3277749536	0.8	1.92	1.71	0.0483944211	1	2.93	0.1262843961	0.0048094379	0.997	0.990559384016642	0.62	1.604	1.357	0.281728248021108	0.778	2.366
AJAP1	16.7699	20.0476	0.1261917468	0.0208031	0.038612	0.63	0.0412118218	0.4	0.98	0.58	0.0230086287	0.36	0.93	-0.118158591	0.00836976	0.78	0.3205193215583	0.479	1.273	0.673	0.132621558766036	0.402	1.128
AK3	1886.2959	1536.8995	0.0783320121	0.0050366	0.3298269	0.8	0.3327583357	0.51	1.25	0.53	0.0060073589	0.34	0.83	-0.1551038383	0.0005202212	1.039	0.877867014968407	0.64	1.687	0.727	0.208241912812669	0.442	1.195
AK5	128.7955	127.0492	0.105080364	0.0303565	0.0468285	1.56	0.0495646749	1	2.43	1.63	0.0327064058	1.04	2.55	0.1404010479	0.0017027655	1.247	0.380365570973833	0.762	2.04	1.295	0.307949525345172	0.788	2.127
AKAP10	383.5507	381.1174	0.0750170663	0.0199045	0.0280141	1.62	0.0301974412	1.05	2.51	1.67	0.0217843335	1.08	2.59	0.0388484673	0.3874705168	1.353	0.201751462877431	0.851	2.153	1.411	0.14719621235925	0.886	2.246
AKAP12	975.1143	3356.1525	0.9091748181	0.0198723	0.4082863	1.2	0.4108278078	0.78	1.85	2.43	0.0248402042	1.12	5.29	0.1875374477	2.57951173718864e-05	1.135	0.606529989228368	0.701	1.837	1.241	0.601743245571638	0.551	2.797
AKAP13	2153.7054	1907.8215	0.1042238756	0.0302068	0.2580343	1.28	0.2611869879	0.83	1.98	1.65	0.032641212	1.04	2.63	0.0180424753	0.6882362835	1.116	0.647906106184352	0.697	1.785	1.373	0.218760845486096	0.828	2.276
AKAP2	426.1279	319.7301	0.0566038009	0.0126097	0.0180074	1.7	0.0198493753	1.09	2.65	1.86	0.0144359416	1.13	3.07	0.1085432477	0.0154833377	1.512	0.0964842238845939	0.929	2.462	1.521	0.127117644995875	0.887	2.607
AKAP3	33.3267	29.4831	0.0042262336	0.0006843	0.0022945	0.49	0.002931487	0.31	0.79	0.47	0.0009540551	0.3	0.74	-0.0612723181	0.1726253703	0.579	0.037106617425909	0.347	0.968	0.531	0.0112148306789854	0.325	0.866
AKAP7	240.6672	300.6724	0.0033413053	0.0003494	0.0022708	0.5	0.0028824962	0.32	0.79	0.38	0.0006045767	0.22	0.66	-0.3085299136	2.01858858975767e-12	0.784	0.331780804254231	0.48	1.282	0.612	0.107828808456626	0.336	1.113
AKAP8	670.9544	672.4387	0.001428597	0.0003935	0.0003138	2.27	0.0004813628	1.43	3.61	2.23	0.0005856262	1.41	3.52	0.148644573	0.0008875312	2.158	0.00338745438124707	1.29	3.61	2.151	0.00292965096541685	1.299	3.564
AKAP8L	1050.8732	867.628	0.0425967757	0.0044194	0.2460252	1.3	0.2492499804	0.83	2.01	2.52	0.0062081043	1.3	4.89	0.0456336832	0.3099620331	1.002	0.99182898193529	0.624	1.609	2.38	0.0235564562607726	1.124	5.04
AKAP9	1940.8493	1694.4854	0.1346083227	0.0343321	0.2034363	1.32	0.206736569	0.86	2.04	1.62	0.0368178312	1.03	2.56	0.0968639269	0.030844162	0.962	0.870217754392032	0.602	1.536	1.119	0.654494552214713	0.685	1.828
AKD1	122.9173	101.2722	0.1900122843	0.0311699	0.2502111	0.78	0.2533990469	0.5	1.2	0.62	0.0334579107	0.4	0.96	-0.0291760807	0.5163789577	0.725	0.18879347604145	0.448	1.171	0.514	0.00729175006888464	0.317	0.836
AKIRIN2	430.1676	555.2287	0.1433007046	0.0010352	0.2924888	1.26	0.2955362967	0.82	1.96	2.34	0.0015189192	1.38	3.96	0.1048171995	0.0194236154	1.107	0.689823652538238	0.671	1.826	1.624	0.0878660296408618	0.931	2.834
AKNA	530.4821	601.0202	0.0890869901	0.0191675	0.2321633	1.3	0.2354019158	0.84	2.01	1.67	0.0210102423	1.08	2.57	0.0035957633	0.9362686346	1.315	0.253691306932715	0.822	2.106	1.681	0.0292164546219672	1.054	2.681
AKR1A1	3485.0226	3765.3797	0.0535941678	0.0096775	0.0362788	0.63	0.0387817756	0.4	0.98	0.53	0.0112553316	0.33	0.87	-0.1028892899	0.0217860405	0.737	0.21519486123794	0.455	1.194	0.607	0.0692790447400718	0.354	1.04
AKR1C1	69.413	81.955	0.0711622342	0.0198009	0.0254196	1.66	0.0276194058	1.06	2.6	1.67	0.0216799331	1.08	2.58	0.1154158881	0.0100194986	1.567	0.0824226565049734	0.944	2.6	1.519	0.0901407576550715	0.937	2.462
AKR1C2	23.5521	86.0018	0.2735973895	0.0014426	0.9212972	1.02	0.9216155247	0.66	1.58	2.41	0.0021267597	1.38	4.24	0.0943778642	0.0354298069	1.03	0.900145234082811	0.645	1.645	1.825	0.0596890979050385	0.976	3.412
AKR1C3	83.0116	56.3259	0.0103904991	0.0014474	0.0332321	1.61	0.0356718391	1.03	2.52	2.52	0.0021992678	1.4	4.57	0.1974533513	9.22542737517183e-06	0.969	0.900178191049447	0.589	1.593	1.862	0.0713058418433127	0.948	3.659
AKR7A2	1173.7242	1023.5778	0.011254291	0.0009091	0.0374947	0.62	0.0400734699	0.4	0.98	0.49	0.0012171562	0.32	0.75	-0.1114910301	0.0128816544	0.721	0.188627463921414	0.442	1.175	0.638	0.0660265624721559	0.395	1.03
AKT1	5739.0324	5739.3822	0.1341439329	0.0245888	0.0232386	0.6	0.0253019613	0.39	0.94	0.61	0.0267030724	0.39	0.94	0.0743542588	0.0977754786	0.655	0.084608594454662	0.405	1.059	0.655	0.084608594454662	0.405	1.059
AKTIP	588.3676	606.6467	0.0949946795	0.0241212	0.2197085	1.31	0.2229875545	0.85	2.03	1.64	0.0261768688	1.06	2.54	0.1102252769	0.013947408	1.222	0.41247835746371	0.756	1.975	1.462	0.124318362627062	0.901	2.371
ALB	8.876	16.4859	0.0691790558	0.0156559	0.0596286	1.53	0.0625718031	0.98	2.38	1.69	0.0173282084	1.1	2.61	0.0842744199	0.0604658087	1.373	0.200685699582677	0.845	2.233	1.396	0.16605809977172	0.871	2.238
ALDH1A2	301.31	417.9775	0.1288310377	0.0163046	0.0752037	0.67	0.0783518368	0.43	1.05	0.53	0.018682068	0.31	0.9	-0.2523774392	1.16471039505877e-08	0.927	0.755911919641538	0.574	1.496	0.728	0.280549165440468	0.409	1.296
ALDH1A3	13591.2163	10283.965	0.0448824698	0.0056598	0.1214354	0.7	0.124845744	0.45	1.1	0.55	0.006620208	0.35	0.85	-0.1190254565	0.0079012498	0.865	0.55657861162654	0.533	1.404	0.765	0.268830082469497	0.476	1.23
ALDH2	2572.3367	2381.6844	0.1479211336	0.0290279	0.1003805	0.69	0.1037159504	0.44	1.08	0.61	0.0313302843	0.39	0.96	-0.1667197286	0.0001887855	0.958	0.862583643889915	0.591	1.554	0.841	0.484266244022861	0.519	1.365
ALDH3A1	12.3045	7.3645	0.0729927168	0.0103186	0.0382634	0.63	0.0408131118	0.4	0.98	0.57	0.0116727834	0.37	0.88	-0.0779026796	0.0827430169	0.804	0.374729680567352	0.497	1.301	0.743	0.218304871660476	0.463	1.192
ALDH3A2	3051.071	2931.661	0.0022994366	0.0003951	0.0009003	0.46	0.0012497828	0.29	0.74	0.45	0.0005885771	0.28	0.71	-0.2384560842	7.43037617419038e-08	0.696	0.153248572815364	0.423	1.145	0.68	0.122728876973273	0.417	1.11
ALDH3B1	93.0646	60.9514	0.0850255423	0.0078667	0.1444995	1.38	0.1478819034	0.89	2.14	2.38	0.0102737495	1.23	4.61	0.1368051558	0.0022388638	1.45	0.129721150422513	0.897	2.345	2.945	0.0125203510282319	1.262	6.874
ALDH3B2	531.4685	404.1268	0.1422086913	0.0285894	0.2631986	0.78	0.2663342859	0.51	1.21	0.62	0.0307904654	0.4	0.96	-0.0697360976	0.1205097635	0.972	0.905221549449543	0.606	1.558	0.865	0.546921164526844	0.541	1.385
ALDH5A1	731.869	551.5807	0.2901984788	0.0245173	0.2522408	0.77	0.2554693226	0.49	1.21	0.59	0.0267501338	0.37	0.94	-0.1175769272	0.0086978632	0.869	0.576165927949447	0.532	1.42	0.73	0.220557899353032	0.442	1.207
ALDH7A1	2428.5714	2177.4184	2.958622199468e-05	2.9e-06	0.0014784	0.48	0.0019608319	0.3	0.76	0.36	8.25090711631393e-06	0.23	0.56	-0.1858516985	3.05631376224745e-05	0.61	0.0572138940902643	0.367	1.015	0.456	0.0020522715876345	0.277	0.752
ALDH9A1	3147.541	2681.1662	0.112826952	0.0107618	0.2477084	0.77	0.2509549898	0.49	1.2	0.57	0.0121631167	0.37	0.88	-0.2081039332	2.88270521771419e-06	0.963	0.877777696050799	0.592	1.565	0.726	0.187366567071296	0.452	1.168
ALG1	714.9486	667.8034	0.1752878269	0.0356923	0.1423317	0.72	0.1456932274	0.47	1.12	0.63	0.0381008765	0.41	0.98	-0.1980605661	8.64768442196078e-06	1.16	0.545748865124997	0.717	1.877	1.082	0.745341536679179	0.671	1.745
ALG10B	288.191	248.4364	0.0500672531	0.0120145	0.0785956	1.48	0.081710211	0.95	2.29	1.87	0.0138009551	1.14	3.08	0.0056943354	0.8992348172	1.088	0.72899393619209	0.674	1.757	1.395	0.224893311474758	0.815	2.387
ALG11	9.321	13.7331	0.1524329886	0.0203807	0.2784927	1.27	0.2815861921	0.82	1.97	1.7	0.0223926316	1.08	2.67	0.1920692767	1.62283572197778e-05	0.876	0.591411935984556	0.539	1.423	1.285	0.323377220312199	0.781	2.114
ALG12	997.7455	1115.9923	0.0214766381	0.0029094	0.0327012	0.62	0.0350703575	0.4	0.97	0.47	0.0037760799	0.28	0.78	-0.1310486721	0.0034245974	0.902	0.678915314298159	0.555	1.468	0.639	0.124263539713477	0.361	1.131
ALG13	647.9052	828.4604	0.3699515271	0.0110937	0.4215351	0.84	0.4240160638	0.54	1.29	2	0.0131495568	1.16	3.45	0.0701846768	0.1181350594	0.689	0.123571241477821	0.428	1.107	1.159	0.647623496904232	0.616	2.182
ALG14	266.8954	303.9382	0.0494743469	0.0085019	0.0777594	0.68	0.080852096	0.44	1.05	0.52	0.0099980454	0.32	0.86	-0.0626080648	0.1634367281	0.861	0.533907145861385	0.536	1.381	0.663	0.135381803137252	0.386	1.137
ALG1L	16.7394	7.3327	0.1698139067	0.0034432	0.4086838	1.2	0.4112251425	0.78	1.85	0.49	0.0043157577	0.31	0.8	0.0710917194	0.1134452687	1.04	0.86926317586978	0.65	1.665	0.597	0.0497612939336383	0.356	0.999
ALG2	1361.2963	982.8251	0.0190928686	7.41e-05	0.2277115	0.76	0.2309923725	0.49	1.19	0.41	0.0001341251	0.26	0.65	-0.0673633404	0.1336955428	0.997	0.991274945539452	0.621	1.603	0.528	0.01400749635587	0.317	0.879
ALG3	1001.1995	1017.5651	0.2157157108	0.0460816	0.0587475	0.66	0.0616089581	0.43	1.02	0.64	0.0487480964	0.41	1	-0.0441674529	0.3257811027	0.853	0.517448286121833	0.526	1.381	0.814	0.405776103866557	0.5	1.323
ALG5	743.1224	511.2635	0.0002905684	0	0.0016378	0.49	0.0021264052	0.31	0.77	0.26	7.16205128536984e-09	0.16	0.41	-0.1959299928	1.0841e-05	0.595	0.0437168789098706	0.359	0.985	0.391	0.000295788653261851	0.235	0.65
ALG6	347.4672	347.3413	0.0001447095	2.79e-05	4.55e-05	0.38	9.21955759902726e-05	0.24	0.62	0.37	6.07462208911391e-05	0.23	0.6	-0.2033654977	4.87361945541799e-06	0.534	0.0216936665393534	0.313	0.912	0.528	0.0194450454783681	0.309	0.902
ALG8	870.7875	925.1536	0.1250753706	0.0247761	0.1006073	0.69	0.1038842847	0.45	1.08	0.59	0.0271001876	0.37	0.94	-0.0297130316	0.5086858364	0.837	0.464711233188054	0.519	1.349	0.712	0.194192690698629	0.426	1.189
ALG9	613.6895	586.5848	0.0001304243	8.8e-06	0.0016036	0.49	0.0020943012	0.31	0.77	0.38	2.02028596576476e-05	0.25	0.6	-0.1682848305	0.0001638214	0.68	0.13038963467142	0.413	1.121	0.497	0.00407959722764985	0.308	0.801
ALKBH1	236.5591	244.6773	0.0525940887	0.0100946	0.0372414	0.63	0.0397921474	0.4	0.98	0.55	0.0116155566	0.34	0.87	-0.0663524515	0.1396403509	0.668	0.113161917339388	0.406	1.1	0.587	0.0508691089346727	0.344	1.002
ALKBH5	2660.4364	2277.1664	0.1760248403	0.0078052	0.7345586	1.08	0.7356591005	0.7	1.67	0.54	0.0090776768	0.34	0.86	-0.0764808409	0.0885255056	0.953	0.83895578882013	0.596	1.521	0.652	0.0919507229247498	0.396	1.072
ALKBH7	1322.2956	1266.3569	0.0324321195	0.0054171	0.013398	0.58	0.0149726764	0.37	0.9	0.54	0.0063652956	0.35	0.84	-0.1250259783	0.0052511783	0.616	0.0463599868960689	0.383	0.992	0.55	0.0143065072435378	0.341	0.887
ALOX12	4.6893	6.3509	0.1685056358	0.0268659	0.0383874	1.59	0.0409424654	1.02	2.48	1.64	0.0290800007	1.05	2.56	0.0261684153	0.5605557747	1.586	0.0649633773706949	0.972	2.589	1.275	0.318656820737232	0.791	2.057
ALOX12B	3.5021	5.3796	0.1133679519	0.0189688	0.5464144	1.14	0.5483316911	0.74	1.76	1.69	0.0208620014	1.08	2.63	-0.01577033	0.7258041651	1.135	0.599385894085123	0.708	1.819	1.45	0.132805736982103	0.893	2.354
ALOX15B	2360.4042	366.8364	0.0642033336	0.0046927	0.3189898	0.8	0.3219250987	0.52	1.24	0.54	0.005570677	0.35	0.83	-0.0746855277	0.096285921	1.395	0.169415310726213	0.868	2.242	0.968	0.894530189279205	0.598	1.568
ALOX5	387.4319	549.1884	0.386312376	0.0416507	0.9695411	0.99	0.9696644403	0.64	1.53	1.65	0.044695977	1.01	2.69	0.0432890675	0.335504285	0.947	0.81724311160202	0.595	1.507	1.559	0.0985131965182357	0.921	2.639
ALS2	468.2524	487.6625	0.02157938	0.0048591	0.0274507	1.63	0.0296582765	1.05	2.53	1.85	0.0057522299	1.2	2.86	0.1323161926	0.0031229709	1.229	0.392824691319633	0.766	1.972	1.394	0.168049030764806	0.869	2.235
ALS2CL	97.177	59.3493	0.0358306217	0.0047542	0.0753362	1.48	0.0784315163	0.96	2.31	2.29	0.0062612973	1.26	4.14	0.1179859873	0.0084659507	1.409	0.159412238996524	0.874	2.271	2.376	0.0155229441473459	1.179	4.788
ALS2CR12	1.0899	0.6456	0.1667171677	0.033082	0.0643549	1.53	0.0674775723	0.97	2.42	1.79	0.0363688973	1.04	3.1	0.1210838407	0.0068812899	1.317	0.27174888864809	0.806	2.15	1.579	0.141255148862359	0.859	2.901
ALX1	0.7707	0.3238	0.0313516906	0.0025052	0.0539055	0.65	0.0567503037	0.42	1.01	0.52	0.0031045172	0.34	0.8	0.040638812	0.3659564428	0.646	0.0797547544017402	0.396	1.053	0.533	0.0094826287329603	0.332	0.858
ALX4	1.3527	0.3595	0.124170178	0.0189613	0.7234545	1.08	0.724594124	0.7	1.67	2	0.0219590242	1.11	3.62	0.1539133412	0.0005749498	0.767	0.280219088378073	0.474	1.241	1.079	0.82194590072266	0.558	2.084
AMBP	2.1525	0.4183	0.8152969944	0.0395493	0.7351132	0.93	0.7362030199	0.6	1.43	0.54	0.0435232405	0.3	0.98	-0.0041186341	0.9270254307	0.992	0.974691032351762	0.617	1.597	0.732	0.338349803907888	0.387	1.386
AMBRA1	872.6277	849.0276	0.0494659188	0.0107587	0.2281529	1.31	0.231397244	0.84	2.02	1.8	0.0121916926	1.14	2.85	-0.0159242921	0.7232364399	1.165	0.534092239711146	0.72	1.885	1.546	0.0885059243797175	0.936	2.554
AMD1	9194.429	13578.8275	0.0386330528	0.0029942	0.3552849	0.82	0.3580627753	0.53	1.26	0.41	0.0042249464	0.22	0.75	-0.1981226831	8.59056573291509e-06	0.917	0.728342315417431	0.563	1.494	0.387	0.0184946055859628	0.176	0.853
AMFR	2373.5914	2582.6795	0.1210262943	0.0146662	0.2446662	0.77	0.2479287115	0.49	1.2	0.51	0.0170099704	0.3	0.89	-0.1126417472	0.0119757799	1.071	0.781897188026415	0.658	1.743	0.756	0.33595772404367	0.428	1.336
AMH	7.0519	7.0654	0.0092847907	0.0028989	0.0024127	2.02	0.0030656698	1.27	3.23	1.98	0.0036179523	1.25	3.15	0.2462262487	2.6782034780714e-08	1.173	0.547743765751132	0.697	1.975	1.149	0.599109415294469	0.684	1.931
AMHR2	2.9226	9.8231	0.0805127267	0.0010618	0.4747359	1.17	0.4769765518	0.76	1.81	2.21	0.0014894071	1.35	3.6	0.1229965713	0.0060409384	1.06	0.80753236469829	0.665	1.689	1.645	0.0697796259757456	0.961	2.817
AMICA1	105.7692	121.4434	0.0011938475	0.0002564	0.0013516	2.05	0.0017749184	1.31	3.23	2.24	0.000391631	1.43	3.49	0.02144188	0.6334577811	1.783	0.0226222136851196	1.085	2.931	1.992	0.00560034422671771	1.223	3.244
AMIGO2	191.6917	194.2938	0.0029926453	0.0009413	0.0005861	2.18	0.0008376082	1.38	3.45	2.11	0.0012816508	1.34	3.32	0.2373516962	8.56591743599309e-08	1.629	0.0614087948705729	0.977	2.718	1.53	0.0995668302401858	0.922	2.539
AMMECR1L	624.5695	674.4211	0.0834974211	0.0192237	0.2922375	1.26	0.2952884267	0.82	1.96	1.67	0.0210737363	1.08	2.57	0.0584692782	0.1931503227	0.921	0.734766697592162	0.571	1.485	1.405	0.163498421093929	0.871	2.266
AMN	2.0916	7.2466	0.5770757992	0.0369748	0.5188033	1.15	0.5208576771	0.74	1.79	1.81	0.0406790418	1.03	3.19	0.0549926754	0.2210207982	0.974	0.915254486923709	0.605	1.57	1.385	0.329055902556071	0.72	2.662
AMN1	196.0321	192.0042	0.0860084571	0.0158904	0.0405836	0.64	0.0431572143	0.41	0.99	0.59	0.0176025548	0.38	0.91	-0.0191507331	0.670180104	0.615	0.0479220209989775	0.38	0.996	0.595	0.0348035978702848	0.368	0.964
AMOTL1	2606.8937	3248.123	0.0433344114	0.0063699	0.1970144	1.33	0.2003356734	0.86	2.06	1.82	0.0074153731	1.17	2.81	0.0994187675	0.0266706603	1.093	0.717133068144106	0.676	1.765	1.499	0.10051517998494	0.925	2.432
AMOTL2	979.7472	2075.7925	0.7336948521	0.0230308	0.6092593	1.12	0.6108918135	0.73	1.73	2.06	0.0267949659	1.09	3.89	0.0140079036	0.7554098233	1.262	0.340816390919309	0.782	2.037	2.248	0.0197684931666453	1.138	4.444
AMPD2	937.1036	948.7369	0.0189233836	0.0057706	0.005143	1.89	0.0061428198	1.2	2.99	1.86	0.0068108836	1.19	2.92	0.0642610629	0.1525806474	1.538	0.0954326382520331	0.927	2.551	1.479	0.1225472469672	0.9	2.431
AMTN	3.7713	1.4556	0.2852661123	0.0372818	0.3656592	0.82	0.3683963969	0.53	1.27	0.63	0.0397959924	0.4	0.98	0.1064195116	0.0176331885	0.923	0.738121071965379	0.576	1.478	0.827	0.447616452344662	0.507	1.35
AMY1A	1.3482	0.3561	0.1489557638	0.0113357	0.2936496	1.26	0.2966804602	0.82	1.95	2.61	0.0152005795	1.2	5.67	0.0071243916	0.8741182249	1.059	0.813100620873588	0.66	1.699	2.329	0.0494629538231253	1.002	5.414
AMY2A	0.7943	0.2755	0.2041019855	0.039218	0.1124917	1.43	0.1158391368	0.92	2.22	1.78	0.0428463592	1.02	3.12	0.0481880518	0.2836310654	1.202	0.4510738693732	0.745	1.938	1.643	0.107180755915866	0.898	3.007
AMY2B	94.4301	92.1964	0.0110409955	0.0033926	0.0063399	1.87	0.0074635322	1.18	2.95	1.97	0.0041992117	1.24	3.15	0.0410716303	0.3608691004	1.532	0.0979170726262928	0.924	2.537	1.68	0.0497498180687536	1.001	2.82
AMZ1	2.4649	4.0875	0.0023425385	8.63e-05	0.002055	2.02	0.0026298153	1.28	3.18	2.32	0.0001463482	1.5	3.59	0.0922827275	0.0397329577	1.488	0.121766549789068	0.899	2.462	1.769	0.0202817838468254	1.093	2.864
ANAPC1	496.6186	566.0459	0.1731633752	0.0351636	0.1733591	1.35	0.1767044837	0.87	2.08	1.59	0.0375945812	1.03	2.48	0.0510722746	0.2557664375	0.97	0.899692843385461	0.605	1.554	1.445	0.13398268277474	0.893	2.338
ANAPC10	97.8083	109.1854	0.0129405254	0.00139	0.246823	1.29	0.2500464361	0.83	2.01	2	0.001803216	1.3	3.1	0.23776624	8.12130890238365e-08	0.936	0.785597274851022	0.58	1.51	1.289	0.297689157709387	0.799	2.08
ANAPC11	1596.0302	1672.3349	0.1001677233	0.0171807	0.2227851	0.76	0.2260416953	0.49	1.18	0.58	0.0190078831	0.37	0.92	-0.0168945313	0.7071275816	0.861	0.532815688286585	0.538	1.377	0.645	0.077140662000443	0.396	1.049
ANAPC13	1464.8546	1239.4345	0.02701281	0.0009432	0.2438084	0.77	0.2470281195	0.5	1.2	0.48	0.0012743485	0.31	0.75	-0.0695473175	0.121520203	1.024	0.922932064338347	0.63	1.665	0.766	0.312564774173593	0.456	1.285
ANAPC16	2863.8298	2835.2898	0.0053149454	0.0009206	0.0045927	0.53	0.0055153019	0.33	0.83	0.48	0.0012506483	0.3	0.75	-0.2038714384	4.61056735884443e-06	0.697	0.160456004750525	0.421	1.154	0.599	0.0429583938249306	0.365	0.984
ANAPC4	357.2854	405.8342	0.1040311608	0.0160425	0.6943095	1.09	0.6955742175	0.71	1.68	1.7	0.0177573298	1.1	2.63	-0.0336519539	0.4541328813	1.086	0.730202305713607	0.679	1.739	1.561	0.0643223857317522	0.974	2.503
ANAPC5	2873.2514	3232.7128	0.0212386524	0.00184	0.428492	1.19	0.4309530794	0.77	1.84	1.98	0.0023424423	1.28	3.07	0.0315887198	0.4822893882	1.211	0.422893552689438	0.758	1.935	2.327	0.000429079143444206	1.454	3.722
ANG	600.5934	721.9172	0.169019839	0.0276803	0.2015904	0.75	0.2049138237	0.49	1.17	0.59	0.0302043005	0.36	0.95	-0.1944499469	1.26661867025786e-05	0.937	0.786488681111087	0.586	1.499	0.737	0.251395936143455	0.437	1.242
ANGEL1	500.3837	595.4396	0.3074957834	0.0356097	0.607933	1.12	0.6095749673	0.73	1.73	1.66	0.038381358	1.03	2.67	0.0310762754	0.489426459	0.954	0.842901043707724	0.597	1.523	1.23	0.438037854927418	0.729	2.075
ANGPT2	95.4738	155.0317	0.1011137831	0.0150483	0.1732134	1.35	0.1765867595	0.87	2.1	1.72	0.0167392726	1.1	2.68	0.1981596867	8.55671073259299e-06	1.184	0.48567820391306	0.737	1.901	1.369	0.199952049740678	0.847	2.214
ANGPT4	1.0071	1.3916	0.0150785644	0.003187	0.0761508	1.49	0.0793200028	0.95	2.33	1.9	0.0038758075	1.23	2.94	0.0862769412	0.0545860133	1.6	0.0638977630129379	0.973	2.632	1.856	0.0116888602044519	1.148	3
ANGPTL1	51.1285	21.7776	0.0139839346	0.0006662	0.3830825	0.82	0.3857499838	0.53	1.28	0.48	0.0009233831	0.31	0.74	-0.2119798952	1.85909527874862e-06	1.224	0.405210420835029	0.76	1.972	0.716	0.174033437388811	0.442	1.159
ANGPTL2	619.1166	689.9863	0.0050598703	0.0013436	0.0119678	1.76	0.013512592	1.12	2.76	2.02	0.0017507407	1.3	3.14	0.1500685042	0.0007903511	1.281	0.33052135310735	0.778	2.111	1.522	0.0981661683220719	0.925	2.505
ANGPTL5	0.2946	0.616	0.0606053327	0.0059277	0.3187535	1.25	0.3216831841	0.81	1.93	1.85	0.0069780131	1.18	2.91	0.1435861897	0.0013290842	1.05	0.839540246554058	0.654	1.686	1.382	0.187760462616129	0.854	2.236
ANGPTL6	2.1508	4.4276	0.1546453057	0.0051671	0.7713063	1.07	0.772242469	0.69	1.65	2	0.0063283036	1.22	3.28	0.0643836569	0.1517978419	1.094	0.705469870290841	0.686	1.744	1.591	0.0895533252286167	0.931	2.718
ANKAR	50.7194	73.3496	0.6873342534	0.0229742	0.8444473	0.96	0.8450809007	0.62	1.48	2.01	0.0264606087	1.09	3.73	-0.0656127154	0.1441175757	0.739	0.215234864845659	0.458	1.192	2.716	0.00419805158936987	1.37	5.383
ANKHD1	1591.5305	1484.2584	0.010018083	0.0026859	0.003078	1.93	0.0037736473	1.24	3.02	2.02	0.0033700256	1.26	3.22	0.0074233961	0.868881787	1.371	0.198725703547727	0.847	2.217	1.492	0.126899885336706	0.893	2.492
ANKIB1	909.1062	987.2794	0.1027689458	0.0214862	0.0612854	1.51	0.0642238879	0.98	2.35	1.65	0.0234324396	1.07	2.55	0.1763775788	7.7111e-05	1.1	0.697062382570654	0.681	1.776	1.259	0.336566082117642	0.787	2.013
ANKLE1	7.6046	8.5434	0.0020916194	0.0006136	0.0011246	2.11	0.0015214782	1.33	3.34	2.15	0.0008663161	1.37	3.37	0.2165584487	1.09560226129471e-06	1.276	0.353928328567985	0.762	2.135	1.355	0.235139929727074	0.821	2.235
ANKLE2	1263.8936	1190.2695	0.0188030386	0.0042655	0.0819262	1.47	0.0850414833	0.95	2.28	2.08	0.0053471356	1.24	3.48	0.1859438346	3.02822954838316e-05	1.1	0.692694206329482	0.686	1.765	1.519	0.139667247666559	0.872	2.646
ANKMY1	214.3523	198.2613	0.1301852661	0.0330214	0.1693867	1.36	0.1727778503	0.87	2.11	1.67	0.035684335	1.03	2.68	0.1424976918	0.001447336	1.267	0.337587558641515	0.781	2.055	1.517	0.130145781254754	0.884	2.601
ANKRD12	931.924	916.1795	0.1500306986	0.0428195	0.1813278	1.34	0.1846752099	0.87	2.07	1.57	0.0454774781	1.01	2.45	0.0168741905	0.7074639901	1.128	0.617514855792485	0.703	1.809	1.327	0.249823457423898	0.82	2.149
ANKRD13A	962.9992	1070.7989	0.0026889051	0.0004487	0.0203469	1.69	0.0223496595	1.08	2.65	2.13	0.0006397547	1.38	3.29	0.2518905346	1.24506844335251e-08	1.311	0.286935950001181	0.796	2.159	1.497	0.0918767946061452	0.936	2.393
ANKRD13B	138.1756	207.1764	0.0027178128	9.72e-05	0.012837	1.75	0.0144213049	1.12	2.73	2.33	0.00016299	1.5	3.62	0.1621190369	0.0002843726	1.127	0.627335432135767	0.695	1.828	1.485	0.1131680453713	0.91	2.422
ANKRD13D	609.311	558.0995	0.0151812759	0.0033219	0.0162728	1.74	0.0181136761	1.1	2.74	2.11	0.0042701202	1.27	3.53	0.2843129081	1.07453084803052e-10	1.212	0.458699010587239	0.729	2.014	1.44	0.224178065660023	0.8	2.591
ANKRD17	2265.6418	2112.4946	0.0830783097	0.0243838	0.0625	1.51	0.0654052532	0.97	2.33	1.67	0.0265319399	1.06	2.62	-0.007631439	0.8652417168	1.571	0.0587780449553814	0.983	2.508	1.506	0.0964877383826147	0.929	2.439
ANKRD19	67.9321	58.2767	0.1772335762	0.0390377	0.3162576	1.25	0.3192339352	0.8	1.95	1.69	0.0421327762	1.02	2.8	0.0354495541	0.4303736459	1.139	0.591753173078722	0.708	1.832	1.4	0.226535437644633	0.812	2.413
ANKRD2	1.4729	1.6414	0.1312260034	0.0286751	0.0683694	1.5	0.0713656522	0.97	2.32	1.62	0.0308706253	1.05	2.51	-0.0286564668	0.5238805295	1.692	0.0331902766638917	1.043	2.744	1.719	0.0264203973381252	1.065	2.772
ANKRD22	271.5449	256.9022	0.0279203771	0.0046036	0.0070753	0.55	0.0082192239	0.35	0.86	0.53	0.0054907871	0.34	0.83	-0.073493776	0.1017305127	0.824	0.428889388978114	0.511	1.33	0.793	0.343308111160709	0.491	1.281
ANKRD23	51.1674	48.7437	0.0191479134	0.005381	0.015855	1.73	0.0176558735	1.1	2.72	1.92	0.006458932	1.2	3.08	-0.0314494119	0.4842239988	1.259	0.361327232141546	0.768	2.065	1.525	0.105726047464278	0.915	2.544
ANKRD28	890.7254	886.8634	0.0553025352	0.0166626	0.0090131	1.79	0.010329825	1.15	2.81	1.71	0.0184623549	1.09	2.68	0.1901651933	1.9743e-05	1.315	0.273789546888021	0.805	2.146	1.271	0.337356765795842	0.779	2.076
ANKRD29	141.2688	153.3261	0.0552881285	0.0152569	0.0343501	1.61	0.0368217755	1.03	2.52	1.71	0.0169545483	1.1	2.67	0.1859050031	3.04003593646157e-05	1.2	0.457552879785157	0.741	1.944	1.215	0.42982109155218	0.75	1.968
ANKRD32	101.1453	72.8252	0.2992596664	0.0349974	0.1483857	1.38	0.15176494	0.89	2.14	2.01	0.0395277168	1.03	3.89	0.2130123745	1.65178328004198e-06	1.022	0.929375262582676	0.632	1.654	1.416	0.31196928325065	0.721	2.781
ANKRD34A	46.8434	67.4271	0.0721635506	0.0041732	0.2413526	1.3	0.2445703688	0.84	2.01	1.93	0.0050749497	1.22	3.07	0.0706252234	0.1158386526	1.114	0.652759862204478	0.697	1.781	1.623	0.0668392083047335	0.967	2.725
ANKRD36B	17.8874	18.335	0.0525394659	0.0124894	0.0157904	1.71	0.017517838	1.1	2.66	1.73	0.0140037966	1.12	2.69	0.0750409324	0.0947080238	1.337	0.234016421210953	0.829	2.158	1.319	0.252757835269775	0.82	2.122
ANKRD37	547.3669	759.3322	0.1453212191	0.0190932	0.0971002	0.69	0.1003159975	0.44	1.07	0.54	0.0214107499	0.32	0.91	-0.141789921	0.0015293342	0.934	0.774170079656291	0.583	1.494	0.697	0.194162290333464	0.404	1.202
ANKRD40	1071.734	1228.0851	0.039379222	0.0019532	0.5014382	1.16	0.5035561578	0.75	1.79	2.03	0.0025097456	1.28	3.22	0.0888334665	0.0477781291	0.994	0.979694169690615	0.621	1.59	1.45	0.157091964227656	0.867	2.424
ANKRD44	30.3979	43.9158	0.0289083978	0.0036916	0.0328678	1.6	0.0352431048	1.03	2.49	1.88	0.0044519745	1.22	2.91	0.0730962203	0.1036001816	1.331	0.250140524542473	0.818	2.165	1.619	0.0433671370715632	1.014	2.585
ANKRD45	5.5104	4.8853	0.073610476	0.0126983	0.1396426	0.72	0.1430468258	0.46	1.12	0.58	0.0142238111	0.37	0.9	-0.1132706456	0.0115048823	0.793	0.342553427325822	0.492	1.279	0.642	0.0669607630139884	0.399	1.031
ANKRD46	436.1738	616.6044	0.2334332352	0.007133	0.2615576	1.28	0.2647026268	0.83	1.98	2	0.0086125461	1.19	3.34	0.2273823955	2.99677185661213e-07	1.064	0.800274589162598	0.66	1.715	1.256	0.437115690208169	0.707	2.231
ANKRD50	1044.2724	808.6298	0.057760523	0.0120106	0.7966271	1.06	0.7974575906	0.69	1.63	1.95	0.0140562927	1.14	3.33	0.1190196012	0.0079043342	0.99	0.964844945826406	0.621	1.578	1.786	0.0608729737867517	0.974	3.275
ANKRD52	1414.0044	1368.0268	0.0752167383	0.0185902	0.0371422	1.59	0.0395913315	1.02	2.46	1.7	0.0204617843	1.09	2.67	0.1211272101	0.0068611308	1.209	0.433391830767795	0.752	1.946	1.38	0.196966525931063	0.846	2.252
ANKRD53	9.7209	5.6006	0.2200464752	0.0256269	0.2657288	0.78	0.2688655484	0.5	1.21	0.6	0.0278399985	0.38	0.95	-0.1213459224	0.0067602718	0.988	0.95889912055056	0.616	1.583	0.795	0.368588145806689	0.482	1.311
ANKRD55	1.1869	6.0563	0.6823768493	0.0186693	0.5667708	1.13	0.5685940591	0.74	1.75	2.1	0.0220217247	1.11	3.97	0.0649474086	0.1482372925	1.261	0.339021654118232	0.784	2.028	1.818	0.078843204353169	0.933	3.54
ANKRD56	130.531	98.0942	0.1745235616	0.0384655	0.7393409	0.93	0.7404123111	0.6	1.43	1.72	0.0416810453	1.02	2.91	0.159390912	0.0003607275	0.834	0.452335452924491	0.52	1.339	1.614	0.131126707969804	0.867	3.003
ANKRD58	7.0135	8.537	0.0121069057	0.0030722	0.0203771	1.7	0.022389341	1.08	2.67	1.91	0.0037476468	1.23	2.96	0.2621193915	3e-09	1.053	0.841594627017754	0.636	1.742	1.236	0.382055581374544	0.768	1.99
ANKRD7	0.3922	0.5333	0.0124463862	0.0025456	0.0050627	0.53	0.0060397591	0.34	0.83	0.47	0.0033281675	0.28	0.78	-0.0158518566	0.7244441082	0.841	0.488374997854257	0.515	1.373	0.717	0.236653476947653	0.414	1.244
ANKS1A	942.0849	1028.3099	0.0941508871	0.0155551	0.1288763	1.4	0.1322219992	0.9	2.17	1.7	0.0172545468	1.1	2.64	-0.0053053614	0.9060850342	1.196	0.464278251793754	0.741	1.93	1.32	0.254264152417534	0.819	2.129
ANKS1B	35.6083	54.3165	0.3254691612	0.0359965	0.8836748	1.03	0.8841475005	0.67	1.59	1.67	0.0388414838	1.03	2.71	0.1044987237	0.0197977655	0.817	0.408273417257002	0.506	1.319	1.152	0.602003627775354	0.677	1.961
ANKS6	412.8086	740.8363	0.6155262024	0.0143302	0.3694036	0.82	0.3721172976	0.53	1.27	2.11	0.017155851	1.14	3.89	0.1248622351	0.0053112666	0.77	0.275376919720957	0.482	1.231	2.184	0.0215897272133211	1.122	4.251
ANKZF1	861.6097	1013.37	0.1071136158	0.0200562	0.1037594	1.44	0.1070665389	0.92	2.24	1.66	0.0219228095	1.08	2.57	0.0242415752	0.5897848006	1.177	0.51202395575694	0.723	1.916	1.449	0.122266438962137	0.905	2.321
ANLN	55.4913	75.3105	9.89308429733711e-05	1.66e-05	0.0001885	2.4	0.0003142955	1.49	3.86	2.54	3.50756452723866e-05	1.63	3.95	0.3196423371	2.86934776050511e-13	1.444	0.173549546227027	0.851	2.449	1.388	0.19437572909048	0.846	2.278
ANO1	513.9547	368.5152	0.1275027061	0.0304713	0.1993576	1.33	0.2026588628	0.86	2.05	1.69	0.0330536548	1.04	2.75	0.0144818611	0.7474108218	1.247	0.359293704173496	0.778	1.997	1.66	0.0625390426656096	0.974	2.829
ANO2	13.756	15.0695	0.0151520725	0.0038952	0.0163275	1.72	0.0181302214	1.1	2.7	1.89	0.004691633	1.21	2.93	0.067816269	0.1310961425	1.587	0.0683980820946611	0.966	2.606	1.91	0.00815804789097958	1.182	3.084
ANO3	2.0843	2.1674	0.0683264205	0.0175164	0.0224773	1.67	0.0245393041	1.07	2.62	1.7	0.0193424126	1.09	2.65	0.0082123052	0.8550937726	1.423	0.165156287162364	0.865	2.341	1.517	0.0979443355870661	0.926	2.487
ANO4	73.0939	41.7929	0.0068847004	0.0005244	0.0132352	0.57	0.0148612668	0.36	0.9	0.47	0.0007358053	0.31	0.73	-0.1951446803	1.1775779311886e-05	0.925	0.754800409657387	0.567	1.508	0.894	0.650327456243018	0.549	1.454
ANO7	2745.9098	3754.8564	0.0092959066	0.0012151	0.033092	0.62	0.0355267051	0.4	0.97	0.42	0.0017908064	0.24	0.72	-0.3495033091	1.00256419297993e-15	1.014	0.956313331160854	0.62	1.659	0.668	0.194558370357289	0.364	1.229
ANO8	244.2409	267.0207	7.368e-06	1.6e-06	0.0001033	2.46	0.0001833406	1.53	3.93	2.88	4.93183071903491e-06	1.83	4.52	0.2505627232	1.49246188172623e-08	1.468	0.126973198656226	0.897	2.402	1.97	0.00607508454360087	1.214	3.197
ANP32B	2570.5144	2602.0625	0.0071683138	0.002145	0.0015953	2.06	0.0020916074	1.3	3.27	2.01	0.0027338947	1.27	3.18	0.2329561634	1.4982881317013e-07	1.349	0.251034017404015	0.809	2.248	1.314	0.290698968436569	0.792	2.181
ANPEP	2943.0199	414.0915	0.0032478667	0.0001136	0.011269	0.56	0.0127863431	0.36	0.88	0.44	0.0001860998	0.28	0.67	-0.238889353	7.0258235377827e-08	0.943	0.813653681059467	0.578	1.538	0.666	0.107906703684149	0.406	1.093
ANTXR1	1871.3896	2416.5927	0.0046050653	0.0002804	0.0302088	1.62	0.0324998979	1.04	2.51	2.21	0.0004192513	1.42	3.44	0.2075039842	3.083e-06	1.267	0.329625154184869	0.787	2.04	1.705	0.0270803634539778	1.062	2.736
ANTXR2	3551.7	2773.2843	0.1906014925	0.0305994	0.6198307	0.9	0.6214232904	0.58	1.39	0.62	0.0328504207	0.4	0.96	-0.1596803867	0.0003518009	1.142	0.577448281311344	0.716	1.822	0.796	0.346435224599553	0.494	1.28
ANXA10	0.7072	2.8703	0.1151100983	0.010891	0.2244569	0.76	0.2277249849	0.49	1.18	0.47	0.0132015507	0.26	0.85	-0.0043925589	0.9221868796	0.886	0.614223777052945	0.554	1.418	0.586	0.108452194432657	0.305	1.125
ANXA11	5373.044	4295.4258	0.0995897159	0.0046767	0.0712523	0.67	0.0743283466	0.43	1.04	0.53	0.0056121027	0.33	0.83	-0.283894354	1.14719648831757e-10	1.047	0.851995451300082	0.646	1.697	0.919	0.742489780768419	0.557	1.518
ANXA2P2	1320.8251	471.8663	0.6523576588	0.0051678	0.536939	0.87	0.5389019193	0.56	1.35	0.42	0.006981414	0.22	0.79	0.100520577	0.0250266506	0.97	0.896826321644344	0.61	1.542	0.66	0.272800826464142	0.314	1.387
ANXA3	1926.0997	1654.0541	0.0009986305	8.66e-05	0.0210905	0.59	0.0231422466	0.38	0.93	0.43	0.0001470465	0.28	0.66	-0.2225819441	5.36847596423059e-07	0.808	0.412138307049844	0.486	1.344	0.612	0.0567639455030154	0.37	1.014
ANXA4	1456.8966	1420.1258	0.0103582554	0.001875	0.0178191	0.59	0.0196834012	0.38	0.92	0.5	0.0023909922	0.32	0.78	-0.1779910659	6.60857209962996e-05	0.718	0.180206997412356	0.442	1.166	0.649	0.0801445768753077	0.4	1.053
ANXA7	2989.8262	3502.9777	0.4787434348	0.0464885	0.9338227	1.02	0.9340932111	0.66	1.57	1.67	0.0498714868	1	2.8	0.1581572317	0.00040119	0.956	0.851450265006199	0.599	1.528	1.162	0.602067010712777	0.661	2.04
AOAH	57.9302	78.022	0.0883137573	0.020432	0.1260472	1.4	0.1293782354	0.91	2.17	1.66	0.0223337461	1.07	2.56	0.0604079445	0.1787733718	1.318	0.262985087130444	0.813	2.138	1.553	0.0701836844457373	0.964	2.5
AOC2	18.2362	8.3748	0.7588715396	0.0162114	0.6508318	0.9	0.6522901836	0.59	1.4	0.48	0.0192467624	0.26	0.89	0.1453901018	0.0011525124	0.761	0.255275931091141	0.475	1.219	0.495	0.0299090007137572	0.262	0.934
AOX1	297.1634	104.7581	0.2972247763	0.0296663	0.5070171	0.86	0.5091309392	0.56	1.34	0.6	0.0321401518	0.37	0.96	-0.1835167825	3.8561099583447e-05	1.109	0.671656149701411	0.687	1.793	0.816	0.44872083021319	0.483	1.38
AP1AR	432.5821	493.3448	0.0064567177	0.0012608	0.0094627	1.79	0.0108284207	1.14	2.81	2.01	0.0016425197	1.3	3.1	0.2360120567	1.01691938989655e-07	1.506	0.100502302195101	0.924	2.456	1.559	0.0622896394243829	0.977	2.487
AP1B1	5040.4624	4530.7958	0.0290629018	0.0033954	0.0330093	0.62	0.0354427395	0.4	0.97	0.53	0.004111035	0.34	0.82	-0.0920442823	0.0402496172	0.809	0.401180412421053	0.492	1.328	0.805	0.381018878863467	0.496	1.307
AP1G1	2273.9106	2042.7518	0.0718641423	0.0122101	0.2823134	0.79	0.2854201232	0.5	1.22	0.58	0.0136897141	0.37	0.89	-0.1993811929	7.50787677256508e-06	0.952	0.840634708604952	0.593	1.531	0.707	0.146990642250171	0.442	1.13
AP1M2	2364.0394	2237.4552	0.0276763242	0.003554	0.068808	0.67	0.0718316012	0.43	1.04	0.53	0.0042923616	0.34	0.82	0.0197732816	0.6601191917	0.775	0.291782010685131	0.482	1.245	0.623	0.0489710072936866	0.389	0.998
AP1S2	174.6236	170.3144	0.0082016535	0.0019763	0.0017001	2.01	0.0021854949	1.29	3.15	2.01	0.0025243785	1.28	3.17	0.1509065415	0.0007378593	1.433	0.157267359176126	0.87	2.358	1.44	0.153623069401234	0.873	2.377
AP1S3	274.7027	290.2115	0.1405257623	0.0294016	0.0999599	0.69	0.1032370417	0.45	1.08	0.61	0.0317705563	0.39	0.96	-0.0687953657	0.1256106834	0.882	0.60732052791589	0.546	1.424	0.798	0.36723750710254	0.488	1.304
AP2A1	1792.9519	1848.3757	0.0959936074	0.0233916	0.1592177	1.36	0.1625815757	0.88	2.11	1.64	0.0254157957	1.06	2.53	0.042763751	0.341407317	1.02	0.932906634320427	0.638	1.632	1.27	0.318317187715786	0.794	2.029
AP2B1	4615.4609	4109.8491	0.2164781651	0.0459619	0.4361111	1.19	0.4385397999	0.77	1.84	1.68	0.0492014364	1	2.82	-0.0691192105	0.1238361017	1.476	0.107328151028615	0.919	2.373	1.987	0.015661719456299	1.139	3.467
AP2M1	7025.7618	6722.693	0.0121080257	0.0030103	0.0242096	1.66	0.0263521329	1.06	2.59	2.13	0.0039047148	1.27	3.56	0.0404748764	0.3678949327	1.339	0.231936144835011	0.83	2.159	1.925	0.0195714717514216	1.111	3.335
AP2S1	1720.9839	2879.8883	0.3870022511	0.0452156	0.9339186	0.98	0.9341879764	0.63	1.52	0.54	0.0494038327	0.29	1	-0.0501765036	0.2642096947	1.083	0.738520018731856	0.678	1.73	0.595	0.137257074328903	0.3	1.18
AP3B1	1037.1169	1045.3141	0.1291539801	0.0240012	0.0441157	0.63	0.0468680542	0.4	0.99	0.59	0.0262315795	0.37	0.94	-0.204617392	4.24732662153996e-06	0.752	0.265854657354548	0.456	1.242	0.698	0.166574516702634	0.419	1.162
AP3B2	52.4559	76.9055	0.0231202214	0.0014914	0.1487921	1.38	0.1521210082	0.89	2.13	2.04	0.0019422502	1.3	3.21	0.0292969248	0.5146423453	1.102	0.685706708074522	0.689	1.76	1.389	0.198695266411034	0.842	2.293
AP3M2	460.9328	500.8011	0.0602415897	0.0144065	0.0723442	1.49	0.0753964336	0.96	2.31	1.7	0.016004444	1.1	2.63	0.2125972252	1.73232907491668e-06	1.083	0.7500134501593	0.664	1.767	1.159	0.560313159257927	0.706	1.901
AP3S1	771.1797	630.3276	0.025943384	0.0001113	0.0833779	0.68	0.0864969929	0.44	1.06	0.41	0.0001965216	0.25	0.65	0.125346577	0.0051352993	0.686	0.118141721875461	0.427	1.101	0.452	0.00213278548985305	0.272	0.75
AP4B1	284.8646	297.5539	0.1295940436	0.0354698	0.1786107	1.35	0.181979666	0.87	2.09	1.58	0.0378663348	1.03	2.45	-0.0102914738	0.8189767321	1.333	0.241355333243581	0.824	2.156	1.615	0.0475423530073732	1.005	2.595
AP4E1	184.2105	163.7694	0.1303743724	0.0288078	0.1143349	1.42	0.117627562	0.92	2.19	1.72	0.0314837384	1.05	2.83	-0.0012103099	0.9785282398	1.265	0.324195382904583	0.793	2.019	1.348	0.260953562363323	0.801	2.268
AP4S1	66.3957	64.6085	0.1152154422	0.0329072	0.1001469	1.44	0.1033693757	0.93	2.23	1.62	0.0352819318	1.03	2.53	-0.0151320884	0.736481042	1.393	0.170401606918867	0.867	2.236	1.499	0.106271651318054	0.917	2.449
APBA2	240.8521	368.7622	0.0017648283	7.81e-05	0.0336991	1.62	0.036195551	1.03	2.56	2.34	0.0001338023	1.51	3.61	0.1129131486	0.0117705135	1.303	0.287968490360453	0.8	2.123	1.699	0.0298457582211287	1.053	2.742
APBB1	684.5893	778.4727	0.1195872476	0.027708	0.2031484	1.32	0.2064595623	0.86	2.05	1.62	0.0298893382	1.05	2.5	-0.1096229234	0.014481297	1.184	0.486155673675958	0.737	1.902	1.348	0.223764738613767	0.833	2.181
APBB1IP	71.3055	82.0935	0.0085101947	0.0020059	0.0246757	1.64	0.0267844395	1.06	2.55	1.96	0.0025246196	1.27	3.03	0.17714104	7.1694e-05	1.383	0.199188918424103	0.843	2.268	1.597	0.054959418261076	0.99	2.576
APBB2	564.2941	520.4148	0.1433997122	0.0361858	0.4266197	1.19	0.4290837679	0.77	1.84	1.65	0.0389200879	1.03	2.67	0.0633031162	0.1588032793	1.018	0.93966465871358	0.634	1.636	1.686	0.0526123547890216	0.994	2.859
APBB3	312.5071	349.402	0.0188629007	0.0045609	0.0494293	1.56	0.0522663781	1	2.45	1.86	0.0054200281	1.2	2.88	0.1249730679	0.0052705274	1.07	0.789448535952731	0.653	1.752	1.326	0.24767284990042	0.822	2.138
APH1A	4085.8369	4161.125	0.0098659458	0.0026259	0.0047159	1.92	0.0056797879	1.21	3.04	1.95	0.0032696716	1.25	3.06	0.3455154234	2.21197980663496e-15	1.409	0.202979637972156	0.831	2.387	1.277	0.35381079565511	0.762	2.14
APH1B	809.2725	725.3236	0.0009259156	9.79e-05	0.0025789	0.5	0.0032605854	0.31	0.79	0.43	0.000165153	0.27	0.67	-0.2343289061	1.26e-07	0.681	0.141030022188573	0.408	1.136	0.655	0.0862666090966541	0.404	1.062
APIP	492.4565	550.7946	0.0674598821	0.0081972	0.2183757	0.76	0.2216781349	0.49	1.18	0.49	0.009859409	0.29	0.84	0.0690714351	0.1240966645	0.763	0.285547212847028	0.464	1.254	0.491	0.0162384198935187	0.275	0.877
APITD1	270.544	224.2121	0.2729452329	0.0251169	0.3550792	0.81	0.3578677011	0.53	1.26	0.59	0.0274030058	0.37	0.94	-0.0729314559	0.1043829898	0.981	0.937681008858759	0.614	1.569	0.811	0.418189431438707	0.489	1.346
APLN	155.495	290.9715	0.0315341283	0.0017659	0.0486081	1.56	0.0513803755	1	2.43	2.01	0.002267707	1.28	3.14	0.1265974674	0.0047048828	1.168	0.522397075371224	0.725	1.881	1.333	0.258537337231179	0.81	2.195
APLNR	70.9788	160.4514	0.0074012283	6.2e-05	0.0677171	1.51	0.070798692	0.97	2.36	2.45	0.0001134402	1.55	3.86	0.2821421505	1.50693804186205e-10	0.942	0.810057851702503	0.576	1.538	1.672	0.0439758438645187	1.014	2.759
APLP1	64.877	43.7538	0.1633805337	0.031772	0.5260898	1.15	0.5280959024	0.74	1.78	1.8	0.0349937552	1.04	3.11	0.123699675	0.0057559943	0.801	0.354540226882971	0.501	1.281	1.347	0.307422747070107	0.76	2.389
APLP2	24194.259	22415.0447	0.0263858679	0.0043152	0.0404291	0.63	0.043049344	0.4	0.99	0.53	0.0051561029	0.34	0.83	-0.0621909204	0.1662659265	0.66	0.0917668790181118	0.407	1.07	0.582	0.0261820783944083	0.361	0.938
APOBEC3A	3.632	2.1223	0.2453540863	0.0377974	0.431363	1.19	0.4338029959	0.77	1.84	1.82	0.0415385475	1.02	3.24	0.0574489824	0.2010485424	1.012	0.960992976989421	0.635	1.611	1.43	0.282086320235808	0.745	2.743
APOBEC3B	28.3966	46.0397	0.0100181295	0.000313	0.0084699	1.83	0.0097895118	1.16	2.89	2.22	0.0004711055	1.42	3.47	0.3219019035	1.91049896799917e-13	1.259	0.357056764317325	0.771	2.057	1.262	0.355303399259827	0.77	2.068
APOBEC3D	32.7206	37.5988	0.0823485041	0.0174653	0.127966	1.4	0.131286699	0.9	2.16	1.69	0.0192096861	1.09	2.61	-0.0293896613	0.5133117131	1.543	0.0721573589872138	0.962	2.477	1.874	0.00853949355357802	1.173	2.992
APOBEC3H	2.973	3.5753	0.0322504628	0.0074447	0.0558153	1.53	0.0586845015	0.98	2.38	1.79	0.0085806783	1.16	2.77	0.1970403833	9.63915950232947e-06	1.433	0.149914792697359	0.878	2.337	1.525	0.0829370266962033	0.946	2.456
APOC1	295.4513	276.318	0.0351284422	0.0095609	0.0331796	1.62	0.0356097841	1.03	2.53	1.82	0.0109882861	1.15	2.89	0.1475130341	0.0009725063	1.41	0.173626912790992	0.86	2.312	1.626	0.0658211669995115	0.969	2.729
APOC2	24.6764	17.5918	0.0757114748	0.0198204	0.0641089	1.51	0.0671034514	0.97	2.35	1.76	0.0220190436	1.08	2.84	0.1669285059	0.0001852607	1.365	0.218036788604831	0.832	2.238	1.625	0.0802793823706588	0.943	2.799
APOF	132.5779	87.4738	0.0011506154	9.86e-05	0.0074448	0.54	0.0086556979	0.35	0.86	0.43	0.0001641926	0.28	0.67	-0.1724656199	0.0001114662	0.784	0.365778484460337	0.463	1.328	0.752	0.263216391031636	0.456	1.24
APOL2	1022.3507	1413.9295	0.2269244452	0.0180058	0.8828707	0.97	0.8833464913	0.63	1.49	1.77	0.0201216196	1.09	2.88	0.0321746316	0.474198708	1.071	0.776868074169549	0.665	1.725	1.401	0.213016091301293	0.824	2.382
APOL3	609.932	817.5993	0.2713139616	0.035466	0.6039127	1.12	0.6055736032	0.73	1.73	1.64	0.038152976	1.03	2.62	0.0274490738	0.5415240061	1.134	0.596196131400265	0.712	1.808	1.343	0.25308418460766	0.81	2.228
APOLD1	589.5201	306.3584	0.4209646263	0.0297877	0.4889895	0.86	0.491168139	0.56	1.33	0.59	0.0324148251	0.36	0.96	-0.0504879131	0.2612529819	0.961	0.867876468578499	0.602	1.534	0.826	0.496764137786311	0.476	1.433
APOM	24.1217	15.4218	0.1969336668	0.008967	0.6444953	0.9	0.6459744207	0.59	1.39	0.54	0.010388591	0.34	0.87	-0.1473416581	0.0009860123	1.073	0.765388769248648	0.675	1.707	0.721	0.212179565478602	0.431	1.206
APOOL	150.0457	130.8725	0.0593753948	0.0120429	0.1360819	1.39	0.139425625	0.9	2.15	1.8	0.0136764892	1.13	2.86	-0.0812505328	0.0703282572	1.3	0.270611757658335	0.815	2.071	1.587	0.0703561753756	0.962	2.619
APP	14491.1243	16189.9614	0.0053467594	0.0007279	0.0040189	0.51	0.0049087187	0.32	0.82	0.42	0.0011082018	0.25	0.71	-0.2485212621	1.96808088809881e-08	0.674	0.141330055285905	0.399	1.14	0.468	0.0156812968221335	0.253	0.867
APPBP2	1279.5635	1028.7026	0.2842846661	0.0224919	0.7130115	1.09	0.7142067324	0.7	1.68	0.59	0.0246313279	0.37	0.93	-0.1042188889	0.0201316821	1.099	0.692920051268216	0.688	1.757	0.695	0.15533975144667	0.421	1.148
APPL1	1251.4993	1198.8461	0.0103736069	0.0027264	0.0149934	1.71	0.0166458651	1.1	2.65	1.98	0.0033882064	1.25	3.12	0.1619219682	0.0002893372	1.246	0.361503105787857	0.777	2.001	1.431	0.158887095955092	0.869	2.355
APRT	2949.7186	3168.1924	0.0230130125	0.0037783	0.0782665	0.68	0.0813749735	0.44	1.05	0.51	0.0046186279	0.32	0.81	-0.1198952246	0.0074548486	0.816	0.403004362397333	0.507	1.314	0.662	0.111950035802884	0.399	1.101
AQP1	2264.2493	4851.4621	0.478418629	0.0159415	0.4622454	1.18	0.4645436184	0.76	1.82	1.96	0.018498067	1.12	3.44	0.1029672113	0.0216859299	1.123	0.629463988657933	0.7	1.803	1.849	0.0429507406180522	1.02	3.354
AQP10	0.9444	1.304	0.0060068445	0.0008968	0.0266702	0.61	0.0289004679	0.39	0.95	0.42	0.0013326689	0.25	0.72	0.0008204231	0.9854441627	1.019	0.937208962615166	0.633	1.643	0.732	0.276533577449376	0.417	1.284
AQP11	175.4732	150.6946	0.1229229953	0.0340781	0.0946816	1.45	0.097896198	0.93	2.24	1.62	0.0365822142	1.03	2.55	0.0892086038	0.0468417202	1.454	0.121764498667026	0.905	2.334	1.775	0.0245010236111156	1.077	2.927
AQP2	0.3518	1.2945	0.3081100183	0.040997	0.1161526	0.71	0.1194540901	0.46	1.09	0.55	0.0447985582	0.31	0.99	0.0142124246	0.7519548489	0.931	0.767851541931635	0.578	1.499	0.563	0.0731811111836893	0.3	1.055
AQP5	4.6921	3.1205	0.0069571419	0.0003927	0.1890627	0.75	0.1923988205	0.48	1.16	0.47	0.0005671657	0.3	0.72	-0.1784728726	6.30933917548094e-05	1.252	0.352345171065799	0.78	2.012	0.8	0.37355131278322	0.49	1.308
AQP9	8.9777	10.1892	0.0042111865	0.0005599	0.0259761	0.6	0.0282283203	0.38	0.95	0.42	0.0008665391	0.25	0.7	-0.0680249211	0.1299118918	0.956	0.855422270027765	0.591	1.547	0.63	0.09297505373021	0.367	1.08
AQPEP	0.9814	0.4902	0.3794775566	0.0452236	0.1768218	0.74	0.1801745184	0.48	1.15	0.63	0.0480778855	0.4	1	0.081019885	0.0711316325	0.547	0.0134335587947209	0.339	0.883	0.632	0.0749164015757528	0.382	1.047
AR	505.332	540.4619	0.0041957368	0.0010206	0.0018153	2	0.0023147847	1.28	3.13	2.06	0.0013587041	1.32	3.2	0.0526147656	0.2416692616	1.629	0.0463364849089997	1.008	2.632	1.661	0.0358896388363431	1.034	2.669
ARAF	1774.9583	1760.9756	0.0615750393	0.0103559	0.0143619	0.58	0.016056928	0.37	0.9	0.56	0.0117901023	0.36	0.88	-0.2356275707	1.06804592606183e-07	0.861	0.547837651609406	0.528	1.403	0.845	0.500105230421632	0.518	1.378
ARAP1	1834.1616	1754.6302	0.0581162291	0.0124705	0.0816825	1.48	0.0848551614	0.95	2.3	1.8	0.0141646732	1.13	2.89	0.0181281163	0.686834489	1.382	0.193696716046548	0.849	2.25	1.632	0.0702512770417477	0.96	2.773
ARAP2	203.6048	162.9344	0.1716990344	0.0194475	0.4073673	0.83	0.409915875	0.54	1.29	0.6	0.0213465645	0.38	0.93	-0.0030961361	0.9451089677	0.765	0.265108169752979	0.477	1.226	0.684	0.12870348038375	0.419	1.116
ARAP3	203.4432	253.0329	0.0074615578	0.0013995	0.0065667	1.85	0.0076816076	1.18	2.9	1.99	0.0018099191	1.29	3.07	0.1009396892	0.0244246651	1.587	0.0642344445677408	0.973	2.59	1.337	0.225242604734559	0.836	2.137
ARC	17.2183	14.8053	0.0040612953	0.0006902	0.0137956	0.58	0.0153896116	0.37	0.9	0.47	0.0009467754	0.31	0.74	-0.0744959115	0.0971363029	0.744	0.221123688336355	0.464	1.195	0.626	0.0552657932072944	0.388	1.011
ARCN1	5147.5978	5128.8628	0.013592084	0.0023303	0.0028416	0.5	0.0035626989	0.31	0.8	0.49	0.0029680192	0.31	0.79	-0.1465165378	0.0010534962	0.621	0.0598167148245981	0.378	1.02	0.613	0.0534973861335844	0.373	1.007
ARF1	14047.4474	14712.0563	0.2069727499	0.0411649	0.4706198	0.85	0.4728784894	0.55	1.32	0.62	0.0438804822	0.4	0.99	-0.0003190435	0.9943393075	1.013	0.957808547253143	0.636	1.613	0.7	0.158884599211515	0.426	1.15
ARF6	4164.8164	3867.1875	0.0088424684	0.0010117	0.0140304	0.58	0.0156662404	0.37	0.9	0.49	0.0013409783	0.32	0.76	-0.0100504296	0.823145852	0.679	0.110388839076599	0.422	1.092	0.62	0.0466267158155487	0.388	0.993
ARFGAP2	2501.0989	2674.0616	0.251225264	0.0390254	0.3607639	0.82	0.3635178317	0.53	1.26	0.59	0.0420802475	0.36	0.98	-0.1596308745	0.000353313	1.03	0.903912345192704	0.64	1.658	0.804	0.452710898806385	0.455	1.421
ARFGAP3	4153.0468	3284.2767	0.0014465836	3.8e-05	0.049756	0.64	0.0525765529	0.41	1	0.41	7.07864578508577e-05	0.27	0.64	-0.1825357901	4.24807022811808e-05	0.904	0.692089295081196	0.549	1.488	0.674	0.108914717262102	0.416	1.092
ARFGEF1	1535.7989	1593.0504	0.0052890533	0.0011985	0.0034738	1.92	0.0042356867	1.23	3	2.04	0.0015802216	1.31	3.18	0.2130284118	1.64874492005369e-06	1.419	0.158437747326372	0.872	2.309	1.515	0.0910790509337581	0.936	2.452
ARFIP2	3129.6566	2828.8973	0.0054441744	0.0004369	0.0112372	0.57	0.012675122	0.36	0.89	0.47	0.0006231526	0.3	0.72	-0.1754034224	8.45840523832941e-05	0.793	0.344640649661305	0.491	1.282	0.722	0.179970650578273	0.448	1.163
ARG2	3619.0017	1406.2256	0.0345906942	4.12e-05	0.0372153	0.62	0.0398104854	0.39	0.98	0.38	8.52411664074015e-05	0.23	0.62	-0.1389431276	0.0019040704	0.725	0.194699485281264	0.447	1.178	0.513	0.017400966190335	0.296	0.889
ARGLU1	1699.5795	1587.0871	0.0327891002	0.0089389	0.2555118	1.29	0.2586947831	0.83	2	1.85	0.0103653923	1.16	2.96	0.1314807844	0.0033189212	0.898	0.663865644430835	0.552	1.46	1.376	0.232351909014413	0.815	2.323
ARHGAP1	3603.0341	4489.7771	0.4766569221	0.0395127	0.7234157	0.92	0.724558927	0.6	1.43	0.47	0.0451264944	0.23	0.98	-0.1476422609	0.0009624352	1.226	0.39464890388771	0.767	1.962	0.712	0.368380350566964	0.339	1.494
ARHGAP11A	72.09	89.2819	8.07197774534804e-05	1.5e-05	0.0006985	2.17	0.0009886507	1.37	3.44	2.55	3.20992908092732e-05	1.64	3.97	0.3280911965	6.16126548370256e-14	1.234	0.421861999804596	0.739	2.061	1.518	0.0895048650959297	0.938	2.459
ARHGAP11B	4.2553	5.599	0.0004614768	9.85e-05	0.0010452	2.1	0.0014176014	1.33	3.32	2.34	0.0001665705	1.5	3.63	0.2522627296	1.18317685368758e-08	1.315	0.288138505117925	0.794	2.177	1.516	0.0886545455506954	0.939	2.448
ARHGAP15	33.0882	46.4486	0.0061921795	0.0005647	0.0298059	1.62	0.0320937824	1.04	2.53	2.11	0.0007899954	1.36	3.27	0.1300668986	0.0036761363	1.237	0.386241699166858	0.764	2.004	1.621	0.0503474548239045	0.999	2.63
ARHGAP17	783.5796	844.6716	0.0056492279	0.0006443	0.0251128	1.66	0.0273047677	1.06	2.6	2.09	0.0008891496	1.35	3.22	0.2318295996	1.72607969043769e-07	1.206	0.465214909556735	0.729	1.995	1.517	0.0901177065476156	0.937	2.455
ARHGAP19	333.0055	256.1168	0.1740277544	0.0177137	0.2377816	1.3	0.2409978478	0.84	2	2.26	0.0215080241	1.13	4.51	0.0461010557	0.3050277023	1.131	0.605782331235677	0.708	1.809	1.951	0.0756357985356517	0.933	4.076
ARHGAP21	999.1334	947.8615	0.0014843727	0.0004484	0.0003189	2.24	0.0004791058	1.42	3.51	2.29	0.0006731379	1.42	3.7	0.1163731798	0.009413494	1.853	0.0165113977611403	1.119	3.068	2.03	0.0105276742098871	1.18	3.494
ARHGAP22	39.7176	37.2578	0.0597852472	0.0166738	0.0385014	1.59	0.0410578401	1.02	2.48	1.75	0.0185959123	1.1	2.79	-0.0062226451	0.8899428295	1.48	0.106445138873833	0.919	2.383	1.668	0.0487768350405376	1.003	2.775
ARHGAP25	112.0421	106.4815	0.0062930482	0.0019354	0.0069054	1.83	0.0080375204	1.17	2.87	2.04	0.0024931482	1.29	3.24	0.102341068	0.0225017771	1.401	0.18757414566086	0.849	2.313	1.597	0.0774602713872415	0.95	2.684
ARHGAP27	518.7444	748.2659	0.3908241593	0.0412813	0.3246809	1.24	0.3275833895	0.8	1.92	1.66	0.0443560229	1.01	2.74	0.1466533654	0.0010420187	1.093	0.716048313802364	0.677	1.766	1.278	0.371336930881552	0.747	2.186
ARHGAP29	1346.7529	1712.5423	0.0508033956	0.0070052	0.2731444	1.27	0.2762432212	0.82	1.97	1.81	0.0081187482	1.17	2.8	0.0738684747	0.0999929514	1.399	0.177951187383667	0.858	2.282	1.494	0.0952449407600999	0.932	2.394
ARHGAP30	196.2375	241.5549	0.0105057189	0.0020519	0.0405545	1.57	0.0431254365	1.01	2.44	1.95	0.0025746465	1.26	3.01	0.1347088694	0.0026185286	1.293	0.313404641968718	0.785	2.13	1.695	0.0292379095997921	1.055	2.725
ARHGAP31	237.5459	278.5714	0.0056329512	0.0009609	0.0204462	1.67	0.0223748197	1.08	2.6	2.05	0.0012786015	1.32	3.17	0.087683628	0.0507465651	1.425	0.14459959541935	0.885	2.293	1.634	0.0406475147938625	1.021	2.614
ARHGAP33	191.167	192.9949	0.0045871179	0.0014215	0.0009622	2.14	0.0013263545	1.35	3.42	2.08	0.0018827594	1.31	3.29	0.2673166784	1.40461101197225e-09	1.237	0.424215180973994	0.734	2.085	1.164	0.563599195114661	0.695	1.952
ARHGAP39	296.1493	335.0824	0.0151051687	0.0029475	0.0145252	1.73	0.016214361	1.11	2.7	1.91	0.0036074252	1.23	2.94	0.2876834777	6.31880626823306e-11	1.149	0.57103118135509	0.711	1.856	1.31	0.27343689952831	0.808	2.125
ARHGAP4	236.342	316.5548	0.0024165139	0.0002167	0.0026737	1.98	0.0033480177	1.26	3.13	2.21	0.0003316163	1.43	3.42	0.1585560351	0.0003876693	1.413	0.182617022770268	0.85	2.351	1.58	0.0618942728961063	0.977	2.554
ARHGAP6	1866.1059	1587.1029	0.2464689598	0.0369506	0.8483752	0.96	0.8489973089	0.62	1.48	0.63	0.0394090819	0.41	0.98	-0.1238557876	0.0056943904	1.078	0.761463320917596	0.662	1.756	0.645	0.0650826998181551	0.404	1.028
ARHGAP8	464.822	575.1978	0.1230733765	0.0201316	0.229282	0.77	0.2325105525	0.49	1.19	0.55	0.0225031935	0.33	0.92	-0.1647110455	0.0002260614	1.059	0.810372003166085	0.663	1.692	0.78	0.407058050596903	0.434	1.403
ARHGAP9	61.7639	83.2355	0.0010728307	0.0001677	0.0081866	1.81	0.0094333924	1.16	2.83	2.25	0.0002635183	1.46	3.48	0.1490328963	0.0008599881	1.524	0.092645704306263	0.933	2.491	1.776	0.0167552382092487	1.109	2.842
ARHGDIA	8381.2481	9215.012	0.2013442294	0.0358397	0.4571569	0.85	0.4594837455	0.55	1.31	0.61	0.0384908015	0.38	0.97	-0.0390158733	0.385426857	1.042	0.866090740796547	0.649	1.672	0.741	0.248989465711719	0.446	1.233
ARHGDIG	28.1456	18.7211	0.060142537	0.0116797	0.0147214	1.73	0.0164356687	1.11	2.72	1.89	0.0135151913	1.14	3.13	0.222963775	5.12763126724611e-07	1.149	0.586408130072765	0.697	1.896	1.513	0.143661458923341	0.869	2.636
ARHGEF1	1359.5829	1490.8771	0.0807454491	0.0215882	0.038717	1.59	0.0413030057	1.02	2.49	1.65	0.0235354252	1.07	2.55	0.1311174477	0.003407576	1.291	0.304676346150972	0.793	2.101	1.138	0.592951116175815	0.708	1.83
ARHGEF11	1151.48	1499.0899	0.0067898891	1e-07	0.0121929	1.76	0.0137513527	1.12	2.76	3.61	4.28186323842006e-07	2.19	5.93	0.1627542521	0.0002689067	1.38	0.205569199665665	0.838	2.271	2.567	0.000846734888059394	1.476	4.465
ARHGEF15	142.4165	162.9322	0.0229464549	0.0060976	0.0240897	1.66	0.026214328	1.06	2.6	1.83	0.0071214544	1.18	2.84	0.1688351955	0.0001558045	1.426	0.159335942649915	0.87	2.338	1.633	0.0501734750937874	1	2.667
ARHGEF18	1028.5352	1165.1064	0.1660371799	0.0200209	0.1227104	1.41	0.1260397705	0.91	2.18	1.71	0.0220706528	1.08	2.7	-0.0325757185	0.4687033783	1.256	0.348325110944742	0.78	2.025	1.298	0.301020627119511	0.792	2.127
ARHGEF2	443.2651	520.5877	0.0744048123	0.0165948	0.025311	1.65	0.0274755707	1.06	2.57	1.69	0.0183206509	1.09	2.6	0.1393690541	0.0018431157	1.261	0.348532909594222	0.777	2.048	1.394	0.168821668907923	0.868	2.239
ARHGEF3	764.5688	601.6484	0.004326539	0.0005732	0.0221257	1.66	0.0241258165	1.07	2.58	2.8	0.0010170214	1.51	5.17	0.1101631206	0.0140016863	1.295	0.282608470422572	0.808	2.074	2.413	0.00794743129925855	1.259	4.623
ARHGEF35	527.7305	585.1357	0.1642614076	0.0351772	0.1759815	1.35	0.1793304023	0.87	2.09	1.59	0.0375718992	1.03	2.45	0.016364871	0.7159058557	1.335	0.234989470733722	0.829	2.151	1.715	0.025603032935481	1.068	2.754
ARHGEF37	1679.8144	1637.9197	0.0807346657	0.014727	0.0263265	0.6	0.0285921955	0.38	0.95	0.57	0.0164613699	0.36	0.9	-0.194800672	1.2209e-05	0.782	0.334032222705893	0.475	1.287	0.753	0.264312018969249	0.458	1.239
ARHGEF6	227.1762	229.8695	0.0151329619	0.0040042	0.0058249	1.85	0.0068569691	1.18	2.9	1.9	0.0048234124	1.22	2.96	0.0926994312	0.0388435202	1.66	0.0440618173381277	1.014	2.717	1.609	0.0565289024104168	0.987	2.624
ARHGEF7	1456.7568	1322.6238	0.1330060237	0.0275281	0.6199837	0.9	0.6215702445	0.58	1.39	0.62	0.0296954028	0.4	0.95	-0.2249721369	4.02238037282974e-07	0.907	0.685539322328522	0.565	1.455	0.621	0.0471987412128801	0.389	0.994
ARID1B	1665.2594	1715.5053	0.0089859958	0.0019969	0.0046283	1.88	0.0054946673	1.2	2.92	1.97	0.0025067258	1.27	3.05	-0.0471532026	0.2941107115	1.707	0.0316907234489846	1.048	2.781	1.817	0.0152140574113023	1.122	2.944
ARID2	719.4882	647.39	0.0704971411	0.0158566	0.0856983	1.46	0.0888371782	0.94	2.26	1.76	0.0177044601	1.1	2.81	-0.0278893284	0.5350565101	1.176	0.494726646654464	0.738	1.874	1.379	0.215936520552234	0.829	2.295
ARID3B	160.7531	106.0383	0.6689461223	0.0221712	0.7985779	0.95	0.7994027194	0.61	1.46	0.53	0.025110356	0.3	0.92	-0.1570816519	0.000439877	1.109	0.664561127022396	0.694	1.774	0.562	0.0645451301406622	0.305	1.035
ARID3C	0.4506	2.8987	0.9724796001	0.0403265	0.8515879	0.96	0.85219243	0.62	1.48	2.34	0.0471774079	1.01	5.44	0.1598463777	0.0003467756	1.067	0.785983418824138	0.666	1.71	0.897	0.837774335587788	0.317	2.538
ARID4A	422.9852	422.5275	0.0037335808	0.0009877	0.0009246	2.08	0.0012473286	1.33	3.25	2.07	0.0013246707	1.33	3.24	-0.0011665193	0.9793049406	1.55	0.0725951363552242	0.961	2.501	1.547	0.0736959828997103	0.959	2.497
ARID4B	1108.8314	1056.8066	0.0104665955	0.00237	0.0403945	1.57	0.0429158597	1.01	2.44	2.03	0.0030100545	1.27	3.24	0.0782082974	0.0815408425	1.252	0.354763538404225	0.778	2.015	1.604	0.0634519653203853	0.974	2.642
ARIH2	1469.9114	1281.3502	0.0332705464	0.002884	0.0907216	1.47	0.09400306	0.94	2.29	2.74	0.0044176026	1.37	5.47	0.1914888266	1.723127572407e-05	1.121	0.648192485188815	0.687	1.829	2.147	0.0452174883075223	1.016	4.533
ARL1	3059.8086	3121.0022	0.0018770165	0.0003475	0.0012717	0.47	0.0017176088	0.29	0.75	0.41	0.0005629309	0.25	0.68	-0.0171121931	0.7035313311	0.572	0.0307902816041786	0.345	0.95	0.478	0.00863195122856423	0.276	0.829
ARL10	14.6217	16.6595	0.0784513175	0.0184031	0.0901431	1.45	0.0933110895	0.94	2.25	1.67	0.0202079443	1.08	2.59	-0.0198712783	0.6585409894	1.325	0.242451862153081	0.827	2.123	1.449	0.123201940082795	0.904	2.322
ARL11	12.0908	11.7847	0.0010970457	0.000316	0.0002476	2.3	0.0003896376	1.45	3.66	2.29	0.0004874517	1.44	3.65	0.1511130932	0.0007254272	1.771	0.0282576870053696	1.063	2.952	1.754	0.0309284358012604	1.053	2.923
ARL13A	0.3149	0.6104	0.2887462314	0.0454997	0.4933886	1.16	0.4955423483	0.75	1.79	1.59	0.0483755099	1	2.53	0.0030380942	0.9461364104	1.129	0.614942986357609	0.704	1.809	1.49	0.124008391276678	0.896	2.476
ARL2	1202.3753	1207.0022	0.1025584794	0.0166437	0.0442703	0.64	0.0468721275	0.42	0.99	0.59	0.0183734622	0.38	0.91	-0.0680003926	0.130050678	0.809	0.373985065076483	0.507	1.29	0.728	0.184330795979101	0.456	1.163
ARL2BP	994.8805	873.5376	0.0819430211	0.0095862	0.2148276	0.76	0.2181413252	0.49	1.18	0.57	0.0109064651	0.37	0.88	-0.0463335508	0.3025925737	0.849	0.511282221490688	0.521	1.383	0.641	0.0721411547915637	0.395	1.041
ARL4C	420.0315	601.448	0.1945626401	0.0125265	0.5893139	1.13	0.5910361613	0.73	1.74	1.81	0.014247662	1.13	2.9	0.0885772326	0.0484267095	1.016	0.947474120759409	0.636	1.624	1.742	0.0313099620109808	1.051	2.889
ARL4D	97.173	66.5529	0.1348305577	0.01899	0.1702481	0.74	0.1736172455	0.48	1.14	0.6	0.0208475127	0.39	0.92	-0.0222930299	0.6200356746	0.84	0.467715130032381	0.525	1.345	0.67	0.101713164929217	0.415	1.082
ARL5B	180.3089	295.9826	0.4056185275	0.0252285	0.9912123	1	0.9912478027	0.65	1.54	0.43	0.0305875075	0.2	0.92	-0.0002827838	0.994982643	0.882	0.600183463616829	0.552	1.409	0.398	0.0485903204003562	0.159	0.994
ARL6	66.6138	65.9828	0.1623499192	0.0466629	0.1230409	1.41	0.1263592415	0.91	2.19	1.57	0.049357344	1	2.45	0.1398423987	0.0017774755	1.133	0.60601971369451	0.705	1.823	1.222	0.416422697988146	0.753	1.982
ARL6IP1	4451.1539	4965.532	0.0245361328	0.0043948	0.1853444	1.34	0.1887026077	0.87	2.08	1.86	0.0052302297	1.2	2.87	0.342373768	4.09338991575364e-15	0.968	0.893252098729034	0.601	1.56	1.035	0.89018754389557	0.637	1.682
ARL6IP4	2800.1072	2964.6809	0.1585066146	0.0395614	0.1682083	0.74	0.1715604121	0.48	1.14	0.63	0.042184029	0.4	0.98	-0.0907107578	0.0432449157	0.697	0.133657615019216	0.436	1.117	0.57	0.0269416973151278	0.346	0.938
ARL6IP6	217.9177	191.7061	0.0509433524	0.0108802	0.0101781	1.78	0.0115983643	1.14	2.8	1.95	0.0127562799	1.15	3.28	0.2613540629	3.32000805258222e-09	1.124	0.64212628053349	0.686	1.841	1.223	0.484097899492979	0.696	2.147
ARL9	4.8242	3.2713	0.1603111005	0.0365921	0.1033559	1.43	0.106629556	0.93	2.22	1.71	0.0396852103	1.03	2.86	0.0699962859	0.119127874	1.52	0.0842786549040888	0.945	2.446	1.79	0.045351712618284	1.012	3.167
ARMC1	598.783	707.7824	0.0584561628	0.005749	0.016554	1.7	0.0183099239	1.09	2.64	1.85	0.0067802351	1.19	2.9	0.1989577875	7.85672212854099e-06	1.215	0.420783805273307	0.756	1.953	1.602	0.0550514157317607	0.99	2.592
ARMC3	3.9466	0.6087	0.5798638405	0.0191699	0.7145436	1.08	0.7157203444	0.7	1.67	0.53	0.0218534881	0.3	0.91	0.0478016223	0.287514454	1.097	0.697917798548682	0.688	1.746	0.695	0.237192349039272	0.38	1.271
ARMC4	60.1192	97.6029	0.5385269806	0.0393268	0.7019409	0.92	0.7031722142	0.59	1.42	1.75	0.0428363773	1.02	3	0.0485503132	0.2800228542	0.827	0.425774812873517	0.517	1.321	1.333	0.320599211906546	0.756	2.348
ARMC5	467.5174	499.5335	0.1341160755	0.0242757	0.3545221	0.81	0.3573095637	0.53	1.26	0.59	0.0264882846	0.37	0.94	-0.1365292283	0.0022857857	0.756	0.25288451278126	0.468	1.221	0.545	0.0216904514899573	0.325	0.915
ARMC6	1065.0212	1049.9672	0.0026981448	0.0003302	0.0019227	0.5	0.0024543967	0.32	0.78	0.45	0.0004921598	0.29	0.71	-0.1296689083	0.0037827901	0.623	0.0580325995359139	0.382	1.016	0.549	0.0152391845183833	0.338	0.891
ARMC7	359.6663	304.8902	0.2323439794	0.0250288	0.587839	0.89	0.5895694774	0.57	1.37	0.61	0.0271934491	0.39	0.95	-0.1174128926	0.0087924399	1.033	0.891695835966733	0.645	1.656	0.754	0.254050897757258	0.464	1.225
ARMC8	609.1371	580.1991	0.0307870122	0.0082054	0.0125441	1.74	0.0140681093	1.12	2.7	1.9	0.0096033083	1.17	3.08	0.1890322448	2.21653720575585e-05	1.164	0.531963278718825	0.723	1.873	1.185	0.529616423901317	0.698	2.013
ARMC9	232.3272	235.5355	0.0042462643	0.0009317	0.001657	2.03	0.0021512585	1.29	3.2	2.09	0.0012624157	1.33	3.26	0.1311363275	0.0034029169	2.046	0.0055298367390241	1.234	3.393	1.961	0.00785750233669724	1.193	3.222
ARMCX3	2215.4412	1715.6559	0.1903666034	0.0035034	0.42124	0.84	0.4237414384	0.54	1.3	0.49	0.0044008643	0.3	0.8	-0.037722551	0.401385866	0.941	0.799037280810566	0.587	1.507	0.471	0.00516423367898959	0.278	0.798
ARMCX5	515.48	537.3437	0.0366763929	0.0064415	0.0386312	0.63	0.0412361172	0.4	0.98	0.51	0.0077118666	0.32	0.84	-0.1280101324	0.0042581575	0.807	0.390266515769495	0.496	1.315	0.631	0.0895182253623033	0.371	1.074
ARMCX6	277.4225	199.1135	0.6198583109	0.0272859	0.5856094	0.89	0.5873542669	0.57	1.37	0.54	0.0304909846	0.31	0.94	0.0680878076	0.1295565944	1.019	0.938284925546826	0.631	1.645	0.666	0.203888813609058	0.356	1.247
ARNT	940.2968	962.7495	0.0032743713	0.0007087	0.001554	2.02	0.0019982689	1.29	3.15	2.12	0.0009699946	1.36	3.3	0.2080143264	2.91180363293095e-06	1.464	0.127768932882653	0.896	2.39	1.392	0.182477202057341	0.856	2.263
ARPC2	2855.0206	3131.3391	0.2414163891	0.0462975	0.5157827	1.15	0.5178382237	0.75	1.78	1.57	0.0490657465	1	2.45	0.1923695569	1.57315459590788e-05	1.032	0.897277435419412	0.643	1.655	1.187	0.489967253803221	0.73	1.929
ARPC5	2238.665	2942.5659	0.1814429438	0.003567	0.0688875	1.5	0.0719579765	0.96	2.34	2.11	0.0045391554	1.26	3.54	0.2268019289	3.21787162397569e-07	1.394	0.19267650145984	0.846	2.298	1.441	0.190047515615637	0.834	2.488
ARPP21	2.4582	0.4073	0.0963611737	0.0041528	0.1324696	1.39	0.13582255	0.9	2.16	3.47	0.0072890484	1.4	8.59	-0.0219408764	0.6255739603	1.38	0.184868046355242	0.857	2.221	3.748	0.0108326935447852	1.357	10.356
ARRB2	416.7488	612.0781	0.0868961009	0.0016538	0.3175118	1.25	0.3204436397	0.81	1.93	2.12	0.0022065959	1.31	3.44	0.1831308649	4.00603581050197e-05	1.128	0.620468529926729	0.701	1.816	1.878	0.0172058388887826	1.118	3.153
ARRDC5	1.2954	2.3733	0.0982050877	0.0102854	0.1398512	1.39	0.1432141468	0.9	2.14	1.78	0.0117150013	1.14	2.8	0.139704156	0.001796421	1.492	0.103282175665719	0.922	2.415	1.756	0.0206029995488547	1.09	2.828
ARSA	1316.2461	1317.0001	0.0533708922	0.011803	0.0147502	0.58	0.0164148827	0.37	0.91	0.57	0.0133038343	0.37	0.89	-0.1982367345	8.48662623753582e-06	0.827	0.447023838208067	0.508	1.348	0.836	0.47102270502804	0.513	1.361
ARSD	3018.5361	2459.7356	0.0239941873	0.0017695	0.0134247	0.56	0.0151163421	0.36	0.9	0.51	0.0022485928	0.33	0.78	-0.2748338483	4.60564494008417e-10	0.741	0.252653039974626	0.443	1.239	0.595	0.0316948158537579	0.37	0.955
ARSF	0.4072	0.414	0.0022489448	0.0004925	0.0007207	0.46	0.001017063	0.29	0.73	0.45	0.0007261463	0.28	0.71	-0.1653776605	0.0002129878	0.631	0.0801316144736618	0.377	1.057	0.596	0.051213093547045	0.354	1.003
ARSJ	139.3597	65.416	0.2605579692	0.02238	0.3184465	0.8	0.321400833	0.51	1.24	0.59	0.0245699277	0.37	0.93	-0.0772594031	0.0853202009	0.886	0.612122555932552	0.553	1.417	0.803	0.410417388500518	0.476	1.354
ARSK	203.0881	119.6044	0.5415544404	0.009936	0.7130611	0.92	0.7142482926	0.6	1.43	0.49	0.0119720281	0.28	0.85	-0.0559759759	0.212861738	0.867	0.565778365756569	0.534	1.409	0.417	0.00446372875936176	0.229	0.762
ARV1	448.0943	439.604	0.1129936495	0.0186633	0.0743005	0.67	0.0773814747	0.43	1.04	0.59	0.0205012629	0.38	0.92	0.0349882694	0.4364009491	0.638	0.0707102487704664	0.392	1.039	0.601	0.0386412231016108	0.371	0.974
ASAH1	4894.7587	4758.7614	0.0561434212	0.0097808	0.0301494	0.61	0.0324980488	0.39	0.96	0.56	0.0111454181	0.36	0.88	-0.0391640324	0.3836236485	0.664	0.0932625361078039	0.412	1.071	0.605	0.0385109631422268	0.376	0.974
ASAP1	436.8126	525.3859	0.0070131146	0.0009159	0.0121159	1.74	0.013605015	1.12	2.71	2.05	0.0012256443	1.33	3.16	0.150392829	0.0007696396	1.325	0.245780338802284	0.824	2.132	1.532	0.0784086128648477	0.953	2.464
ASAP2	529.1914	498.473	0.000286279	9.62e-05	0.0210541	1.68	0.0230381713	1.07	2.61	2.59	0.0001806717	1.57	4.25	0.2994892444	9.30004290242298e-12	1.018	0.946515217348794	0.612	1.693	1.46	0.187034162880689	0.832	2.561
ASB14	8.7006	13.9521	0.5311917521	0.042683	0.5281593	1.15	0.5301575862	0.74	1.78	1.72	0.046184864	1.01	2.94	0.1332186913	0.0029231488	0.961	0.867596183173589	0.602	1.534	1.431	0.240523409779699	0.787	2.601
ASB16	22.2551	23.8682	0.0401734454	0.0117956	0.0499507	1.55	0.0527522858	0.99	2.42	1.74	0.0132783209	1.12	2.7	0.0235670351	0.6001801363	1.287	0.303254815546937	0.796	2.082	1.379	0.18752369856479	0.855	2.223
ASB5	73.8381	114.4388	0.145752101	0.0224514	0.1410041	0.72	0.1443577562	0.47	1.12	0.56	0.0249398652	0.34	0.93	-0.0558030269	0.2142808662	0.866	0.546442465458869	0.542	1.383	0.698	0.195209019404682	0.406	1.202
ASB7	376.7465	374.7253	0.0359987987	0.0097841	0.0204214	1.68	0.0223386657	1.08	2.61	1.79	0.0111272747	1.14	2.79	-0.044559726	0.3214984881	1.481	0.102821223426925	0.924	2.374	1.61	0.0496792899667425	1.001	2.59
ASCC1	341.7287	317.9323	0.0640888549	0.0142345	0.4707669	1.17	0.4730276384	0.76	1.81	1.83	0.0161251581	1.12	2.98	0.097187712	0.0302860693	1.091	0.721592375182245	0.675	1.765	1.524	0.119459900097662	0.897	2.592
ASCC2	1636.3289	1673.5382	0.0115455588	0.0019186	0.0064131	0.54	0.0075024426	0.35	0.85	0.49	0.0024828412	0.31	0.78	-0.2038566477	4.6180612313936e-06	0.834	0.464985378113099	0.512	1.358	0.782	0.353759221031773	0.466	1.314
ASF1B	74.1607	91.0072	0.0012571807	0.0003253	0.0006374	2.22	0.0009207365	1.38	3.55	2.2	0.0004836051	1.41	3.42	0.3508044379	7.72537204154308e-16	1.179	0.530557740005712	0.705	1.97	1.101	0.696125157714446	0.678	1.789
ASGR1	7.4516	8.1387	0.002728748	0.0006879	0.0035746	1.97	0.0044071634	1.23	3.13	2.16	0.0009693743	1.37	3.41	-0.013495413	0.7640886391	1.384	0.206135557904066	0.836	2.292	1.731	0.030311202004818	1.054	2.845
ASH1L	1844.1679	1684.5563	0.0031954179	0.0007642	0.0296067	1.62	0.0318356726	1.04	2.5	2.23	0.001080868	1.38	3.61	-0.0310585037	0.4896749881	1.24	0.371553645639567	0.774	1.986	1.872	0.0182440547643982	1.112	3.15
ASH2L	925.0576	670.1626	0.0499129164	0.00113	0.666812	0.91	0.6681981093	0.59	1.41	0.48	0.001522772	0.3	0.75	0.0395514781	0.3789325372	0.793	0.344668037551387	0.489	1.284	0.595	0.0447095231878758	0.358	0.988
ASIP	0.5503	0.503	0.2011808162	0.0455029	0.2123097	0.76	0.2155999538	0.49	1.17	0.64	0.0481453815	0.42	1	-0.1120303528	0.0124498203	0.821	0.41863102251179	0.509	1.325	0.75	0.236300184954709	0.466	1.207
ASL	787.7206	694.704	0.2193403112	0.0283106	0.0926243	0.69	0.0958144924	0.44	1.07	0.61	0.0305766346	0.39	0.96	0.0212106923	0.6371245843	0.803	0.361834906978535	0.501	1.287	0.716	0.175712400414632	0.441	1.162
ASMTL	1284.8859	1256.7042	0.1120020208	0.0225595	0.0605302	0.66	0.0635213835	0.42	1.02	0.6	0.0246187878	0.39	0.94	-0.2159914129	1.17048687475937e-06	0.927	0.76143358516398	0.569	1.511	0.872	0.581441203112751	0.536	1.419
ASNS	584.2418	933.8843	0.1379853005	0.0050589	0.3037989	1.25	0.306788575	0.81	1.94	1.98	0.006166408	1.21	3.24	0.2962874694	1.57748397697183e-11	0.779	0.304446577079288	0.484	1.254	1.274	0.379482722140108	0.743	2.184
ASPA	9.5962	3.7881	0.006733813	7.87e-05	0.0101335	0.55	0.0115826132	0.35	0.88	0.42	0.0001366333	0.27	0.66	-0.2113545548	1.99654086517001e-06	0.768	0.295213167654083	0.469	1.259	0.716	0.188025048500195	0.435	1.177
ASPM	36.2955	43.12	3.37695087778501e-07	1e-07	8.8e-06	2.87	2.35224008282575e-05	1.76	4.68	3.34	6.66787441039318e-07	2.08	5.38	0.3359514867	1.40984786274742e-14	1.57	0.116496421337983	0.894	2.758	2.065	0.00865194741444137	1.202	3.55
ASPN	214.322	221.6931	1.1609e-05	4e-06	1.17e-05	2.8	2.9168670852453e-05	1.73	4.53	2.91	1.15244903720058e-05	1.8	4.68	0.3252312017	1.04273150983904e-13	1.589	0.0912121428396143	0.928	2.719	1.729	0.0438211836630338	1.015	2.946
ASPRV1	43.4389	46.557	0.136589443	0.0373351	0.1537549	1.37	0.1571192716	0.89	2.12	1.58	0.039784863	1.02	2.43	-0.071083101	0.1134891311	1.341	0.222416679885453	0.837	2.147	1.47	0.108608865744146	0.918	2.352
ASPSCR1	665.6076	682.5548	0.0137032216	0.002748	0.0068722	0.55	0.0079601049	0.35	0.85	0.51	0.0034052685	0.32	0.8	-0.0844955929	0.0597917167	0.649	0.0843570731990905	0.398	1.06	0.579	0.0311655398949078	0.352	0.952
ASTE1	147.2927	153.2113	0.1666921808	0.0395777	0.2348088	1.3	0.2380331423	0.84	2.01	1.57	0.042085247	1.02	2.43	0.1684766203	0.0001609847	0.991	0.971225686077801	0.618	1.591	1.05	0.837895289202998	0.656	1.682
ASTN1	5.7628	2.2658	0.312464475	0.0271112	0.4252599	0.84	0.4277318755	0.54	1.3	0.6	0.0295069495	0.37	0.95	-0.0558558463	0.213846739	1.033	0.892915051297578	0.642	1.663	0.66	0.110271336969949	0.397	1.099
ASTN2	2159.6331	1796.5946	0.0308560569	0.0041774	0.013552	0.57	0.0152336976	0.36	0.9	0.54	0.0049865448	0.35	0.83	-0.2863254777	7.8326327461293e-11	0.718	0.200207264608205	0.432	1.192	0.793	0.341600594996134	0.491	1.28
ASXL1	1242.974	1238.6937	0.01019148	0.003111	0.0057328	1.86	0.0067558116	1.19	2.9	1.94	0.0038313254	1.24	3.05	0.1596510959	0.0003526947	1.351	0.228958137508302	0.827	2.207	1.437	0.151140200447563	0.876	2.359
ASXL2	323.3759	278.1871	0.0215616889	0.0063032	0.039814	1.57	0.0423366267	1.02	2.44	1.89	0.0074591756	1.19	3.01	-0.0370779109	0.4094859681	1.421	0.148502197058899	0.882	2.29	1.646	0.0554724705919976	0.988	2.74
ASXL3	15.2202	6.0531	0.3045250475	0.0287771	0.3683678	0.82	0.3711145701	0.53	1.27	0.6	0.0311986981	0.38	0.95	-0.1618614872	0.0002908769	1.053	0.831439282687811	0.656	1.69	0.862	0.567217548977905	0.518	1.434
ATAD2	679.589	696.2446	0.028503908	0.0070747	0.0263055	1.64	0.0284697018	1.05	2.54	1.81	0.0081922681	1.17	2.8	0.2370375154	8.91844361812663e-08	1.217	0.4182306212181	0.757	1.957	1.351	0.213279770090111	0.841	2.171
ATAD2B	270.6033	270.6033	1.80740931062132e-05	7.1e-06	7.1e-06	2.83	1.8914766830358e-05	1.76	4.55	2.83	1.8914766830358e-05	1.76	4.55	0.2165881458	1.09180978822664e-06	1.451	0.161030315696749	0.862	2.444	1.451	0.161030315696749	0.862	2.444
ATAD3B	349.2707	266.0256	0.066930005	0.0096902	0.7009326	1.09	0.702181106	0.7	1.69	2.15	0.0118950327	1.18	3.89	0.0449262986	0.3175297361	0.942	0.807535226240454	0.585	1.518	1.768	0.0889486882788096	0.917	3.41
ATAD5	27.1691	23.4081	0.0226873566	0.0047835	0.0855572	1.46	0.0887264463	0.94	2.27	2.03	0.00591245	1.23	3.37	0.2348978183	1.17198729372223e-07	0.953	0.842559145342582	0.595	1.527	1.234	0.448011571004852	0.717	2.125
ATCAY	59.736	58.0319	0.024401654	0.0043007	0.0091163	0.55	0.0104875296	0.35	0.87	0.52	0.0051986012	0.33	0.82	-0.1971411847	9.53657139051149e-06	0.631	0.0721090363853047	0.382	1.042	0.597	0.0436337161845436	0.362	0.985
ATE1	204.507	184.6638	0.1042924661	0.0267117	0.1663989	1.36	0.1697520262	0.88	2.1	1.66	0.0289721868	1.05	2.61	-0.0990173159	0.0272923613	1.337	0.225972489335562	0.836	2.14	1.647	0.0457533149447012	1.009	2.688
ATF2	395.8888	386.8852	0.0074031228	0.0020744	0.0090948	1.77	0.010375201	1.14	2.75	2	0.0026327798	1.27	3.13	-0.0037208514	0.9340565248	1.87	0.0094804483157994	1.165	3	1.838	0.0142645203775899	1.13	2.99
ATF3	1005.0321	628.5599	0.0901396531	0.0109129	0.0631722	0.66	0.0661061676	0.43	1.03	0.57	0.0123186543	0.37	0.89	-0.0544094536	0.2259644952	0.74	0.206964775496358	0.464	1.181	0.7	0.135625102762455	0.438	1.118
ATF4	7620.339	8221.6216	0.0610352093	0.0106634	0.1405299	0.72	0.1438747094	0.47	1.12	0.55	0.0121798174	0.34	0.88	-0.0503630976	0.2624353066	0.921	0.73434703367636	0.574	1.479	0.752	0.275846580429521	0.45	1.256
ATF6B	2534.3058	2571.3115	0.0250634816	0.0058079	0.0135078	1.74	0.0150632482	1.11	2.71	1.84	0.0067901375	1.18	2.86	0.1438365487	0.0013031741	1.427	0.158613357869993	0.87	2.341	1.531	0.0927236260947224	0.932	2.517
ATF7	1330.1697	1283.1843	0.0502933429	0.0141669	0.2755458	1.27	0.2786486586	0.82	1.97	1.74	0.015773367	1.11	2.72	0.0013643943	0.9757954626	1.332	0.244633295299904	0.822	2.157	1.696	0.0367909881824986	1.033	2.785
ATF7IP	512.3885	500.3452	0.0299024869	0.0086922	0.0361651	1.59	0.0385792112	1.02	2.46	1.8	0.0099599887	1.15	2.81	-0.0317445039	0.4801309384	1.414	0.150588348607553	0.882	2.266	1.53	0.082179541694146	0.947	2.471
ATG16L2	196.9072	209.8781	0.0009222094	0.0003104	0.0003538	2.31	0.0005482912	1.44	3.73	2.29	0.0004801733	1.44	3.65	0.0953024052	0.0336608806	1.814	0.0251483199262545	1.077	3.055	1.822	0.0204360707822104	1.097	3.027
ATG2A	936.3038	913.9593	0.0125763395	0.003389	0.0110968	1.77	0.0125831336	1.13	2.78	1.99	0.0042083562	1.24	3.19	0.0637545459	0.155847431	1.558	0.0738431819578115	0.958	2.534	1.728	0.0370567706336516	1.033	2.889
ATG3	607.952	695.7399	0.1255059626	0.0097622	0.8500274	1.04	0.850641574	0.67	1.61	1.83	0.0112428107	1.15	2.92	0.1378517898	0.0020687708	0.767	0.271969463381656	0.478	1.231	1.422	0.175244445275287	0.855	2.366
ATG4A	327.9595	294.2981	0.0888201374	0.0073188	0.0395635	0.64	0.0420808543	0.41	0.98	0.55	0.008460744	0.35	0.86	0.0022778557	0.9596015775	0.621	0.0497944026644749	0.386	1	0.588	0.0296664585838908	0.365	0.949
ATHL1	394.9625	340.5814	0.0071211193	0.0021401	0.0229632	1.67	0.0250543066	1.07	2.61	2.09	0.0027878493	1.29	3.38	0.1158217381	0.0097584719	1.465	0.129552514252289	0.894	2.398	1.665	0.0606519058179265	0.977	2.836
ATIC	1409.3686	1396.7033	0.1253469004	0.036047	0.0679066	1.5	0.0709092621	0.97	2.32	1.6	0.0385169179	1.02	2.48	0.0745625234	0.0968368856	1.246	0.36246731571927	0.776	1.999	1.256	0.347270526934406	0.781	2.018
ATL1	374.8698	382.2437	0.1079734883	0.0201066	0.0710802	0.67	0.0742002015	0.43	1.04	0.59	0.0221466766	0.37	0.93	0.0354708872	0.4300960713	0.769	0.290864624034363	0.472	1.252	0.653	0.0950823635705898	0.396	1.077
ATL3	292.1162	251.0638	0.0887018473	0.0226489	0.1434243	1.38	0.1467916628	0.89	2.14	1.75	0.0250271077	1.07	2.85	0.149334967	0.0008391115	1.13	0.615855749238893	0.702	1.818	1.51	0.14156817258616	0.872	2.615
ATMIN	1771.9313	1774.3354	0.1941738153	0.0464456	0.0522522	0.64	0.0551224379	0.41	1.01	0.63	0.049268107	0.4	1	-0.2370224792	8.93566144800093e-08	0.778	0.307642004363125	0.481	1.26	0.75	0.244582186379856	0.462	1.217
ATP11B	2836.9375	3677.4105	0.1989655433	0.0329748	0.4658313	1.17	0.4681202907	0.76	1.81	1.62	0.0354475394	1.03	2.55	0.0640129947	0.1541740134	0.882	0.597755242969849	0.552	1.407	1.221	0.422192139995941	0.75	1.986
ATP11C	461.5717	395.2779	0.0318498252	0.0067056	0.4135388	1.2	0.4160551491	0.78	1.85	1.96	0.008034541	1.19	3.22	-0.0399522935	0.3741167624	0.994	0.981765026120342	0.618	1.601	1.986	0.012773017310501	1.157	3.41
ATP13A2	1422.4691	1604.6541	0.1840542903	0.0337086	0.7156202	0.92	0.7167915713	0.6	1.42	0.58	0.0366173192	0.35	0.97	-0.0879684927	0.0499971649	1.006	0.982136453116235	0.622	1.626	0.555	0.043638689822453	0.313	0.983
ATP1A1	15807.2071	14349.0005	0.1779374209	0.0289058	0.0679214	0.66	0.0709846478	0.43	1.04	0.62	0.0311118247	0.4	0.96	-0.0321544645	0.4744759487	0.693	0.133560425114589	0.429	1.119	0.642	0.0644111822915721	0.401	1.027
ATP1A2	429.4141	211.8893	0.0440805009	0.0034176	0.1889136	0.74	0.1922889149	0.48	1.16	0.53	0.0041452181	0.34	0.82	-0.0778655361	0.0828900952	1.043	0.861054552452799	0.649	1.677	0.856	0.526412957138297	0.53	1.384
ATP1A3	5.0491	5.576	0.0009188584	0.0002629	0.0011624	2.09	0.0015580917	1.32	3.31	2.25	0.0004039531	1.44	3.53	0.1723264975	0.00011292	1.555	0.0827370148805051	0.944	2.559	1.619	0.053355045211404	0.993	2.638
ATP1B1	1094.48	875.0322	0.1070382284	0.0203651	0.2981992	0.8	0.3012044265	0.51	1.23	0.6	0.0222602501	0.39	0.93	0.1209116263	0.006961864	0.84	0.468492287869637	0.525	1.345	0.587	0.0254615317574442	0.368	0.937
ATP1B2	76.9675	29.5243	0.4389827004	0.0386642	0.9180692	1.02	0.9184039305	0.66	1.58	0.6	0.0415955822	0.36	0.98	-0.1030369193	0.0215967101	1.169	0.518832243488506	0.727	1.879	0.856	0.575689580202615	0.497	1.474
ATP2A1	11.0588	17.7217	0.1404843701	0.0203242	0.758008	0.93	0.7590013035	0.61	1.44	0.53	0.02303406	0.31	0.92	-0.0392408728	0.382690473	0.994	0.978388815530371	0.62	1.591	0.579	0.0755370752958589	0.317	1.058
ATP2B1	969.8039	1111.9971	0.1140191515	0.0267254	0.2983618	1.26	0.3013863235	0.81	1.95	1.62	0.0288594409	1.05	2.5	0.1563607239	0.0004677215	0.856	0.519884129080542	0.534	1.373	1.239	0.370459516663494	0.776	1.978
ATP5A1	10090.5692	9068.5711	0.0994973896	0.0099639	0.1349201	0.72	0.1383180952	0.46	1.11	0.57	0.0113081757	0.37	0.88	-0.1316183972	0.0032858939	0.908	0.695329217288068	0.562	1.469	0.763	0.264221549937836	0.474	1.227
ATP5D	1659.9409	1529.1662	0.1909171931	0.0279095	0.0725399	0.67	0.0755798552	0.43	1.04	0.62	0.030087943	0.4	0.95	-0.1007105342	0.0247522397	0.602	0.0360542935328853	0.375	0.968	0.587	0.0252838848095855	0.368	0.936
ATP5EP2	26.2582	21.9837	0.0467120908	0.0060473	0.0465225	0.64	0.0492791011	0.41	1	0.55	0.007053486	0.36	0.85	-0.0974490419	0.0298419571	0.698	0.15305402411775	0.427	1.143	0.605	0.0413873322318845	0.374	0.981
ATP5J	1527.3216	1621.3597	0.1975096736	0.0421488	0.6392031	0.9	0.6407081683	0.58	1.39	0.62	0.0449939816	0.39	0.99	0.0120334117	0.7890064486	0.913	0.702650144852356	0.571	1.458	0.753	0.27856896360154	0.451	1.258
ATP5L	2992.5285	3045.7538	0.1867864558	0.0357427	0.2596056	0.78	0.262754024	0.51	1.2	0.63	0.03818286	0.4	0.97	0.0051823296	0.9082532214	0.72	0.174175988712591	0.449	1.156	0.596	0.0351507802472395	0.368	0.965
ATP5L2	0.5084	1.0302	0.1078624068	0.0107017	0.0411376	0.64	0.0436855157	0.41	0.99	0.47	0.0129768031	0.26	0.85	-0.0747311023	0.0960824179	0.743	0.22988187646291	0.458	1.207	0.702	0.26395348277123	0.378	1.306
ATP5SL	787.6767	812.2974	0.0009320742	0.0001285	0.0078979	0.55	0.0091258149	0.35	0.86	0.39	0.0002365194	0.23	0.64	-0.2031899606	4.96818918659171e-06	0.701	0.162054461020476	0.426	1.154	0.536	0.025863223677786	0.31	0.928
ATP6AP1	7245.9297	7939.3498	0.1300550446	0.0189358	0.5561446	0.88	0.5580230857	0.57	1.36	0.55	0.0212430257	0.33	0.92	-0.1088704194	0.0151734543	1.058	0.814416203945679	0.66	1.696	0.676	0.172745611320511	0.385	1.187
ATP6AP1L	46.3605	48.5774	0.1385164833	0.0353274	0.0720868	1.5	0.0752114725	0.96	2.35	1.59	0.0377480119	1.03	2.47	0.0807119152	0.0722160074	1.047	0.853032765735226	0.646	1.695	1.214	0.424281584374374	0.755	1.952
ATP6V0A2	462.8713	371.2256	0.4974274257	0.0459411	0.8300364	1.05	0.8307311056	0.68	1.62	0.62	0.0489457332	0.38	1	0.0083016373	0.853535183	1.194	0.464995754482347	0.742	1.922	0.753	0.291308783214589	0.445	1.275
ATP6V0A4	1.4903	6.5141	0.168730636	0.012885	0.8706707	0.96	0.8711984659	0.62	1.49	0.44	0.0159618571	0.23	0.86	-0.0713720194	0.1120259593	1.124	0.624733172176168	0.704	1.796	0.705	0.335526518487511	0.346	1.436
ATP6V0B	3568.7042	3910.2478	0.0133298392	0.0025418	0.0204958	0.6	0.0223869981	0.39	0.93	0.5	0.0031838038	0.31	0.79	-0.0045682341	0.9190852899	0.819	0.411456644922064	0.508	1.319	0.632	0.0757263813042	0.382	1.049
ATP6V0D1	2211.6857	2208.4496	0.0965166056	0.0219965	0.0393866	0.63	0.0419620504	0.4	0.98	0.6	0.0240260119	0.38	0.93	-0.1649145904	0.0002219919	0.843	0.492723899630178	0.517	1.374	0.831	0.458312568519408	0.509	1.356
ATP6V0E1	3915.3534	4250.8491	0.1191400504	0.0187936	0.0687544	0.67	0.0717503818	0.43	1.04	0.56	0.0209766539	0.34	0.92	-0.0205434784	0.6477565978	0.75	0.23003979492473	0.468	1.2	0.585	0.0487377311697547	0.343	0.997
ATP6V1A	1875.1356	2419.1689	0.0876663822	0.0037348	0.5289545	1.15	0.530969887	0.74	1.78	1.98	0.0046140054	1.23	3.18	0.1029615901	0.0216931385	0.975	0.914371862296435	0.611	1.554	1.325	0.299811866610371	0.778	2.257
ATP6V1C1	1255.5123	1087.9588	0.089311071	0.0095093	0.4695973	1.17	0.4718588146	0.76	1.81	2.33	0.0121493085	1.2	4.53	0.2691619027	1.07167436438221e-09	0.867	0.557393345400157	0.538	1.397	1.84	0.132379217131746	0.832	4.072
ATP6V1C2	79.168	158.6315	0.4686003929	0.042719	0.7430612	0.93	0.7441169676	0.6	1.44	1.69	0.0460031968	1.01	2.82	0.1325176975	0.0030773088	0.946	0.817029856502388	0.592	1.512	1.485	0.170213824260174	0.844	2.612
ATP6V1D	1355.4665	1338.2859	0.0006486756	0.0001196	0.0001329	0.42	0.0002262008	0.26	0.66	0.42	0.0002028354	0.27	0.66	-0.0508050373	0.2582655313	0.426	0.0011632182706832	0.254	0.713	0.45	0.00198538552511725	0.272	0.747
ATP6V1E1	2306.8904	2328.1853	0.108117784	0.0204087	0.0274026	0.61	0.0295896451	0.4	0.95	0.6	0.0223555385	0.38	0.93	0.0076663858	0.8646305395	0.707	0.14574618496136	0.443	1.128	0.671	0.0953939464051291	0.42	1.073
ATP6V1E2	105.0463	84.4575	0.2938235743	0.0247704	0.7001293	0.92	0.7013670519	0.6	1.42	0.6	0.0270216878	0.38	0.94	0.0007231927	0.9871690541	1.028	0.908961878877643	0.644	1.639	0.694	0.147762634838159	0.423	1.138
ATP6V1G1	6096.3995	5900.6986	0.0322187647	0.0046821	0.0667123	0.67	0.0697040946	0.43	1.03	0.54	0.0055633196	0.35	0.83	0.1003593547	0.0252616076	0.566	0.0209542865595983	0.349	0.918	0.51	0.00659329383596281	0.314	0.829
ATP6V1G2	18.5185	18.6182	0.043794458	0.0127034	0.0103715	1.78	0.0117922731	1.14	2.78	1.74	0.0142669826	1.12	2.72	0.1471352278	0.0010025107	1.455	0.134725726813857	0.89	2.377	1.399	0.177874646483249	0.858	2.281
ATP8A1	2117.0006	3592.1215	0.3840795336	0.0077808	0.5640459	1.14	0.5658826969	0.74	1.75	2.06	0.0094905379	1.19	3.56	0.146167422	0.0010833116	1.04	0.872096988680112	0.649	1.666	1.382	0.299476110328177	0.75	2.547
ATP8B1	2324.2662	2042.4595	0.0154633849	0.0024372	0.0131969	0.57	0.0148504795	0.36	0.89	0.51	0.003029075	0.33	0.8	-0.2144470292	1.40016763724273e-06	0.748	0.247040071710787	0.458	1.223	0.687	0.120581654101486	0.428	1.103
ATP8B3	8.9153	9.78	0.0198249502	0.0045131	0.0689959	1.5	0.0720291177	0.96	2.32	1.86	0.0053725492	1.2	2.88	0.1313201499	0.0033578548	1.004	0.986177288068848	0.624	1.617	1.428	0.141599499987839	0.888	2.296
ATP8B5P	33.9154	29.1082	0.0203835697	0.0014053	0.0736309	0.67	0.076661541	0.44	1.04	0.5	0.0018214476	0.32	0.77	-0.047837433	0.2871530816	0.672	0.104028671958956	0.416	1.085	0.48	0.00299466992105047	0.296	0.779
ATP9A	2640.2444	2643.7355	0.2362941778	0.0641713	0.0463226	1.55	0.0489767776	1	2.41	1.5	0.067099788	0.97	2.33	0.0445401375	0.3217114706	1.386	0.174559730948724	0.865	2.219	1.343	0.217870394782463	0.84	2.149
ATPAF2	411.7676	385.8741	0.0776921566	0.0134342	0.1319608	0.72	0.1352975449	0.46	1.11	0.58	0.0149867553	0.38	0.9	-0.0480060452	0.2854556911	0.776	0.29074171598383	0.485	1.242	0.668	0.0918965387654523	0.418	1.068
ATR	627.8481	650.6444	0.0279168428	0.0075471	0.0078208	1.8	0.0090159425	1.16	2.81	1.8	0.0087064376	1.16	2.79	0.1073557865	0.0166551879	1.448	0.131019543655773	0.896	2.34	1.472	0.10872879282579	0.918	2.36
ATRNL1	48.0436	42.7635	0.1026050957	0.018121	0.1102673	0.7	0.1135756085	0.45	1.09	0.6	0.0199354753	0.39	0.92	-0.1244959899	0.0054479129	0.869	0.562148223058267	0.542	1.396	0.661	0.0894685866058057	0.41	1.066
ATRX	1698.3196	1496.5504	0.0107301711	0.0022058	0.0265809	1.63	0.028729821	1.05	2.52	2.16	0.0029089173	1.3	3.58	-0.0434051596	0.3342086398	1.869	0.00986869154847367	1.162	3.006	1.736	0.0506913553043842	0.998	3.018
ATXN10	2642.0781	2090.5181	0.4852129706	0.0194407	0.4459411	1.18	0.4483113803	0.77	1.82	0.53	0.0219700913	0.31	0.91	0.1529992873	0.0006205464	1.062	0.802350080906635	0.665	1.695	0.57	0.0736016479260875	0.308	1.055
ATXN2L	2216.9094	2537.2915	0.0009043728	3.12e-05	0.0175346	1.7	0.0193630695	1.09	2.65	2.44	5.94338862293098e-05	1.58	3.78	0.3327783102	2.57013571248072e-14	1.153	0.567168837510263	0.708	1.876	1.323	0.257896760780509	0.815	2.147
ATXN3	453.9406	418.5442	0.1389041333	0.0346581	0.1572231	1.37	0.1605962749	0.88	2.12	1.7	0.0375142103	1.03	2.79	0.0979102132	0.0290718392	0.875	0.586158163666798	0.542	1.414	1.121	0.681846292257971	0.649	1.935
ATXN7	576.5629	603.0855	0.0045568257	0.0010899	0.0050316	1.88	0.0059890132	1.2	2.95	2.06	0.0014470046	1.32	3.2	0.2396596302	6.35852473651446e-08	1.115	0.666933978099809	0.68	1.827	1.261	0.355012696536196	0.772	2.059
ATXN7L1	211.3229	165.1715	0.1184111367	0.0240499	0.7381784	1.08	0.7392597318	0.7	1.66	1.81	0.0267388782	1.07	3.05	-0.0209222306	0.6417122352	1.246	0.355591633760978	0.781	1.987	1.734	0.0554089239441752	0.987	3.044
AUH	698.0479	567.3736	0.1960833631	0.0247203	0.4049728	0.83	0.4075504502	0.54	1.29	0.61	0.0267864008	0.39	0.94	-0.0997116542	0.0262248155	0.997	0.990278405520793	0.618	1.609	0.836	0.468563125768987	0.515	1.358
AUP1	2687.237	3054.3613	0.0030776483	0.000342	0.0358124	0.63	0.0382309601	0.41	0.98	0.4	0.000565477	0.23	0.67	-0.0478365192	0.2871622984	0.829	0.439642452298683	0.516	1.333	0.517	0.0330238104300374	0.282	0.948
AURKA	59.8321	77.2128	8.2401e-05	9.4e-06	2.29e-05	2.78	5.34810864455393e-05	1.69	4.57	2.58	2.10280875396762e-05	1.67	4	0.3471249561	1.60940206665966e-15	1.589	0.0990238421250674	0.917	2.754	1.554	0.0777306612326408	0.952	2.535
AURKAIP1	1689.9163	1689.9163	0.0328245311	0.0065719	0.0065719	0.55	0.0076370402	0.35	0.85	0.55	0.0076370402	0.35	0.85	-0.1137892514	0.011128971	0.636	0.0649940201415935	0.393	1.029	0.636	0.0649940201415935	0.393	1.029
AURKB	27.0149	29.8373	0.0044599229	0.0013251	0.0018006	2.06	0.0023463196	1.29	3.28	2.05	0.0017461888	1.31	3.22	0.3069456735	2.64830339543735e-12	1.427	0.166222464876251	0.863	2.359	1.422	0.15676905915812	0.873	2.317
AUTS2	605.9191	810.2179	0.0462160642	0.0046272	0.0545906	1.53	0.057407618	0.99	2.37	1.88	0.0055293509	1.2	2.93	0.160093184	0.0003394273	1.149	0.580679436309912	0.703	1.878	1.493	0.0988496154783796	0.928	2.402
AVIL	15.677	16.8781	0.0042039844	0.0011883	0.005611	1.87	0.0066476935	1.19	2.95	2.06	0.001581294	1.32	3.24	0.2212679151	6.28321978143589e-07	1.202	0.47868735918429	0.722	2.002	1.441	0.158831341804833	0.867	2.396
AVPI1	181.8533	135.7558	0.1777043541	0.0237312	0.4498227	0.85	0.452179334	0.55	1.31	0.61	0.0257970331	0.39	0.94	-0.1240353051	0.0056242839	1.03	0.903371177060261	0.643	1.648	0.8	0.364247839730178	0.493	1.296
AVPR1B	0.3612	1.3774	0.4305103174	0.0379159	0.9362755	1.02	0.9365338342	0.66	1.57	1.71	0.0410535908	1.02	2.85	0.1325027706	0.0030806704	0.753	0.246682708583892	0.467	1.216	0.989	0.971265982905805	0.544	1.798
AXIN1	897.2418	810.159	0.1280955337	0.01949	0.2068426	1.33	0.2102271815	0.85	2.09	2	0.0225584283	1.1	3.62	0.2846820921	1.01417472841694e-10	0.953	0.846071723851901	0.589	1.544	1.362	0.359731000104925	0.703	2.635
AXL	659.5895	795.8615	0.2018571026	0.0427354	0.3463536	1.23	0.3491651464	0.8	1.9	1.56	0.0453211611	1.01	2.41	0.0898246198	0.0453374512	1.223	0.405350194669564	0.761	1.967	1.345	0.217888236979818	0.839	2.155
AZGP1	24088.7762	9596.5517	0.0055082602	0.0001404	0.0064454	0.54	0.0075679471	0.34	0.85	0.44	0.0002259822	0.28	0.68	-0.2146437801	1.36866940145008e-06	0.837	0.485408662587156	0.508	1.38	0.816	0.411167564465957	0.502	1.326
AZI1	306.8362	322.0266	0.0098880004	0.0029946	0.0042867	1.94	0.005212401	1.22	3.1	1.96	0.0037062682	1.24	3.08	0.1509232929	0.0007368438	1.419	0.181351230684925	0.849	2.37	1.46	0.13168223749462	0.893	2.386
AZIN1	3699.1084	3903.382	0.0716196647	0.0183322	0.0682957	1.5	0.0713101689	0.97	2.33	1.68	0.0201401018	1.08	2.59	0.2745912487	4.77696696681854e-10	1.273	0.320466877111464	0.791	2.051	1.237	0.379462787266639	0.77	1.988
B2M	35162.1622	25961.998	0.1514337749	0.0160157	0.2909074	0.79	0.2939545457	0.51	1.22	0.58	0.0177214085	0.38	0.91	-0.1236186871	0.0057881886	0.939	0.79500076699177	0.582	1.514	0.748	0.245349001112204	0.458	1.221
B3GALT2	43.956	58.6552	0.2325520967	0.0341151	0.5177465	0.86	0.5198269863	0.56	1.35	0.58	0.0371461713	0.35	0.97	-0.2230937456	5.04804647864258e-07	1.145	0.582421997607729	0.706	1.857	0.831	0.519586973680342	0.472	1.461
B3GALT4	265.7108	248.8292	0.0009885241	0.0001129	0.0065124	0.54	0.007622589	0.35	0.85	0.43	0.0001870836	0.28	0.67	-0.176362872	7.7219e-05	0.677	0.119608777385685	0.414	1.107	0.572	0.0260336844146901	0.35	0.935
B3GALT5	2.0309	0.5025	0.1674002002	0.0250696	0.1807272	1.34	0.1840672449	0.87	2.08	1.95	0.0283783518	1.07	3.53	0.0751719118	0.0941317481	1.104	0.680053461792627	0.689	1.771	1.781	0.0941468323359361	0.906	3.502
B3GALT6	817.341	884.5843	0.0228908548	0.0034071	0.0786126	0.68	0.0816819784	0.44	1.05	0.51	0.0041804673	0.32	0.81	-0.0247459057	0.5820670342	0.71	0.156728265751838	0.443	1.14	0.533	0.0136504011080211	0.323	0.879
B3GALTL	167.3045	135.785	0.0107186167	0.0002246	0.0291481	0.61	0.0314616875	0.39	0.96	0.44	0.0003487105	0.28	0.69	-0.2589734468	4.65281593478685e-09	0.695	0.14753059521059	0.425	1.137	0.656	0.109569330738652	0.391	1.099
B3GAT1	628.0713	677.4132	0.003330312	0.0004694	0.0016921	0.49	0.0021861775	0.31	0.77	0.44	0.0006953436	0.27	0.71	-0.2815379036	1.65483107746774e-10	0.673	0.130032772820647	0.403	1.124	0.609	0.0690022067960042	0.357	1.039
B3GAT2	7.5289	6.5996	0.0055217444	0.0015573	0.0042035	1.9	0.0050570663	1.21	2.96	2.15	0.0021011755	1.32	3.51	0.1238403439	0.0057004581	1.618	0.0582418960812337	0.983	2.662	1.734	0.0482445424460739	1.004	2.994
B3GAT3	1392.5137	1344.6281	0.0033212741	0.0004456	0.0069021	0.55	0.0080276187	0.35	0.85	0.46	0.0006434333	0.3	0.72	-0.125797858	0.0049760892	0.696	0.141716713874893	0.43	1.128	0.625	0.0580636473643221	0.384	1.016
B3GNT2	321.9495	192.402	0.4244847608	0.0122409	0.3843184	0.83	0.3869638577	0.53	1.27	0.52	0.0142347983	0.31	0.88	0.0607282231	0.17647667	0.868	0.557729896721273	0.542	1.392	0.765	0.386216292765479	0.418	1.401
B3GNT4	6.1551	3.4994	0.1475561138	0.0141804	0.5716214	1.13	0.5734226874	0.73	1.75	2.31	0.0176534466	1.16	4.63	0.272107162	6.92899954569531e-10	0.958	0.859524837348933	0.598	1.535	1.543	0.252751354237919	0.734	3.243
B3GNT6	17.715	205.5806	0.2308823357	0.0208789	0.3401778	1.23	0.343019759	0.8	1.91	1.72	0.0230087798	1.08	2.73	0.1411997515	0.0016009462	0.945	0.811522945312739	0.591	1.51	1.256	0.377187049994426	0.758	2.081
B4GALNT4	372.4138	395.3824	1.96501414093353e-05	6.4e-06	1.37e-05	2.81	3.40967971882433e-05	1.72	4.58	2.84	1.71691468662249e-05	1.76	4.57	0.2327889455	1.53e-07	1.698	0.0525998955881409	0.994	2.902	1.73	0.0400433211613619	1.025	2.919
B4GALT1	3102.0115	2239.8133	0.0775028742	0.0017392	0.2591514	0.78	0.262317108	0.5	1.21	0.49	0.0022644147	0.31	0.77	-0.0971033722	0.030430602	1.034	0.888108836086452	0.648	1.65	0.764	0.301838699617359	0.459	1.273
B4GALT6	144.9445	119.559	0.0163264473	0.0016907	0.0337228	0.62	0.0361367857	0.4	0.97	0.51	0.0021540906	0.33	0.78	-0.2496628618	1.68651550122196e-08	0.693	0.13375726096883	0.43	1.119	0.572	0.0214154362746169	0.355	0.921
B4GALT7	720.5594	789.3052	0.0607456316	0.0109258	0.0331774	0.63	0.0355336738	0.4	0.97	0.54	0.0125645867	0.33	0.88	-0.0946440377	0.0349126086	0.737	0.216039682505958	0.454	1.195	0.634	0.0873666528817316	0.376	1.069
B9D1	219.5791	193.3292	0.2006437706	0.0313668	0.0805946	0.68	0.0837368382	0.44	1.05	0.62	0.0336689123	0.4	0.96	-0.0440886202	0.3266461963	0.771	0.278862985735084	0.482	1.234	0.737	0.202518287014593	0.461	1.179
B9D2	103.4483	113.5718	0.1936360083	0.0339256	0.0651805	0.67	0.0681425302	0.43	1.03	0.6	0.0365520007	0.38	0.97	-0.173906052	9.74136878487411e-05	0.886	0.616359402967481	0.553	1.421	0.85	0.525282155162078	0.515	1.403
BAAT	0.6796	1.7455	0.0404477583	0.0026985	0.0419772	1.58	0.0446204494	1.01	2.46	1.96	0.0033613977	1.25	3.07	0.0368176961	0.4127829172	1.18	0.50545828906483	0.725	1.922	1.424	0.153824587651777	0.876	2.315
BACE1	866.5414	1001.003	0.0690172734	0.0058887	0.0259393	1.65	0.0280927956	1.05	2.57	1.86	0.0069477664	1.19	2.93	0.1100694485	0.0140838369	1.301	0.287852965466997	0.801	2.115	1.23	0.407149341503252	0.754	2.008
BACE2	2369.8496	2518.0653	0.0234016874	0.0036221	0.0505341	0.64	0.0533665054	0.41	1.01	0.5	0.0044956897	0.31	0.81	-0.1519073147	0.0006794091	0.985	0.949936614028493	0.607	1.598	0.717	0.204401765533652	0.429	1.199
BACH2	57.7949	87.3626	0.1049230694	0.0076815	0.2021604	1.33	0.2054717988	0.86	2.05	1.86	0.0089671003	1.17	2.95	0.027479122	0.5410813533	1.466	0.112973273221039	0.913	2.353	1.802	0.0208509438289807	1.094	2.971
BAD	1355.4934	1939.2578	0.4043508752	0.0371983	0.8061152	0.95	0.8069096647	0.61	1.46	0.5	0.0417462225	0.26	0.97	-0.0127938359	0.7760174265	0.919	0.72498268107741	0.574	1.471	0.448	0.0344173308161259	0.213	0.943
BAG1	1716.5457	1795.6669	0.0579915027	0.0126792	0.104149	0.7	0.1073989441	0.45	1.08	0.57	0.0142689278	0.36	0.89	-0.0949135258	0.0343955311	0.882	0.597805111630571	0.553	1.407	0.674	0.113542815393609	0.413	1.099
BAG3	1449.8382	1372.6093	0.1841636373	0.032075	0.1292009	0.71	0.1325707242	0.46	1.11	0.62	0.0343768977	0.4	0.97	-0.073035851	0.103886459	0.876	0.583943697543153	0.545	1.407	0.798	0.350335005655214	0.497	1.282
BAG5	1117.5917	1153.6692	0.1452544183	0.0298797	0.1366207	0.72	0.139981602	0.47	1.11	0.6	0.0323284327	0.38	0.96	-0.045194452	0.3146468999	0.797	0.343908294006617	0.499	1.275	0.681	0.136489732935565	0.411	1.129
BAHCC1	545.9252	562.9496	0.0291757225	0.0081798	0.0289086	1.63	0.0311796571	1.04	2.53	1.79	0.009393662	1.15	2.77	0.1612292438	0.0003074378	1.17	0.531740232587139	0.715	1.915	1.289	0.303038392337743	0.795	2.089
BAI1	19.8874	14.6189	0.0027593146	0.0005804	0.2212014	1.31	0.2244766828	0.85	2.03	2.47	0.0009188376	1.45	4.22	0.1288228215	0.0040188952	0.913	0.705546610440786	0.569	1.465	1.758	0.0500732282576924	1	3.09
BAI2	80.55	78.3476	0.1422548354	0.041733	0.0912142	1.46	0.0944161576	0.94	2.26	1.59	0.0443681323	1.01	2.48	0.0411436204	0.3600272401	1.072	0.772588203161697	0.669	1.716	1.189	0.476352549887097	0.738	1.915
BAI3	5.9247	1.4166	0.2069852201	0.0007787	0.0653699	0.66	0.0683926444	0.42	1.03	0.42	0.0011782673	0.25	0.71	-0.0298031662	0.5074003358	0.839	0.467570588270731	0.522	1.348	0.551	0.0363583368704682	0.315	0.963
BAIAP2	4173.4791	4595.4078	0.0011994129	0.0001346	0.0086168	0.55	0.0098833135	0.35	0.87	0.37	0.000251811	0.22	0.63	-0.1667222479	0.0001887426	0.741	0.246581424164281	0.446	1.231	0.591	0.0758159636025331	0.331	1.056
BAMBI	349.3724	890.432	0.5808316032	0.0330782	0.5995192	0.89	0.6011975145	0.58	1.37	0.39	0.0407402213	0.16	0.96	0.0600487929	0.1813751111	0.706	0.148301973929748	0.441	1.132	0.412	0.0572211354007416	0.165	1.028
BANK1	313.2231	468.0507	0.1099916291	0.0192121	0.0451677	1.56	0.0478540448	1	2.43	1.68	0.0210979693	1.08	2.61	0.1573222657	0.0004309326	1.335	0.235644849779999	0.828	2.154	1.483	0.101857712110447	0.925	2.379
BAP1	1888.947	1910.2151	0.0071867475	0.0021832	0.0031112	1.97	0.003866178	1.24	3.13	2	0.0027709075	1.27	3.14	0.1327516221	0.003025062	1.465	0.136948479149423	0.886	2.422	1.516	0.097777623455232	0.926	2.481
BARD1	45.2145	52.9292	0.0008342945	0.0001887	0.0050611	1.87	0.0060114457	1.2	2.93	2.26	0.0002952782	1.45	3.52	0.1733077533	0.000103035	1.456	0.135821513572451	0.889	2.387	1.71	0.0340220945532974	1.041	2.81
BARX1	1.6978	1.222	0.1284336444	0.0358995	0.0896833	1.46	0.0929172137	0.94	2.27	1.63	0.038564068	1.03	2.6	0.1977170578	8.970142562869e-06	1.057	0.820985480394761	0.656	1.703	1.079	0.76565217103582	0.654	1.781
BAT1	4857.6412	4565.1797	0.0111238537	0.0028661	0.024351	1.66	0.0264979615	1.06	2.59	2.09	0.0036820825	1.27	3.43	0.1394000971	0.0018387437	1.328	0.263147430264633	0.808	2.182	1.484	0.156576011627984	0.859	2.564
BAT2	9483.7189	9023.9362	0.0622430416	0.0170105	0.0527191	1.53	0.0554949012	0.99	2.37	1.73	0.0188452338	1.09	2.72	0.0514057268	0.2526716892	1.458	0.125490106493894	0.9	2.363	1.53	0.0972668254767777	0.926	2.529
BAT2L1	4875.9138	4224.133	0.1408754581	0.0350309	0.0755607	1.48	0.0786333805	0.96	2.29	1.66	0.0377451608	1.03	2.67	0.1111853932	0.0131321974	1.161	0.540605531367683	0.719	1.876	1.394	0.220658478722925	0.819	2.37
BAT2L2	2929.9299	2758.6532	0.0324472561	0.0085677	0.0275908	1.63	0.0297795935	1.05	2.53	1.84	0.0098906906	1.16	2.93	-0.0103812022	0.8174260778	1.538	0.0758324642397276	0.956	2.474	1.739	0.0322410419145961	1.048	2.885
BAT5	1477.2279	1193.1207	0.2428805427	0.0106745	0.7730613	0.94	0.7739896183	0.61	1.45	0.54	0.0122570817	0.34	0.88	-0.0725617978	0.1061563047	0.986	0.952271245041836	0.614	1.581	0.799	0.418480857090382	0.463	1.377
BATF	33.0208	37.5988	0.172660998	0.0462912	0.1269486	1.41	0.1303348169	0.9	2.19	1.55	0.0489526501	1	2.39	0.1147275609	0.0104764004	1.483	0.10870172411055	0.916	2.399	1.539	0.0746543010651286	0.958	2.472
BATF2	38.633	61.016	0.2325913936	0.0273972	0.3442455	1.23	0.3470656793	0.8	1.9	1.66	0.0297607573	1.05	2.63	0.0850278897	0.0581948259	1.182	0.485264630401161	0.739	1.892	1.513	0.104129493285925	0.918	2.493
BAZ2A	2344.1707	2367.7149	0.0030588667	0.0008577	0.0005218	2.17	0.0007470626	1.38	3.41	2.1	0.0011690758	1.34	3.29	0.0932275998	0.0377404504	1.445	0.144353283650111	0.881	2.37	1.411	0.168180243431065	0.865	2.304
BAZ2B	681.3939	771.2853	0.0827476323	0.0106836	0.0517128	1.53	0.0544659502	0.99	2.37	1.77	0.0121065526	1.13	2.75	-0.0103733011	0.8175625922	1.168	0.520298244853132	0.727	1.877	1.43	0.144088485777386	0.885	2.313
BBC3	107.5712	168.8843	0.3800806677	0.0410214	0.3895179	1.21	0.3921491275	0.78	1.87	1.63	0.0438767932	1.01	2.63	0.271764564	7.29152810456908e-10	0.897	0.653256106850642	0.559	1.441	1.162	0.562241333108202	0.7	1.93
BBS10	378.2525	365.5222	0.0628200145	0.0181288	0.0259863	1.64	0.0281066834	1.05	2.55	1.71	0.019971677	1.09	2.68	0.1407490919	0.0016576879	1.438	0.136627968715827	0.891	2.321	1.457	0.132113329999902	0.893	2.379
BBS4	977.0115	951.4643	0.0868437935	0.018475	0.0260381	0.61	0.0281873444	0.39	0.95	0.59	0.0203196163	0.38	0.92	-0.0814836513	0.0695238329	0.77	0.293489279093267	0.473	1.254	0.767	0.286592332091603	0.471	1.249
BBS7	232.8928	238.8503	0.1027725231	0.0223857	0.0616293	1.51	0.0645175366	0.98	2.33	1.65	0.024356613	1.07	2.55	0.0658507017	0.1426653574	1.167	0.524328624179177	0.725	1.881	1.309	0.267589706546861	0.813	2.107
BCAM	20669.3653	13477.1599	0.0001155262	0	0.0031803	0.52	0.0038849298	0.33	0.81	0.29	6.23291098733603e-08	0.19	0.46	-0.2207123066	6.71349739166354e-07	0.552	0.0201709259316573	0.334	0.911	0.458	0.00169771784270421	0.281	0.746
BCAP31	6177.2928	5686.0987	0.0289333073	0.0029444	0.0687538	0.67	0.0717480107	0.43	1.04	0.53	0.0036010788	0.34	0.81	-0.0624184659	0.1647181269	0.816	0.403685343757323	0.507	1.314	0.658	0.0806418545056189	0.411	1.052
BCAR1	1255.7923	1442.2796	0.0068971543	0.0006478	0.121898	0.71	0.1252276903	0.46	1.1	0.39	0.0010440794	0.22	0.69	-0.1088357359	0.015206045	0.933	0.777125681120253	0.58	1.504	0.481	0.0178190339879265	0.262	0.881
BCAR3	263.2293	216.4948	0.1616986336	0.0237461	0.9527031	1.01	0.9528960344	0.66	1.57	0.61	0.0257740104	0.39	0.94	-0.0758995517	0.0909811768	1.157	0.545764137899408	0.721	1.855	0.782	0.313752695135018	0.485	1.261
BCAS1	1397.9304	1092.0443	0.0112087087	0.0014268	0.0600772	0.66	0.0630344147	0.42	1.02	0.5	0.0018442263	0.32	0.77	-0.2745868412	4.78013615589146e-10	1.062	0.80609325396678	0.655	1.724	0.83	0.445030552587634	0.516	1.338
BCAS3	680.7512	721.6195	0.067927869	0.0095021	0.2554188	0.77	0.2586405571	0.5	1.21	0.5	0.0113205882	0.29	0.86	-0.3193320119	3.03337639911502e-13	1.244	0.375400676153281	0.767	2.017	0.897	0.70506364251926	0.512	1.573
BCAS4	396.209	603.5738	0.1017709687	0.0119642	0.1947313	1.33	0.1980889241	0.86	2.07	1.76	0.013482654	1.12	2.75	0.1892547797	2.16683539889583e-05	1.185	0.483135287072358	0.737	1.907	1.319	0.260396025731337	0.815	2.134
BCAT1	63.5714	47.4538	0.042679507	0.0111284	0.0358121	1.59	0.0382556939	1.03	2.46	1.86	0.0128194276	1.14	3.04	0.0677940272	0.1312228712	1.732	0.0254515782194733	1.07	2.804	2.104	0.0110525213332843	1.185	3.735
BCAT2	1661.0968	1686.8388	0.0011637661	0.0001912	0.0002976	0.44	0.0004584108	0.28	0.7	0.42	0.0003144248	0.26	0.67	-0.1773889229	7.00137993756419e-05	0.607	0.0561492892536005	0.363	1.013	0.624	0.075104206184156	0.371	1.049
BCKDK	1400.1857	1298.9407	0.0372018335	0.0045333	0.0846106	0.68	0.0877735938	0.44	1.06	0.54	0.0053842424	0.35	0.83	-0.0842175571	0.0606401264	1.068	0.786390311319668	0.665	1.715	0.752	0.230681632724552	0.472	1.198
BCL10	342.9297	387.0715	0.0027527692	0.0002784	0.0109657	0.57	0.0124273567	0.36	0.88	0.36	0.0005209059	0.2	0.64	-0.1033490999	0.0212010449	0.682	0.11481815069964	0.424	1.097	0.423	0.00578393045080224	0.229	0.779
BCL11B	36.0656	45.2459	0.0194743288	0.003436	0.0997993	1.44	0.1030345247	0.93	2.22	1.89	0.0041501891	1.22	2.93	0.075839331	0.0912386724	1.281	0.312863881201814	0.792	2.071	1.61	0.0476510271737152	1.005	2.581
BCL2	409.7003	568.3417	0.2579216694	0.0411429	0.8389935	1.05	0.8396501329	0.68	1.61	1.6	0.0438758925	1.01	2.52	0.0717283579	0.1102418279	0.942	0.801271837393461	0.591	1.5	1.252	0.364744115394637	0.77	2.036
BCL2L1	2993.1034	2741.4567	0.0489277971	0.0038768	0.0582678	0.66	0.0611201284	0.43	1.02	0.53	0.0046614915	0.34	0.82	-0.0444563497	0.3226235193	1.001	0.997947429575512	0.619	1.617	0.715	0.177194681607827	0.44	1.164
BCL2L10	8.4349	15.2801	0.1564113377	0.0191985	0.1228538	0.71	0.1262125087	0.46	1.1	0.52	0.0219358724	0.3	0.91	-0.12563131	0.0050343211	0.865	0.55461669642749	0.534	1.401	0.646	0.171721524720412	0.346	1.208
BCL2L11	652.5472	523.4631	0.003597531	0.0003673	0.013839	1.72	0.01540296	1.11	2.68	3.12	0.0007612224	1.61	6.06	0.1943591194	1.27872232801694e-05	1.238	0.375753357125045	0.772	1.986	2.193	0.0429262252808801	1.025	4.691
BCL2L13	1428.6051	1375.5198	0.0439116471	0.0064275	0.091502	0.69	0.0947406142	0.44	1.07	0.55	0.0074670946	0.36	0.85	-0.1045555449	0.0197305549	0.815	0.396850222101512	0.508	1.308	0.706	0.149299359847794	0.44	1.133
BCL2L14	48.7177	59.4789	3.39166907679314e-05	5.2e-06	1.25e-05	0.37	2.89558239157106e-05	0.23	0.59	0.32	1.58683861537501e-05	0.19	0.53	-0.1873287824	2.63445447857758e-05	0.536	0.018002934140945	0.32	0.899	0.476	0.0100230680237933	0.27	0.837
BCL2L2	2055.376	1757.2041	0.2206063332	0.023382	0.656466	0.91	0.6578995079	0.59	1.4	0.6	0.0255226861	0.38	0.94	-0.0698902312	0.1196896399	0.951	0.834246788362479	0.591	1.528	0.653	0.0880625710324498	0.4	1.066
BCL3	835.0669	1032.5444	0.0010490857	0.0001498	0.0092499	0.56	0.0105365379	0.36	0.87	0.38	0.0002787471	0.22	0.64	-0.0902982092	0.0442087661	0.745	0.230963118827122	0.46	1.206	0.423	0.00496547439719908	0.232	0.771
BCL6B	107.9003	158.0042	0.1576297042	0.0305399	0.9802391	0.99	0.9803193643	0.64	1.54	1.62	0.0328559394	1.04	2.51	0.1806252678	5.12202212979127e-05	0.793	0.342692654753748	0.492	1.28	1.269	0.339597339363234	0.778	2.067
BCL7A	493.292	642.5532	0.1212429648	0.00736	0.3313853	1.24	0.3342596955	0.8	1.92	1.88	0.0086477762	1.17	3.01	0.218037578	9.2127393678594e-07	1.072	0.775085711224955	0.664	1.731	1.022	0.935710150866398	0.603	1.733
BCL7B	933.7656	909.6197	0.0408598758	0.0058036	0.0391504	0.63	0.0416388492	0.41	0.98	0.55	0.0067846183	0.35	0.85	-0.0278533646	0.5355833707	0.727	0.186248718164333	0.454	1.166	0.652	0.075509292275741	0.407	1.045
BCL9	1479.7857	1963.6323	0.0136852452	0.0001403	0.3861284	1.21	0.3887657927	0.78	1.87	2.38	0.0002363629	1.5	3.78	0.0263777934	0.5574222567	1.124	0.628251350112315	0.701	1.801	2.065	0.00494051856464235	1.245	3.423
BCL9L	1481.9461	1281.5569	0.1498754555	0.0340674	0.0441573	1.56	0.046782129	1.01	2.42	1.73	0.0370702915	1.03	2.89	0.1331598097	0.0029358222	1.409	0.163438453315983	0.87	2.282	1.489	0.203347160405369	0.806	2.751
BCMO1	8.2873	6.3574	0.0120797944	0.0011135	0.0460026	0.64	0.0487000581	0.41	1	0.49	0.0014660319	0.32	0.76	-0.0178102476	0.6920428144	0.699	0.146620683899147	0.431	1.134	0.576	0.0235651172761331	0.357	0.928
BCOR	1506.2382	1333.9292	0.0242170485	0.0060112	0.0259979	1.64	0.0281432906	1.05	2.55	1.9	0.0071093912	1.19	3.04	0.1885247577	2.33395835037069e-05	1.092	0.715347317534241	0.68	1.755	1.179	0.535425464211921	0.7	1.986
BCORL1	343.9992	384.5921	0.0872780484	0.02011	0.1517081	1.37	0.1550648139	0.89	2.12	1.66	0.02199825	1.08	2.56	0.0629563046	0.1611026992	1.312	0.262173725764661	0.816	2.107	1.402	0.156740324020003	0.878	2.239
BCORL2	1.8188	2.5421	0.0013142698	0.000262	0.002732	1.98	0.0034134626	1.25	3.13	2.22	0.00039641	1.43	3.44	0.0730157237	0.1039820441	1.67	0.0442407037827868	1.013	2.753	1.717	0.0260583614342984	1.067	2.763
BCR	1440.7895	1559.6125	0.1121030777	0.0257828	0.5400217	1.15	0.5419681809	0.74	1.77	1.63	0.0278887612	1.05	2.51	0.1261448618	0.0048567092	0.948	0.825665152548185	0.589	1.526	1.209	0.42770577196966	0.757	1.931
BDH1	1093.7719	1862.6053	0.5257443101	0.0167786	0.7434103	0.93	0.7444647352	0.6	1.44	1.99	0.019494354	1.12	3.53	-0.0331756478	0.4605496797	1.021	0.931078258150017	0.638	1.634	1.524	0.213040144904209	0.785	2.957
BDNFOS	82.2135	80.3832	0.1189609721	0.031326	0.0369562	1.59	0.0394360973	1.02	2.47	1.62	0.0337049007	1.04	2.54	0.1211597702	0.0068460308	1.707	0.0305881247315872	1.051	2.77	1.82	0.0174188947755477	1.111	2.983
BDP1	674.3447	652.8926	0.0346701284	0.0105542	0.008649	1.79	0.0099267724	1.15	2.8	1.78	0.0120014087	1.14	2.79	0.0868171537	0.0530838973	1.187	0.495860056364737	0.725	1.944	1.21	0.453902525601287	0.735	1.994
BEND3	199.2481	225.8993	0.1584166769	0.0436469	0.1338509	1.39	0.1372107555	0.9	2.15	1.55	0.0462414286	1.01	2.4	0.2491262215	1.81364140855754e-08	0.93	0.769162441418015	0.574	1.508	1.11	0.664075358301878	0.692	1.782
BEND4	949.7151	949.7151	0.2251652488	0.0464725	0.0464725	0.64	0.0492094055	0.41	1	0.64	0.0492094055	0.41	1	-0.1043010991	0.020033079	0.706	0.16495635988613	0.432	1.154	0.706	0.16495635988613	0.432	1.154
BEND7	157.8171	102.2141	0.2182911273	0.0424271	0.938433	0.98	0.9386819503	0.64	1.52	1.75	0.0459388298	1.01	3.02	0.3169023602	4.67722301734977e-13	0.576	0.0231849524264065	0.358	0.927	1.006	0.985815718721726	0.546	1.851
BEST1	24.4446	23.5385	0.0189541615	0.0056226	0.0466443	1.56	0.0493627169	1	2.42	1.89	0.006688862	1.19	3	0.133030075	0.0029639223	1.289	0.310443497714713	0.789	2.107	1.612	0.0696130468576218	0.962	2.7
BEST3	20.3659	19.69	0.0027830718	0.0004206	0.0007907	0.46	0.0011031279	0.29	0.74	0.45	0.000621744	0.28	0.71	-0.0220016934	0.6246159791	0.592	0.0427511417580413	0.356	0.983	0.566	0.0272710517509376	0.342	0.938
BEST4	2.5798	2.2355	0.0041665952	0.0011449	0.0105193	1.78	0.0119672755	1.14	2.79	2.22	0.0016051876	1.35	3.65	-0.0079801839	0.8591462491	1.5	0.107150544473545	0.916	2.458	2.341	0.00260714800688229	1.346	4.072
BET1	570.5643	594.3753	0.0798231935	0.0191398	0.0538177	0.65	0.0566432625	0.42	1.01	0.58	0.0211550761	0.37	0.92	0.0991812577	0.0270369856	0.643	0.0719460243557117	0.398	1.04	0.603	0.0480145858424127	0.365	0.996
BET1L	2369.1811	2048.3806	0.0851134792	0.003223	0.221649	0.76	0.2249154141	0.49	1.18	0.5	0.0040100985	0.32	0.8	0.0172657774	0.7009977486	0.958	0.856666804942097	0.599	1.532	0.513	0.0112678449774768	0.306	0.859
BEX1	21.6802	16.4835	0.2387290114	0.0451092	0.0857028	0.68	0.0888695701	0.44	1.06	0.64	0.047727325	0.42	1	-0.0092944908	0.8362524216	0.922	0.736285836456716	0.575	1.478	0.837	0.457954210164501	0.522	1.34
BFAR	1017.0352	1159.1795	0.049933395	0.0014129	0.0209915	1.68	0.0229948176	1.07	2.63	2.09	0.0018806438	1.31	3.34	0.2397645536	6.27250802776176e-08	1.285	0.313565840912408	0.789	2.093	1.57	0.0890852548074153	0.933	2.642
BGN	4615.8786	4450.303	0.0015891718	0.0004739	0.0034672	1.95	0.0042599717	1.23	3.07	2.3	0.0007171162	1.42	3.72	0.3448386331	2.52708554181708e-15	1.185	0.505485867627098	0.719	1.954	1.431	0.191322265706775	0.836	2.45
BHLHA15	125.8971	113.9797	0.0326179884	0.0077555	0.0270562	0.61	0.029304305	0.39	0.95	0.55	0.0089601258	0.35	0.86	-0.0959396943	0.0324858799	0.642	0.0709280957381204	0.397	1.039	0.649	0.0776478978398644	0.402	1.049
BHLHE22	6.3553	14.086	0.0340878759	0.0007766	0.5501984	1.14	0.5521003115	0.74	1.76	2.17	0.0010926192	1.36	3.46	0.2259868522	3.55500241165548e-07	0.845	0.479483806000458	0.529	1.349	1.349	0.24598446290789	0.814	2.235
BHLHE41	432.415	457.2127	0.030597819	0.0076811	0.0160297	1.71	0.0177741379	1.1	2.67	1.81	0.0088615658	1.16	2.81	0.1535442652	0.0005929729	1.534	0.0831242158349515	0.945	2.489	1.768	0.0211225699510714	1.089	2.869
BICC1	85.796	107.7472	0.1058894728	0.0241458	0.1788607	1.34	0.1822053857	0.87	2.07	1.64	0.0261976332	1.06	2.54	0.1349466093	0.0025726988	0.902	0.668388728396549	0.563	1.446	1.225	0.40240857643644	0.762	1.969
BICD1	291.9805	481.0586	0.0637141589	0.0058506	0.1102373	1.42	0.1135273701	0.92	2.2	1.86	0.0069056281	1.19	2.92	0.0809128813	0.0715068784	1.075	0.764669392329731	0.67	1.724	1.451	0.153920406241551	0.87	2.422
BICD2	649.3035	817.0845	0.0645224352	0.0018322	0.0564197	1.53	0.0592959339	0.98	2.38	2.07	0.0023991942	1.29	3.32	0.1494855427	0.000828881	0.962	0.878123074132668	0.586	1.578	1.867	0.0180758569894578	1.113	3.132
BID	379.3467	295.5453	0.3683193974	0.0219507	0.6533611	0.91	0.6548098573	0.59	1.4	0.57	0.024256114	0.35	0.93	-0.0647030128	0.1497729616	0.997	0.989176197535256	0.619	1.604	0.976	0.927696952181907	0.578	1.649
BIK	513.2743	743.7049	0.1550639682	0.0227773	0.3926337	0.83	0.3952899926	0.53	1.28	0.53	0.0255448226	0.31	0.93	-0.0556887001	0.2152226987	0.93	0.761598394563715	0.583	1.485	0.539	0.0419956174781106	0.298	0.978
BIN1	1238.3755	1025.7922	0.1425018143	0.0202054	0.1068102	0.7	0.1100820354	0.45	1.08	0.6	0.0221282366	0.39	0.93	-0.1859736114	3.01920564165048e-05	1.04	0.871161134093316	0.649	1.666	0.855	0.520967007465183	0.531	1.379
BIN2	59.2686	76.3323	0.0064150485	0.0010686	0.0189928	1.68	0.0208628577	1.08	2.61	2.03	0.0014119865	1.31	3.12	0.1514676862	0.0007045361	1.313	0.27247319526798	0.808	2.133	1.487	0.102608464739118	0.923	2.393
BIN3	308.2134	282.8089	0.0049504189	0.0005137	0.0138696	0.58	0.0154568098	0.37	0.9	0.47	0.000724281	0.3	0.73	-0.1456627656	0.0011277877	0.653	0.0802793339746392	0.405	1.053	0.591	0.0297805684114621	0.368	0.95
BIRC2	1077.4399	1160.4903	0.0751856863	0.0171875	0.3387773	1.23	0.3416200514	0.8	1.9	1.68	0.0189444099	1.09	2.59	0.1286776805	0.0040607124	0.921	0.742047735759077	0.566	1.5	1.269	0.330623687143311	0.785	2.05
BIRC5	47.8656	73.3271	0.0001172119	1.06e-05	0.0024868	2.03	0.0031656785	1.27	3.26	2.56	2.31427078467572e-05	1.66	3.95	0.277971766	2.86229447050294e-10	1.136	0.623018688632607	0.684	1.886	1.445	0.135253523608441	0.891	2.343
BIRC6	1855.9284	1729.0522	0.0594233648	0.0160222	0.0525377	1.53	0.0552825792	0.99	2.37	1.73	0.0178050308	1.1	2.73	-0.0650947573	0.1473172338	1.534	0.0769496508807517	0.955	2.466	1.542	0.0880992312743403	0.937	2.536
BIRC7	1.6083	1.7199	0.1566565471	0.0432588	0.0792457	1.48	0.0823933554	0.95	2.3	1.56	0.0458759254	1.01	2.42	0.1495919488	0.0008217211	1.1	0.706378604872065	0.669	1.808	1.148	0.5771772588948	0.707	1.864
BLK	2.7832	2.7832	0.0825642317	0.0231269	0.0231269	1.67	0.0252249437	1.07	2.6	1.67	0.0252249437	1.07	2.6	0.0423418497	0.346195955	2.036	0.00479045343030396	1.242	3.336	2.036	0.00479045343030396	1.242	3.336
BLM	29.8103	36.1744	0.0036460078	0.0005499	0.003664	1.94	0.0044832358	1.23	3.06	2.11	0.0007704038	1.36	3.25	0.270922761	8.26241919596077e-10	1.268	0.351255562975019	0.769	2.091	1.192	0.471389174819353	0.739	1.925
BLOC1S1	1129.4938	1023.2899	0.2492307882	0.0381541	0.1635878	0.74	0.1669337904	0.48	1.14	0.63	0.0406331897	0.41	0.98	-0.1127344637	0.0119053034	0.812	0.387643891189149	0.507	1.302	0.752	0.244218988162118	0.466	1.215
BLVRB	1369.3617	1459.9466	0.0643244491	0.0117036	0.0452541	0.64	0.0479272867	0.41	1	0.56	0.013242972	0.35	0.89	-0.0820862113	0.0674794218	0.965	0.884777135906887	0.598	1.559	0.835	0.47381288715848	0.51	1.367
BLZF1	407.8369	411.9995	0.0118829363	0.0029665	0.0059308	1.85	0.0069599175	1.18	2.88	1.92	0.0036357824	1.24	2.99	0.1161504858	0.0095514823	1.695	0.0339131470586701	1.041	2.76	1.782	0.018976836026078	1.1	2.887
BMF	522.4263	800.7785	0.1517045833	0.0057312	0.5881815	1.13	0.5899337346	0.73	1.75	1.94	0.0068924185	1.2	3.15	0.1299345905	0.003711286	0.896	0.648393670451917	0.558	1.439	1.539	0.107012133012826	0.911	2.598
BMP6	127.4751	286.5537	0.0186553358	0.0003674	0.3105555	1.25	0.3135245302	0.81	1.94	2.24	0.0005488018	1.42	3.55	0.2611704546	3.40797387454756e-09	0.804	0.37593078102277	0.496	1.303	1.352	0.230958169663051	0.825	2.216
BMP8A	217.3447	243.2785	0.0153879288	0.0042285	0.0213094	1.68	0.0233311195	1.07	2.62	1.88	0.0050649882	1.21	2.91	0.1612321832	0.0003073588	1.542	0.0853741774528839	0.941	2.527	1.643	0.0454133284437408	1.01	2.671
BMP8B	47.2679	58.8938	0.1010161065	0.0193832	0.3311055	1.24	0.3339847956	0.8	1.92	1.67	0.0212385594	1.08	2.57	0.160197915	0.0003363532	0.882	0.608702568567184	0.546	1.425	1.039	0.879242909651522	0.637	1.695
BMPER	26.9899	8.1699	0.0197176198	3.24e-05	0.0763713	0.68	0.0794663385	0.44	1.05	0.38	6.72391297239505e-05	0.24	0.61	-0.1398995443	0.0017696976	0.804	0.367290790269144	0.499	1.293	0.616	0.0650330233889321	0.368	1.031
BMPR2	2154.2214	2068.1226	0.0307600994	0.0088645	0.156538	1.37	0.1599014621	0.88	2.11	1.83	0.0102283537	1.15	2.91	0.0424160645	0.3453505293	1.082	0.743994262957653	0.675	1.733	1.376	0.215214760616336	0.831	2.28
BMS1	1170.4423	1035.6996	0.1129456436	0.0131716	0.8524953	1.04	0.8530952542	0.68	1.61	2.09	0.0156448798	1.15	3.79	-0.003949542	0.9300135926	1.044	0.858914344752257	0.651	1.675	1.915	0.042736715286971	1.021	3.589
BMS1P4	25.6646	23.8359	0.0623581268	0.0184504	0.0994997	1.44	0.1027582171	0.93	2.23	1.72	0.020406929	1.09	2.71	0.0892565491	0.0467231575	1.126	0.628884485845827	0.696	1.823	1.322	0.265877910845	0.809	2.161
BMS1P5	65.3595	52.4216	0.1176142115	0.0255996	0.251032	1.29	0.2542286622	0.83	2	1.8	0.0283884296	1.06	3.03	0.0155857367	0.7288867982	1.067	0.792380785914452	0.659	1.727	1.48	0.174831191617923	0.84	2.606
BMX	10.1394	9.4025	0.0731642148	0.0205257	0.0552666	1.53	0.0580735846	0.99	2.37	1.69	0.0224811555	1.08	2.65	0.0719459036	0.1091636609	1.554	0.0721828892870777	0.961	2.514	1.639	0.0506546702561736	0.999	2.69
BNIP1	233.0365	230.0836	0.0001288818	1.32e-05	4.62e-05	0.4	8.7591e-05	0.25	0.63	0.38	2.93515980286374e-05	0.24	0.6	-0.0758600332	0.0911500867	0.554	0.0191376314422774	0.338	0.908	0.518	0.00879747898064288	0.317	0.847
BNIP2	508.2917	580.7808	0.0258949842	0.0043063	0.0870194	1.47	0.0902564507	0.94	2.29	1.86	0.0051312348	1.2	2.87	0.1275935545	0.0043857291	1.093	0.717076221727035	0.676	1.767	1.637	0.0409050623881733	1.021	2.625
BNIP3L	1707.9979	1800.2528	0.0114866546	0.0018352	0.0102192	0.56	0.0116795674	0.35	0.88	0.46	0.0024749343	0.28	0.76	-0.2075078523	3.08162863020029e-06	0.787	0.358232161013523	0.472	1.312	0.676	0.163047612160167	0.39	1.172
BNIPL	38.4255	73.3591	0.097071365	0.012736	0.021864	0.6	0.0239079192	0.38	0.93	0.51	0.014842037	0.3	0.88	-0.1282502937	0.0041861452	0.668	0.102775351095505	0.411	1.085	0.554	0.0445262143633813	0.311	0.986
BOD1	821.0744	937.3219	0.0044684472	0.0002377	0.0309285	1.62	0.0332642773	1.04	2.51	2.22	0.0003631767	1.43	3.44	0.1731956669	0.0001041215	1.184	0.514691744287306	0.712	1.969	1.589	0.0633176044125078	0.975	2.592
BOD1L	1004.8544	989.6317	0.0127694145	0.0033005	0.0073179	1.81	0.0084698887	1.16	2.82	1.93	0.0040358307	1.23	3.02	-0.0072568716	0.8717974234	1.505	0.097344716438926	0.928	2.44	1.64	0.0479115223299252	1.005	2.676
BOP1	326.6495	349.6178	0.0799474942	0.0213326	0.0480772	1.56	0.050841512	1	2.43	1.66	0.0233091196	1.07	2.58	0.1045101446	0.0197842404	1.615	0.0489811894184359	1.002	2.602	1.706	0.0271567336791744	1.062	2.741
BPGM	409.199	461.1711	0.0224070894	0.0049805	0.0478052	1.57	0.0506413191	1	2.47	1.84	0.0058795657	1.19	2.84	0.2748327607	4.60639948075982e-10	1.118	0.663818788966684	0.675	1.853	1.153	0.555528095211232	0.718	1.854
BPIL1	123.8761	39.3258	0.0137249956	0.0005615	0.0641609	0.66	0.0671547163	0.43	1.03	0.47	0.0007866251	0.31	0.73	-0.0847875329	0.0589114674	0.903	0.679390295313674	0.558	1.463	0.696	0.149268426341692	0.426	1.139
BPTF	1591.9044	1584.0568	0.0023153924	0.0006195	0.000508	2.17	0.0007254439	1.38	3.39	2.14	0.0008680635	1.37	3.36	0.0265694471	0.554561472	1.737	0.0280948730475016	1.061	2.842	1.718	0.0309398930507128	1.051	2.81
BRAF	193.6808	195.9085	0.0236477518	0.0053945	0.0063833	1.85	0.0074837065	1.18	2.9	1.86	0.0063829201	1.19	2.91	0.1329803292	0.0029747618	1.409	0.170193697670062	0.863	2.299	1.426	0.151538212415575	0.878	2.317
BRCA1	104.2663	113.3805	0.0718334986	0.0175327	0.0905843	1.45	0.09379388	0.94	2.25	1.68	0.0193047291	1.09	2.59	0.2470904239	2.38571165785339e-08	0.957	0.855164248971133	0.594	1.541	1.092	0.714001364396886	0.681	1.752
BRCA2	19.7701	27.9952	0.0009152774	1.97e-05	0.0621039	1.51	0.0650268289	0.97	2.33	2.51	4.01496621469377e-05	1.62	3.89	0.2142537843	1.43178038306327e-06	1.027	0.913441131920349	0.639	1.649	1.728	0.0258949969644269	1.068	2.797
BRD1	1002.9499	969.277	0.0274622002	0.0069368	0.0433605	1.58	0.0460532388	1.01	2.46	1.95	0.0082978619	1.19	3.21	0.1909268982	1.82580812923158e-05	1.194	0.477875319112336	0.732	1.946	1.315	0.322096017880876	0.765	2.263
BRD2	6424.6923	5585.4432	0.0926017485	0.0173826	0.2333793	1.3	0.2366132514	0.84	2.01	1.92	0.0198513019	1.11	3.33	0.1973216234	9.3555258943663e-06	0.975	0.920356328264033	0.599	1.588	1.181	0.568811864157892	0.667	2.091
BRD3	1491.8717	2231.8846	0.4336814997	0.0128364	0.3674711	1.22	0.3701904627	0.79	1.88	2	0.0151462487	1.14	3.51	0.1632118078	0.0002582574	0.856	0.518013179051908	0.535	1.371	1.107	0.757815608615616	0.581	2.107
BRD4	1593.8663	1762.4947	0.1221757524	0.0197949	0.2851748	1.27	0.2882496148	0.82	1.97	1.68	0.021738012	1.08	2.63	0.1453730678	0.0011540734	1.116	0.663751782707994	0.681	1.828	1.251	0.373799664148642	0.764	2.048
BRD7	1049.0162	849.0933	0.1829015684	0.0076427	0.7725995	1.07	0.7735300786	0.69	1.64	0.53	0.0089626295	0.33	0.85	0.0229807772	0.609281487	0.932	0.771292670493615	0.578	1.501	0.644	0.0983322421127866	0.382	1.085
BRD8	1093.4338	1091.922	0.0023838074	0.0005685	0.0005589	2.17	0.0007986237	1.38	3.42	2.17	0.0008109076	1.38	3.42	0.1153957758	0.0100325938	1.327	0.271365041638027	0.801	2.199	1.327	0.271365041638027	0.801	2.199
BRD9	653.4631	728.5068	0.0211871574	0.0037587	0.2461573	1.3	0.2493811491	0.83	2.01	1.88	0.0045109089	1.22	2.9	0.1434046144	0.0013481712	1.148	0.575997090172342	0.708	1.859	1.403	0.169670192017879	0.865	2.273
BRE	582.8268	547.5207	0.1757469446	0.0218239	0.1608082	0.73	0.1641764936	0.47	1.14	0.6	0.0238138594	0.39	0.94	-0.0680207686	0.1299353792	0.778	0.299788872530604	0.484	1.25	0.778	0.307056345531983	0.48	1.26
BREA2	3.0436	2.444	0.0013217587	0.0002749	0.0421779	1.58	0.0448238562	1.01	2.46	2.7	0.0005031688	1.54	4.74	0.258738514	4.80951763913477e-09	0.988	0.962466649597734	0.606	1.612	1.548	0.154606163914243	0.848	2.825
BRIP1	15.0913	20.4255	0.0190090003	0.0022394	0.0124959	1.75	0.0140603768	1.12	2.74	1.95	0.0028009127	1.26	3.01	0.1903095351	1.9453092937591e-05	1.091	0.728365092404249	0.668	1.78	1.255	0.346680892789653	0.782	2.016
BRPF1	494.8274	522.5303	0.0169845672	0.0044556	0.069498	1.5	0.0725682611	0.96	2.34	1.86	0.0053034313	1.2	2.89	0.2121617445	1.8208582919858e-06	1.18	0.511246014199807	0.72	1.932	1.378	0.196017981467367	0.848	2.239
BRPF3	1389.2791	1667.2876	0.1960109644	0.0252293	0.2417495	1.29	0.2449560002	0.84	2	1.67	0.0275072415	1.06	2.65	-0.0232572513	0.6049817399	1.103	0.681229588318592	0.691	1.76	1.463	0.126855333441726	0.898	2.385
BRSK1	81.7762	121.1763	0.1162769991	0.0224711	0.0697149	1.5	0.0727707072	0.96	2.33	1.65	0.0244753506	1.07	2.55	0.1750737015	8.72643873255411e-05	1.105	0.685941816677513	0.681	1.794	1.153	0.557984452835695	0.716	1.857
BRWD1	1148.5569	1133.9315	0.050957151	0.0127246	0.0140385	1.71	0.0156230967	1.11	2.65	1.73	0.0142422831	1.12	2.69	0.1011453817	0.0241338265	1.605	0.0520125535324017	0.996	2.588	1.692	0.0324306287237056	1.045	2.741
BRWD3	121.2542	131.4103	0.0017927779	0.0004022	0.0014069	2.04	0.0018361905	1.3	3.2	2.16	0.0005820975	1.39	3.35	0.0486184599	0.2793475875	1.525	0.0893550469476048	0.937	2.481	1.716	0.0266645905470217	1.064	2.765
BSCL2	2475.8994	2427.0803	0.0100224722	0.0016638	0.0059415	0.54	0.0069845586	0.35	0.85	0.5	0.002143112	0.32	0.78	-0.1560757918	0.0004791718	0.72	0.196936608644325	0.438	1.185	0.684	0.136987756655606	0.414	1.129
BSG	13135.7626	13912.7801	0.0040165386	0.0007429	0.0159257	0.59	0.0176584821	0.38	0.91	0.45	0.0010610001	0.28	0.73	-0.1688695921	0.0001553159	0.882	0.618666464561591	0.538	1.446	0.671	0.15217799188105	0.388	1.159
BSN	39.3799	66.5884	0.0222580014	0.0006147	0.0348085	1.6	0.0372355668	1.03	2.48	2.17	0.0008761618	1.38	3.43	0.2105407565	2.19e-06	0.968	0.896287588542881	0.595	1.576	1.163	0.571364232540379	0.69	1.959
BSND	0.3539	0.4475	0.1686939084	0.0387297	0.1173591	0.7	0.1207108617	0.45	1.1	0.62	0.0414581705	0.39	0.98	-0.0357260649	0.4267838755	0.782	0.317491914416464	0.482	1.267	0.683	0.14211312521175	0.411	1.136
BST1	23.2758	18.0587	0.0227629776	0.0054004	0.1083497	1.43	0.1116637908	0.92	2.22	1.99	0.0065805842	1.21	3.27	0.223358695	4.88947227205895e-07	1.012	0.963878378206966	0.616	1.662	1.356	0.271760649790945	0.788	2.336
BTAF1	725.8355	695.9496	0.0353850214	0.0106647	0.0764117	1.48	0.0794846741	0.96	2.28	1.78	0.0121217637	1.13	2.79	0.0592200903	0.1874850508	1.094	0.713404464741149	0.677	1.767	1.27	0.337078697935937	0.779	2.071
BTBD11	382.1968	204.7661	0.0255265192	0.0007228	0.2135005	0.76	0.2168184379	0.49	1.18	0.47	0.0010071035	0.3	0.74	-0.3448650958	2.51397563732883e-15	1.257	0.364039868969902	0.767	2.061	0.92	0.744861288248907	0.557	1.52
BTBD12	218.5194	247.1454	0.1634728914	0.0353691	0.347415	1.23	0.3502262856	0.8	1.9	1.59	0.0378101539	1.03	2.46	0.0637443005	0.1559140502	1.111	0.66782566932807	0.687	1.797	1.325	0.255530522553865	0.816	2.15
BTBD18	0.9906	1.6816	0.1496160865	0.0152224	0.3928311	1.21	0.3954432458	0.78	1.87	1.76	0.0170274665	1.11	2.79	0.1162501846	0.009489485	1.091	0.723134110939698	0.675	1.763	1.476	0.161126152858243	0.856	2.543
BTBD19	5.455	6.8345	0.0051863287	0.0012161	0.0079884	1.83	0.009248178	1.16	2.87	2.02	0.0015918457	1.31	3.13	0.2011757393	6.18661040404252e-06	1.553	0.0814877909613745	0.946	2.55	1.73	0.0243350202658374	1.074	2.787
BTBD2	2869.2202	2514.5543	0.1437432842	0.0115309	0.295882	0.79	0.2988998979	0.51	1.23	0.57	0.0130432424	0.36	0.89	-0.0912571933	0.0419955674	0.828	0.434504826128394	0.516	1.329	0.644	0.0716068357988247	0.4	1.039
BTBD8	6.4375	4.2903	0.0524698954	0.0123546	0.1217063	1.41	0.1250193721	0.91	2.17	1.84	0.0141468045	1.13	3.01	-0.1201930739	0.0073072457	1.342	0.218418366991517	0.84	2.143	1.63	0.0696101296957258	0.962	2.762
BTC	34.6741	39.4484	0.0940254131	0.0233641	0.0402647	1.57	0.042815841	1.01	2.44	1.64	0.0253866333	1.06	2.53	0.0784814666	0.0804783029	1.566	0.0655858347392014	0.971	2.525	1.444	0.128921858782162	0.899	2.321
BTD	823.7817	758.8306	0.0021730871	0.0003162	0.0023148	0.49	0.0029641208	0.31	0.78	0.45	0.0004730924	0.29	0.71	-0.249351825	1.75910617174423e-08	0.718	0.214301636707049	0.426	1.211	0.765	0.28403135673157	0.469	1.249
BTG2	4674.5323	3314.2857	0.0017933949	2.6e-05	0.0240212	0.61	0.0261194863	0.39	0.94	0.41	5.08701754031726e-05	0.26	0.63	-0.1693543337	0.0001485811	0.932	0.770739562763878	0.579	1.499	0.693	0.131437207285451	0.43	1.116
BTK	41.7276	48.9362	0.0104931646	0.0024492	0.029201	1.62	0.0314812729	1.04	2.53	1.93	0.0030389073	1.25	2.99	0.1328411413	0.0030052824	1.4	0.183528675531053	0.853	2.297	1.701	0.0322993710758573	1.046	2.767
BTLA	4.6059	5.7638	0.0054900279	0.0013937	0.0199675	1.69	0.021931239	1.08	2.64	2.01	0.0018082984	1.3	3.12	0.1189525293	0.0079397422	1.504	0.107028630209302	0.916	2.471	1.92	0.00759224134887915	1.189	3.1
BTN2A1	415.8364	397.0662	0.0119536766	0.0034872	0.0040467	1.93	0.0049151174	1.22	3.04	2.02	0.0043588042	1.25	3.27	0.0982432729	0.0285263188	1.529	0.0892067824351343	0.937	2.494	1.608	0.0744836548159669	0.954	2.709
BTN2A2	200.8953	268.1319	0.0550047179	0.0036839	0.1213539	1.41	0.1246980257	0.91	2.18	1.93	0.004496722	1.23	3.04	0.1071063217	0.0169110157	1.219	0.417469198809197	0.755	1.97	1.562	0.0722969881500561	0.96	2.541
BTN2A3	11.6644	15.853	0.0019419083	0.000154	0.0007417	2.13	0.0010180289	1.36	3.34	2.26	0.0002442523	1.46	3.48	0.1183531537	0.0082625013	1.527	0.0882994586399831	0.939	2.483	1.847	0.0104653854995585	1.155	2.955
BTN3A1	528.4431	535.3949	0.0506070032	0.0120559	0.0145758	1.72	0.0161678568	1.11	2.67	1.74	0.0135017705	1.12	2.7	0.0169605447	0.7060362031	1.503	0.0899886759442109	0.938	2.408	1.539	0.0718119099549181	0.962	2.461
BTN3A3	367.7298	458.2418	0.2041196909	0.0342126	0.2536715	1.29	0.2568359472	0.83	1.99	1.62	0.0367109442	1.03	2.54	0.0116113326	0.7962416713	1.266	0.328686937181154	0.789	2.033	1.575	0.0633811364186212	0.975	2.544
BTNL2	0.3097	2.5966	0.6300941077	0.0044084	0.5957064	0.89	0.5974005314	0.58	1.37	2.53	0.006217335	1.3	4.92	0.1041290824	0.0202398784	0.725	0.187739935213155	0.45	1.17	2.105	0.0352599753013221	1.053	4.209
BUB1	45.5319	60.5396	7.36057910831009e-06	1.3e-06	3.35e-05	2.69	7.23301990407377e-05	1.65	4.39	2.87	4.25883814003658e-06	1.83	4.5	0.3715564115	1.02421735101622e-17	1.383	0.254685516333611	0.792	2.415	1.367	0.230096975529497	0.82	2.279
BUB1B	58.7045	70.0229	8.628e-06	2.3e-06	9.3e-06	2.86	2.46228023074169e-05	1.76	4.67	2.85	6.817e-06	1.81	4.51	0.3466596663	1.76471151129065e-15	1.447	0.184165705550202	0.839	2.495	1.488	0.130579850668438	0.889	2.489
BUB3	1472.1936	1825.599	0.3802439072	0.0368894	0.1964867	1.33	0.1998096742	0.86	2.06	1.68	0.0398275156	1.02	2.76	0.1690781256	0.0001523842	1.116	0.645991619688449	0.698	1.785	1.291	0.36135732246571	0.746	2.234
BVES	177.6236	208.087	0.0741315884	0.0116582	0.0763076	0.67	0.0794292349	0.43	1.05	0.54	0.0133546119	0.34	0.88	-0.2771869932	3.22569788818227e-10	0.945	0.821510637084698	0.577	1.546	0.919	0.753852218924232	0.543	1.557
BYSL	485.4312	395.6957	0.4372319069	0.0405364	0.5266462	0.87	0.5286585863	0.56	1.34	0.61	0.0434634982	0.38	0.99	-0.0820578833	0.0675744179	1.204	0.441162379944678	0.751	1.93	0.821	0.441546724117014	0.496	1.357
BZRAP1	653.9807	934.6154	0.135220413	0.01409	0.2509853	1.29	0.2542170618	0.83	2.02	1.76	0.0158165752	1.11	2.77	0.0615731034	0.1705233809	0.841	0.488488463297684	0.514	1.374	1.34	0.246196867744799	0.817	2.199
BZW2	1018.7178	1169.8485	0.0875082631	0.0162872	0.2143194	1.32	0.2176222053	0.85	2.04	1.69	0.0179934918	1.09	2.62	0.1400566726	0.0017484718	1.24	0.378605772705935	0.768	2	1.339	0.231146911255954	0.83	2.159
C10orf11	86.2588	20.2652	0.7325780951	0.0090608	0.9559448	0.99	0.956123434	0.64	1.52	0.43	0.011658564	0.22	0.83	-0.2318860804	1.71390477600907e-07	1.684	0.0353825815691182	1.036	2.735	0.812	0.586252960030821	0.383	1.72
C10orf110	9.6363	11.6498	0.0686769174	0.017337	0.111638	1.42	0.1149648241	0.92	2.21	1.68	0.0190855972	1.09	2.59	0.0901303145	0.0446061666	1.119	0.653256621460935	0.685	1.827	1.641	0.0387519269244685	1.026	2.626
C10orf111	8.9385	17.6847	0.6107664234	0.0356611	0.8753118	1.04	0.8758260013	0.67	1.61	0.39	0.0434638017	0.16	0.97	0.020578299	0.6471999328	0.764	0.281885472296447	0.467	1.248	0.583	0.250379268107379	0.232	1.463
C10orf114	9.2108	10.4184	0.0025789514	0.0006335	0.0037729	1.94	0.0046049988	1.23	3.06	2.13	0.0008856896	1.36	3.32	0.1264445047	0.0047557081	1.688	0.0372582355520371	1.031	2.763	1.616	0.0498496287077518	1	2.609
C10orf119	1046.9224	1152.4075	0.0571317958	0.0062798	0.1219891	1.41	0.1253341478	0.91	2.18	1.83	0.0073356999	1.18	2.84	0.2120893431	1.836e-06	1.001	0.99706874998235	0.626	1.601	1.172	0.515510991915235	0.726	1.893
C10orf128	6.9362	6.361	0.0526023262	0.0147079	0.0143093	1.72	0.0159007647	1.11	2.68	1.73	0.0163746921	1.11	2.72	0.1365953466	0.0022744611	1.465	0.125790071129056	0.899	2.388	1.652	0.0534757974015737	0.993	2.75
C10orf137	578.7293	453.4015	0.1984265075	0.0353454	0.2967917	1.26	0.2998065964	0.82	1.94	1.76	0.0385620176	1.03	3	0.0770297948	0.0862556098	1.009	0.968894470918717	0.634	1.606	1.438	0.205334783566811	0.82	2.522
C10orf18	1135.514	1232.0144	0.1074416846	0.0229003	0.047436	1.55	0.0500968295	1	2.39	1.65	0.0249195918	1.06	2.55	0.104692594	0.0195692639	1.195	0.46174543400663	0.743	1.921	1.267	0.330315989453268	0.786	2.043
C10orf28	303.121	328.4607	0.0263786974	0.0030086	0.1832439	1.34	0.1865833238	0.87	2.07	1.91	0.0036764116	1.23	2.96	-0.0625780187	0.1636392933	1.405	0.1637012474268	0.871	2.268	1.885	0.00903216984305042	1.171	3.033
C10orf32	1005.9824	1104.1006	0.0618147732	0.0084332	0.0402573	0.63	0.0428802365	0.4	0.99	0.52	0.0099839131	0.31	0.85	-0.2300943596	2.14350455760012e-07	0.716	0.187045174334495	0.436	1.176	0.559	0.0465882728630013	0.315	0.991
C10orf35	244.1341	414.2114	0.6011973778	0.0011107	0.4311103	1.19	0.4335670604	0.77	1.85	2.99	0.0020031279	1.49	5.99	0.1989786706	7.8391601815078e-06	0.866	0.554930677091475	0.536	1.398	1.778	0.138502077025968	0.83	3.806
C10orf47	366.9795	417.7924	0.0561176406	0.0073789	0.0543899	0.65	0.0572959902	0.41	1.01	0.51	0.008822489	0.31	0.84	-0.120781443	0.0070233326	0.98	0.933645196126714	0.602	1.594	0.785	0.374711476386396	0.459	1.341
C10orf54	545.1242	508.5078	0.1572921208	0.0449318	0.0735183	1.49	0.0766020451	0.96	2.31	1.57	0.0476568203	1	2.45	-0.0259637102	0.5636275587	1.45	0.131399587437145	0.895	2.348	1.62	0.0557599004912462	0.988	2.656
C10orf57	2089.3594	2011.5641	0.0279709596	0.0047122	0.0421849	0.63	0.0448778797	0.4	0.99	0.53	0.0056287895	0.34	0.83	-0.1717232934	0.0001194322	0.926	0.753372768649686	0.572	1.498	0.714	0.169363845763371	0.442	1.154
C10orf58	2602.9865	2554.8877	0.0028042203	0.0004574	0.0014004	0.48	0.0018659435	0.3	0.76	0.45	0.0006789948	0.28	0.71	-0.1574201582	0.0004273422	0.72	0.220951799333067	0.425	1.219	0.702	0.18861465713122	0.414	1.19
C10orf68	5.8635	9.0222	0.1135244912	0.008122	0.6213948	1.11	0.6229752455	0.72	1.72	1.83	0.0094225133	1.16	2.9	0.0498891043	0.2669587779	1.051	0.835076882093007	0.657	1.681	1.54	0.0822073205257935	0.946	2.504
C10orf72	390.2439	167.7998	0.2204254137	0.0033875	0.2852967	0.79	0.2883701108	0.51	1.22	0.48	0.0043154362	0.29	0.79	-0.155698668	0.0004947279	0.848	0.493714059855267	0.529	1.359	0.693	0.192932993320437	0.4	1.203
C10orf82	2.0819	0.4475	0.0021453666	8.9e-06	0.3196751	0.8	0.3226114871	0.52	1.24	0.38	2.0462e-05	0.25	0.59	-0.1010388011	0.0242841501	1.076	0.762526657775081	0.667	1.736	0.482	0.00358590443294597	0.295	0.788
C10orf88	185.8974	211.0037	0.0126885541	0.0006897	0.2654642	1.28	0.2685954847	0.83	1.98	2.11	0.0009555971	1.35	3.28	0.0556667756	0.2154036533	1.167	0.513397327873733	0.734	1.858	1.613	0.0536817135323758	0.992	2.623
C10orf90	0.3752	1.8783	0.1472088253	0.0001657	0.0846598	1.47	0.0878391601	0.94	2.28	2.73	0.000320741	1.58	4.73	0.0802931496	0.0737121134	1.38	0.187711321304983	0.855	2.229	2.038	0.015643646101637	1.144	3.632
C11orf1	410.3519	346.2647	0.0061041212	0.000548	0.0596709	0.66	0.0626253534	0.42	1.02	0.48	0.0007663855	0.31	0.73	-0.2348913231	1.17295485539648e-07	0.991	0.973129638875937	0.602	1.632	0.714	0.176458121123639	0.438	1.164
C11orf10	1651.954	1673.0173	0.1180228557	0.022893	0.0314635	0.62	0.0337906267	0.4	0.96	0.6	0.024956105	0.38	0.94	0.004415494	0.9217818877	0.689	0.124159572169597	0.429	1.108	0.671	0.104234057242838	0.414	1.086
C11orf16	0.3612	0.6799	0.19330658	0.0315894	0.2423417	1.29	0.2455463312	0.84	2	1.63	0.0340182122	1.04	2.56	0.0002872129	0.9949040607	1.517	0.0835256652291708	0.946	2.432	1.741	0.0235871091073075	1.077	2.813
C11orf17	240.8521	251.4409	0.0695575561	0.0188751	0.0989336	1.45	0.1022421833	0.93	2.26	1.68	0.0207329074	1.08	2.6	0.2023100994	5.4692140468328e-06	1.06	0.814320942564502	0.652	1.723	1.296	0.294345654129635	0.798	2.106
C11orf2	3598.916	3143.0763	0.1563746768	0.0107084	0.0978241	0.69	0.1010373888	0.45	1.07	0.56	0.0121957708	0.36	0.88	-0.1112156757	0.0131071832	0.823	0.416957340789191	0.514	1.317	0.737	0.220622423887818	0.452	1.201
C11orf20	2.4902	2.6997	0.1411779903	0.0275559	0.0963413	0.69	0.0995726635	0.45	1.07	0.61	0.0297956483	0.39	0.95	-0.052026778	0.2469773173	0.936	0.788252859775571	0.578	1.515	0.861	0.547162498823939	0.529	1.402
C11orf21	3.8411	5.1222	0.0270560747	0.004981	0.0137983	1.73	0.0154140992	1.11	2.69	1.84	0.0058832826	1.19	2.84	0.0967693383	0.031008852	1.47	0.123416891699399	0.9	2.4	1.458	0.122430191059825	0.904	2.351
C11orf24	795.0512	1050.3947	0.4876502958	0.0310847	0.9728557	1.01	0.9729656391	0.65	1.55	0.41	0.0375599622	0.18	0.95	0.1075019591	0.0165068665	1.026	0.914265236729708	0.644	1.634	0.681	0.370898991223795	0.293	1.58
C11orf30	410.7892	399.7635	0.0035782059	0.0008883	0.0043715	1.89	0.0052337883	1.21	2.94	2.13	0.0012185196	1.35	3.37	0.0846925202	0.0591967621	1.459	0.125054767463022	0.9	2.364	1.664	0.0469688698704458	1.007	2.751
C11orf31	1170.2052	1181.3023	0.0790514312	0.0124207	0.0586523	0.66	0.061531493	0.42	1.02	0.57	0.0139422711	0.37	0.89	-0.0251790219	0.5754768414	0.677	0.105364590469905	0.422	1.086	0.583	0.0279406824137487	0.361	0.943
C11orf49	515.7609	458.4923	0.058234735	0.0066569	0.2184568	0.76	0.2217265531	0.49	1.18	0.55	0.0077295677	0.36	0.86	-0.0956464178	0.0330221844	0.866	0.544761348782442	0.542	1.381	0.777	0.295149630696375	0.485	1.245
C11orf51	798.374	793.8031	0.0172674281	0.0029589	0.0051292	0.54	0.0060458311	0.35	0.84	0.52	0.0036191402	0.33	0.81	-0.1233657934	0.0058897632	0.65	0.0765322285793652	0.403	1.047	0.636	0.0634172206785123	0.395	1.026
C11orf52	563.317	490.3596	0.0002222204	5.5e-06	0.0014294	0.49	0.0018623415	0.31	0.77	0.38	1.31877400901814e-05	0.25	0.59	-0.258618342	4.89164037672251e-09	0.633	0.0684586903421481	0.387	1.035	0.446	0.00110618914251032	0.274	0.724
C11orf53	2.1422	1.9066	0.0971706498	0.02521	0.0385168	1.6	0.0411106562	1.02	2.51	1.68	0.0274813538	1.06	2.67	0.1047129646	0.0195453884	1.259	0.355034668740481	0.773	2.051	1.384	0.203690629373779	0.839	2.284
C11orf54	912.9365	842.3308	0.0194856021	0.0027631	0.0609831	0.65	0.0639918404	0.42	1.03	0.52	0.0034022132	0.33	0.8	-0.2913106099	3.54034977711457e-11	0.746	0.23955281166164	0.458	1.216	0.708	0.159734494399232	0.437	1.146
C11orf57	696.7884	723.8029	0.1124986552	0.0237603	0.1362423	1.39	0.1396015732	0.9	2.16	1.64	0.025770859	1.06	2.55	0.0739471899	0.0996309474	1.285	0.303317902576734	0.797	2.072	1.285	0.297145705775874	0.802	2.058
C11orf58	3557.0809	3605.8643	0.1577847085	0.0361282	0.2032489	0.75	0.2065667909	0.49	1.17	0.62	0.0386629702	0.4	0.98	0.1091048684	0.0149547556	0.778	0.290600997504625	0.488	1.24	0.67	0.101171655443434	0.415	1.082
C11orf59	2448.1281	2522.0273	0.1656790124	0.0323308	0.1346046	0.72	0.1379589896	0.46	1.11	0.62	0.0347423234	0.4	0.97	0.0014980763	0.973424761	0.834	0.446566589692951	0.523	1.33	0.724	0.180123600557244	0.451	1.161
C11orf61	160.8585	160.8961	0.0626452606	0.0182258	0.0103114	1.79	0.0117587925	1.14	2.82	1.7	0.0201260957	1.09	2.67	0.2402183314	5.91326728805985e-08	1.105	0.701917106746563	0.662	1.845	1.035	0.89525383478254	0.622	1.72
C11orf66	19.2918	25.1671	0.0215206457	0.0025224	0.1479289	1.38	0.1513576997	0.89	2.16	1.93	0.0031158086	1.25	2.98	0.0494957485	0.2707530703	1.2	0.45714820397294	0.742	1.943	1.68	0.0346968211257764	1.038	2.718
C11orf67	308.2933	317.6823	0.1335496484	0.0253644	0.0845815	0.68	0.0877072861	0.44	1.06	0.6	0.0275357451	0.39	0.95	-0.0975533963	0.0296661799	0.803	0.365489894920393	0.499	1.292	0.705	0.16213997616266	0.432	1.151
C11orf71	477.6255	317.9731	0.6283959877	0.0366116	0.4286852	0.84	0.4311337142	0.54	1.3	0.58	0.0398038867	0.34	0.97	0.0284074872	0.5274946429	0.89	0.627459550264575	0.556	1.424	0.848	0.593021462462972	0.464	1.55
C11orf73	345.5851	344.4573	0.0613438692	0.0182681	0.0291828	1.64	0.031545619	1.04	2.59	1.72	0.0202169265	1.09	2.71	0.2278358675	2.83429420308414e-07	1.039	0.882175367038017	0.627	1.72	1.105	0.701741976159262	0.663	1.839
C11orf82	22.1833	25.0182	0.000440857	0.000118	0.0001226	2.49	0.0002177071	1.53	4.03	2.35	0.0001972797	1.5	3.7	0.3404965936	5.89334352486527e-15	1.318	0.321619053059713	0.763	2.276	1.245	0.399857769482227	0.747	2.075
C11orf83	875.766	952.9533	0.0897760066	0.0167265	0.1520513	0.73	0.1553920142	0.47	1.13	0.58	0.01851798	0.36	0.91	-0.112043991	0.0124390679	0.835	0.460841831505024	0.517	1.348	0.691	0.149283308592433	0.419	1.142
C11orf84	388.4731	311.1511	0.2264556845	0.0254944	0.1739378	1.36	0.1773546595	0.87	2.12	2.15	0.0299186428	1.08	4.31	0.2719426471	7.10084180019726e-10	1.016	0.948894871427645	0.625	1.653	2.206	0.0650157607651895	0.952	5.114
C11orf85	1.2837	0.3606	0.0495593446	0.0009394	0.1838352	0.74	0.187210104	0.48	1.15	0.47	0.0012949973	0.3	0.74	0.0514918274	0.2518768389	0.831	0.46549017306843	0.506	1.365	0.569	0.0322941436750981	0.339	0.953
C11orf88	0.6928	2.5589	0.7783037511	0.0363482	0.8468721	1.04	0.8474944795	0.68	1.61	1.9	0.0405258067	1.03	3.52	0.0097193848	0.8288797272	0.929	0.761671094704515	0.578	1.494	1.719	0.10795425882693	0.888	3.328
C11orf9	13.7705	20.9981	0.0876851619	0.0073584	0.4449545	1.18	0.4473346416	0.77	1.83	1.84	0.0085719506	1.17	2.89	0.1689111307	0.0001547277	0.931	0.768252124633518	0.578	1.498	1.317	0.270041441813851	0.807	2.15
C11orf90	1.149	0.559	0.054429901	0.0118439	0.0200338	1.68	0.02197264	1.08	2.63	1.89	0.0136723939	1.14	3.13	0.0698167952	0.1200798374	1.426	0.152183827369046	0.877	2.319	1.874	0.0262817574411794	1.077	3.262
C11orf95	327.5964	324.6231	0.0067405689	0.001897	0.0054963	1.9	0.0065496576	1.2	3.01	2.1	0.0024984643	1.3	3.41	0.1958178987	1.097e-05	1.328	0.280378512376425	0.793	2.223	1.5	0.137364188332303	0.879	2.562
C12orf10	936.0982	897.6378	0.2097048358	0.0376669	0.0468676	0.64	0.049552906	0.42	1	0.63	0.0401225871	0.41	0.98	-0.1081746252	0.0158391219	0.803	0.36692027639384	0.499	1.293	0.76	0.25851158101739	0.472	1.224
C12orf23	1687.774	1771.8166	0.1723422495	0.0312765	0.1050358	0.7	0.1083195939	0.45	1.08	0.61	0.0337637344	0.38	0.96	0.087148904	0.0521786127	0.765	0.270255935071942	0.475	1.232	0.74	0.239705663682526	0.448	1.223
C12orf24	87.639	104.8348	0.0110318848	0.0015464	0.1412344	1.38	0.1445947531	0.89	2.14	1.99	0.0019810024	1.29	3.09	0.1532994108	0.0006052177	1.292	0.298709419778204	0.797	2.097	1.419	0.16034950977941	0.871	2.312
C12orf32	594.1328	510.4287	0.0105338688	0.0004033	0.047904	0.64	0.0506655796	0.41	1	0.46	0.0005854693	0.3	0.72	0.0278996398	0.5349054984	0.627	0.058876561176096	0.386	1.018	0.422	0.000657416679768197	0.257	0.694
C12orf34	198.8415	146.8228	0.1025182582	0.0087787	0.0334457	0.62	0.0358078689	0.4	0.97	0.56	0.0100583545	0.36	0.87	0.0593388437	0.1866003133	0.788	0.329746726027684	0.488	1.272	0.742	0.227784201991842	0.456	1.205
C12orf35	553.2442	561.1767	0.0279012866	0.0065218	0.0117341	1.74	0.0131889454	1.12	2.71	1.82	0.0075754515	1.17	2.82	0.0673735939	0.1336362607	1.564	0.0659683457642483	0.971	2.52	1.56	0.066207621472275	0.971	2.506
C12orf4	308.763	236.7414	0.25721028	0.0113402	0.3001488	0.8	0.3031593435	0.51	1.23	0.53	0.0131091619	0.32	0.88	-0.1313100549	0.0033603153	1.038	0.879181403355013	0.642	1.678	0.604	0.0592607694193587	0.358	1.02
C12orf41	460.5207	499.1738	0.0139746446	0.0024002	0.0435363	1.57	0.0462042844	1.01	2.45	1.93	0.0029761865	1.25	2.98	0.2233507736	4.89414302166261e-07	1.168	0.52977870726653	0.72	1.893	1.122	0.637295964756709	0.695	1.811
C12orf42	0.4849	1.6141	0.0306412461	0.0004117	0.1754374	1.35	0.17882275	0.87	2.1	2.28	0.000622211	1.42	3.64	0.0526861611	0.2410302305	1.128	0.618732185899288	0.702	1.811	1.526	0.115496304562391	0.902	2.582
C12orf44	1187.5912	1278.1535	0.0057022055	0.0009511	0.0436846	0.64	0.0462819602	0.41	0.99	0.45	0.0013146379	0.28	0.74	-0.1173787908	0.0088122164	0.975	0.915370672845855	0.608	1.563	0.663	0.117465775987417	0.396	1.109
C12orf47	369.6935	313.6409	0.2272794741	0.0362317	0.2414669	1.3	0.2447405121	0.83	2.04	1.86	0.0401138611	1.03	3.37	0.0534033248	0.2346769601	1.14	0.595714879738166	0.702	1.852	1.419	0.296706285031257	0.735	2.74
C12orf48	35.8093	45.1937	7.92842991225284e-06	4e-07	1.95e-05	2.7	4.4082e-05	1.68	4.34	2.91	1.56129083095369e-06	1.88	4.51	0.2781307529	2.79368846490262e-10	1.814	0.0292523944225343	1.062	3.1	1.596	0.0622733099514618	0.976	2.609
C12orf49	278.2396	443.4959	0.1467424701	0.0011777	0.2234951	1.31	0.2267647353	0.85	2.03	2.34	0.0017168378	1.38	3.98	0.1824762772	4.27302233288044e-05	1.062	0.802402430826412	0.665	1.694	1.472	0.174864870413009	0.842	2.573
C12orf51	2589.5238	3094.5166	0.1733289123	0.0317219	0.1595066	1.36	0.1628619268	0.88	2.11	1.61	0.0340780607	1.04	2.5	0.0868742767	0.0529270933	1.287	0.292068418461453	0.805	2.058	1.244	0.373839553993454	0.769	2.011
C12orf57	2355.2697	2257.7614	0.0011269282	0.0001521	0.0007085	0.46	0.0009870446	0.29	0.73	0.43	0.000246875	0.27	0.67	-0.1367693465	0.0022449031	0.552	0.0214201265971026	0.333	0.916	0.495	0.00618814077852061	0.299	0.819
C12orf59	3.9693	5.5664	0.0247876697	0.0032833	0.0141949	1.74	0.0158776762	1.11	2.73	1.9	0.0039852158	1.23	2.93	0.1864582642	2.87586522841401e-05	1.587	0.0660667663172143	0.97	2.597	1.65	0.0369648884243131	1.031	2.64
C12orf60	32.0427	16.8485	0.1268623306	0.0013869	0.2999805	0.79	0.3030002428	0.51	1.23	0.46	0.0019107932	0.28	0.75	-0.0796597778	0.0760228513	1.13	0.619716809437888	0.698	1.828	0.655	0.12164556144436	0.384	1.119
C12orf61	11.0106	9.5904	0.2042792487	0.0310327	0.1784781	0.74	0.1818288654	0.48	1.15	0.62	0.0333247058	0.4	0.96	0.1147959569	0.0104301875	0.825	0.41666651908939	0.518	1.313	0.696	0.131685877483091	0.435	1.115
C12orf62	747.3404	676.4286	0.0499002508	0.0062111	0.0781952	0.68	0.0813098247	0.44	1.05	0.55	0.0072338493	0.36	0.85	-0.0375127935	0.4040109488	0.822	0.414929788731037	0.513	1.317	0.589	0.0263044255166004	0.369	0.939
C12orf65	362.1865	379.7244	0.0425857979	0.0110322	0.0152461	1.71	0.016919201	1.1	2.66	1.74	0.0124348002	1.13	2.69	0.1860449935	2.99767673829141e-05	1.288	0.298926505106778	0.799	2.076	1.295	0.285723872352198	0.805	2.083
C12orf71	0.3539	0.6066	0.0463150802	0.0071945	0.0952313	1.45	0.0985202536	0.93	2.27	1.8	0.0083197795	1.16	2.79	0.0576410037	0.1995444147	1.099	0.710712286289714	0.668	1.808	1.434	0.142290687835186	0.886	2.319
C12orf72	78.1262	58.0277	0.1814593534	0.0085118	0.0975236	0.69	0.1008625294	0.44	1.08	0.54	0.0098977106	0.34	0.86	-0.0272522523	0.5444279164	0.833	0.461179665581401	0.513	1.354	0.523	0.0152672546855369	0.31	0.883
C12orf73	175.2296	167.1433	0.0397415378	0.010326	0.0169186	1.72	0.0187735796	1.09	2.71	1.82	0.0118392305	1.14	2.9	0.1383906735	0.0019858819	1.22	0.425766807355241	0.748	1.988	1.29	0.323640814800175	0.778	2.141
C12orf76	157.9961	189.4518	0.0158927739	0.0010227	0.0414303	1.57	0.0440377859	1.01	2.45	2.05	0.0013651922	1.32	3.18	0.2490264071	1.83828857019281e-08	1.18	0.512056691729544	0.719	1.935	1.36	0.21998220461873	0.832	2.224
C13orf1	301.263	247.0156	0.0052078703	0.0002112	0.0162038	0.58	0.0180026629	0.37	0.91	0.45	0.0003243085	0.29	0.7	-0.199467687	7.43845378157003e-06	0.737	0.22285637604047	0.45	1.204	0.618	0.0441416769577755	0.387	0.987
C13orf16	1.7371	0.3607	0.5033738174	0.0236301	0.7493483	1.07	0.7503778867	0.7	1.66	0.56	0.0262855567	0.33	0.93	-0.0833436117	0.0633719075	1.087	0.727464808071489	0.679	1.741	0.647	0.151890505336159	0.357	1.174
C13orf23	808.7077	881.9061	0.0467422967	0.0078069	0.0818236	0.68	0.0850017829	0.44	1.05	0.53	0.0091900883	0.33	0.85	-0.1081188242	0.0158935994	0.727	0.195283146826845	0.448	1.178	0.536	0.0209521452410751	0.316	0.91
C13orf26	0.3922	1.4368	0.4768023275	0.0239314	0.446359	1.18	0.4487273727	0.77	1.83	0.37	0.0308554923	0.15	0.91	-0.2065347449	3.43486528007746e-06	1.611	0.0473018989336312	1.006	2.579	0.556	0.265359768436399	0.198	1.562
C13orf31	157.2212	128.0457	0.0450956772	0.0080817	0.1164696	0.7	0.1198296857	0.45	1.1	0.56	0.0092658696	0.36	0.87	-0.2419865176	4.69386154182307e-08	1.004	0.98732347939083	0.624	1.615	0.906	0.682364724158665	0.564	1.454
C13orf38	13.9816	5.0781	0.0036240997	0.0002464	0.0055886	0.53	0.0066372026	0.34	0.84	0.45	0.0003722406	0.29	0.7	-0.1583508165	0.0003945729	0.872	0.582585509822927	0.536	1.42	0.698	0.1371051474917	0.435	1.121
C14orf1	1269.7213	1287.884	0.0121333842	0.0018345	0.0045169	0.53	0.0053958831	0.34	0.83	0.49	0.0023671298	0.31	0.78	-0.1007370762	0.0247141049	0.574	0.0273386593281416	0.35	0.94	0.552	0.020934434780509	0.333	0.914
C14orf102	298.1132	248.8903	0.1390349359	0.017727	0.3582026	1.22	0.3609684208	0.79	1.89	2.12	0.0209694914	1.12	4	-0.1204884776	0.0071634423	1.27	0.331001037222185	0.785	2.055	1.923	0.0609500482084656	0.97	3.809
C14orf106	294.7411	261.3541	0.0207238547	0.0053934	0.0097646	1.77	0.0110919266	1.14	2.74	1.92	0.0064367891	1.2	3.06	0.0316176446	0.4818882261	1.53	0.0770129204901115	0.955	2.452	1.51	0.111098610167703	0.909	2.507
C14orf109	686.8728	621.3631	6.88797961021279e-05	6.1e-06	0.0001893	0.42	0.000308163	0.27	0.68	0.38	1.46086207500895e-05	0.24	0.59	-0.2168018087	1.06489289947154e-06	0.622	0.0655685741958202	0.375	1.031	0.559	0.0208015291812513	0.341	0.915
C14orf118	173.0769	186.3231	0.0672994402	0.0134642	0.2438268	1.29	0.2470260924	0.84	2	1.71	0.0150180645	1.11	2.64	0.0140923321	0.7539829765	0.957	0.856131373578735	0.598	1.533	1.366	0.193369816306349	0.854	2.186
C14orf119	787.6173	848.9362	0.0021667534	0.0003411	0.0053718	0.54	0.0063537883	0.34	0.84	0.37	0.0006044038	0.21	0.66	-0.0751860037	0.0940699148	0.764	0.274307679133612	0.471	1.238	0.505	0.0276349059720621	0.274	0.927
C14orf126	379.5551	366.3292	0.0045563936	0.0006446	0.0036666	0.52	0.004472201	0.33	0.82	0.47	0.0009060776	0.3	0.73	-0.1366278023	0.0022689209	0.672	0.114915852227876	0.411	1.101	0.619	0.0551549240090449	0.379	1.011
C14orf128	68.1886	57.8717	0.2435034488	0.0281742	0.2033391	0.76	0.2066445379	0.49	1.17	0.61	0.0304663266	0.39	0.95	0.157859456	0.0004115707	0.691	0.123333102133127	0.432	1.106	0.685	0.12878909000571	0.42	1.116
C14orf129	628.5425	482.4663	0.0178305627	0.0003373	0.3274917	0.8	0.3303984336	0.52	1.25	0.45	0.0005037135	0.29	0.71	-0.112209246	0.012309431	1.046	0.85571557285039	0.642	1.704	0.569	0.0235307082880198	0.349	0.927
C14orf132	303.9443	501.9734	0.1930162871	0.0080129	0.348716	1.23	0.3515219407	0.8	1.9	1.92	0.0094698735	1.17	3.13	0.1279315278	0.0042819692	1.074	0.769717995643653	0.665	1.734	1.477	0.150353610439122	0.868	2.514
C14orf139	28.3237	39.5604	0.0597474093	0.0057235	0.040547	1.58	0.0431540968	1.01	2.47	1.86	0.0067508661	1.19	2.91	0.1296880693	0.0037775918	1.275	0.351396268407162	0.765	2.126	1.287	0.301952177116461	0.797	2.079
C14orf142	242.3677	261.8826	0.1587900898	0.0288703	0.0887398	0.69	0.091951171	0.44	1.06	0.58	0.0315028002	0.36	0.95	-0.0062061405	0.8902328936	0.824	0.432031512330858	0.509	1.335	0.769	0.331263228324952	0.452	1.307
C14orf145	59.4855	52.8883	0.0070404937	0.0014275	0.0203023	1.68	0.0222641482	1.08	2.62	2.29	0.0020069194	1.35	3.86	0.1786437973	6.20629164435975e-05	1.329	0.243013640048869	0.824	2.144	1.825	0.0405546169561592	1.026	3.246
C14orf148	6.589	7.4589	0.1287770802	0.0330554	0.1930518	1.34	0.1964281499	0.86	2.08	1.59	0.0353934902	1.03	2.46	0.225398368	3.81927443825301e-07	1.033	0.894886025107303	0.636	1.679	1.07	0.781757076042	0.663	1.728
C14orf149	76.223	76.2951	0.0006700153	0.0002328	9.7e-05	2.52	0.000177759	1.55	4.07	2.37	0.0003783885	1.47	3.82	0.1986583327	8.11271338158204e-06	1.903	0.0177424609215266	1.118	3.241	1.773	0.0324252733636396	1.049	2.995
C14orf153	444.2386	442.3224	0.2321839222	0.0413626	0.0770345	0.67	0.0800972194	0.43	1.05	0.64	0.0438955371	0.41	0.99	-0.0186860487	0.6777285555	0.684	0.120676727889258	0.423	1.105	0.634	0.0644410338912088	0.392	1.028
C14orf166	2454.3442	2453.6169	0.038094	0.0085294	0.0089279	0.56	0.0101967971	0.36	0.87	0.56	0.009767647	0.36	0.87	-0.0021861544	0.9612266235	0.62	0.0493337770438934	0.385	0.999	0.62	0.0491261491790396	0.385	0.998
C14orf174	16.8332	28.1782	0.2676258745	0.0144749	0.3755821	1.22	0.3782686522	0.79	1.88	1.84	0.0164917392	1.12	3.02	0.1341454451	0.0027301276	0.976	0.918653915667028	0.61	1.56	1.217	0.482200210326646	0.704	2.106
C14orf19	4.814	2.1231	0.3515259189	0.0245588	0.9340924	0.98	0.9343594467	0.64	1.52	2.51	0.0305183	1.09	5.76	-0.0377264339	0.4013373687	0.958	0.859084510121063	0.598	1.535	2.605	0.039890632798322	1.045	6.491
C14orf21	251.2422	209.6146	0.0726118717	0.0179323	0.1180702	1.41	0.1213869255	0.91	2.19	1.79	0.0200628092	1.1	2.92	0.0525334266	0.2423987401	1.152	0.563356964152612	0.713	1.862	1.542	0.118244255618391	0.896	2.656
C14orf28	108.7268	93.2735	0.1269540042	0.0120078	0.1338076	0.72	0.1371778119	0.46	1.11	0.57	0.0135001628	0.37	0.89	-0.0567924493	0.2062535252	0.716	0.165382033940378	0.446	1.148	0.657	0.0876211758875791	0.406	1.064
C14orf49	12.4963	16.4136	0.025978911	0.0023927	0.0170684	1.69	0.0188210783	1.09	2.62	1.95	0.0029774915	1.25	3.02	0.0619131663	0.1681699999	1.872	0.0100095409299989	1.162	3.017	1.74	0.0203350049312707	1.09	2.777
C14orf80	151.4704	125	0.1052927892	0.01877	0.1127169	1.44	0.1161300959	0.91	2.26	1.93	0.0215137866	1.1	3.38	0.1062548143	0.0178103203	1.321	0.264494874617577	0.81	2.153	1.938	0.047506315727618	1.007	3.73
C15orf17	1903.2143	1524.1158	0.264450305	0.0050317	0.929985	1.02	0.9302688333	0.66	1.57	0.49	0.0062228044	0.3	0.82	0.0095013472	0.8326612476	1.076	0.762043816587174	0.668	1.734	0.623	0.090659984452008	0.36	1.078
C15orf21	1810.1995	1235.6289	0.0792022188	0.0110846	0.0357015	0.62	0.0382064306	0.4	0.97	0.58	0.0124826622	0.37	0.89	-0.1406825258	0.0016662237	0.749	0.250458670119568	0.458	1.226	0.693	0.125259454688914	0.433	1.108
C15orf24	1308.2902	1227.7778	0.0018252516	0.0001877	0.001737	0.5	0.0022374171	0.32	0.78	0.44	0.0002945377	0.29	0.69	-0.2161687159	1.14655939098477e-06	0.71	0.179574553356692	0.43	1.171	0.639	0.0721827580672985	0.393	1.041
C15orf27	36.6886	32.4074	0.010792997	0.0030917	0.0438275	1.58	0.0465167657	1.01	2.47	2.04	0.0039012006	1.26	3.3	0.1702158054	0.0001372839	1.268	0.348065461426632	0.772	2.084	1.601	0.086459638123723	0.935	2.743
C15orf28	2.9674	1.81	0.0977503429	0.01983	0.3270054	1.24	0.3299157169	0.8	1.93	1.86	0.0224115655	1.09	3.18	0.1537533558	0.000582699	1.013	0.95636305727539	0.628	1.636	1.563	0.122427853570969	0.887	2.753
C15orf29	334.8965	312.5301	0.1541439343	0.0332047	0.495365	1.16	0.4975170199	0.75	1.8	1.73	0.0361988543	1.04	2.89	0.1252469794	0.0051710493	0.957	0.857087020269597	0.596	1.538	1.392	0.24273690469176	0.799	2.426
C15orf33	35.6292	34.1402	0.0462640015	0.0109542	0.0788014	0.67	0.0819694056	0.43	1.05	0.57	0.0123892284	0.37	0.89	-0.2088754285	2.64342407202454e-06	0.857	0.530037601475968	0.528	1.389	0.766	0.277411537417054	0.474	1.239
C15orf34	25.2809	38.7337	0.2105681832	0.0171222	0.1930721	0.75	0.1964483298	0.48	1.16	0.47	0.0203722156	0.25	0.89	-0.2154256966	1.25007606696287e-06	0.985	0.952130306239404	0.607	1.598	0.712	0.326755024189333	0.362	1.403
C15orf37	137.9382	111.0255	0.3360360982	0.0446838	0.649038	0.9	0.6504974087	0.59	1.4	0.64	0.0473984918	0.41	0.99	-0.1095178049	0.0145762865	0.944	0.80864146907903	0.592	1.506	0.725	0.186729446267137	0.449	1.169
C15orf38	514.8747	368.3145	0.0190451983	1.48e-05	0.4074576	0.83	0.4100098008	0.54	1.29	0.37	3.5132e-05	0.23	0.59	-0.2114662006	1.97130855882559e-06	0.987	0.956983956831011	0.614	1.587	0.514	0.0169161726024281	0.298	0.887
C15orf39	472.2846	587.4616	0.2932148806	0.0463453	0.5021977	1.16	0.5043162276	0.75	1.79	1.59	0.0492500403	1	2.52	0.0992528484	0.0269261138	1.264	0.333482315491658	0.786	2.033	1.505	0.105032877708951	0.918	2.467
C15orf41	91.0043	63.0834	0.1035889717	0.0115193	0.6937723	0.92	0.6950455379	0.59	1.42	0.57	0.0129825361	0.36	0.89	-0.1222381287	0.0063624562	0.929	0.758592256616472	0.583	1.482	0.754	0.258118766041032	0.462	1.23
C15orf42	24.5659	31.6388	3.56667984635844e-05	3.5e-06	0.0004108	2.27	0.0006213407	1.42	3.64	2.69	9.22954855009372e-06	1.74	4.17	0.2849849943	9.67133864120378e-11	0.837	0.537860347857273	0.475	1.474	1.248	0.408538016220104	0.738	2.11
C15orf48	346.6564	285.3982	0.1788088813	0.0321295	0.1339188	0.72	0.1372861046	0.46	1.11	0.62	0.0344715217	0.4	0.97	-0.1511485601	0.0007233121	0.881	0.613065015036938	0.538	1.442	0.837	0.478765690289324	0.511	1.37
C15orf50	3.4542	7.6295	0.015457002	0.0004107	0.1688483	1.36	0.172276572	0.87	2.12	2.21	0.0006072597	1.4	3.48	0.1014931238	0.0236489435	1.358	0.216912016976072	0.836	2.206	1.93	0.0102415569394571	1.168	3.189
C15orf56	18.4233	2.8671	0.5804875813	0.0049033	0.9609849	1.01	0.9611425723	0.66	1.56	0.43	0.0065511276	0.23	0.79	-0.0104862073	0.8156123204	0.987	0.954877584027473	0.617	1.577	0.566	0.098278864705294	0.288	1.112
C15orf57	399.4518	400.1619	0.0943133072	0.0165064	0.0277735	0.61	0.0300243909	0.39	0.95	0.58	0.0183028329	0.37	0.91	-0.1329023993	0.002991815	0.675	0.111930815020502	0.416	1.096	0.638	0.0713218436070642	0.392	1.04
C15orf58	68.7259	68.5997	0.0308014929	0.0056288	0.0078963	0.54	0.0091661921	0.34	0.86	0.53	0.0066800368	0.34	0.84	-0.2386040368	7.28976396929613e-08	0.706	0.171581695709758	0.429	1.163	0.706	0.171581695709758	0.429	1.163
C16orf13	986.8272	948.6209	0.2639626503	0.0459846	0.155771	0.73	0.1591123147	0.47	1.13	0.64	0.0486016386	0.42	1	-0.0247518432	0.5819764534	0.633	0.055825693924359	0.396	1.011	0.597	0.030878006350362	0.373	0.954
C16orf3	1.8632	1.7021	0.0108610555	0.0032796	0.0042625	1.89	0.0051247039	1.21	2.96	1.94	0.0040349984	1.24	3.06	0.1263031783	0.0048031066	1.809	0.0221922766640478	1.088	3.005	1.729	0.0358783444569425	1.037	2.884
C16orf48	378.4699	639.547	0.4806978298	0.0263825	0.7025714	0.92	0.7037984375	0.6	1.42	0.34	0.0350302935	0.12	0.93	-0.1575498603	0.0004226281	1.111	0.661141046430946	0.694	1.78	0.377	0.0996699025868301	0.118	1.204
C16orf54	33.1317	41.3105	0.1509327632	0.0374821	0.3767919	1.21	0.3794707875	0.79	1.87	1.58	0.0399376904	1.02	2.43	0.0243794118	0.5876708217	1.197	0.45503784607738	0.747	1.917	1.392	0.168629962244173	0.869	2.23
C16orf57	630.3962	674.7219	0.1255751768	0.0224731	0.1345302	0.72	0.1378713282	0.46	1.11	0.58	0.0247027574	0.36	0.93	-0.1123113665	0.0122299188	0.969	0.897370847528099	0.602	1.56	0.829	0.463989133571727	0.502	1.369
C16orf58	3796.6992	4135.006	0.0046246869	0.0004467	0.0211883	0.6	0.023204509	0.38	0.93	0.38	0.0007613165	0.22	0.67	-0.162038283	0.0002863973	0.859	0.541403112477326	0.528	1.398	0.536	0.0457587311565915	0.291	0.988
C16orf59	55.2677	55.1047	0.0006937739	0.0002026	0.0001976	2.49	0.0003379267	1.51	4.09	2.48	0.0003453231	1.51	4.08	0.2343147696	1.261981220498e-07	1.691	0.0501041895070608	1	2.859	1.685	0.0514983519756419	0.997	2.85
C16orf61	582.9996	626.2855	0.0445060495	0.0106136	0.0166059	0.59	0.0183704589	0.38	0.91	0.55	0.0121203595	0.35	0.88	-0.0041558106	0.9263685911	0.648	0.0779400021331761	0.4	1.05	0.583	0.0403789021433284	0.348	0.977
C16orf63	637.6471	658.7912	0.0071817319	0.0014889	0.0104685	1.77	0.011858682	1.13	2.75	2	0.0019123412	1.29	3.1	0.18791782	2.48214180528437e-05	1.455	0.125990592217944	0.9	2.351	1.61	0.0507176692636923	0.999	2.596
C16orf70	992.2777	861.9246	0.0006889197	5.98e-05	0.0012854	0.47	0.0017340148	0.29	0.75	0.42	0.0001066619	0.27	0.65	-0.2873823246	6.6276971365918e-11	0.599	0.0632251227107398	0.349	1.029	0.611	0.0501010761430128	0.373	1
C16orf71	27.027	19.7159	0.0547515671	0.0013387	0.0391126	0.63	0.0416403316	0.41	0.98	0.48	0.0017789177	0.31	0.76	0.0417549912	0.3529274356	0.774	0.301076986739288	0.477	1.257	0.636	0.07698603972826	0.386	1.05
C16orf72	1032.1671	1093.6849	0.0713214076	0.0123612	0.0165424	1.7	0.0182989989	1.09	2.65	1.73	0.0138528472	1.12	2.67	0.209732497	2.3999021290975e-06	1.919	0.00917736979952507	1.175	3.134	1.565	0.0628607115278127	0.976	2.51
C16orf75	83.4043	99.8894	0.1048407996	0.0223322	0.0351963	1.6	0.0376719807	1.03	2.5	1.65	0.0243113305	1.07	2.54	0.3077925729	2.29096662842261e-12	1.028	0.910034501442731	0.634	1.668	1.122	0.639186279903786	0.693	1.818
C16orf79	22.7039	24.4468	0.0031654159	0.0009163	0.0010942	2.16	0.0015062974	1.34	3.48	2.15	0.001268237	1.35	3.43	0.1013908385	0.023790685	1.565	0.0847276823204273	0.94	2.605	1.568	0.0812913463601497	0.946	2.599
C16orf80	506.5278	413.2961	0.1505981446	0.0102555	0.3751857	0.82	0.3778960943	0.53	1.27	0.56	0.0116725658	0.36	0.88	-0.0257999479	0.5660907676	0.839	0.470868267910606	0.521	1.352	0.456	0.0016391696854698	0.28	0.743
C16orf81	0.4852	1.1797	0.2270112602	0.0181923	0.9633468	1.01	0.9634956428	0.65	1.56	1.75	0.0202517773	1.09	2.81	0.0060919496	0.8922401685	1.029	0.906836227459612	0.637	1.663	1.346	0.261768796143691	0.801	2.26
C16orf86	38.0875	45.0789	0.2054994901	0.0452445	0.1871908	1.34	0.1905346525	0.86	2.07	1.55	0.0478798788	1	2.4	-0.1395574099	0.0018167343	1.402	0.158704823302833	0.876	2.242	1.421	0.141536149204258	0.89	2.27
C16orf88	322.9311	315.1876	0.0080729597	0.0020903	0.0193423	1.69	0.0212567826	1.08	2.63	2.06	0.0027014064	1.28	3.29	0.22943142	2.3273706566943e-07	1.427	0.147863532809548	0.882	2.312	1.779	0.0281794277496853	1.064	2.976
C16orf91	209.3049	311.6947	0.133104454	0.0055033	0.3345139	1.24	0.337411702	0.8	1.93	1.94	0.0066044135	1.2	3.12	0.1600463522	0.0003408104	0.971	0.909862819398765	0.582	1.618	1.328	0.307437588142195	0.77	2.291
C17orf101	575.8548	529.5367	0.0410186535	0.0048366	0.0359995	0.63	0.038460483	0.4	0.98	0.54	0.0057229177	0.35	0.84	-0.0966928466	0.031142583	0.995	0.983031302337059	0.62	1.596	0.678	0.102487830951265	0.426	1.081
C17orf103	535.2033	614.2191	0.0630917236	0.0063726	0.1556137	0.73	0.1590456368	0.47	1.13	0.47	0.0079776837	0.27	0.82	-0.1481120299	0.0009266304	0.698	0.140891698623069	0.433	1.126	0.46	0.0133684607864706	0.249	0.851
C17orf106	497.9449	479.5124	0.0009241911	0.0001056	0.0004359	0.45	0.0006269919	0.29	0.71	0.43	0.0001751684	0.27	0.66	-0.1362216836	0.0023391413	0.547	0.0179089223483291	0.331	0.901	0.555	0.0196944143014954	0.338	0.91
C17orf107	243.8111	199.5858	0.0150918981	0.0017628	0.1814435	0.74	0.1848107256	0.48	1.15	0.51	0.0022387177	0.33	0.78	-0.1023038891	0.0225510459	1.037	0.879327507637987	0.648	1.659	0.768	0.276501484113037	0.478	1.235
C17orf28	5988.5355	7265.3407	0.0109817678	0.0008136	0.0132902	0.57	0.014901367	0.37	0.9	0.37	0.001368261	0.2	0.68	-0.2121087648	1.83191972693796e-06	0.873	0.591438576498781	0.531	1.434	0.551	0.0762876409339813	0.285	1.065
C17orf37	1343.2413	1222.0727	0.0002924084	1.66e-05	0.0003516	0.45	0.0005182626	0.29	0.71	0.39	3.43995483806925e-05	0.25	0.61	0.0324014834	0.4710862625	0.556	0.019821164668734	0.339	0.911	0.473	0.00215529108636381	0.293	0.763
C17orf42	153.6952	161.9955	0.0006300046	0.0001766	0.003559	1.96	0.0043733988	1.23	3.11	2.29	0.0002819382	1.46	3.58	0.2302624082	2.09916821562644e-07	1.52	0.112080849948824	0.907	2.548	1.732	0.0318478601732739	1.049	2.859
C17orf46	3.5567	7.1143	0.2782890104	0.01409	0.3926561	0.83	0.3952731098	0.53	1.28	0.39	0.0183017144	0.18	0.85	-0.1276391556	0.0043715979	0.785	0.32677854638588	0.485	1.273	0.336	0.0205028300471266	0.133	0.845
C17orf47	2.9091	2.9806	0.0043920503	0.0013205	0.001515	2.06	0.0019889626	1.3	3.24	2.06	0.0017480067	1.31	3.24	0.1679838509	0.0001683677	1.661	0.0509835289469196	0.998	2.765	1.639	0.0543982281091983	0.991	2.712
C17orf49	888.9105	776.5641	0.238832702	0.0373507	0.1745798	0.74	0.1779279512	0.48	1.15	0.63	0.0398382452	0.41	0.98	-0.0864685879	0.0540491242	0.949	0.828123211730756	0.591	1.524	0.72	0.180444575903167	0.445	1.164
C17orf50	1.4859	1.4778	0.0008342418	0.0001784	0.0003649	0.45	0.0005465946	0.28	0.7	0.43	0.0002881175	0.27	0.68	-0.1178679182	0.0085323162	0.611	0.0595435419741844	0.366	1.02	0.565	0.0287482241500598	0.339	0.943
C17orf53	16.5481	19.2128	0.0001877547	5.07e-05	0.0022463	2.02	0.0028643006	1.27	3.2	2.44	9.3633147046579e-05	1.56	3.81	0.3024799221	5.64361245246543e-12	1.289	0.348389058384839	0.758	2.193	1.484	0.127725524663938	0.893	2.467
C17orf55	3.9282	7.1942	0.0196449008	0.0018982	0.0680037	1.51	0.0710629812	0.97	2.35	1.96	0.0023990534	1.27	3.03	0.1414841249	0.0015660643	1.127	0.629969728719267	0.693	1.834	1.358	0.20759785284552	0.844	2.185
C17orf56	337.7868	326.1158	0.0364602092	0.0091359	0.0142633	1.77	0.0160092877	1.11	2.8	1.86	0.010600688	1.16	3.01	0.099832834	0.026042237	1.617	0.0572225991301998	0.985	2.655	1.742	0.0357352113414429	1.038	2.926
C17orf59	258.1941	262.6299	0.1056862438	0.0192075	0.0464201	0.64	0.0491153567	0.41	1	0.59	0.0211336432	0.38	0.92	-0.1591109687	0.0003695605	0.846	0.493335281569803	0.524	1.365	0.816	0.411494425342028	0.503	1.325
C17orf60	4.8077	8.1162	0.0508885269	0.0074297	0.090229	1.46	0.0934868591	0.94	2.28	1.8	0.0085697561	1.16	2.79	0.13731683	0.0021541744	1.103	0.692369355470492	0.677	1.797	1.503	0.0921293371651385	0.935	2.416
C17orf61	972.6186	687.6978	0.0113642998	0.0001733	0.0103045	0.56	0.0117173107	0.36	0.88	0.44	0.000276494	0.28	0.68	-0.1398071157	0.0017822934	0.751	0.253780150718894	0.459	1.228	0.675	0.130833571668999	0.405	1.124
C17orf62	1638.7855	1559.8706	0.0262405615	0.0042961	0.0132418	0.58	0.0147917518	0.37	0.9	0.53	0.0051254945	0.35	0.83	-0.1500334104	0.0007926228	0.984	0.947363566128025	0.604	1.602	0.878	0.596222968063003	0.544	1.419
C17orf63	825.6659	717.168	0.0019537615	8.47e-05	0.0306929	0.62	0.0329902648	0.4	0.96	0.43	0.0001441275	0.28	0.66	-0.1407984489	0.0016513847	0.831	0.449696322079911	0.514	1.343	0.59	0.0282339944182435	0.368	0.945
C17orf65	189.4275	218.7795	0.1148792322	0.0174019	0.5683952	1.13	0.5702180746	0.73	1.76	1.7	0.0192191504	1.09	2.64	0.0919617263	0.0404298172	1.113	0.65786157414787	0.693	1.786	1.419	0.150226512953649	0.881	2.284
C17orf67	20.1483	20.6612	0.0021706341	0.0006597	0.0007596	2.16	0.0010646785	1.36	3.43	2.14	0.0009244843	1.37	3.36	0.1697702571	0.000143022	2.134	0.00366344914533439	1.28	3.56	2.271	0.00125896186272505	1.38	3.739
C17orf71	399.0257	324.7577	0.1127646783	0.0170909	0.3986208	1.2	0.4012095785	0.78	1.86	1.99	0.0197922101	1.12	3.54	0.0837480308	0.0620954251	1.057	0.816105254354679	0.661	1.69	1.461	0.236847560038258	0.779	2.74
C17orf76	43.2507	41.1155	7.27206418388064e-05	2.27e-05	0.0013707	2.06	0.0018070284	1.31	3.24	2.79	5.29141314783432e-05	1.7	4.58	0.296195802	1.60137543570924e-11	1.385	0.197705484075567	0.844	2.275	1.674	0.0563258236856108	0.986	2.842
C17orf79	1157.5687	1033.5974	0.0288126562	0.0025859	0.0575167	0.66	0.0603785513	0.42	1.02	0.52	0.0031929619	0.34	0.8	-0.0568478221	0.2058107994	0.74	0.214771446512763	0.46	1.191	0.529	0.0087288294330126	0.329	0.851
C17orf80	463.6924	457.9923	0.0084414082	0.0023798	0.0025817	1.96	0.003196161	1.25	3.06	1.99	0.0029824282	1.26	3.13	0.1444301851	0.0012435845	1.477	0.106842425959348	0.919	2.373	1.391	0.187130688093542	0.852	2.27
C17orf81	658.1375	575.2212	0.0125250673	0.0010565	0.0314679	0.61	0.0338715023	0.39	0.96	0.49	0.0013967461	0.32	0.76	-0.1621419782	0.0002837999	0.79	0.344873499688729	0.485	1.288	0.636	0.0591689896852343	0.398	1.018
C17orf82	21.7032	51.8924	0.0874510083	0.0033164	0.1113249	0.7	0.1145795571	0.45	1.09	0.33	0.005322915	0.15	0.72	-0.0582556231	0.1947851474	0.846	0.485393649955717	0.529	1.354	0.432	0.0392943896461181	0.195	0.96
C17orf85	550.3459	665.0247	0.07322742	0.0005789	0.2997806	1.26	0.3027830546	0.81	1.94	2.33	0.0008761223	1.41	3.82	0.0186421037	0.6784440962	0.945	0.814261062765828	0.59	1.513	1.505	0.148153137505867	0.865	2.621
C17orf86	176.0759	217.5653	0.0688051524	0.0129361	0.0458039	1.58	0.0485966014	1	2.48	1.72	0.0144437107	1.11	2.66	0.1836955835	3.78846167829427e-05	1.331	0.266482990402604	0.804	2.203	1.421	0.14955003135238	0.881	2.29
C17orf87	8.1694	16.7959	0.0605670038	0.0004239	0.2464013	1.29	0.2495878884	0.84	1.99	2.34	0.0006580851	1.44	3.83	0.1016811224	0.0233903294	1.066	0.791412700308148	0.662	1.717	1.781	0.0300025771921752	1.057	3.001
C17orf90	538.2411	532.1177	0.1957783652	0.0439196	0.0627172	0.66	0.0656444431	0.43	1.03	0.64	0.0465379716	0.41	0.99	-0.0577086772	0.1990162778	0.759	0.249191594065375	0.475	1.213	0.745	0.219472685878015	0.466	1.192
C17orf91	142.0646	171.6341	0.0170235594	0.0028441	0.0339153	0.63	0.0362802674	0.4	0.97	0.49	0.0036018566	0.3	0.79	-0.0578857287	0.1976393532	0.768	0.274337000317508	0.479	1.232	0.58	0.0384907029859985	0.346	0.972
C17orf93	289.0921	238.5932	0.1047592002	0.0154276	0.6310856	0.9	0.6326253747	0.58	1.39	0.59	0.0170990287	0.38	0.91	-0.0017825847	0.9683801272	0.865	0.55048517207969	0.538	1.391	0.631	0.0568415803098313	0.393	1.013
C17orf97	104.5416	49.0196	0.5832124134	0.0347565	0.8840014	1.03	0.8844731398	0.67	1.59	0.58	0.0378042119	0.35	0.97	-0.1226894891	0.0061693155	1.395	0.171740519112659	0.866	2.247	0.911	0.746261294441386	0.518	1.603
C17orf98	0.4023	0.3971	0.0045352542	0.0007581	0.0015071	0.49	0.0019651466	0.31	0.77	0.47	0.0010496853	0.3	0.74	-0.1593480642	0.0003620665	0.57	0.0265982649465338	0.346	0.937	0.562	0.0232743737073883	0.341	0.925
C17orf99	0.9807	0.4831	0.0765657454	0.0127601	0.411583	1.2	0.4141333217	0.77	1.87	2.04	0.0151573057	1.15	3.63	0.1904589994	1.91571469776613e-05	0.896	0.650784647311835	0.558	1.44	1.498	0.20033325601764	0.807	2.779
C18orf1	677.7039	655.4312	0.0015974244	0.0005225	0.0162437	1.71	0.0180044117	1.1	2.67	2.25	0.0007680804	1.4	3.6	0.2622637359	2.91569623256786e-09	1.311	0.274983551003304	0.806	2.132	1.59	0.0778952049747165	0.95	2.662
C18orf16	4.1841	5.3677	0.1635379506	0.0292806	0.1827503	0.74	0.1861051125	0.48	1.15	0.6	0.031759949	0.37	0.96	0.029414417	0.5129568067	0.762	0.259148313654237	0.475	1.222	0.572	0.0352919784164013	0.34	0.962
C18orf18	53.8876	47.2058	0.0551696649	0.0072491	0.1166502	0.7	0.1199878207	0.45	1.1	0.56	0.0083710463	0.36	0.86	0.0627580272	0.1624285298	0.581	0.0272498755889358	0.359	0.941	0.462	0.00148948496905416	0.287	0.744
C18orf22	363.6752	411.2903	0.0494002526	0.0066435	0.2223632	0.76	0.225622835	0.49	1.18	0.5	0.0079945686	0.3	0.84	-0.1121429869	0.012361265	0.809	0.373650399995398	0.507	1.291	0.607	0.077909396809212	0.348	1.057
C18orf32	1439.8882	1441.6903	0.0312467441	0.0049309	0.0048376	0.53	0.0057647201	0.34	0.83	0.53	0.0058682435	0.34	0.83	-0.0371730641	0.4082842777	0.471	0.00357300523133276	0.284	0.782	0.472	0.00362382527326071	0.285	0.783
C18orf34	16.487	5.265	0.1408218634	0.002866	0.3277437	0.8	0.3306647239	0.52	1.25	0.49	0.0036226422	0.31	0.79	-0.2607590305	3.61337676881796e-09	1.081	0.748291870637639	0.671	1.743	0.993	0.980216683953647	0.572	1.723
C18orf45	201.9351	321.267	0.1369921071	0.0009161	0.3015205	1.26	0.3045233294	0.81	1.95	2.36	0.0013587455	1.39	3.98	0.1045973951	0.0196811797	1.377	0.184036694485296	0.859	2.207	2.253	0.0060574570753492	1.261	4.024
C18orf54	30.9877	36.0398	0.0028057887	0.0005246	0.0189638	1.69	0.0208587784	1.08	2.63	2.12	0.0007376521	1.37	3.27	0.2260327293	3.5351566665671e-07	1.376	0.197555398591073	0.847	2.234	1.439	0.128894091259294	0.9	2.303
C18orf8	374.1675	319.8712	0.0863180527	0.0016246	0.6168304	0.9	0.6184330307	0.58	1.38	0.48	0.0021483029	0.3	0.77	0.0748616989	0.0955011686	0.927	0.753811615116402	0.577	1.49	0.665	0.121380286288989	0.397	1.114
C19orf10	2987.0684	3021.5054	0.0007094927	0.0001121	0.0005093	0.46	0.0007296945	0.29	0.72	0.41	0.0001922195	0.26	0.66	-0.1446238892	0.0012246898	0.74	0.224933232431734	0.454	1.204	0.657	0.100829824151067	0.398	1.085
C19orf2	1866.9326	2214.6893	0.2813334734	0.0335194	0.3193782	1.25	0.3223021954	0.81	1.92	1.65	0.03617694	1.03	2.65	0.0627296673	0.1626188341	1.15	0.556031901934548	0.722	1.833	1.419	0.177474591974682	0.853	2.361
C19orf23	27.7082	33.057	0.1911505323	0.0377956	0.3715294	0.82	0.3742444387	0.53	1.27	0.62	0.0404035397	0.39	0.98	0.0349889868	0.4363915378	0.748	0.236173008819178	0.463	1.209	0.608	0.0479466372271522	0.371	0.996
C19orf24	822.4543	955.7304	0.0234965616	0.0040323	0.0068829	0.55	0.007981772	0.35	0.86	0.5	0.0049956016	0.3	0.81	-0.1031369381	0.0214692519	0.583	0.0265438619534266	0.362	0.939	0.53	0.0201788998419824	0.31	0.905
C19orf25	587.8726	753.9847	0.3604289256	0.031024	0.698628	0.92	0.6998736329	0.6	1.42	0.49	0.0353485002	0.25	0.95	-0.0818402907	0.0683077636	0.809	0.371862058277803	0.507	1.289	0.513	0.0777355491709965	0.244	1.077
C19orf28	1137.1886	1220.6961	0.2371016607	0.042665	0.484157	0.86	0.4863655654	0.55	1.32	0.63	0.0452721156	0.4	0.99	-0.0490772036	0.2748306216	1.134	0.601387062364055	0.707	1.818	0.811	0.411406221296884	0.492	1.337
C19orf33	50.8536	44.552	0.1365633185	0.0255957	0.0494199	0.65	0.0521574126	0.42	1	0.61	0.0277257114	0.39	0.95	-0.0986817297	0.0278215885	0.807	0.382817832524335	0.498	1.306	0.768	0.281920602429122	0.474	1.243
C19orf35	5.7504	7.2953	0.0315030692	0.0059282	0.057152	1.52	0.0599941641	0.98	2.36	1.82	0.0069216559	1.18	2.81	0.051683724	0.2501115759	1.682	0.0382811126491631	1.028	2.751	2.162	0.0017369938678508	1.334	3.503
C19orf36	83.2787	97.3054	0.0651227019	0.0108565	0.0532055	0.65	0.0560020377	0.42	1.01	0.56	0.0123509211	0.35	0.88	-0.0389737375	0.3859406232	0.54	0.0120487778259837	0.334	0.874	0.503	0.00739352102063568	0.304	0.832
C19orf39	116.5049	102.6682	0.0027564765	0.0001289	0.007485	0.55	0.0086680069	0.35	0.86	0.44	0.0002079378	0.28	0.68	-0.1973029845	9.37407476674999e-06	0.625	0.0679076190352338	0.377	1.035	0.579	0.0265858263178174	0.357	0.939
C19orf42	1996.0276	2076.5938	0.0252001136	0.0051643	0.0192755	0.59	0.021169524	0.38	0.93	0.52	0.0062134179	0.32	0.83	-0.0719551065	0.1091182349	0.747	0.235267388677606	0.462	1.209	0.659	0.107098413957369	0.397	1.094
C19orf44	214.2549	183.3117	0.2142771971	0.0437355	0.281232	1.27	0.2843158175	0.82	1.96	1.72	0.0472237791	1.01	2.93	-0.0398512683	0.3753270016	1.281	0.305703632366708	0.797	2.059	1.824	0.0528795958146696	0.993	3.35
C19orf47	274.5048	345.1051	0.1856508963	0.0139522	0.0803756	0.68	0.0835392014	0.44	1.05	0.41	0.0177081792	0.2	0.86	-0.0507441264	0.2588374996	0.732	0.199382699077902	0.455	1.179	0.515	0.098168651748884	0.234	1.131
C19orf53	1541.8024	1909.9942	0.1449889441	0.0188517	0.2541989	0.78	0.257362428	0.5	1.2	0.54	0.0212787028	0.32	0.91	-0.0349944253	0.4363201949	0.824	0.415891206478667	0.517	1.314	0.677	0.189308304402576	0.378	1.212
C19orf54	340.9266	368.0864	0.0999773973	0.0180843	0.1094241	0.7	0.1127124127	0.45	1.09	0.57	0.0201363466	0.35	0.92	-0.0076134971	0.8655555301	0.669	0.095158547580592	0.417	1.073	0.494	0.00884881473857124	0.291	0.838
C19orf55	56.2293	63.6066	0.0911926021	0.0138072	0.0383065	1.58	0.0408151777	1.02	2.46	1.72	0.0153987705	1.11	2.66	0.1258569017	0.0049555914	1.391	0.191913008526752	0.847	2.284	1.663	0.0407711275321874	1.022	2.707
C19orf56	2453.8371	2590.2098	0.0028816111	0.0004189	0.0077647	0.55	0.0089807896	0.35	0.86	0.42	0.0006632191	0.25	0.69	-0.0850540163	0.0581173642	0.713	0.171049699397064	0.439	1.157	0.519	0.0193957182516143	0.3	0.899
C19orf57	21.1842	22.5168	0.0489771065	0.0099178	0.0817362	1.47	0.0849117344	0.95	2.29	1.76	0.0112513309	1.14	2.73	0.2289023375	2.48492146092196e-07	1.011	0.966123408227091	0.617	1.657	1.156	0.554986846349777	0.714	1.872
C19orf63	4648.7306	5302.47	0.027184784	0.0035629	0.0529205	0.65	0.055721604	0.42	1.01	0.45	0.0046677131	0.26	0.78	-0.1116713468	0.0127358273	0.779	0.303265647130971	0.485	1.253	0.523	0.0353367600902132	0.286	0.957
C19orf66	465.9922	459.3516	0.0104073276	0.0030394	0.004519	1.92	0.0054611398	1.21	3.05	2	0.0038103336	1.25	3.21	0.1325770157	0.0030639831	1.595	0.0723038774513768	0.959	2.653	1.718	0.0429068230297426	1.017	2.902
C19orf71	10.997	10.5528	0.0439332441	0.0124653	0.0143238	1.74	0.0160131705	1.11	2.73	1.77	0.0140787741	1.12	2.8	0.1043990566	0.0199161376	1.58	0.0717339907662206	0.96	2.599	1.621	0.0608862510805973	0.978	2.686
C19orf77	11.8134	12.9664	0.0116019688	0.0022131	0.0060613	0.54	0.007090767	0.35	0.85	0.5	0.0027981647	0.32	0.79	-0.1568710692	0.0004478466	0.714	0.181223707982019	0.436	1.17	0.63	0.0791550219113548	0.377	1.055
C1GALT1	101.9186	121.7753	0.2102137278	0.0453985	0.2058147	1.32	0.2091389466	0.85	2.05	1.55	0.0480557277	1	2.4	0.2008386172	6.41656486087869e-06	0.981	0.93674610273142	0.607	1.584	1.279	0.305678606305668	0.799	2.049
C1GALT1C1	692.6361	683.869	0.0006870539	0.0001209	0.0006234	0.45	0.0009079948	0.28	0.72	0.41	0.0002105389	0.26	0.66	-0.1539205113	0.0005746047	0.62	0.064060555359867	0.373	1.028	0.583	0.0339633709062591	0.354	0.96
C1orf104	47.0919	39.3754	0.0023701222	0.0003941	0.0031081	1.99	0.0038743	1.25	3.16	2.64	0.0006852339	1.51	4.63	0.2901337496	4.27632360202786e-11	1.344	0.268266781195218	0.796	2.268	1.693	0.117066054198676	0.876	3.27
C1orf106	125.244	92.8412	0.0991871409	0.0193392	0.6270691	1.11	0.6286348075	0.72	1.72	1.73	0.0212933556	1.08	2.76	0.020011487	0.6562856141	1.126	0.618077190612139	0.706	1.795	1.775	0.0274241557356386	1.066	2.957
C1orf107	422.2137	371.8593	0.042171984	0.0096095	0.0339958	1.6	0.0363780206	1.03	2.48	1.92	0.0112518879	1.16	3.19	0.051151045	0.2550330161	1.573	0.0639303030476039	0.974	2.54	2.007	0.0178949370501465	1.128	3.574
C1orf109	400.4193	515.3838	0.2069906056	0.003479	0.1825853	1.34	0.1859269189	0.87	2.08	2.14	0.0044674646	1.27	3.63	0.1985798636	8.18109639274457e-06	1.071	0.774963533240225	0.669	1.716	1.214	0.540167136097136	0.653	2.258
C1orf111	0.3219	0.8464	0.0058407972	2.2e-05	0.0341865	1.6	0.0365991657	1.03	2.48	2.57	4.61441590384748e-05	1.63	4.06	0.2096909037	2.41120710643036e-06	1.67	0.0440022052364745	1.014	2.751	2.573	0.000473251603351094	1.514	4.37
C1orf115	2445.938	2049.4281	0.042923686	0.0058979	0.0975141	0.69	0.1007446215	0.45	1.07	0.55	0.0068864155	0.35	0.85	-0.2500698402	1.6e-08	0.824	0.43910934630397	0.504	1.347	0.7	0.144917533404636	0.433	1.131
C1orf122	943.2301	1112.3279	0.0802541858	0.012608	0.3238955	0.8	0.3267995722	0.52	1.24	0.53	0.0144743644	0.32	0.88	-0.097600275	0.0295875057	1.115	0.653243737315592	0.694	1.789	0.778	0.377294050788775	0.446	1.357
C1orf124	140.608	162.158	0.2315805188	0.0438046	0.4530151	1.18	0.4553586044	0.76	1.83	1.57	0.046501997	1.01	2.45	0.0401686893	0.3715325392	1.068	0.786323573891134	0.663	1.72	1.649	0.039451829465649	1.024	2.654
C1orf127	2.4129	3.3192	0.0148919425	0.0028856	0.0274407	1.64	0.029680579	1.05	2.55	1.91	0.0035344689	1.24	2.94	0.0163582586	0.7160156854	1.199	0.453061730346402	0.747	1.925	1.661	0.0355729441007349	1.035	2.668
C1orf133	29.236	62.5246	0.4266099616	0.0214524	0.5364434	0.87	0.5384079193	0.57	1.35	1.83	0.0240686718	1.08	3.09	0.0097441563	0.8284503524	0.996	0.985731481336237	0.623	1.591	1.325	0.34011873657435	0.743	2.36
C1orf135	11.3176	11.7199	0.0035068798	0.000922	0.0053413	1.87	0.0063326506	1.19	2.94	2.09	0.0012498261	1.34	3.27	0.2907355863	3.88303511648072e-11	1.004	0.987234380801599	0.609	1.656	1.028	0.91307435470303	0.625	1.69
C1orf151	1670.751	1801.9493	0.123170401	0.0226467	0.0701655	0.67	0.0731835011	0.43	1.04	0.59	0.0248077517	0.37	0.94	-0.0561818066	0.2111816322	0.711	0.1556699693262	0.443	1.139	0.581	0.0375657773806282	0.348	0.969
C1orf152	6.7114	6.729	0.0039493861	0.0011325	0.0005712	2.18	0.0008194082	1.38	3.45	2.08	0.0015179719	1.32	3.28	0.1537163428	0.0005845056	1.783	0.0250272935653391	1.075	2.956	1.703	0.0374796238679774	1.031	2.811
C1orf162	46.2671	40.6597	0.0080163685	0.0023958	0.0247617	1.66	0.0269258046	1.06	2.59	2.07	0.0030906031	1.28	3.35	0.1509579243	0.0007347483	1.366	0.220718585204548	0.829	2.25	1.776	0.0443895800777243	1.015	3.11
C1orf163	152.4664	146.1599	0.0800996941	0.0190585	0.1772072	1.35	0.1805694999	0.87	2.08	1.73	0.0211062332	1.09	2.75	0.0557814705	0.2144582228	1.49	0.100376481102789	0.926	2.398	1.96	0.00970362751069789	1.177	3.264
C1orf172	474.6429	464.2814	0.0030674478	0.0003581	0.0008299	0.47	0.0011381353	0.3	0.74	0.46	0.0005269429	0.29	0.71	-0.0562189148	0.2108797547	0.609	0.0488093490547959	0.372	0.997	0.588	0.0326985337312491	0.361	0.957
C1orf174	371.7017	371.9601	0.0928785802	0.0269441	0.0152347	1.72	0.0169126617	1.1	2.68	1.64	0.0291118565	1.05	2.55	0.2310727844	1.89748004794171e-07	1.625	0.0531834546463887	0.993	2.657	1.531	0.0870040316536293	0.94	2.493
C1orf177	0.6999	1.0684	0.0140583106	0.0019057	0.1142444	1.42	0.1175087657	0.92	2.2	1.97	0.0024066327	1.27	3.04	0.0401519506	0.3717320403	1.634	0.0457624880406936	1.009	2.645	2.065	0.00290109257622974	1.281	3.329
C1orf183	42.7673	31.3705	0.2564413541	0.0262204	0.8297088	0.95	0.8304051108	0.62	1.47	0.6	0.0284948404	0.38	0.95	-0.149321942	0.000840002	1.15	0.566831027358363	0.713	1.855	0.9	0.680583566679085	0.545	1.485
C1orf186	7.799	2.9527	0.2868568636	0.01308	0.4146813	1.2	0.4172056475	0.77	1.85	0.55	0.014882589	0.34	0.89	-0.0874367616	0.0514035681	1.459	0.115116420534937	0.912	2.335	0.867	0.60584204039398	0.504	1.491
C1orf189	0.2739	0.3219	0.0766189336	0.0186453	0.0586852	0.66	0.061576617	0.42	1.02	0.59	0.0205593301	0.37	0.92	-0.0013714291	0.9756707028	0.651	0.0802772800228164	0.402	1.053	0.535	0.0125671293047215	0.327	0.874
C1orf198	1231.9459	1431.945	0.0112926252	0.0002033	0.5494042	1.14	0.5513059658	0.74	1.76	2.31	0.0003239375	1.46	3.65	0.1753111777	8.5326e-05	1.308	0.270145812070811	0.812	2.108	2.444	0.000424788889961079	1.487	4.018
C1orf200	0.3271	0.8543	0.0736434794	0.003426	0.1747874	1.35	0.1781304986	0.87	2.09	1.97	0.0042429486	1.24	3.15	0.1270417082	0.0045600412	1.134	0.60424682980552	0.705	1.826	1.39	0.197592068877441	0.842	2.295
C1orf203	128.4016	123.0382	0.128725594	0.0243894	0.0803999	0.68	0.0835155939	0.44	1.05	0.61	0.0264507723	0.4	0.94	-0.2026140929	5.2908910523936e-06	0.86	0.529127032671283	0.539	1.374	0.831	0.437188642402917	0.521	1.326
C1orf210	358.3174	290.3475	0.0614987735	0.0036666	0.1782169	0.74	0.1815874152	0.48	1.15	0.52	0.0044558887	0.33	0.82	-0.0593025047	0.1868707192	0.976	0.920647491929719	0.61	1.563	0.591	0.0353034102513457	0.362	0.964
C1orf213	62.4408	68.2673	0.1785909362	0.0458524	0.1220992	1.42	0.1254968809	0.91	2.21	1.55	0.0485034834	1	2.4	0.076963899	0.0865255847	1.028	0.910516643194305	0.634	1.667	1.161	0.537721860911793	0.722	1.869
C1orf216	376.3106	429.4813	0.0076832573	0.0013437	0.3928082	1.21	0.395439434	0.78	1.88	2	0.0017406036	1.3	3.09	0.2327760829	1.53264501117447e-07	0.962	0.871526533476031	0.598	1.546	1.34	0.223235882568421	0.837	2.147
C1orf220	6.4561	5.6526	0.0045920368	0.0013559	0.0114739	1.77	0.012984593	1.13	2.77	2.15	0.0018402525	1.33	3.49	0.1320658778	0.0031805509	1.453	0.142221359735558	0.882	2.393	1.769	0.0417882001260922	1.021	3.062
C1orf226	287.0457	322.5047	0.0163916974	0.003247	0.0280133	1.63	0.0301978444	1.05	2.54	1.9	0.0039402509	1.23	2.95	0.2360750751	1.0087680995007e-07	1.138	0.606849009898368	0.696	1.858	1.225	0.409847593962205	0.756	1.983
C1orf26	189.707	202.8717	0.1113574018	0.0179593	0.5281482	0.87	0.5301484769	0.56	1.34	0.56	0.0200545056	0.35	0.91	-0.2082312964	2.84182419816253e-06	1.147	0.575219076537943	0.709	1.856	0.787	0.36917433924195	0.466	1.328
C1orf27	951.5495	1143.1789	0.1433851611	0.0068948	0.2980601	0.79	0.301077651	0.51	1.23	0.38	0.0096163479	0.18	0.79	-0.0413168268	0.3580067885	0.893	0.640905574756694	0.556	1.435	0.402	0.0236394501452118	0.182	0.885
C1orf38	116.5312	165.5113	0.0191234289	0.0029902	0.0539856	1.54	0.056836625	0.99	2.39	1.9	0.0036570808	1.23	2.94	0.147412001	0.0009804478	1.3	0.291735035666374	0.798	2.119	1.546	0.0706022028806568	0.964	2.478
C1orf43	4923.9954	6197.6496	0.0853388713	0.0006085	0.1140828	1.42	0.1174210748	0.92	2.2	2.35	0.0009267796	1.42	3.9	0.2568141799	6.30084846224629e-09	1.134	0.603340192614909	0.705	1.824	1.547	0.127941566368177	0.882	2.713
C1orf53	41.8266	51.3493	0.1662982916	0.0285305	0.1928881	0.75	0.1962121393	0.49	1.16	0.59	0.0310740457	0.36	0.95	-0.0454717085	0.3116842922	0.8	0.361307192707523	0.495	1.293	0.673	0.137732132378304	0.398	1.136
C1orf56	362.4193	374.3199	0.0048578352	0.0007255	0.0024269	0.5	0.0030748727	0.31	0.79	0.45	0.0010492147	0.28	0.72	-0.160856744	0.0003176028	0.744	0.25591347975879	0.446	1.24	0.701	0.189818820719401	0.413	1.192
C1orf57	580.9465	512.0367	0.2320989352	0.0396632	0.1680931	0.74	0.1714616663	0.48	1.14	0.63	0.0422457933	0.41	0.98	-0.0298447851	0.5068073414	0.979	0.931228518728927	0.605	1.585	0.864	0.554896533725304	0.532	1.404
C1orf58	201.2421	172.3213	0.0011179472	0.000284	0.0009496	2.1	0.0012777348	1.34	3.29	2.44	0.0004602836	1.48	4.03	0.1195523131	0.0076280796	1.57	0.0693499178649542	0.965	2.554	1.708	0.0540375369656891	0.991	2.945
C1orf61	1.4742	0.9416	0.1492206365	0.0344872	0.0742501	1.48	0.0773207413	0.96	2.3	1.73	0.0375203163	1.03	2.88	0.0857346204	0.0561293781	1.381	0.18533592284746	0.857	2.226	1.375	0.263525584540708	0.787	2.401
C1orf63	962.623	1777.9443	0.2743374645	0.0166292	0.5490161	1.14	0.5509290709	0.74	1.77	0.4	0.0211614511	0.19	0.87	0.0518703328	0.2484032356	0.867	0.556968063301802	0.539	1.396	0.236	0.0151970154579966	0.073	0.757
C1orf64	49.2902	11.6638	0.0001498262	1.5e-06	0.0017994	0.49	0.0023203441	0.31	0.78	0.36	4.36636207512553e-06	0.23	0.56	-0.0474003143	0.2915850547	0.742	0.249484721595163	0.446	1.233	0.598	0.0394882251709564	0.366	0.976
C1orf66	878.6127	861.7634	0.0460604614	0.0081172	0.0188959	0.59	0.020792968	0.38	0.92	0.56	0.0093302134	0.36	0.87	-0.1331754749	0.0029324456	0.908	0.693969521459305	0.561	1.469	0.857	0.527197506269735	0.532	1.382
C1orf70	16.3532	17.033	0.0192870103	0.0053093	0.0201847	1.68	0.0221401019	1.08	2.62	1.85	0.0062692567	1.19	2.88	-0.0086983543	0.8466205695	1.366	0.217051118925852	0.833	2.241	1.361	0.224415776744547	0.828	2.236
C1orf74	75.6316	81.9628	0.0008925139	0.0001202	0.0112017	1.75	0.012637162	1.13	2.72	2.3	0.0001949503	1.48	3.56	0.12109039	0.0068782423	1.49	0.102802648466587	0.923	2.406	1.902	0.00878819026061769	1.176	3.077
C1orf77	1678.2051	1599.8232	0.0074176012	0.0016668	0.0202669	1.69	0.0222629236	1.08	2.65	2.29	0.0023387318	1.34	3.91	0.2111639605	2.04033207846776e-06	1.306	0.287503918372889	0.799	2.135	1.664	0.0888081784756529	0.926	2.993
C1orf83	119.2367	122.9849	0.0096028737	0.0023818	0.0033523	1.92	0.0040893098	1.23	2.99	1.94	0.0029623892	1.25	3	0.0726940274	0.1055192599	1.324	0.254746017302253	0.817	2.147	1.315	0.258953850771219	0.817	2.117
C1orf85	3057.9039	3624.0199	0.1183919798	0.0202427	0.1500213	0.73	0.1533942485	0.47	1.13	0.54	0.022841536	0.32	0.92	-0.217598985	9.7e-07	0.956	0.854134448142123	0.594	1.54	0.701	0.255359620130352	0.381	1.292
C1orf88	393.6376	287.1627	0.0733170227	0.0092601	0.1588202	0.73	0.1622328641	0.47	1.14	0.57	0.0105446441	0.37	0.88	-0.2691806672	1.06871875741143e-09	1.407	0.179957855283037	0.854	2.318	0.873	0.579960867963968	0.54	1.411
C1orf96	212.3142	207.4156	0.0037887204	0.0011445	0.0047704	1.9	0.0057131774	1.2	2.98	2.14	0.0015582574	1.34	3.43	0.2514049057	1.33055367900959e-08	1.344	0.241045246770465	0.82	2.205	1.58	0.0824500400585052	0.943	2.649
C1orf97	119.3256	112.0459	0.0061734942	0.0008896	0.0077558	0.54	0.0090071202	0.34	0.86	0.48	0.0012126121	0.3	0.75	-0.1266376409	0.0046916158	0.696	0.157008737316523	0.421	1.15	0.652	0.08823336537544	0.399	1.066
C1QA	814.6267	1685.233	0.0913997927	0.0022237	0.1541016	1.37	0.1575009329	0.88	2.13	2.08	0.0028885508	1.28	3.37	0.1388299707	0.0019205718	1.108	0.68164152565846	0.679	1.809	1.662	0.0639395572634254	0.971	2.844
C1QB	830.9859	601.2241	0.0441509604	0.0106094	0.0412101	1.57	0.0438167898	1.01	2.45	1.91	0.012338435	1.15	3.16	0.1833365999	3.92543629033003e-05	1.392	0.187597882584656	0.851	2.276	1.782	0.0644546296068859	0.966	3.287
C1QBP	1584.8844	1234.3359	0.1675496454	0.0114522	0.6717787	0.91	0.6731408696	0.59	1.41	0.56	0.0129853789	0.36	0.89	-0.0251289631	0.5762367251	1.098	0.69407187846366	0.688	1.754	0.82	0.426956748329749	0.502	1.339
C1QC	740.9129	850.9642	0.0139109598	0.0034787	0.0210856	1.67	0.0230840335	1.07	2.61	1.89	0.0042108668	1.22	2.92	0.2340755926	1.3007950138759e-07	1.334	0.255266654420711	0.812	2.192	1.514	0.0904417865948389	0.937	2.447
C1QL3	15.9288	11.7692	0.0169261015	0.0018474	0.0058619	0.54	0.006925263	0.34	0.84	0.51	0.0023387134	0.33	0.79	-0.1695853819	0.0001454684	0.749	0.254792218645088	0.455	1.232	0.771	0.293881510921776	0.474	1.253
C1QTNF3	114.2239	112.4543	0.0118163544	0.0034975	0.005437	1.9	0.0064836136	1.2	3.01	1.97	0.0043196578	1.24	3.14	0.0961766349	0.0320580439	1.511	0.101292771939215	0.922	2.474	1.575	0.0734494677936337	0.958	2.59
C1QTNF4	8.0006	7.5492	0.0461108284	0.0133963	0.020424	1.7	0.0224510494	1.08	2.67	1.77	0.0150997846	1.12	2.81	-0.084307024	0.0603660447	1.838	0.0160119874604208	1.12	3.015	1.847	0.0164152148553338	1.119	3.05
C1QTNF6	146.888	123.4806	0.0027274637	0.0005612	0.0034629	1.94	0.004244441	1.23	3.05	2.58	0.0009289074	1.47	4.51	0.2174329697	9.89e-07	1.563	0.0861174381563725	0.939	2.601	1.824	0.0675030060255544	0.958	3.476
C1QTNF9	10.3673	7.0406	0.0866948306	0.012601	0.3818003	0.82	0.3844701524	0.53	1.28	0.58	0.0140981484	0.38	0.9	-0.1226017322	0.0062064499	0.981	0.937632213407738	0.609	1.581	0.87	0.562551050030053	0.542	1.395
C1QTNF9B	13.1473	35.3482	0.1169268218	0.011373	0.198249	0.75	0.2015705212	0.49	1.16	0.48	0.0136311765	0.27	0.86	-0.0956368572	0.0330397941	0.85	0.499564959876077	0.53	1.363	0.547	0.0657442268557727	0.288	1.04
C1R	3334.2264	4586.4382	0.2113937691	0.0443344	0.1338699	1.39	0.1372402481	0.9	2.16	1.56	0.0469884773	1.01	2.42	0.0707308632	0.1152932255	1.326	0.255682684539414	0.815	2.155	1.28	0.316384106522745	0.79	2.073
C1RL	1018.0798	1193.5615	0.0314084369	0.0048725	0.2041302	0.75	0.2074559071	0.49	1.17	0.47	0.0061900417	0.27	0.8	-0.1743219285	9.36777699787446e-05	0.846	0.489427997089572	0.526	1.36	0.565	0.0660608340729113	0.308	1.039
C2	528.6097	470.586	1.13605786608608e-05	1.5e-06	1.96e-05	0.37	4.39142350880939e-05	0.23	0.59	0.33	5.09640807333511e-06	0.2	0.53	-0.3671021922	2.66070680204004e-17	0.567	0.040434046956751	0.329	0.976	0.507	0.0119981822674878	0.299	0.861
C20orf103	89.4164	66.8098	0.0031762564	0.0008595	0.0130925	1.74	0.0146567075	1.11	2.7	2.27	0.0012413265	1.38	3.72	0.1561732119	0.0004752279	1.484	0.118230896098351	0.904	2.437	1.817	0.0349315747227486	1.043	3.165
C20orf108	4249.8428	3658.3192	0.1021270548	0.012787	0.0578105	0.65	0.0607734392	0.41	1.02	0.58	0.0142853679	0.37	0.9	-0.1402157885	0.0017272156	0.701	0.175089989006087	0.42	1.171	0.72	0.195456054520918	0.437	1.184
C20orf11	1945.9624	2270.44	0.1198416273	0.0033722	0.1210734	1.42	0.1244660829	0.91	2.21	2.04	0.0042551599	1.25	3.33	0.3193359795	3.0312223649713e-13	1.03	0.906881659955198	0.623	1.704	1.605	0.0759937355790955	0.952	2.707
C20orf111	688.3095	559.1631	0.609158697	0.0178051	0.6282469	1.11	0.6298020472	0.72	1.72	7.51	0.0452494076	1.04	54.07	0.1881038814	2.4357922063305e-05	0.818	0.418527122285227	0.503	1.33	4.585	0.132854142168859	0.629	33.41
C20orf112	408.8527	386.2108	0.0022465228	0.0006872	0.0012472	2.09	0.0016584492	1.32	3.31	2.27	0.001006008	1.39	3.71	0.1411233583	0.0016104375	1.905	0.0124274416354289	1.149	3.156	2.019	0.0115615627514454	1.17	3.483
C20orf114	10.5079	4.2845	0.1118020601	0.0138101	0.2396047	0.77	0.2428200216	0.5	1.19	0.58	0.0153838888	0.38	0.9	-0.0259208494	0.5642717458	0.888	0.618678268857341	0.556	1.417	0.819	0.416296448023196	0.505	1.327
C20orf117	485.3453	383.309	0.1707016742	0.0382687	0.1121444	1.42	0.1154461433	0.92	2.2	1.71	0.0414123788	1.02	2.85	-0.0781114526	0.081920251	1.309	0.264011863668905	0.816	2.098	1.5	0.143095792821802	0.872	2.582
C20orf118	10.3449	16.6669	0.0502992852	0.0033616	0.1282943	1.4	0.1316499261	0.9	2.17	1.93	0.0041236444	1.23	3.03	0.0013916379	0.9753123101	1.35	0.22583473201463	0.831	2.193	1.847	0.0114965760911802	1.148	2.971
C20orf12	71.7324	136.4035	0.551167388	0.0085667	0.6978181	1.09	0.6990706273	0.71	1.68	2.23	0.0107373685	1.2	4.12	0.1154556531	0.0099936521	0.981	0.936378004662089	0.609	1.581	1.766	0.117870550946234	0.866	3.601
C20orf132	32.1776	24.5832	0.1827506862	0.0213938	0.7855927	1.06	0.78646872	0.69	1.64	0.6	0.0234095457	0.38	0.93	-0.2261086637	3.50254253852753e-07	1.213	0.42527074891127	0.755	1.949	0.876	0.602343658678677	0.534	1.439
C20orf135	149.5463	202.4676	0.0639296882	0.0060031	0.532245	0.87	0.5342539669	0.56	1.35	0.46	0.0075992595	0.26	0.81	-0.0100038357	0.8239523217	0.84	0.465916323719313	0.526	1.342	0.5	0.0316905247801484	0.266	0.941
C20orf160	52.6549	47.0124	0.0762365088	0.0205275	0.07766	1.48	0.0807708042	0.95	2.3	1.74	0.0227214785	1.08	2.8	0.1220694013	0.0064360376	1.348	0.227555228195651	0.83	2.189	1.716	0.0439086014547	1.015	2.901
C20orf196	97.6657	84.0295	0.0335673263	0.0024382	0.1159723	0.7	0.1192945939	0.45	1.09	0.52	0.0030304852	0.33	0.8	-0.2186785307	8.54301020338346e-07	0.898	0.654825261682156	0.56	1.439	0.711	0.170271657304712	0.437	1.157
C20orf197	3.4813	3.5176	0.0318165758	0.0091337	0.00607	1.87	0.0071679155	1.19	2.96	1.81	0.0104902251	1.15	2.84	0.1200807855	0.0073625818	1.691	0.0447998623477095	1.012	2.825	1.61	0.0655986038847304	0.97	2.672
C20orf20	270.8601	234.8945	0.248103939	0.0436528	0.3458688	1.24	0.3487195371	0.79	1.92	1.76	0.0474182522	1.01	3.09	0.2405310371	5.67736407900315e-08	0.887	0.636980574742931	0.539	1.46	1.318	0.413388469095869	0.68	2.553
C20orf200	27.4822	11.3865	0.1528321052	0.0131324	0.10101	0.7	0.1042757003	0.45	1.08	0.57	0.0147724411	0.36	0.9	-0.248453674	1.9861059480113e-08	0.956	0.853854730646134	0.595	1.537	0.963	0.883565291112168	0.582	1.595
C20orf201	0.4613	0.2272	0.0541828247	0.0127393	0.1273119	1.4	0.1306844494	0.9	2.18	1.87	0.0146475658	1.13	3.11	0.0882380714	0.0492965187	1.203	0.450590688292775	0.744	1.946	1.67	0.06856098655478	0.962	2.899
C20orf202	1.6567	2.3551	0.0282776632	0.0031681	0.1023548	1.44	0.1055860358	0.93	2.22	1.91	0.0038741724	1.23	2.97	0.1771942937	7.13298584303339e-05	1.326	0.244655128297276	0.824	2.134	1.625	0.045165883885582	1.011	2.612
C20orf203	2.0397	1.3879	0.0348790675	0.0072274	0.0661356	1.5	0.0690817711	0.97	2.32	1.97	0.0086465188	1.19	3.26	0.0321474471	0.4745724395	1.31	0.265770404743521	0.814	2.11	1.605	0.0902573467651965	0.928	2.776
C20orf3	3530.3361	3175.1431	0.2955002306	0.0472299	0.5071049	0.86	0.5092051785	0.56	1.33	0.64	0.0499416209	0.42	1	-0.0506609181	0.2596202585	0.99	0.968177980199377	0.618	1.588	0.867	0.562579388162	0.534	1.406
C20orf30	3022.4732	3377.0931	0.2230077302	0.0396063	0.1277791	0.71	0.1311302315	0.46	1.11	0.59	0.042780856	0.35	0.98	-0.0217445395	0.6286709316	0.826	0.430112677317127	0.514	1.328	0.667	0.147994994308788	0.385	1.155
C20orf46	18.7445	20.1342	0.1794047447	0.0336784	0.2305462	0.77	0.2337821718	0.5	1.19	0.62	0.0360923884	0.4	0.97	0.0637689179	0.155754015	0.674	0.104714180282721	0.418	1.086	0.553	0.0195799973646922	0.337	0.909
C20orf54	409.7774	235.0146	0.3923403298	0.0341219	0.5516647	0.88	0.5535554932	0.57	1.35	0.6	0.0368305457	0.37	0.97	0.0360831704	0.4221736395	1.175	0.502305594998236	0.734	1.88	0.981	0.945261159512666	0.563	1.708
C20orf56	10.9223	5.8843	0.0327085071	0.0034456	0.4772574	0.85	0.4794940481	0.55	1.32	0.53	0.0041655266	0.34	0.82	0.0401789551	0.3714102197	0.768	0.277201519965909	0.478	1.236	0.539	0.0109282895713439	0.335	0.868
C20orf72	300.9923	408.0352	0.0966037315	0.0004366	0.0580229	1.52	0.0608800058	0.98	2.36	2.44	0.000702194	1.46	4.1	0.2206977675	6.72512842830519e-07	1.237	0.379726418727285	0.769	1.99	1.355	0.283127928790605	0.778	2.362
C20orf94	15.186	12.012	0.0343639794	0.0089196	0.2370386	1.3	0.2402676951	0.84	2.01	1.85	0.0102807601	1.16	2.96	-0.0046796369	0.9171190771	1.321	0.247719076036688	0.824	2.118	1.561	0.0876487485436843	0.936	2.603
C21orf119	153.0957	139.958	0.0104119311	0.0011997	0.0059109	0.54	0.0069148281	0.35	0.84	0.49	0.001568297	0.32	0.76	0.0469445705	0.2962544315	0.673	0.109484075789327	0.415	1.093	0.609	0.0422912559495915	0.377	0.983
C21orf121	0.4335	2.0397	0.2865855801	0.0169527	0.5486166	1.14	0.5505214549	0.74	1.76	1.83	0.0191940911	1.1	3.04	0.1231715121	0.0059688811	1.068	0.785220593486737	0.664	1.718	1.803	0.0357317940510385	1.04	3.127
C21orf122	55.1763	43.5208	0.0422158786	0.0046204	0.0687713	0.67	0.0717986917	0.43	1.04	0.54	0.0054909812	0.35	0.83	-0.0279577431	0.5340549703	0.979	0.931308490166624	0.608	1.578	0.776	0.292753113560866	0.484	1.245
C21orf125	3.1721	6.5022	0.1362597414	0.0121835	0.8586892	1.04	0.8592649241	0.67	1.61	1.78	0.0137916939	1.12	2.8	0.1537697808	0.000581899	0.831	0.438596955543662	0.521	1.327	1.449	0.148773320091046	0.876	2.397
C21orf15	2.7424	5.7342	0.1395665886	0.027062	0.1642241	0.74	0.1675784418	0.48	1.14	0.58	0.029619942	0.36	0.95	-0.0421414123	0.3484858191	0.831	0.444274956145508	0.516	1.336	0.665	0.125497471112526	0.395	1.12
C21orf2	700.5461	805.22	0.0132701679	0.0018511	0.010106	0.57	0.0114804207	0.36	0.88	0.46	0.0024860921	0.28	0.76	-0.1707829956	0.0001302918	0.777	0.297480288694628	0.483	1.249	0.529	0.027325822665361	0.3	0.931
C21orf33	2736.5788	2526.2858	0.1340695744	0.0208996	0.1751526	0.74	0.1785260682	0.48	1.15	0.6	0.0228241228	0.39	0.93	-0.0660408496	0.1415131241	0.836	0.464741351517432	0.517	1.352	0.69	0.122120223692644	0.431	1.104
C21orf45	186.9159	165.0882	0.0980662886	0.018442	0.0422476	1.58	0.0448849607	1.01	2.46	1.9	0.0210451818	1.1	3.29	0.3325137979	2.70121233273877e-14	0.917	0.729784177335763	0.563	1.496	1.309	0.372848832578268	0.724	2.368
C21orf49	11.6331	9.6396	0.0382882219	0.0025825	0.034057	0.62	0.0364834924	0.4	0.97	0.52	0.003204375	0.33	0.8	-0.116792941	0.0091582088	0.585	0.0322902741923477	0.358	0.956	0.58	0.0337865644224798	0.351	0.959
C21orf56	468.3619	601.3595	0.177951807	0.0300555	0.3415502	0.81	0.3443825527	0.53	1.25	0.59	0.0327191933	0.36	0.96	-0.1404954823	0.0016904248	0.918	0.718847736041268	0.576	1.463	0.752	0.290953459268421	0.443	1.276
C21orf57	325.8646	270.5334	0.0375380821	0.0020892	0.0538106	0.65	0.0565948392	0.42	1.01	0.5	0.0026387518	0.32	0.79	-0.0673186474	0.1339541799	0.808	0.389730106779463	0.498	1.313	0.627	0.0567380056078858	0.388	1.013
C21orf58	86.1813	111.1619	0.0140038766	0.0017911	0.1204332	1.42	0.123803461	0.91	2.21	1.97	0.0022701973	1.27	3.03	0.28394302	1.13850757173628e-10	1.012	0.96238819771196	0.618	1.658	1.209	0.437287899537742	0.749	1.95
C21orf59	928.9253	919.8601	0.1406288502	0.0220468	0.0329742	0.62	0.0352985905	0.4	0.97	0.6	0.0239959561	0.39	0.94	0.0931808265	0.0378370513	0.616	0.0479715793944292	0.381	0.996	0.614	0.0468658522223876	0.379	0.993
C21orf62	4.89	2.9484	0.1154965194	0.0147159	0.11925	0.71	0.1225769593	0.46	1.1	0.59	0.0163505497	0.38	0.91	-0.1341166934	0.0027359371	0.883	0.60871234007374	0.547	1.424	0.82	0.419253882872357	0.507	1.327
C21orf63	385.4345	332.352	0.0892661749	0.0135241	0.2532426	0.78	0.2564128888	0.5	1.2	0.58	0.0150800493	0.38	0.9	-0.0793532527	0.0771621215	0.89	0.627582165020712	0.556	1.425	0.751	0.229915553332941	0.47	1.199
C21orf67	80.9035	67.9465	0.0042360615	0.0002185	0.1431686	0.72	0.1465369522	0.47	1.12	0.45	0.000333985	0.29	0.7	-0.1813503626	4.77202568917051e-05	1.122	0.631337357735621	0.7	1.799	0.682	0.119120229216937	0.422	1.104
C21orf71	1.4765	0.6676	0.0185116235	0.000269	0.0452173	0.64	0.0479068541	0.41	1	0.44	0.0004140418	0.28	0.7	-0.1889959476	2.224745866117e-05	0.915	0.716997984575242	0.564	1.482	0.584	0.0394554323704714	0.35	0.974
C21orf81	1.0841	1.5444	0.2189793078	0.0387711	0.5315449	0.87	0.5335278397	0.56	1.34	0.61	0.0415829	0.38	0.98	0.0382379839	0.394978812	0.783	0.322832161800859	0.483	1.271	0.538	0.020671800180574	0.318	0.91
C21orf82	1.547	1.6928	0.0478786378	0.0087797	0.0466857	1.56	0.0493947259	1	2.43	1.78	0.0100164005	1.15	2.76	0.1283841985	0.0041464738	1.266	0.330660294030818	0.787	2.038	1.504	0.0923606191920504	0.935	2.417
C21orf88	1.8452	3.5327	0.168172471	0.0283849	0.5653075	1.14	0.5671350955	0.73	1.76	1.64	0.0306912057	1.05	2.56	0.09864552	0.0278792158	1.053	0.829258558290154	0.66	1.679	1.199	0.460402264750098	0.741	1.939
C21orf91	234.3067	243.1672	0.1074469021	0.0310304	0.0330297	1.61	0.0353973069	1.03	2.49	1.61	0.0333168439	1.04	2.48	0.049127583	0.2743376137	1.464	0.121803306521227	0.903	2.373	1.492	0.105944295680655	0.918	2.425
C22orf13	2904.5136	2528.1693	0.0568776524	0.0040572	0.3990874	0.83	0.4016683341	0.54	1.28	0.53	0.0048661634	0.34	0.83	-0.1958259567	1.09606850799652e-05	1.138	0.592715538237736	0.709	1.826	0.77	0.277480523307673	0.481	1.234
C22orf27	174.0647	176.3422	0.0008093659	0.0001196	0.002596	0.51	0.0032305013	0.33	0.8	0.41	0.0002061041	0.26	0.66	-0.1582264763	0.0003988113	0.697	0.145306959827553	0.429	1.133	0.551	0.0215397013778192	0.331	0.916
C22orf28	2094.9343	1962.721	0.0267983887	0.0029062	0.0731865	0.67	0.0762836871	0.43	1.04	0.52	0.0035560734	0.34	0.81	-0.1930399197	1.46740806137355e-05	0.955	0.849155660592985	0.594	1.535	0.818	0.403620241097807	0.511	1.31
C22orf32	1722.693	1805.9753	7.80874248503336e-05	1.24e-05	3.76e-05	0.39	7.37909159476136e-05	0.25	0.62	0.36	2.9455e-05	0.22	0.58	-0.1256994704	0.0050104157	0.403	0.000649364097473439	0.239	0.679	0.369	0.000343177499721781	0.214	0.637
C22orf34	0.9071	3.6397	0.2136404836	0.0024644	0.1524951	1.37	0.1558662673	0.89	2.12	2.23	0.0033269071	1.31	3.81	0.0800973352	0.0744203101	1.328	0.244592562231326	0.824	2.141	2.036	0.0153804974789067	1.146	3.618
C22orf39	734.2699	669.7103	0.2589280919	0.0330294	0.7720896	0.94	0.7730239362	0.61	1.45	0.62	0.0354090668	0.4	0.97	-0.1376724714	0.0020970468	1.057	0.818643349245817	0.658	1.697	0.793	0.337995116017982	0.494	1.274
C22orf42	0.9018	0.3996	0.1446961176	0.0187911	0.1931568	0.75	0.1964947372	0.48	1.16	0.6	0.0206289071	0.39	0.92	-0.1294544486	0.0038414164	1.018	0.94170313532802	0.632	1.64	0.801	0.359757815509498	0.498	1.288
C22orf43	1.2143	0.694	0.1976694127	0.0422879	0.5617365	1.14	0.56359016	0.74	1.76	1.67	0.0454504029	1.01	2.77	0.0407211321	0.3649854331	0.943	0.810054690709742	0.587	1.517	1.218	0.477112608406973	0.707	2.099
C2CD3	651.4122	805.8058	0.0114946124	0.0001346	0.1975008	1.33	0.2008294829	0.86	2.06	2.36	0.0002261042	1.5	3.73	0.1589436741	0.0003749349	1.057	0.821088850807926	0.654	1.707	1.666	0.0400241059698135	1.024	2.711
C2CD4A	17.6435	20.3476	0.0466660767	0.0076544	0.1885698	0.75	0.1919360742	0.48	1.16	0.53	0.0089660407	0.33	0.85	-0.028568016	0.5251630046	1.003	0.991122893581393	0.621	1.62	0.721	0.209498243968143	0.433	1.201
C2orf18	1657.9363	1559.0578	0.0176617718	0.0024127	0.0305447	0.62	0.0328760666	0.39	0.96	0.52	0.0029887262	0.33	0.8	-0.1399005613	0.0017695594	0.866	0.556402696446412	0.536	1.399	0.748	0.237059470647243	0.462	1.21
C2orf27A	16.9433	29.1575	0.0985181861	0.0101691	0.0347359	1.62	0.0372307151	1.03	2.54	1.79	0.011570822	1.14	2.81	0.0743543683	0.0977749832	1.329	0.252072221121673	0.817	2.164	1.586	0.067710302139874	0.967	2.602
C2orf28	2196.9406	2132.9623	0.0184491277	0.0040728	0.0107644	0.57	0.0121877642	0.37	0.88	0.53	0.0048912506	0.34	0.83	-0.0843249794	0.060311162	0.693	0.138040209256848	0.427	1.125	0.683	0.121311108297708	0.421	1.106
C2orf3	592.0952	567.8411	0.0202161347	0.0031479	0.0079214	0.55	0.0091512361	0.35	0.86	0.52	0.0038491923	0.34	0.81	-0.0610756077	0.174010459	0.539	0.0171180030388829	0.324	0.896	0.544	0.0161738535674604	0.332	0.894
C2orf42	206.5142	174.3842	0.2536223662	0.0126259	0.8106083	0.95	0.8113817294	0.61	1.46	0.54	0.0144277633	0.33	0.89	-0.1293644456	0.0038662646	1.031	0.897855026934502	0.645	1.649	0.719	0.245620144330696	0.412	1.255
C2orf43	171.1982	53.7269	0.2397135369	0.0113314	0.0800877	0.68	0.0832658342	0.43	1.05	0.55	0.0129352536	0.34	0.88	-0.147252585	0.0009931002	0.844	0.497444171982485	0.516	1.379	0.674	0.152739892942187	0.393	1.157
C2orf44	220.6447	261.689	0.3862120062	0.0259	0.5710526	1.13	0.5728599261	0.73	1.75	1.77	0.0286237292	1.06	2.97	0.0330651488	0.4620455135	1.043	0.862198098132436	0.651	1.671	1.308	0.363486096176299	0.733	2.335
C2orf48	0.3224	0.3052	0.0026853032	0.0008486	0.0007001	2.14	0.0009800535	1.36	3.37	2.12	0.0011668286	1.35	3.34	0.1860348499	3.00072717151563e-05	1.504	0.114549026228979	0.906	2.496	1.463	0.141928520478289	0.88	2.431
C2orf55	200.353	172.1954	0.0097709466	0.0008901	0.0289127	0.62	0.0311634482	0.4	0.96	0.49	0.0011918578	0.31	0.75	0.0386783128	0.3895544643	0.868	0.557213677553956	0.542	1.391	0.747	0.224121046083658	0.467	1.195
C2orf56	189.1236	193.1611	0.0743668277	0.0211039	0.0523785	1.54	0.0552139742	0.99	2.41	1.66	0.0230601237	1.07	2.58	0.2013546318	6.0678005520047e-06	1.137	0.605871531729361	0.698	1.852	1.143	0.588994169148921	0.705	1.853
C2orf60	180.366	159.7122	0.0282469617	0.0057629	0.1667396	1.36	0.1701062011	0.88	2.1	2.09	0.0071418159	1.22	3.56	0.1442447401	0.0012619246	0.899	0.662639631201487	0.556	1.453	1.208	0.535133825602241	0.665	2.196
C2orf64	625.2095	712.3436	0.1864831036	0.0254102	0.9870032	1	0.987055682	0.65	1.55	1.66	0.0276482209	1.06	2.62	0.1154944337	0.0099685025	0.91	0.691564509810472	0.57	1.452	1.143	0.598277261952874	0.695	1.879
C2orf65	2.8309	5.2018	0.0826934601	0.0014676	0.3582216	1.22	0.3609833434	0.79	1.89	2.14	0.0019799461	1.32	3.47	0.1596126181	0.0003538721	1.018	0.941792052419898	0.635	1.631	1.623	0.0665761904484621	0.967	2.723
C2orf7	364.3332	367.2892	0.0374198761	0.0060528	0.0093514	0.56	0.0106642268	0.36	0.87	0.54	0.0070914313	0.35	0.85	-0.1394052523	0.0018380186	0.843	0.49876345434065	0.515	1.382	0.803	0.386555827763289	0.489	1.319
C2orf71	0.6577	0.4431	0.0219007513	0.0035051	0.0712702	0.67	0.0743497951	0.43	1.04	0.53	0.0042488421	0.34	0.82	-0.1354660031	0.0024751074	0.822	0.435685469550604	0.503	1.345	0.718	0.177571702481255	0.443	1.162
C2orf72	1059.6184	1627.4699	0.0119393403	0.0012072	0.0232218	0.6	0.0253014544	0.39	0.94	0.42	0.0017765647	0.24	0.72	-0.112033848	0.0124470638	0.732	0.206514322612793	0.452	1.188	0.509	0.0249419563282898	0.282	0.919
C2orf77	100.7698	172.2548	0.191061832	0.019516	0.3358429	0.81	0.338700279	0.52	1.25	0.49	0.0227075983	0.27	0.91	-0.0447715477	0.3192012481	0.745	0.222085031913867	0.465	1.195	0.556	0.0778295386511284	0.29	1.068
C2orf79	822.2937	845.5285	0.0001547245	1.85e-05	3.82e-05	0.39	7.40062817765619e-05	0.25	0.62	0.37	4.06336825636844e-05	0.23	0.59	-0.159908171	0.000344922	0.527	0.0134466326989942	0.318	0.876	0.487	0.00782583645548815	0.286	0.827
C2orf86	57.6787	71.6904	0.2115680361	0.0320618	0.0761113	1.48	0.0791705674	0.96	2.29	1.63	0.0345267501	1.04	2.57	0.0627056772	0.1627799466	1.264	0.329006706136656	0.79	2.023	1.126	0.640267303192504	0.685	1.85
C2orf88	53.6543	28.668	0.0251742353	0.0018507	0.1801138	0.74	0.1835050523	0.48	1.15	0.51	0.00234407	0.33	0.79	-0.2686453091	1.15623628402232e-09	1.082	0.747766154118513	0.67	1.747	0.875	0.592385679240219	0.537	1.426
C2orf89	7.7151	10.78	0.1036593698	0.0204199	0.0350849	1.6	0.0375379239	1.03	2.49	1.66	0.0223433855	1.07	2.57	0.0108237201	0.8097891658	1.508	0.0914358604426403	0.936	2.431	1.435	0.131197352281276	0.898	2.293
C3	1963.6343	1476.5884	0.1358615565	0.0327508	0.1127541	1.42	0.1160598469	0.92	2.2	1.65	0.0353039304	1.04	2.63	0.0051648141	0.908561952	1.318	0.254067609695783	0.82	2.118	1.702	0.0481310906571486	1.004	2.884
C3AR1	108.6538	134.6833	0.0018610488	0.0002565	0.0030226	1.95	0.0037427687	1.24	3.07	2.19	0.0003861964	1.42	3.38	0.2356767955	1.06136447469005e-07	1.636	0.0605992467601822	0.978	2.737	1.765	0.0216180570152064	1.087	2.865
C3orf15	131.6456	206.412	0.0927870403	0.0045322	0.8870866	1.03	0.8875446792	0.67	1.59	0.36	0.0067130773	0.18	0.76	-0.0352387214	0.4331224599	1.072	0.770728941206027	0.671	1.714	0.357	0.0105917053198534	0.162	0.787
C3orf18	157.3307	179.6797	0.0716919681	0.0148353	0.1410778	1.39	0.144444674	0.89	2.15	1.7	0.0164687825	1.1	2.63	-0.0300835349	0.503412616	1.266	0.324025355351998	0.792	2.024	1.335	0.228740715965592	0.834	2.135
C3orf21	268.5841	278.2421	0.0085262929	0.0025007	0.0068742	1.85	0.008052328	1.17	2.93	1.96	0.0031247529	1.25	3.07	0.2443325537	3.44545013427051e-08	1.404	0.175693418220907	0.859	2.296	1.424	0.150742733223483	0.879	2.306
C3orf23	536.3561	492.0912	0.1593873012	0.026824	0.2276416	0.77	0.230892776	0.5	1.18	0.62	0.0289717229	0.4	0.95	-0.0067786025	0.8801808439	0.825	0.432070530127318	0.51	1.334	0.728	0.196201828747962	0.451	1.178
C3orf31	138.7141	158.9242	0.1872056525	0.0187967	0.2863032	1.26	0.2893535522	0.82	1.95	1.72	0.0208112996	1.09	2.73	0.1531243006	0.0006141181	0.971	0.901647888636831	0.605	1.557	1.468	0.123907687178188	0.9	2.395
C3orf32	2.7612	1.7331	0.1380183405	0.033336	0.5055384	1.16	0.5076379993	0.75	1.79	1.72	0.0362260665	1.04	2.84	0.1243287143	0.0055113697	0.898	0.654769416783461	0.56	1.439	1.345	0.30717022951288	0.761	2.377
C3orf33	165.2236	197.7969	0.3725259537	0.0445156	0.5133926	0.87	0.5154648563	0.56	1.34	0.55	0.0485827625	0.3	1	-0.0438834245	0.3289049388	1.1	0.691993183748685	0.686	1.764	0.607	0.133983903201021	0.315	1.166
C3orf35	7.7106	9.3914	0.1523141333	0.0365814	0.0671619	1.51	0.070214466	0.97	2.35	1.58	0.0390123918	1.02	2.43	0.0532309558	0.2361930544	1.014	0.957106779903068	0.617	1.666	1.156	0.549799229986848	0.719	1.859
C3orf36	9.3158	15.3378	0.1255280341	0.0169531	0.3546772	1.23	0.3575033161	0.79	1.92	1.7	0.0187355191	1.09	2.64	0.0988206892	0.0276013856	1.065	0.79629075830085	0.66	1.718	1.502	0.0917238400500295	0.936	2.411
C3orf37	802.2889	802.2889	0.1581382619	0.0461037	0.0461037	1.56	0.0488271176	1	2.44	1.56	0.0488271176	1	2.44	0.2825637677	1.41145687513835e-10	0.991	0.971260630665995	0.597	1.644	0.991	0.971260630665995	0.597	1.644
C3orf39	600.7993	416.7883	0.7519556574	0.0353726	0.8314282	1.05	0.8321161318	0.68	1.62	0.55	0.0390071104	0.31	0.97	-0.0375387723	0.4036852737	1.025	0.91883391543887	0.639	1.645	0.738	0.360069700200478	0.385	1.415
C3orf45	1.832	0.9029	0.2268423076	0.0338994	0.8324396	0.95	0.8331234927	0.62	1.47	1.92	0.0378021392	1.04	3.55	-0.092743998	0.0387494	1.021	0.92981090762909	0.637	1.639	1.887	0.0646379498696229	0.962	3.703
C3orf47	71.3877	64.0273	0.0349020515	0.0093484	0.144363	1.39	0.1478124356	0.89	2.18	1.89	0.0109050723	1.16	3.08	0.0982106343	0.0285793864	1.141	0.593059106461609	0.703	1.854	1.395	0.221647021536716	0.818	2.381
C3orf52	105.057	44.7499	0.7067429256	0.009014	0.8664668	1.04	0.8670086214	0.67	1.6	0.45	0.0112877415	0.24	0.84	0.023801226	0.5965616603	0.998	0.99326023247084	0.624	1.597	0.748	0.444631463068376	0.355	1.575
C3orf55	1.6774	1.5781	0.1528115906	0.0296988	0.2452732	0.77	0.2484886374	0.5	1.2	0.62	0.0319596171	0.4	0.96	-0.1231834104	0.0059640084	1.007	0.976166351408684	0.622	1.631	0.863	0.550503644262409	0.531	1.401
C3orf63	1200.9913	1362.8174	0.0071069816	0.000322	0.0147894	1.72	0.0164408631	1.1	2.69	2.21	0.0004771134	1.42	3.45	0.1595162593	0.0003568365	1.135	0.606900150721324	0.7	1.84	1.644	0.0454823108984198	1.01	2.674
C3orf67	10.0161	16.934	0.04090306	0.0018331	0.0896285	1.46	0.092858407	0.94	2.28	2.01	0.0023536311	1.28	3.16	0.22495021	4.03310506535684e-07	1.135	0.60773069095833	0.699	1.842	1.352	0.246328332546883	0.812	2.251
C3orf72	5.5721	2.1223	0.0971304327	0.0210878	0.3929114	1.21	0.3955223988	0.78	1.86	1.76	0.0233805756	1.08	2.87	0.1102309027	0.0139425044	0.901	0.665066403939207	0.563	1.443	1.442	0.168322812641693	0.857	2.427
C3orf75	646.7266	606.3556	0.0441471579	0.0059258	0.0216703	0.6	0.0236707276	0.39	0.93	0.55	0.0069215497	0.36	0.85	-0.1325530395	0.0030693629	0.772	0.307309223569718	0.471	1.268	0.723	0.182937149455242	0.448	1.166
C4orf21	52.15	50.6383	0.0021691017	0.0006795	0.0014458	2.09	0.0019197327	1.31	3.33	2.23	0.0009812764	1.38	3.59	0.2137215728	1.52242100122355e-06	1.354	0.248077593219552	0.81	2.262	1.468	0.151697720038496	0.868	2.483
C4orf27	362.4358	297.2826	0.358834288	0.013503	0.946619	0.99	0.9468371841	0.64	1.52	0.54	0.0154517321	0.33	0.89	0.051907716	0.2480619856	0.991	0.971546045303697	0.617	1.593	0.641	0.110632320407989	0.371	1.107
C4orf29	92.9147	86.0861	0.0665237706	0.0182515	0.0874045	1.46	0.0905593159	0.94	2.26	1.73	0.0202112479	1.09	2.74	0.0332074242	0.4601200201	1.146	0.573598183617147	0.714	1.839	1.241	0.388151847832816	0.76	2.024
C4orf34	1315.6012	1330.7224	0.0224497715	0.0037667	0.0158628	0.58	0.0176431974	0.37	0.91	0.51	0.0046127249	0.32	0.81	-0.115211516	0.010153275	0.656	0.0914662337413901	0.402	1.07	0.596	0.0451051434134504	0.359	0.989
C4orf41	913.6975	879.2846	0.0395137971	0.0111297	0.0304575	1.61	0.0327365139	1.04	2.49	1.78	0.0126008373	1.13	2.79	0.0702087117	0.1180088629	1.373	0.183729183274891	0.86	2.192	1.578	0.0654923558361555	0.971	2.564
C4orf46	133.0786	134.0886	0.0992002469	0.0232184	0.0273058	1.64	0.0295571756	1.05	2.57	1.66	0.0252998514	1.06	2.59	0.231868844	1.71761143512614e-07	1.339	0.230813278529362	0.831	2.157	1.366	0.201152909383218	0.847	2.202
C4orf48	24.0634	4.2717	0.5108798441	0.0351414	0.7711209	1.07	0.7720647572	0.69	1.65	2.8	0.0446369474	1.02	7.66	0.0692550784	0.1230974169	0.811	0.388953852150835	0.504	1.306	1.712	0.302101377780938	0.617	4.753
C4orf50	0.5492	1.3004	0.1295886959	0.0051326	0.187036	1.34	0.1903737988	0.87	2.07	1.96	0.006218328	1.21	3.17	-0.023338295	0.6037239154	1.654	0.0418435493534251	1.019	2.686	3	7.92236410619393e-05	1.739	5.177
C5AR1	94.7977	101.3255	0.0653813106	0.0140095	0.0334338	1.61	0.0358485503	1.03	2.51	1.72	0.0156115177	1.11	2.68	0.1225943652	0.0062095764	1.309	0.268885437901292	0.812	2.109	1.303	0.276211571793024	0.809	2.096
C5orf13	803.8796	739.7864	0.0227328114	0.0059888	0.0240536	1.65	0.0261497434	1.06	2.57	1.92	0.0071554974	1.19	3.09	0.2015771291	5.92306680628594e-06	1.118	0.650449055606685	0.69	1.813	1.142	0.609646092317201	0.686	1.903
C5orf15	1605.8277	1712.375	0.1675256978	0.0360114	0.1238779	1.41	0.1272439759	0.91	2.18	1.58	0.0384277537	1.02	2.44	0.1369710183	0.0022110837	1.005	0.984567321834651	0.619	1.631	1.263	0.329160255366953	0.79	2.02
C5orf22	524.2256	473.1923	0.2551726668	0.043533	0.7627401	0.94	0.7637114704	0.61	1.44	0.64	0.0461506742	0.41	0.99	0.094095029	0.0359865086	0.945	0.811540182911995	0.594	1.504	0.59	0.0293702961436878	0.367	0.948
C5orf23	244.051	265.2976	0.045066573	0.0089774	0.0114696	0.57	0.0129846545	0.36	0.89	0.55	0.0103422687	0.35	0.87	-0.1085287155	0.01549723	0.819	0.415596230837298	0.506	1.325	0.788	0.340458759915017	0.482	1.287
C5orf33	975.4919	1168.7361	0.0432695666	0.0012065	0.0693169	1.5	0.0723686003	0.96	2.33	2.11	0.0016195466	1.33	3.35	0.2059879122	3.65e-06	1.083	0.747118948864117	0.667	1.758	1.425	0.163264623816968	0.866	2.346
C5orf35	111.3909	111.4906	0.1740120772	0.0329571	0.0514915	0.64	0.0543364066	0.41	1.01	0.62	0.0354096922	0.39	0.97	-0.1068639733	0.0171628317	0.824	0.438747208925355	0.504	1.346	0.79	0.350105853647289	0.482	1.295
C5orf41	341.6068	364.9928	0.0043267908	0.0008189	0.0102692	1.77	0.0116491286	1.14	2.75	2.08	0.0011087786	1.34	3.24	-0.0253597748	0.572736982	1.503	0.097924672184427	0.928	2.434	1.713	0.0272535700945894	1.062	2.762
C5orf42	484.4217	423.5389	0.0570783604	0.0162078	0.1100477	1.42	0.1133299696	0.92	2.2	1.74	0.0180248737	1.1	2.75	0.0791378553	0.0779709634	0.919	0.729184206096497	0.57	1.483	1.147	0.593706040334998	0.693	1.9
C5orf43	1520.541	1529.2223	0.0008585588	0.0001468	0.0015279	0.49	0.0020018611	0.31	0.77	0.41	0.0002516153	0.25	0.66	-0.11366779	0.0112160231	0.645	0.0819324896463975	0.393	1.057	0.53	0.0166931142704059	0.316	0.892
C5orf45	222.3745	201.5415	0.1611798235	0.035372	0.5840465	1.13	0.5857940267	0.73	1.74	1.68	0.0382223218	1.03	2.73	-0.0055225739	0.9022588147	0.953	0.842864889305511	0.593	1.533	1.282	0.373675500069834	0.742	2.215
C5orf46	2.4155	0.9767	0.0097746795	0.0012044	0.0128954	1.75	0.0144997282	1.12	2.75	2.64	0.0019183889	1.43	4.87	0.1754128181	8.45088224015921e-05	1.625	0.0564948664423987	0.987	2.676	2.637	0.00700978447646752	1.303	5.336
C5orf55	152.395	195.4091	0.2426330433	0.0391632	0.2864539	0.79	0.2895058426	0.51	1.22	0.6	0.0421138157	0.36	0.98	0.028898822	0.5203747719	0.879	0.58991836547688	0.55	1.405	0.766	0.315930281083614	0.454	1.29
C5orf56	80.2272	87.7273	0.0105243166	0.002347	0.0121881	1.76	0.0137515694	1.12	2.76	1.94	0.0029281705	1.25	3.01	0.1239201688	0.0056691579	1.369	0.215660969809018	0.833	2.25	1.615	0.0504194951588593	0.999	2.61
C5orf58	0.97	1.2899	0.004057205	0.0007703	0.036374	1.59	0.0388412612	1.02	2.47	2.07	0.0010485333	1.34	3.2	0.1213181935	0.006772985	1.416	0.15722460841087	0.875	2.292	1.581	0.0583699283351858	0.984	2.54
C6	2.6511	0.444	0.1246594401	0.0003885	0.2965245	0.79	0.2995487116	0.51	1.23	0.41	0.0006221973	0.25	0.69	0.0239345505	0.594506102	1.026	0.913722416817673	0.643	1.639	0.702	0.212342732106567	0.403	1.224
C6orf105	14.2395	8.9548	0.1768339142	0.0251563	0.2482868	0.78	0.251473378	0.5	1.2	0.61	0.0273285364	0.39	0.95	-0.0014461652	0.9743453196	1.068	0.786147491184585	0.666	1.713	0.739	0.230937643961627	0.45	1.212
C6orf115	376.4866	330.2897	0.1254280715	0.0178279	0.4425772	0.84	0.4449646021	0.55	1.3	0.6	0.0196090873	0.39	0.92	0.1355196101	0.0024652296	0.918	0.72075788092419	0.573	1.469	0.789	0.328149566548602	0.49	1.269
C6orf120	839.7315	760.9587	0.2041186051	0.0261822	0.2346816	0.77	0.2379110224	0.5	1.19	0.61	0.0283446592	0.39	0.95	-0.0761440612	0.0899416663	0.947	0.823724786540649	0.589	1.523	0.724	0.191158788156337	0.446	1.175
C6orf125	1017.0215	1007.0482	0.0037778177	0.000491	0.0007407	0.47	0.0010202587	0.3	0.74	0.46	0.000702658	0.29	0.72	-0.0993297023	0.0268075269	0.538	0.0137571293670311	0.328	0.881	0.512	0.00768071822265904	0.313	0.838
C6orf129	343.3565	270.7659	0.0355311463	0.0007898	0.1871122	0.75	0.1904218437	0.48	1.16	0.47	0.0010920555	0.3	0.74	-0.1022286798	0.0226509978	0.856	0.524450199247625	0.531	1.381	0.608	0.0464467656837364	0.373	0.992
C6orf130	493.5994	429.8452	0.137439263	0.0124083	0.420772	0.84	0.4232650131	0.54	1.29	0.57	0.0139430429	0.37	0.89	-0.0732591795	0.102830532	0.839	0.465931222064232	0.522	1.346	0.711	0.165783801166246	0.439	1.152
C6orf132	333.3333	287.3497	0.1908316723	0.0246024	0.2186598	0.76	0.2219451268	0.49	1.18	0.61	0.0266710471	0.39	0.94	-0.1737256223	9.90777680536451e-05	0.916	0.721647710903685	0.567	1.482	0.837	0.47164805075328	0.516	1.358
C6orf138	16.5885	11.4286	0.0855046761	0.011206	0.1226466	0.71	0.1260248235	0.46	1.1	0.58	0.0126204819	0.37	0.89	-0.014739138	0.7430800163	0.787	0.334623492103021	0.484	1.28	0.574	0.0241556476841617	0.354	0.93
C6orf141	2.6308	2.0256	0.1476588156	0.0426453	0.0353378	1.59	0.0377814428	1.03	2.47	1.6	0.0454251783	1.01	2.54	0.0142719334	0.7509504933	1.796	0.0172960910163245	1.109	2.91	1.865	0.0172621856751161	1.117	3.116
C6orf142	1.7806	8.4947	0.066426487	0.0008329	0.8917295	0.97	0.8921677783	0.63	1.5	0.18	0.0031955257	0.06	0.56	-0.0477129138	0.2884109462	1.283	0.297567751193959	0.803	2.05	0.252	0.0198613758597425	0.079	0.804
C6orf155	29.5235	15.6122	0.0626046348	0.0019919	0.5025603	0.86	0.5046735121	0.56	1.33	0.5	0.002542032	0.32	0.78	-0.1639411427	0.0002420941	0.97	0.897966330708648	0.604	1.555	0.652	0.0924073816922135	0.396	1.073
C6orf162	131.0921	168.6364	0.0177413878	0.0003389	0.0502747	0.64	0.0530757044	0.41	1.01	0.22	0.0011267446	0.09	0.55	-0.1563143669	0.0004695669	0.569	0.0261176204220817	0.347	0.935	0.26	0.00402119644976661	0.104	0.651
C6orf164	11.0735	20.3042	0.3023677869	0.0259566	0.9967635	1	0.9967766791	0.65	1.55	1.72	0.0283977898	1.06	2.79	-0.0576146363	0.1997504675	0.961	0.868351978304917	0.6	1.539	1.618	0.0743785088673724	0.954	2.747
C6orf167	113.4152	130.2198	0.1792682306	0.03634	0.4207194	1.2	0.423224271	0.77	1.85	1.59	0.0388050655	1.02	2.48	-0.0203065826	0.6515489634	1.1	0.686773372045444	0.691	1.751	1.224	0.400173172641833	0.765	1.958
C6orf168	212.4805	156.1521	0.3998397854	0.0312167	0.4640375	0.85	0.4663251178	0.55	1.31	0.6	0.0338338848	0.37	0.96	-0.1112319539	0.0130937544	0.792	0.337416719114309	0.492	1.276	0.693	0.158497502982582	0.416	1.154
C6orf174	37.7434	48.3293	0.0375371443	0.0071954	0.206841	1.32	0.2101621096	0.85	2.05	1.79	0.0083082941	1.16	2.77	-0.0015718416	0.9721167145	1.077	0.759701998484316	0.671	1.729	1.437	0.12890967259586	0.9	2.293
C6orf176	0.5171	1.861	0.2233056615	0.0268451	0.4793186	0.86	0.4815399606	0.55	1.32	0.53	0.0300839466	0.3	0.94	0.0435389659	0.3327192911	0.828	0.429193473228365	0.519	1.321	0.542	0.0451382662081459	0.298	0.987
C6orf182	72.141	79.7721	0.0155617157	0.0029792	0.1086655	1.43	0.1119657766	0.92	2.21	1.9	0.003640435	1.23	2.93	0.1783415781	6.38958867465191e-05	1.094	0.713011305744675	0.678	1.767	1.3	0.272887905945984	0.813	2.078
C6orf195	0.5593	0.8655	0.0673734117	0.0101603	0.0596517	1.51	0.0625202019	0.98	2.34	1.76	0.0115271216	1.14	2.73	0.0472009254	0.2936218145	1.162	0.533603485526315	0.725	1.861	1.764	0.0180381913122131	1.102	2.824
C6orf201	8.7076	4.4005	0.2435293655	0.0266934	0.3245748	1.24	0.3274801001	0.8	1.92	2.14	0.0311668965	1.07	4.28	0.1889703531	2.23055144001805e-05	1.064	0.797005684170957	0.662	1.711	1.848	0.126607918796668	0.841	4.062
C6orf204	16.8658	26.1705	0.109148063	0.0099134	0.1286758	1.4	0.1320113147	0.9	2.16	1.81	0.0113761324	1.14	2.87	-0.0444916568	0.3222389893	1.464	0.115914278496576	0.91	2.353	1.613	0.0540767128286994	0.992	2.622
C6orf208	3.3479	3.6075	0.0706768226	0.0179928	0.0295673	1.62	0.0318485322	1.04	2.53	1.68	0.0197994969	1.09	2.6	-0.0410477673	0.3611484285	1.642	0.0483124387833686	1.004	2.687	1.641	0.0434365441296365	1.015	2.653
C6orf211	356.5003	434.4121	0.515494554	0.0268306	0.9969984	1	0.9970104702	0.65	1.54	0.38	0.0340504763	0.15	0.93	0.0193384119	0.6671407365	0.984	0.946122370487873	0.613	1.579	0.276	0.0128581360766494	0.1	0.761
C6orf217	9.7726	8.9974	0.0026645618	0.0003861	0.0261666	0.61	0.0283819807	0.39	0.95	0.46	0.00056607	0.29	0.71	-0.0493589999	0.2720807324	0.654	0.0901105922161731	0.4	1.069	0.538	0.0136046879946434	0.329	0.88
C6orf222	2.1912	19.4426	0.9503748095	0.0008159	0.7198458	1.08	0.721000481	0.7	1.67	4.16	0.0021706203	1.67	10.33	0.0382609794	0.3946944111	1.209	0.424224316721196	0.759	1.927	3.722	0.00656532957532628	1.443	9.602
C6orf225	158.3417	92.8676	0.5301385861	0.0101281	0.8812853	1.03	0.881766855	0.67	1.59	0.49	0.0121817528	0.28	0.86	-0.2085818765	2.73213964055293e-06	1.08	0.74990651044734	0.672	1.736	0.727	0.320485913126573	0.387	1.364
C6orf226	132.9557	128.9366	0.1205806797	0.0230278	0.0616338	0.66	0.0645198928	0.43	1.03	0.61	0.0250179311	0.39	0.94	0.0540111851	0.2293853299	0.813	0.392979277624757	0.506	1.306	0.704	0.151265458751711	0.436	1.137
C6orf35	369.3694	328.7809	0.0636020838	0.0057182	0.120917	0.71	0.1243093832	0.45	1.1	0.55	0.0066971214	0.35	0.85	-0.1689511485	0.0001541631	0.968	0.895038798256677	0.593	1.58	0.913	0.712870079370696	0.564	1.48
C6orf41	13.4865	39.4484	0.7138020012	0.0270921	0.8573898	1.04	0.8579723869	0.67	1.61	2.02	0.03095092	1.07	3.81	-0.0147881007	0.742256727	0.79	0.331091043089931	0.492	1.27	2.289	0.0221353420212346	1.126	4.652
C6orf62	3708.1451	3647.48	0.0191526167	0.0057266	0.0068806	1.84	0.0080279637	1.17	2.88	1.9	0.0068164692	1.19	3.04	0.2138414484	1.50153734665983e-06	1.226	0.414449517808449	0.751	2.002	1.182	0.510803015452348	0.718	1.946
C6orf89	3231.4668	3219.6262	0.0976118154	0.0196075	0.0360801	0.62	0.0386239363	0.4	0.98	0.59	0.0215748816	0.38	0.93	-0.2515119356	1.31123811899389e-08	0.749	0.247104285341487	0.46	1.221	0.714	0.178938660302956	0.438	1.167
C7	1143.2107	542.5335	0.0003183028	4e-06	0.2894015	0.79	0.2924520555	0.51	1.22	0.38	1.00061474981317e-05	0.24	0.58	-0.1270700148	0.00455095	0.932	0.771774620540178	0.577	1.504	0.525	0.0091229804463148	0.323	0.852
C7orf11	469.697	507.3985	0.0494726569	0.0092603	0.1103956	0.7	0.1136674352	0.45	1.09	0.54	0.0106754508	0.33	0.87	0.1868221261	2.77251424804256e-05	0.684	0.112463691783891	0.428	1.093	0.483	0.00510944614720122	0.29	0.804
C7orf23	212.9345	182.5722	0.0794439819	0.0110414	0.1190406	0.71	0.1224026181	0.45	1.1	0.57	0.012441533	0.37	0.89	-0.144901333	0.0011980871	0.821	0.421830421118026	0.508	1.327	0.819	0.406939247691568	0.511	1.313
C7orf26	702.282	759.047	0.2110496457	0.0354463	0.3200362	0.8	0.3229676731	0.52	1.24	0.6	0.038260569	0.36	0.97	-0.0178289177	0.6917364976	0.912	0.700689880843127	0.571	1.458	0.598	0.0682538050044834	0.345	1.039
C7orf28A	817.3319	985.9874	0.2200527256	0.0283534	0.3541475	1.23	0.3569347467	0.79	1.9	1.66	0.0307055609	1.05	2.61	0.236047097	1.01237918794524e-07	0.815	0.400765668779118	0.505	1.314	1.045	0.864881750547318	0.631	1.729
C7orf31	46.0092	61.3282	0.0783483382	0.0114448	0.0892236	1.46	0.0924144217	0.94	2.27	1.75	0.0128966871	1.13	2.72	0.0868844198	0.0528992908	1.294	0.299314450081384	0.795	2.106	1.356	0.204875403964747	0.847	2.169
C7orf34	1.1045	0.4916	0.0332040866	0.0024182	0.1155104	0.71	0.1188080111	0.46	1.09	0.52	0.003006617	0.33	0.8	-0.1443764811	0.0012488703	0.908	0.694665827570279	0.562	1.469	0.633	0.0595634966085069	0.393	1.019
C7orf42	3951.9656	3748.6218	0.0692055145	0.0062825	0.2107992	0.76	0.2140838725	0.49	1.17	0.55	0.0073235151	0.36	0.85	-0.0583431553	0.1941141575	1.082	0.742053054552794	0.676	1.731	0.858	0.532254921940366	0.531	1.387
C7orf44	532.7545	505.2211	0.0316554421	0.0080601	0.2428089	1.29	0.246017228	0.84	2	1.91	0.009495136	1.17	3.11	0.231034935	1.90646923482845e-07	1.016	0.946769866340939	0.637	1.622	1.311	0.316868818771931	0.771	2.229
C7orf52	0.7212	2.4777	0.4183500763	0.0426324	0.1914188	1.34	0.1947798634	0.86	2.08	1.65	0.0456491332	1.01	2.69	0.1429165634	0.0014007311	0.831	0.448077671852559	0.516	1.34	1.057	0.846891616484047	0.602	1.857
C7orf55	835.3076	766	0.0176492714	0.0026775	0.0298854	0.62	0.0321677105	0.4	0.96	0.52	0.0033027799	0.34	0.8	-0.0073734771	0.8697556211	0.72	0.179393999900665	0.445	1.163	0.617	0.0448029355152987	0.385	0.989
C7orf63	431.5589	934.3066	0.0250046455	0.0003162	0.1677134	1.36	0.1710767246	0.88	2.1	2.29	0.000489127	1.44	3.66	0.1214532451	0.0067112677	1.164	0.537027140555099	0.718	1.887	1.565	0.0912610493513136	0.931	2.632
C7orf64	229.3196	263.3525	0.0737380257	0.0022424	0.0592553	1.52	0.0621578726	0.98	2.36	2.03	0.0028706352	1.28	3.25	0.1649608143	0.0002210774	1.42	0.152839705327022	0.878	2.298	1.529	0.0925137784677146	0.932	2.509
C7orf70	394.5985	427.5765	0.0060358605	0.0008136	0.0185508	1.7	0.0204473388	1.09	2.65	2.06	0.00109962	1.33	3.18	0.3818970569	1.05385479074178e-18	1.02	0.939889869637823	0.615	1.691	1.201	0.458735344055529	0.74	1.95
C8orf33	1335.6469	1463.2984	0.0002740077	2.97e-05	0.006477	1.84	0.0075771908	1.18	2.87	2.44	5.72064358950186e-05	1.58	3.78	0.2150383552	1.30753626235026e-06	1.84	0.014314907008591	1.13	2.997	2.207	0.00108926908288861	1.373	3.549
C8orf34	69.8137	19.5195	0.7669108365	0.010856	0.7876302	1.06	0.7885022501	0.69	1.64	0.45	0.0134951974	0.24	0.85	0.0166278356	0.7115428711	1.074	0.763476482890327	0.674	1.713	0.585	0.124969923170738	0.295	1.16
C8orf38	161.9057	194.6432	0.0074987275	0.001063	0.0567612	1.54	0.0596897249	0.98	2.4	2.03	0.0014023322	1.31	3.13	0.3369365576	1.16842513659585e-14	0.944	0.817289359758819	0.582	1.534	1.511	0.0887392762808483	0.939	2.43
C8orf39	5.8974	7.0654	0.0006294527	0.0001038	0.0070516	1.82	0.0081901824	1.17	2.84	2.31	0.0001722085	1.49	3.57	0.2920190436	3.15854523500783e-11	1.279	0.336227790349519	0.775	2.109	1.676	0.0403433045803496	1.023	2.747
C8orf4	1340.0114	2554.7646	0.2287758558	0.0235646	0.1759619	0.74	0.179310117	0.48	1.15	0.51	0.0268396855	0.28	0.93	-0.0771424639	0.0857955764	0.825	0.43138048918619	0.511	1.332	0.592	0.0970187891925706	0.318	1.1
C8orf40	476.0213	426.3686	0.1729421225	0.0280976	0.9954024	1	0.9954212414	0.65	1.54	0.62	0.0303159879	0.4	0.95	0.135514578	0.0024661553	0.953	0.844264919691293	0.589	1.543	0.725	0.188717744090513	0.449	1.171
C8orf41	243.483	232.3123	0.1133404507	0.0191103	0.131859	0.71	0.1352663272	0.46	1.11	0.6	0.0209760441	0.38	0.92	-0.0546995223	0.2234959709	0.774	0.300807163736712	0.477	1.257	0.715	0.171779020779678	0.442	1.157
C8orf42	649.1416	613.2075	0.1171097525	0.022061	0.0275613	0.61	0.0297608546	0.39	0.95	0.61	0.0240254974	0.39	0.94	0.0076571184	0.864792607	0.549	0.0161877280332817	0.336	0.895	0.583	0.0258096612300566	0.363	0.937
C8orf44	33.3573	38.1451	0.013339014	0.0028504	0.0049473	1.91	0.0059372205	1.2	3.03	1.91	0.0034942254	1.24	2.94	0.2500168739	1.60742245187426e-08	1.1	0.717629812154696	0.656	1.847	1.302	0.275375406128487	0.81	2.092
C8orf46	42.5672	17.1229	0.2311717022	0.0060183	0.7761604	0.94	0.7770765631	0.61	1.45	0.51	0.0072651362	0.31	0.83	-0.0638893417	0.154972942	1.151	0.557104831273452	0.72	1.839	0.84	0.550819855378113	0.474	1.488
C8orf48	1.816	2.6455	0.023167948	0.0031032	0.0496908	1.56	0.0525101128	1	2.43	1.9	0.0037823673	1.23	2.94	0.1985294903	8.22528397274193e-06	1.098	0.709938119332563	0.671	1.795	1.223	0.419404498196293	0.75	1.993
C8orf58	134.2083	119.8331	0.0094652403	0.0013023	0.0580221	0.66	0.0608981459	0.42	1.02	0.5	0.0016929895	0.32	0.77	-0.1463007426	0.0010718351	0.705	0.152960216425414	0.436	1.139	0.676	0.106057906262686	0.42	1.087
C8orf73	28.3562	39.6409	0.1901317711	0.0461842	0.0946813	1.46	0.0979800138	0.93	2.28	1.55	0.0488011862	1	2.4	0.1947341981	1.22943972258191e-05	1.172	0.521705183644769	0.721	1.905	1.176	0.506688835624523	0.728	1.901
C8orf76	322.0332	385.1618	0.0103162053	0.0009286	0.2691853	1.28	0.2723286955	0.82	1.99	2.05	0.0012447951	1.33	3.18	0.2981058157	1.16946761960297e-11	1.031	0.901713350409591	0.636	1.671	1.307	0.280739478868204	0.803	2.128
C8orf77	25.8541	28.5235	0.0064820601	0.0011864	0.0010579	2.1	0.0014326114	1.33	3.32	2.05	0.0015704102	1.31	3.19	0.1616547342	0.0002961986	1.675	0.042996467360952	1.016	2.759	1.627	0.0510195863070875	0.998	2.652
C8orf79	40.6598	23.1485	0.37137519	0.039595	0.280329	0.79	0.2834154544	0.51	1.22	0.62	0.0423282456	0.39	0.98	-0.0788715547	0.0789804527	0.843	0.484361274855452	0.522	1.361	0.776	0.328762736122528	0.466	1.291
C8orf80	1.6681	1.9324	0.0931609456	0.0252101	0.0715406	1.49	0.0745631288	0.96	2.3	1.63	0.0272999512	1.06	2.52	0.0447638499	0.3192845432	1.302	0.272634693636949	0.813	2.085	1.323	0.242332763597238	0.828	2.114
C8orf84	87.9966	61.1247	0.1771508572	0.0274195	0.1428585	0.72	0.1462246412	0.47	1.12	0.61	0.0296550341	0.39	0.95	-0.0519447057	0.2477246503	0.766	0.268887217762103	0.477	1.229	0.69	0.128226392084135	0.428	1.113
C8ORFK29	3.313	2.4904	0.0028426038	0.0007316	0.0033927	1.96	0.0041851149	1.24	3.11	2.39	0.0011129809	1.42	4.03	0.2519040189	1.24277240400735e-08	1.112	0.681556997892434	0.669	1.848	1.467	0.192935775217868	0.824	2.612
C9orf100	39.3511	44.8638	0.0049294524	0.0012909	0.0023509	2.04	0.0030068457	1.27	3.27	2.02	0.0016896594	1.3	3.14	0.3317172902	3.13677510732687e-14	1.404	0.1931800200597	0.842	2.342	1.381	0.190628264858812	0.852	2.24
C9orf102	124.0242	110.2986	0.010179366	0.0030362	0.0036792	1.9	0.004447704	1.22	2.97	1.99	0.0037837292	1.25	3.18	0.0219595424	0.6252798689	1.593	0.05667050748455	0.987	2.571	1.526	0.100581192677049	0.921	2.526
C9orf103	118.6343	88.1745	0.1239576444	0.0088795	0.6535524	1.1	0.6549912632	0.72	1.7	0.56	0.0101929007	0.36	0.87	-0.0811294738	0.0707489904	1.32	0.248992480688667	0.823	2.115	0.698	0.155277708630228	0.425	1.146
C9orf109	4.6056	3.4725	0.0284803195	0.0076204	0.0786923	1.48	0.0818021341	0.95	2.29	1.91	0.0089619782	1.18	3.09	0.0977834234	0.0292818489	1.339	0.225319895895126	0.835	2.146	1.785	0.0310186354462666	1.054	3.021
C9orf110	31.1615	35.9201	0.0658733676	0.0152428	0.0413845	1.57	0.043923009	1.01	2.43	1.7	0.0168902755	1.1	2.62	0.0898493299	0.0452779677	1.329	0.23743068010898	0.829	2.128	1.527	0.0779327374282927	0.954	2.446
C9orf117	7.4294	8.4057	0.000512703	0.0001339	0.0021659	2.03	0.0027634207	1.28	3.22	2.33	0.0002198326	1.49	3.64	0.1062372985	0.0178292497	1.799	0.0282086898194884	1.065	3.041	2.028	0.00582955380309934	1.227	3.351
C9orf119	558.4416	639.7025	0.0956666692	0.0147781	0.1516056	0.73	0.1549484306	0.47	1.13	0.56	0.0166094748	0.34	0.9	-0.0423731781	0.3458389143	0.679	0.112067282683609	0.421	1.095	0.562	0.0315454294585879	0.332	0.95
C9orf125	114.0903	65.7058	0.0274770673	0.0026217	0.0383501	0.63	0.0409268437	0.4	0.98	0.52	0.0032314129	0.34	0.8	-0.142887746	0.0014038927	0.777	0.29683421865608	0.483	1.249	0.648	0.0686339532148334	0.406	1.034
C9orf128	8.8874	8.9362	0.0059215948	0.0014207	0.0027947	0.51	0.0034676055	0.33	0.8	0.48	0.0018732425	0.31	0.76	-0.0604004646	0.1788272728	0.528	0.010364684811205	0.324	0.861	0.504	0.00670216365682324	0.307	0.827
C9orf129	94.6078	93.161	0.0203869137	0.0051111	0.0085381	1.79	0.009780162	1.15	2.78	1.86	0.0060577836	1.19	2.91	0.0698089619	0.1201215178	1.376	0.19901702018956	0.845	2.241	1.452	0.138223578008128	0.887	2.377
C9orf130	271.8714	329.3292	0.1454928351	0.0249273	0.2427033	1.29	0.2459125004	0.84	2	1.65	0.0270835283	1.06	2.57	0.0569481612	0.2050103052	1.053	0.830821594862216	0.658	1.684	1.073	0.77260403500761	0.664	1.734
C9orf131	1.6396	1.63	0.1535599273	0.0413227	0.0392157	1.6	0.0418372211	1.02	2.5	1.59	0.0439943071	1.01	2.49	0.0394646611	0.3799806272	1.631	0.0599795320988882	0.98	2.716	1.608	0.0674522727093912	0.966	2.676
C9orf139	2.0517	3.1739	0.0003367652	2.75e-05	0.017634	1.71	0.0194999349	1.09	2.68	2.45	5.28983655954107e-05	1.59	3.78	0.289443891	4.77502907450507e-11	1.012	0.965316433172258	0.596	1.718	1.477	0.12100116556062	0.902	2.42
C9orf144B	0.5025	0.6799	0.1087435638	0.0291681	0.1128544	1.42	0.116171309	0.92	2.2	1.61	0.0313890455	1.04	2.48	0.0555110373	0.2166921922	1.32	0.253440929355589	0.82	2.125	1.263	0.330443054088452	0.789	2.023
C9orf152	1602.1247	1133.0798	0.0100996243	0.000185	0.0759469	0.67	0.0790698709	0.43	1.05	0.44	0.0002934026	0.28	0.69	-0.274481822	4.85625775039275e-10	0.857	0.533113583790569	0.527	1.394	0.676	0.120234067440952	0.412	1.108
C9orf153	1.0025	0.7151	0.1336876049	0.0313528	0.1658379	1.36	0.1691943157	0.88	2.1	1.7	0.0340564513	1.04	2.77	0.0776687379	0.0836728913	0.995	0.985054038499602	0.619	1.6	1.301	0.334409650972693	0.762	2.222
C9orf156	275.7271	405.2725	0.3621595429	6.2e-06	0.7318757	1.08	0.7329800968	0.7	1.66	4.09	3.3365e-05	2.1	7.95	0.0340812162	0.4483931668	0.89	0.628129487681554	0.555	1.426	2.579	0.00964610570107914	1.259	5.284
C9orf16	775.7243	899.8665	0.1874063816	0.0367891	0.130326	0.72	0.1336592211	0.46	1.11	0.62	0.0394205453	0.39	0.98	-0.0809373344	0.0714209831	0.71	0.155003523373992	0.443	1.138	0.635	0.0797777118508505	0.382	1.055
C9orf163	15.0952	11.7713	0.1392976364	0.0317545	0.0712537	1.5	0.0743574307	0.96	2.36	1.74	0.0347055952	1.04	2.91	0.2494429001	1.73754332954251e-08	1.08	0.75946310609588	0.66	1.766	1.208	0.512353337595766	0.687	2.125
C9orf167	60.8719	61.9397	0.0015303597	0.0004066	0.0007319	2.15	0.0010260047	1.36	3.39	2.21	0.0006009464	1.4	3.48	0.1120220749	0.0124563505	1.541	0.102990086907601	0.916	2.592	1.726	0.0409883739959036	1.023	2.913
C9orf172	22.8254	26.4441	0.0004984201	0.000116	0.001882	2.04	0.0024347396	1.29	3.23	2.34	0.0001944118	1.5	3.65	0.3023333267	5.78427182432796e-12	1.548	0.0923747512962329	0.931	2.574	1.595	0.0620172492944288	0.977	2.605
C9orf23	739.7211	589.2302	0.0481895066	0.0022345	0.0641609	0.66	0.0671190132	0.43	1.03	0.51	0.0028145752	0.33	0.79	-0.144930106	0.0011953589	0.852	0.509282989077968	0.53	1.37	0.714	0.174363780958066	0.439	1.161
C9orf25	406.7887	445.4733	0.0022718835	0.0004734	0.0091734	1.82	0.0105720116	1.15	2.89	2.14	0.0006741515	1.38	3.32	0.3340519797	2.02135768484884e-14	1.162	0.576256903721669	0.687	1.964	1.19	0.49089632872522	0.726	1.951
C9orf3	435.6429	689.2568	0.210069667	0.0132803	0.1438374	1.38	0.1472130656	0.89	2.14	1.81	0.0150993774	1.12	2.92	0.074380476	0.0976569276	1.237	0.379131354314538	0.77	1.985	1.61	0.0785593974169803	0.947	2.739
C9orf30	218.8539	243.9079	0.1849414209	0.0311377	0.1541048	1.37	0.1575011634	0.88	2.13	1.62	0.03346764	1.04	2.51	0.3748896504	4.96474725621289e-18	0.775	0.299377037725137	0.479	1.254	0.901	0.675281543931828	0.554	1.465
C9orf4	4.8912	8.6516	0.1840757123	0.0357182	0.6660359	1.1	0.6674207712	0.71	1.7	1.59	0.0381852864	1.03	2.48	0.1175278311	0.0087260748	0.84	0.469951790979547	0.523	1.349	1.065	0.793269248438471	0.664	1.711
C9orf41	121.9681	108.2666	0.0077462272	0.0017344	0.1290959	1.4	0.1324112944	0.9	2.16	2.11	0.0022789357	1.31	3.4	-0.0076283479	0.8652957805	1.41	0.156211294689441	0.877	2.266	2.059	0.00802769839967825	1.207	3.512
C9orf44	0.5571	1.0235	0.0968918034	0.0134105	0.2363989	1.3	0.2396211201	0.84	2.01	1.73	0.0149884537	1.11	2.68	0.0630400276	0.1605453188	1.052	0.833056491982767	0.655	1.691	1.709	0.0271882133933018	1.062	2.748
C9orf45	80.8445	73.0071	0.0037948628	0.0008794	0.0022536	2.03	0.0028808564	1.27	3.24	2.36	0.0013087785	1.4	3.99	0.2412842579	5.14586466062493e-08	1.351	0.261914838024628	0.799	2.286	1.715	0.0708251594253008	0.955	3.081
C9orf46	322.7842	237.7115	0.0403293363	0.0010385	0.8162932	1.05	0.8170415846	0.68	1.62	0.48	0.0013983574	0.31	0.75	-0.0231152449	0.6071885414	1.253	0.366714587866727	0.768	2.044	0.594	0.0492393360284376	0.353	0.998
C9orf5	2280.9371	2027.1838	0.0338863996	0.0084472	0.1046164	1.43	0.1078610896	0.92	2.21	1.89	0.0098634335	1.17	3.07	0.157970955	0.0004076548	1.031	0.897651632736649	0.643	1.654	1.292	0.338103205330783	0.765	2.182
C9orf66	31.4685	27.3284	0.0029565962	0.000685	0.0061855	0.54	0.0072823701	0.34	0.85	0.47	0.0009582286	0.3	0.73	0.0487944269	0.2776090353	0.641	0.0714063714421155	0.395	1.04	0.585	0.0287485023973335	0.362	0.946
C9orf7	1342.9644	1093.3991	0.3052511706	0.0312913	0.4261199	0.84	0.4285908285	0.54	1.3	0.61	0.0337597349	0.39	0.96	0.056642926	0.2074524639	0.75	0.228622533305781	0.47	1.198	0.594	0.0329258512389852	0.368	0.959
C9orf72	527.02	445.71	0.2053749601	0.0310225	0.3642521	0.82	0.3669951412	0.53	1.27	0.62	0.033299111	0.4	0.96	-0.072678869	0.1055921352	0.997	0.989534149557439	0.622	1.597	0.696	0.133688591243209	0.434	1.118
C9orf82	459.2888	475.1841	0.1339760425	0.0274915	0.2245081	0.76	0.2277674623	0.49	1.18	0.6	0.0298210556	0.38	0.95	0.1015277436	0.023601135	0.811	0.381256340805138	0.508	1.296	0.611	0.0488582980559447	0.374	0.998
C9orf85	218.3204	228.8965	0.0411367171	0.0106696	0.0234707	1.65	0.0255358502	1.06	2.56	1.74	0.0120532735	1.13	2.69	0.2235117576	4.8e-07	1.083	0.745207403229123	0.671	1.747	1.079	0.757171331845086	0.665	1.753
C9orf9	186.4911	291.2206	0.6227527558	0.0194894	0.3959659	1.21	0.3985600694	0.78	1.86	0.22	0.0340999927	0.05	0.89	0.0862436589	0.0546797025	1.299	0.28013711280793	0.808	2.088	0.186	0.0199691952059153	0.045	0.767
C9orf95	419.5186	268.945	0.0343365908	0.0003047	0.0742217	0.67	0.0773016561	0.43	1.04	0.43	0.0004771317	0.27	0.69	-0.1023887399	0.0224387397	0.683	0.121607386877016	0.421	1.107	0.655	0.126893918763575	0.381	1.128
CA12	148.7492	112.9447	0.263942414	0.039051	0.1553896	0.73	0.1587726321	0.47	1.13	0.64	0.0415464155	0.41	0.98	0.0118152077	0.7927446492	0.709	0.163576700321412	0.437	1.15	0.752	0.231064301473121	0.471	1.199
CA13	49.681	37.2364	0.0207075067	0.0045023	0.224078	1.31	0.2273659607	0.84	2.04	2.09	0.0056694914	1.24	3.54	0.1713161027	0.000124026	0.917	0.733831904795568	0.556	1.512	1.393	0.266872117832583	0.776	2.501
CA14	11.7493	10.0134	0.0008925356	0.0001485	0.0005708	0.44	0.0008385294	0.28	0.71	0.42	0.0002474522	0.27	0.67	-0.3132175545	8.95272969540843e-13	0.712	0.207168289097297	0.419	1.207	0.707	0.182540093367132	0.424	1.177
CA2	24.7196	23.3209	0.1319438313	0.0301916	0.1535601	1.38	0.1569743787	0.88	2.14	1.65	0.0326181556	1.04	2.6	0.2183331404	8.89787373060259e-07	0.87	0.578805239155899	0.532	1.423	1.076	0.783276224335677	0.64	1.808
CA3	8.5155	7.332	0.1406619186	0.0403506	0.3591309	1.22	0.3618933707	0.79	1.89	1.6	0.0430507372	1.01	2.53	-0.034049651	0.448813825	0.968	0.895236485498178	0.599	1.565	1.284	0.33852504760748	0.77	2.14
CA4	15.8075	6.4746	0.2956456296	0.0229681	0.4245154	0.84	0.4269792557	0.54	1.3	0.59	0.0251458346	0.37	0.94	0.0463451692	0.3024712235	1.001	0.997001166641802	0.628	1.596	0.846	0.525262357335029	0.504	1.419
CA5B	386.7191	351.6133	0.0278593642	0.0032953	0.0505361	0.65	0.0532834287	0.42	1.01	0.53	0.0040006651	0.34	0.82	-0.1075041204	0.0165046821	0.789	0.342671056292417	0.484	1.287	0.622	0.0523225540225099	0.386	1.005
CA5BP	189.374	216.1469	0.1402132359	0.0262222	0.307557	1.26	0.310575437	0.81	1.96	1.64	0.028382263	1.05	2.54	0.2541617879	9.10994321603018e-09	0.806	0.38634138228398	0.494	1.314	0.964	0.882333583486021	0.591	1.571
CA7	0.6776	0.4965	0.0262022091	0.0032747	0.0321257	0.62	0.0344765919	0.4	0.97	0.53	0.003977565	0.34	0.82	0.0082717417	0.8540567126	0.731	0.209147291732819	0.449	1.192	0.684	0.123507709694782	0.421	1.109
CA8	35.7501	19.6285	0.2225715393	0.0295863	0.1577696	0.73	0.1611385426	0.47	1.13	0.62	0.0318500096	0.4	0.96	-0.0157397598	0.7263143715	0.884	0.612614369910633	0.549	1.424	0.787	0.330100027091273	0.485	1.275
CAB39	2697.14	2501.249	0.1578623915	0.0248534	0.2494471	0.77	0.252661467	0.5	1.2	0.61	0.026917085	0.4	0.95	0.0316054988	0.4820566558	0.881	0.600123436915874	0.549	1.415	0.731	0.189097241264576	0.458	1.167
CAB39L	2770.0631	2569.9499	0.0834103398	0.0132853	0.0375366	0.63	0.0400507571	0.4	0.98	0.58	0.014833428	0.38	0.9	-0.191915704	1.64881692394835e-05	0.76	0.286412249732368	0.459	1.259	0.769	0.295124758413742	0.471	1.257
CABLES1	159.5524	163.9099	0.0012456852	0.0004223	0.0002605	2.38	0.0004221439	1.47	3.86	2.27	0.0006367127	1.42	3.64	0.2448295928	3.2256592790541e-08	1.742	0.0416622023970911	1.021	2.971	1.607	0.0720739904581208	0.958	2.694
CABLES2	197.854	228.6169	0.0039683759	0.0004059	0.0063343	1.87	0.0074595077	1.18	2.95	2.14	0.0005844506	1.39	3.31	0.3695110589	1.59065591174849e-17	0.976	0.926008125060744	0.588	1.622	1.062	0.814612450865854	0.644	1.749
CABP1	10.1892	3.7669	0.1298166321	0.0013533	0.204901	0.75	0.2082389472	0.49	1.17	0.46	0.0018548568	0.28	0.75	-0.1562980907	0.0004702165	0.799	0.354480950479594	0.498	1.284	0.559	0.0395849705055662	0.321	0.973
CABYR	17.4651	23.4025	0.0174701561	0.0016731	0.0320373	1.61	0.0343935992	1.04	2.51	2	0.0021439414	1.29	3.12	0.1853631991	3.20938381841069e-05	1.351	0.236824181146856	0.821	2.224	1.524	0.0843514001073099	0.944	2.459
CACHD1	192.9226	33.6402	0.8883493844	0.0020847	0.9281318	1.02	0.9284248964	0.66	1.58	0.32	0.0037167082	0.15	0.69	-0.1059050178	0.0181916898	1.191	0.468651908542736	0.743	1.909	0.728	0.462570331503507	0.312	1.698
CACNA1A	4.9774	3.3532	0.1158854921	0.0229345	0.2393524	1.3	0.2425631138	0.84	2	1.84	0.0256825121	1.08	3.14	0.0279870389	0.5336263913	1.131	0.60701578525612	0.707	1.809	1.929	0.0333845551711335	1.053	3.534
CACNA1B	13.9572	7.4131	0.2451856309	0.0388325	0.9456484	0.99	0.9458684743	0.64	1.52	0.63	0.0413654652	0.41	0.98	0.052878039	0.2393186939	1.091	0.719101192497259	0.68	1.751	0.695	0.132813855862584	0.432	1.117
CACNA1F	0.6892	1.1211	0.0399737507	0.0065974	0.0378727	1.59	0.0403731247	1.02	2.46	1.81	0.0076647685	1.17	2.81	0.0539701926	0.2297394998	1.346	0.230300514543803	0.828	2.186	1.372	0.19305867714448	0.852	2.207
CACNA1G	75.1916	30.3003	0.1720745119	0.0118632	0.7463962	1.07	0.7474445491	0.69	1.66	0.56	0.0134202988	0.36	0.89	-0.0245129252	0.5856264868	1.32	0.247663009296302	0.824	2.113	0.792	0.365168778227714	0.478	1.312
CACNA1I	2.2489	4.1215	0.0013854591	0.0001299	0.1936886	1.33	0.1970346379	0.86	2.07	2.27	0.0002098045	1.47	3.5	0.0613136931	0.1723350871	1.179	0.498503382774984	0.732	1.896	1.983	0.00412239917612369	1.242	3.167
CACNA2D3	14.7283	12.2383	0.1248269089	0.0360258	0.0654978	1.51	0.0684439967	0.97	2.34	1.62	0.0385732525	1.03	2.57	-0.031797575	0.4793968186	1.38	0.183407964139219	0.859	2.217	1.62	0.0563339428884091	0.987	2.657
CACNB1	87.6554	72.1763	0.036865205	0.0087256	0.0269545	1.64	0.0291983843	1.05	2.57	1.96	0.0103558771	1.17	3.27	0.0356806615	0.4273721232	1.216	0.444969250018587	0.737	2.006	1.247	0.45001052791234	0.703	2.212
CACNB2	150.522	150.522	0.0162956231	0.0027368	0.0027368	0.51	0.003390412	0.33	0.8	0.51	0.003390412	0.33	0.8	-0.0923948059	0.0394920531	0.567	0.022038662381711	0.348	0.921	0.567	0.022038662381711	0.348	0.921
CACNB3	343.4466	353.9715	0.0002335116	7.62e-05	0.0003116	2.31	0.0004856607	1.44	3.7	2.45	0.0001379501	1.55	3.88	0.3251828068	1.05200634534598e-13	1.514	0.117019463645776	0.901	2.544	1.702	0.0379786793838957	1.03	2.814
CACNG1	5.0255	5.1669	0.0017058965	0.0002806	0.0010417	0.46	0.0014316477	0.29	0.74	0.42	0.0004498383	0.26	0.68	-0.0879644565	0.0500077181	0.782	0.354991563708211	0.465	1.316	0.7	0.190067631589163	0.41	1.194
CACNG4	427.9493	173.5767	0.0094132406	0.0001972	0.0100304	0.56	0.0114255345	0.36	0.88	0.44	0.0003075553	0.29	0.69	-0.204354337	4.3721832091363e-06	0.983	0.947574479216163	0.596	1.623	0.77	0.288865105367441	0.474	1.249
CACNG6	0.6577	0.616	0.0261054627	0.0072209	0.018294	1.69	0.0201268592	1.09	2.63	1.83	0.0083677092	1.17	2.86	-0.0300104195	0.5044509524	1.81	0.0171417953716874	1.111	2.948	2.011	0.005656854390975	1.226	3.299
CAD	863.6142	741.3669	0.0013545822	0.0002976	0.00061	2.16	0.0008655188	1.37	3.4	2.64	0.0005220767	1.53	4.57	0.1827682777	4.15190907724386e-05	1.641	0.0498266124270703	1	2.693	2.237	0.0095821692472542	1.217	4.114
CADM2	48.2306	30.0306	0.1018390218	0.0129419	0.3102795	0.8	0.3132493809	0.52	1.24	0.58	0.0144657011	0.38	0.9	0.0604837528	0.1782277615	0.682	0.120894976497167	0.421	1.106	0.506	0.00447060575336527	0.316	0.809
CADM3	39.6482	118.5584	0.3675255676	0.0257468	0.9102105	1.03	0.9105742521	0.66	1.58	1.78	0.0284477062	1.06	2.97	0.0818089407	0.0684139571	0.973	0.907320407003821	0.61	1.552	1.821	0.0299396180366336	1.06	3.127
CADM4	1149.1676	932.9903	0.0889691766	0.0089949	0.0688855	0.67	0.0719091099	0.43	1.04	0.56	0.0102713822	0.36	0.87	-0.1475454176	0.0009699734	0.822	0.419989972204322	0.511	1.323	0.676	0.109146247317281	0.418	1.092
CALB1	0.4072	1.4124	0.4936542205	0.0155678	0.6669769	1.1	0.6683599114	0.71	1.7	2.01	0.0182636072	1.13	3.59	0.0281484519	0.531268131	1.129	0.609362105105351	0.708	1.801	1.197	0.575106933150669	0.638	2.245
CALB2	3.433	0.999	0.6997277832	0.0312151	0.6513196	0.91	0.6527741696	0.59	1.4	0.55	0.0346169327	0.31	0.96	0.0156147542	0.7284019272	0.912	0.711345996411748	0.558	1.488	0.735	0.337435773664807	0.391	1.38
CALCRL	273.5376	354.4194	0.0277482988	0.0055642	0.053905	1.53	0.0567240536	0.99	2.39	1.83	0.0065252878	1.18	2.82	0.1843540125	3.548906991475e-05	1.182	0.488859372052925	0.736	1.9	1.428	0.142840009693388	0.887	2.299
CALHM1	0.4227	0.5605	0.0743253434	0.0169799	0.0750854	1.48	0.0781493303	0.96	2.3	1.69	0.0187147148	1.09	2.61	0.1177053772	0.0086244374	1.613	0.0551574304395481	0.989	2.63	1.799	0.0177596158977821	1.107	2.922
CALHM2	225.3057	245.3795	0.0109756258	0.0021566	0.0127042	1.74	0.0142518903	1.12	2.7	1.95	0.0027036925	1.26	3.02	0.1772688917	7.08227019485904e-05	1.421	0.16081359736807	0.87	2.321	1.669	0.0363467817343029	1.033	2.697
CALM1	5994.1623	6729.7329	0.1989891088	0.0304253	0.0954389	0.69	0.0987534256	0.44	1.07	0.57	0.0333310011	0.34	0.96	-0.1521216356	0.0006674631	0.871	0.577990241570265	0.534	1.418	0.802	0.435032772203332	0.461	1.396
CALM2	8708.2945	9370.8927	0.0043020791	0.0006516	0.025109	0.6	0.0272802289	0.39	0.95	0.41	0.0010006997	0.25	0.7	-0.1180139787	0.0084502847	0.761	0.274307836939805	0.466	1.242	0.471	0.0136571867011242	0.259	0.857
CALML4	441.8217	357.927	0.0292473848	0.0014348	0.2051154	0.76	0.2084177131	0.49	1.17	0.5	0.0018604536	0.32	0.77	-0.1218871623	0.006516368	0.945	0.816040227602201	0.588	1.519	0.754	0.247955139931867	0.467	1.218
CALML5	0.4922	0.6104	0.0312627966	0.0086906	0.0283652	1.64	0.0306113064	1.05	2.56	1.79	0.0099336002	1.15	2.79	0.059343988	0.1865620567	1.861	0.0134674393286781	1.137	3.045	1.746	0.0241056904754294	1.076	2.834
CALR	28788.0752	27719.9017	0.0052512787	0.0008359	0.0114709	0.57	0.0129804998	0.36	0.89	0.48	0.0011434885	0.3	0.74	-0.162142245	0.0002837933	0.746	0.238699776769681	0.458	1.215	0.646	0.0761165177854211	0.398	1.047
CAMK1	1269.4296	951.589	0.0126022287	0.0005578	0.1227155	0.71	0.1260378975	0.46	1.1	0.47	0.0007825146	0.3	0.73	-0.1738697519	9.77463508486249e-05	0.78	0.303821428835736	0.485	1.253	0.583	0.0244434301386644	0.364	0.933
CAMK1D	34.988	43.7578	0.1912249323	0.0432701	0.2828931	1.27	0.2859591464	0.82	1.96	1.56	0.0458548431	1.01	2.4	0.0740601773	0.099113152	1.001	0.996956252780022	0.626	1.601	1.291	0.288576491995434	0.806	2.068
CAMK2A	4.3137	2.6594	0.1879328265	0.0202412	0.92707	0.98	0.9273651131	0.64	1.51	0.6	0.0221961544	0.38	0.93	-0.0611709266	0.173338264	1.276	0.314745383505715	0.794	2.05	0.831	0.460170343032828	0.508	1.358
CAMK2B	421.2598	297.1924	0.0778444674	0.0061846	0.7118714	0.92	0.713068144	0.6	1.42	0.55	0.0072306217	0.35	0.85	-0.0708317688	0.1147741235	1.179	0.489232274172265	0.739	1.88	0.754	0.242481601879807	0.47	1.21
CAMK2D	983.358	1028.5874	0.0038023239	0.0010222	0.0013512	2.05	0.0017761808	1.31	3.22	2.06	0.0013652001	1.32	3.21	0.1028113859	0.0218865293	1.777	0.0219450965465438	1.087	2.907	1.765	0.0212098821697566	1.089	2.861
CAMK2N1	995.9768	1505.8824	0.0025754585	0.0002766	0.0016207	2.09	0.0021413327	1.31	3.35	2.18	0.0004129204	1.42	3.37	0.2376780543	8.21398371903443e-08	1.572	0.0927303933787209	0.928	2.663	1.653	0.036927137739915	1.031	2.649
CAMKV	0.6341	0.5025	0.1329788584	0.0377838	0.1552089	1.37	0.15856501	0.88	2.12	1.61	0.0403906541	1.02	2.53	0.1482253861	0.0009181769	1.099	0.695841770770656	0.684	1.768	1.366	0.214986551955413	0.834	2.238
CAMLG	1033.24	1339.1135	0.332914961	0.0239161	0.4229853	1.19	0.4254644284	0.77	1.85	1.76	0.0264052115	1.07	2.89	0.1477520011	0.0009539585	0.993	0.977003079875651	0.613	1.608	1.148	0.621249285661789	0.665	1.981
CAMP	1.1507	0.9579	0.1563596547	0.0288831	0.106881	0.7	0.1101599019	0.45	1.08	0.62	0.0311038007	0.4	0.96	-0.0365842794	0.4157536298	0.923	0.742152970763326	0.573	1.487	0.853	0.513736102027436	0.529	1.375
CAMSAP1	842.3983	854.2689	0.0252417513	0.0062588	0.0070395	1.82	0.0081749303	1.17	2.85	1.83	0.0073145579	1.18	2.85	0.1564717401	0.0004633295	1.345	0.229546441218885	0.83	2.179	1.303	0.280535070739411	0.806	2.108
CAMSAP1L1	827.0858	789.7679	0.0139336386	0.0037912	0.0458255	1.56	0.0485173721	1	2.43	2.02	0.0047305059	1.24	3.3	0.1045288011	0.0197621638	1.013	0.958159926763042	0.623	1.646	1.237	0.434817919564099	0.726	2.107
CAMTA1	476.6478	518.5468	0.0702698864	0.0096729	0.1166234	0.71	0.1199288837	0.46	1.09	0.52	0.0113302866	0.31	0.86	0.0047124155	0.916540644	0.718	0.172026340819613	0.446	1.155	0.552	0.0390378906604729	0.314	0.971
CAMTA2	1374.0064	1349.5146	0.1686206228	0.0319161	0.0552579	0.65	0.05814691	0.42	1.01	0.62	0.0342800939	0.4	0.97	-0.1197811817	0.0075120661	0.763	0.270742391942773	0.471	1.235	0.682	0.120017718784847	0.421	1.105
CAND1	2130.7342	2011.5487	0.0289907139	0.0082815	0.0154401	1.71	0.0171348557	1.1	2.65	1.82	0.0095642885	1.16	2.87	0.1377386596	0.0020865689	1.144	0.578677954700903	0.711	1.84	1.281	0.32561680770238	0.782	2.101
CANT1	9052.9412	6368.4253	0.047590817	0.0007171	0.2291938	0.76	0.2324662427	0.49	1.19	0.46	0.0010129151	0.29	0.73	-0.2052179159	3.97493176885127e-06	0.883	0.619046314876519	0.541	1.442	0.681	0.136853705868694	0.41	1.13
CANX	20250.8814	16127.1177	0.2230695282	0.0205083	0.2192809	0.76	0.2226068026	0.49	1.18	0.59	0.0225270204	0.38	0.93	-0.1084838502	0.0155401883	0.81	0.393579347778548	0.498	1.315	0.807	0.386077443630045	0.496	1.311
CAPN12	38.1518	21.8252	0.4866886049	0.0421965	0.9609866	1.01	0.9611445803	0.66	1.56	2.19	0.0484063681	1.01	4.75	0.0337785835	0.4524354224	0.988	0.961444467110048	0.618	1.581	3.856	0.00925453092664979	1.395	10.656
CAPN14	3.4035	3.0316	0.1515836428	0.0428156	0.0522302	1.54	0.0550461474	0.99	2.4	1.59	0.0455698981	1.01	2.52	0.1152114427	0.0101533232	1.117	0.657747557686726	0.685	1.819	1.208	0.460386404558338	0.731	1.996
CAPN2	2792.8349	2935.7869	0.0031842743	0.0008362	0.0018061	2.04	0.0023446434	1.29	3.24	2.09	0.0011410639	1.34	3.26	0.1760123957	7.98363590322631e-05	1.713	0.0358012350583373	1.036	2.832	1.593	0.0593608980264869	0.982	2.584
CAPN3	78.1014	56.5788	0.1512122482	0.0378604	0.1167322	1.43	0.1201286546	0.91	2.23	1.68	0.0408415042	1.02	2.76	-0.0285106995	0.5259949066	1.292	0.308309635513976	0.789	2.115	1.587	0.107000147129312	0.905	2.783
CAPN7	775.0703	687.0229	0.0056241639	0.0009518	0.1080517	1.42	0.1113067495	0.92	2.2	2.41	0.0014051538	1.4	4.12	0.1037526455	0.0206989209	1.105	0.678553272792234	0.689	1.773	1.701	0.0803304996608152	0.938	3.086
CAPN8	6.3453	34.1928	0.2089886709	0.007706	0.6745244	1.1	0.6758719932	0.71	1.69	1.96	0.0092030804	1.18	3.25	0.0212251251	0.6368954082	1.13	0.609825790451144	0.707	1.806	1.723	0.0479470966591916	1.005	2.954
CAPN9	27.0655	2.9597	0.5278043221	0.0115746	0.8066628	1.06	0.8074499697	0.68	1.63	0.5	0.0136870294	0.29	0.87	0.0820186852	0.0677060471	1.14	0.585415494351755	0.713	1.823	0.878	0.682632745300177	0.472	1.635
CAPNS1	8745.5446	9948.9738	0.0695174185	0.0136987	0.0318847	0.62	0.0342282595	0.4	0.97	0.54	0.0156810723	0.32	0.89	-0.07944266	0.0768283951	0.746	0.234751811556148	0.461	1.209	0.699	0.200341097635341	0.404	1.21
CAPZB	5300.0589	5119.8827	0.0051328749	0.0006841	0.0046146	0.53	0.0055407135	0.33	0.83	0.47	0.0009503916	0.3	0.74	-0.1131595512	0.0115868551	0.626	0.0652485540711496	0.381	1.03	0.585	0.0297792151342964	0.361	0.949
CARD10	407.6894	208.1635	0.959178618	0.0167044	0.8030704	1.06	0.8038746202	0.68	1.63	0.42	0.0208745438	0.2	0.88	-0.1053747376	0.0187834274	1.247	0.358387888792372	0.779	1.997	0.887	0.764631127869715	0.403	1.95
CARD11	53.1915	81.9281	0.0242263386	0.0020112	0.027438	1.63	0.029652153	1.05	2.54	1.98	0.0025461302	1.27	3.08	0.1399687345	0.001760322	1.322	0.26772284627567	0.807	2.168	1.593	0.0535133814817607	0.993	2.556
CARD14	114.418	119.7088	0.0246229011	0.0071416	0.0264116	1.65	0.0286301184	1.05	2.58	1.82	0.0082901441	1.17	2.84	0.1091891998	0.0148767693	1.553	0.0761043064719124	0.955	2.526	1.528	0.0856688148436912	0.942	2.478
CARD16	40.3162	64.1773	0.0170819803	0.002619	0.1135737	1.42	0.1168873055	0.92	2.2	1.92	0.0032337919	1.24	2.97	0.0878818244	0.0502241799	1.233	0.390355154752542	0.765	1.989	1.793	0.0152175180618727	1.119	2.873
CARD6	52.2124	62.2906	0.0244462211	0.0047736	0.1032749	1.44	0.1065437583	0.93	2.23	1.84	0.0056521503	1.2	2.84	0.1585461505	0.0003879992	1.358	0.220933283327127	0.832	2.216	1.4	0.168373341310611	0.867	2.258
CARD8	392.5452	429.0219	0.0140847813	0.0029151	0.0066485	1.83	0.0077633967	1.17	2.87	1.91	0.0035665113	1.24	2.94	0.0463619644	0.302295859	1.613	0.0514388308254541	0.997	2.608	1.462	0.113761016175305	0.913	2.342
CARD9	21.5075	37.6826	0.0122681155	0.0004661	0.0715413	1.49	0.074594544	0.96	2.32	2.17	0.0006742485	1.39	3.4	0.07353913	0.1015189297	1.366	0.206731345518558	0.842	2.218	1.588	0.0628518511133438	0.976	2.585
CARKD	1665.16	1616.1545	0.1027925288	0.0157511	0.0917062	0.69	0.0948834219	0.44	1.07	0.59	0.0174177686	0.38	0.91	-0.0167823972	0.7089828357	0.686	0.125088819920503	0.423	1.111	0.641	0.0666155448447846	0.398	1.031
CARM1	1244.4751	1166.5988	0.1397958939	0.032725	0.3282603	1.24	0.3311526088	0.8	1.92	1.72	0.0356053766	1.04	2.85	0.131371102	0.0033454606	1.026	0.914389602601422	0.641	1.644	1.397	0.234732949650171	0.805	2.423
CARS2	951.5198	693.7545	0.1395343401	0.0057365	0.6233839	0.9	0.6249553772	0.58	1.38	0.52	0.0068542155	0.33	0.84	-0.1306021451	0.0035369985	1.021	0.93138751473716	0.634	1.645	0.696	0.154745317309612	0.422	1.147
CARTPT	5.8985	2.8736	0.0129737058	0.001089	0.0907055	0.69	0.0939263471	0.44	1.07	0.49	0.0014349605	0.32	0.76	-0.1221011666	0.0064221268	0.771	0.288035270384636	0.476	1.246	0.541	0.0102450810058935	0.339	0.865
CASC1	22.5532	14.3102	0.0492754092	0.0029109	0.1146886	0.7	0.118028643	0.45	1.09	0.52	0.0035746931	0.33	0.81	-0.0291899649	0.516179279	0.9	0.662721518474732	0.56	1.446	0.691	0.137698351672124	0.424	1.126
CASC2	49.7763	56.7376	0.0478183315	0.0066814	0.0722039	0.67	0.075287354	0.43	1.04	0.49	0.0081422417	0.29	0.83	-0.1059494933	0.0181428077	0.979	0.93148238840821	0.605	1.584	0.761	0.336068290580777	0.436	1.328
CASC4	4203.4212	3890.849	0.1267017189	0.0204013	0.0964383	0.69	0.0996871663	0.44	1.07	0.6	0.0222906078	0.39	0.93	-0.1133845846	0.0114213439	0.817	0.40600290820146	0.507	1.317	0.729	0.18968070368204	0.454	1.17
CASC5	14.5925	16.9692	9.90831758339402e-05	2.56e-05	8.81e-05	2.46	0.0001578064	1.54	3.91	2.53	5.19777336056571e-05	1.61	3.97	0.2551068479	8e-09	1.51	0.116330974841219	0.903	2.526	1.488	0.11725235319189	0.905	2.447
CASK	752.658	1028.1529	0.5926196058	0.0083309	0.3496017	1.23	0.3524018693	0.8	1.9	2.3	0.0107090534	1.21	4.37	0.1211377246	0.0068562514	1.162	0.532075286857011	0.726	1.86	1.318	0.451935769130079	0.642	2.703
CASKIN1	65.6582	104.5935	0.0006189047	1.81e-05	0.1203023	1.42	0.1236625623	0.91	2.21	2.5	3.70442937377424e-05	1.62	3.87	0.253261155	1.03151200196216e-08	0.961	0.873559373001304	0.592	1.562	1.575	0.0692390161156626	0.965	2.57
CASKIN2	733.7531	924.5754	0.1809176515	0.018876	0.2774893	1.28	0.2806151468	0.82	1.98	1.73	0.0209196893	1.09	2.76	0.0863484272	0.0543852325	1.08	0.761555106783386	0.656	1.781	1.324	0.279756501479503	0.796	2.204
CASP1	108.6864	82.2348	0.0648125728	0.0165716	0.3745801	1.22	0.3772709543	0.79	1.88	1.79	0.018581912	1.1	2.89	0.0946779881	0.0348471045	1.023	0.923454984126041	0.64	1.637	1.551	0.120224331065412	0.892	2.698
CASP10	115.0702	81.689	0.1383451325	0.0312865	0.4339854	1.19	0.4364153576	0.77	1.84	1.73	0.0340691324	1.04	2.87	0.1606150001	0.0003243666	1.275	0.311086924661924	0.797	2.042	1.849	0.0373400279772215	1.037	3.299
CASP12	2.3264	2.3264	0.012781165	0.0034859	0.0034859	1.94	0.0042689323	1.23	3.05	1.94	0.0042689323	1.23	3.05	0.1787195662	6.16112185183477e-05	1.389	0.189366892204164	0.85	2.269	1.389	0.189366892204164	0.85	2.269
CASP2	596.785	582.2772	0.0238468974	0.0069837	0.0108793	1.78	0.0123447218	1.13	2.79	1.85	0.0081651266	1.17	2.93	0.1361208057	0.0023568886	1.592	0.0623641337033461	0.976	2.595	1.646	0.0477844145307751	1.005	2.695
CASP4	527.5523	375.3002	0.2453554572	0.0147406	0.3165129	0.8	0.3194504415	0.52	1.24	0.56	0.0166412718	0.35	0.9	0.0102302264	0.8200355932	0.932	0.771424128381345	0.579	1.5	0.902	0.712907830355218	0.521	1.562
CASP6	298.1486	210.2369	0.6842159431	0.0298271	0.8873235	0.97	0.8877818744	0.63	1.5	0.54	0.0331345055	0.31	0.95	0.078850367	0.0790612237	1.055	0.824476386061048	0.658	1.692	0.757	0.373561869949813	0.41	1.398
CASP7	958.6526	810.9439	0.1837215955	0.0325508	0.4103631	0.83	0.4128946899	0.54	1.29	0.63	0.034869603	0.41	0.97	-0.1277691719	0.0043315333	1.137	0.596747085933999	0.707	1.827	0.76	0.259767184153204	0.472	1.225
CASP8	393.0841	498.0518	0.006658857	0.0003405	0.0742504	1.48	0.0773201221	0.96	2.3	2.18	0.0005024131	1.41	3.39	0.2440014463	3.6e-08	1.114	0.66017150785785	0.689	1.8	1.941	0.00645570265732686	1.204	3.129
CASP8AP2	281.25	314.0614	0.1780597669	0.0426914	0.0494591	1.54	0.0521643957	1	2.39	1.56	0.0452874472	1.01	2.41	0.0433778234	0.3345134352	1.111	0.660577412036624	0.694	1.78	1.25	0.355538210721015	0.778	2.009
CASQ1	11.7746	3.8043	0.0321515312	0.0001606	0.4179507	0.84	0.4204490302	0.54	1.29	0.42	0.0002681252	0.26	0.67	-0.0513795412	0.2529137705	1.079	0.750599465245813	0.674	1.729	0.654	0.113251609649904	0.387	1.106
CASS4	13.2062	12.2336	0.0052340735	0.0015547	0.0027653	1.94	0.0034218584	1.25	3.03	2.05	0.0020333484	1.3	3.25	0.1098635213	0.014265928	1.642	0.0470916822677267	1.006	2.679	1.784	0.0255258840939457	1.073	2.966
CAT	2052.1952	2367.3043	0.1738626733	0.0176369	0.246818	0.77	0.2500829732	0.49	1.2	0.5	0.0205660192	0.27	0.9	-0.1159933622	0.0096499201	0.753	0.247497180562895	0.466	1.217	0.633	0.153920791551187	0.338	1.187
CATSPER3	8.6856	11.1741	0.0832519269	0.0133414	0.1127293	1.42	0.116062564	0.92	2.21	1.72	0.0148950641	1.11	2.65	-0.0123841525	0.7830078378	1.454	0.122974723725123	0.904	2.34	1.649	0.0377501939484239	1.029	2.642
CATSPERG	33.6649	22.5592	0.0099757803	3.9e-06	0.1170093	0.71	0.1203379491	0.46	1.1	0.34	1.15017051738331e-05	0.21	0.55	-0.0095532714	0.8317603512	0.67	0.100847082066894	0.416	1.081	0.374	0.00029750858524446	0.219	0.637
CAV1	1191.8412	462.908	0.2965996649	0.004861	0.5799002	0.88	0.5816850497	0.57	1.37	0.49	0.0060473266	0.29	0.81	-0.1576316858	0.0004196791	1.064	0.797781410563745	0.662	1.709	0.665	0.149932847763854	0.381	1.159
CAV3	1.6978	2.2371	0.1116175678	0.0198314	0.4912822	0.86	0.4934431951	0.56	1.33	0.58	0.0219119784	0.36	0.92	-0.0647272592	0.1496200701	1.082	0.741502881788561	0.676	1.733	0.73	0.221000159910349	0.441	1.208
CBARA1	1178.155	955.1986	0.481039397	0.0184724	0.3714284	1.22	0.3741438921	0.79	1.89	0.53	0.0209943086	0.31	0.91	0.0848522728	0.0587177255	1.41	0.162714414867303	0.87	2.284	0.82	0.513440900039351	0.452	1.487
CBFA2T2	1850.1484	2135.3661	0.195156445	0.0428674	0.442712	1.18	0.4450987503	0.77	1.83	1.56	0.0454686797	1.01	2.42	-0.0294866995	0.5119212726	0.936	0.78308521772613	0.584	1.5	1.241	0.389812163037262	0.759	2.03
CBFA2T3	332.314	399.6389	0.0119687446	0.0009515	0.029645	0.61	0.031969322	0.39	0.96	0.38	0.0015186267	0.21	0.69	-0.2901084553	4.2936768402653e-11	0.964	0.882358971064994	0.595	1.563	0.704	0.29191596701243	0.367	1.352
CBFB	735.2647	718.5714	0.0377144486	0.0061121	0.0479117	0.64	0.0506547804	0.41	1	0.55	0.0071565838	0.35	0.85	0.1270127329	0.0045693642	0.53	0.0137710098160503	0.32	0.878	0.473	0.00377524291282399	0.285	0.785
CBL	442.2834	424.7145	0.1061792681	0.0318542	0.0314417	1.61	0.0337916846	1.04	2.51	1.63	0.0343002804	1.04	2.57	0.1505897863	0.0007573082	1.125	0.637242126604457	0.689	1.836	1.062	0.815908474221259	0.641	1.757
CBLB	377.7049	377.7049	0.0529967469	0.0149525	0.0149525	1.72	0.0166483597	1.1	2.68	1.72	0.0166483597	1.1	2.68	0.182368251	4.31866933968377e-05	1.289	0.302915532711184	0.795	2.091	1.289	0.302915532711184	0.795	2.091
CBLN1	5.0676	13.37	0.2003275178	0.0123778	0.7834683	1.06	0.7843545465	0.69	1.64	1.82	0.0140903791	1.13	2.92	0.1295125067	0.0038254645	0.968	0.894293705081251	0.604	1.553	1.35	0.253535142338067	0.807	2.258
CBLN3	79.9435	86.3661	0.016871145	0.0046841	0.0297747	1.63	0.0321083943	1.04	2.55	1.86	0.0055670208	1.2	2.88	0.2252846236	3.8724888252248e-07	1.204	0.454532068081009	0.74	1.961	1.298	0.292782544188808	0.798	2.111
CBR1	1517.016	1161.5152	0.337060717	0.0354027	0.367717	0.82	0.3704405305	0.53	1.27	0.62	0.0379445703	0.39	0.97	-0.1159452932	0.0096802149	1.244	0.364449690351002	0.776	1.994	1.041	0.874714541881534	0.631	1.716
CBR3	283.3972	479.4891	0.2410582296	0.0282267	0.2567941	0.78	0.2599494055	0.5	1.2	0.54	0.0313021818	0.3	0.95	-0.0926647022	0.0389169981	0.997	0.988287392231333	0.625	1.588	0.694	0.237922334572053	0.378	1.274
CBR4	591.4376	548.105	0.1310722076	0.0226869	0.0657883	0.66	0.0687971198	0.43	1.03	0.61	0.0246833166	0.39	0.94	0.0838699831	0.0617146914	0.495	0.00503870119608144	0.302	0.809	0.451	0.00136261052624862	0.277	0.734
CBS	1907.0666	1089.8363	0.1091847501	0.002776	0.2605584	0.78	0.2637142606	0.5	1.21	0.5	0.0035105842	0.31	0.79	0.0321231072	0.4749071992	0.897	0.654563574394633	0.558	1.442	0.687	0.143665363078198	0.416	1.136
CBWD2	496.8697	574.2068	0.0831153697	0.0137869	0.082075	1.48	0.0852737705	0.95	2.3	1.71	0.0153641732	1.11	2.64	0.1136483198	0.0112300335	1.09	0.724055761833816	0.675	1.76	1.288	0.293667131621099	0.803	2.064
CBWD3	185.4759	253.5467	0.0206862837	0.0027377	0.1483639	1.39	0.1517996967	0.89	2.16	1.92	0.0033601335	1.24	2.98	0.1645658953	0.0002290059	1.021	0.934359377599757	0.617	1.689	1.53	0.0793558058280473	0.951	2.461
CBX1	1412.6747	1315.7529	0.0007989353	0.000156	0.0171012	1.71	0.0189424192	1.09	2.69	2.74	0.0003025238	1.59	4.74	0.4076339667	2.55352184031155e-21	0.986	0.9554678130579	0.595	1.632	1.429	0.251069648184734	0.777	2.631
CBX2	68.9655	57.0213	5.02052565729068e-05	1.35e-05	0.0001691	2.47	0.0002916999	1.51	4.03	3.23	4.17383782582714e-05	1.84	5.66	0.3515005372	6.71654255285375e-16	1.474	0.172598786146937	0.844	2.576	1.963	0.0476814943351805	1.007	3.827
CBX6	524.8262	562.5532	0.1137440674	0.0295996	0.0608659	1.52	0.0637794296	0.98	2.36	1.62	0.0318281411	1.04	2.52	0.0091720633	0.8383794598	1.335	0.24463455753892	0.821	2.172	1.355	0.219188937148194	0.835	2.199
CBX8	137.6432	118.4573	0.1849837488	0.0452612	0.1929109	1.34	0.196270318	0.86	2.08	1.66	0.0484951319	1	2.75	0.2130420364	1.64616786857586e-06	1.161	0.54753728056508	0.714	1.885	1.659	0.0786879209192109	0.944	2.918
CC2D2B	3.2281	5.8878	0.2637982613	0.0327502	0.5788773	1.13	0.5806585259	0.73	1.75	1.66	0.0353558553	1.04	2.65	0.1584828694	0.0003901176	0.931	0.767909235349152	0.581	1.492	1.156	0.582699383295505	0.69	1.936
CCAR1	1172.296	1002.0471	0.2613505	0.0443739	0.4701901	1.17	0.472450637	0.76	1.81	1.74	0.0479718271	1	3	0.1453006083	0.0011607357	0.924	0.74351377838793	0.575	1.484	1.45	0.20641433313146	0.815	2.582
CCBE1	11.665	10.5759	0.0767891955	0.0139059	0.0402069	0.63	0.0428232843	0.4	0.99	0.58	0.0155392993	0.37	0.9	-0.1678264397	0.0001707922	0.881	0.607837106114486	0.542	1.431	0.847	0.500396204455812	0.524	1.372
CCBL1	210.3739	381.9005	0.8988045681	0.0329093	0.5321193	0.87	0.5341006801	0.56	1.35	2.17	0.0382116857	1.04	4.51	-0.0317250356	0.480400392	0.919	0.724035870743918	0.575	1.468	1.283	0.570018294466208	0.543	3.031
CCDC104	1001.8639	1509.2364	0.5346349711	0.0135837	0.879344	1.03	0.8798358506	0.67	1.6	2.07	0.0161983937	1.14	3.75	0.136680238	0.0022599962	0.951	0.835799161414439	0.591	1.53	1.537	0.178574578752876	0.822	2.874
CCDC106	436.4116	343.1469	0.3383320752	0.0221434	0.4551608	0.85	0.4574955245	0.55	1.31	0.58	0.0244462503	0.36	0.93	-0.110154109	0.0140095711	0.938	0.788248017313836	0.586	1.501	0.683	0.147403470329117	0.407	1.144
CCDC109B	57.4766	84.3577	0.2852923229	0.0345433	0.8796826	1.03	0.8801705244	0.67	1.6	1.63	0.0371495244	1.03	2.59	0.2246880024	4.16350441005378e-07	0.813	0.394427968919633	0.505	1.309	1.324	0.267274373754432	0.806	2.174
CCDC110	90.6955	64.3522	0.0036168722	0.0001032	0.2046715	0.75	0.2079920997	0.49	1.17	0.43	0.0001731901	0.28	0.67	-0.1233711558	0.0058875929	1.185	0.508174351820585	0.717	1.958	0.795	0.362737741434322	0.486	1.302
CCDC111	166.9182	164.7599	0.0861124594	0.0250726	0.0264218	1.64	0.0285766269	1.05	2.55	1.65	0.0271850551	1.06	2.57	0.1586594846	0.000384232	1.207	0.457852321052892	0.734	1.985	1.188	0.498494642349609	0.721	1.959
CCDC112	284.6715	293.6591	0.101603478	0.0182874	0.0465312	0.64	0.0492233077	0.41	1	0.58	0.0202282998	0.37	0.92	0.1004923144	0.0250677021	0.529	0.00941395439489511	0.328	0.856	0.49	0.00512972655433398	0.297	0.808
CCDC114	9.009	8.7304	0.0109212174	0.0032044	0.0040363	1.91	0.0048724573	1.22	3	1.96	0.0039515624	1.24	3.1	0.066029253	0.1415831911	1.652	0.0488863264716054	1.002	2.724	1.535	0.0976642205883745	0.924	2.547
CCDC120	471.0744	505.5396	0.0787310291	0.0143019	0.1254161	1.41	0.1287815297	0.91	2.18	1.71	0.015901685	1.11	2.63	0.1766567793	7.50867015500869e-05	1.375	0.191820382906169	0.853	2.216	1.56	0.0645356829166828	0.974	2.499
CCDC122	71.2435	84.4821	0.0231057274	0.0029008	0.1496925	0.72	0.1531443004	0.46	1.13	0.44	0.003926017	0.25	0.77	-0.1805761997	5.14656257710369e-05	0.756	0.258309295698183	0.466	1.228	0.448	0.010636762377994	0.242	0.83
CCDC125	921.6763	788.9563	0.0205183702	0.0023302	0.0686124	0.66	0.0716804998	0.43	1.04	0.52	0.002896505	0.34	0.8	-0.2559339776	7.12416832539756e-09	1.085	0.749717740967871	0.658	1.787	0.764	0.275262333723544	0.472	1.239
CCDC127	420.6701	442.9612	0.0039610493	0.0005421	0.0025359	0.5	0.0032134095	0.31	0.79	0.42	0.0008436825	0.25	0.7	-0.2010926683	6.24253277083374e-06	0.94	0.813104450061471	0.565	1.566	0.798	0.440108645281354	0.45	1.415
CCDC130	420.3606	369.4358	0.1623452677	0.0368871	0.4400718	1.19	0.4424789247	0.77	1.84	1.71	0.0399990634	1.02	2.86	0.0110827866	0.8053265502	0.957	0.854898590956394	0.595	1.539	1.679	0.0714537711605202	0.956	2.948
CCDC136	157.1816	106.6867	0.0359764716	0.0018261	0.0732873	0.67	0.076333094	0.44	1.04	0.5	0.0023267512	0.32	0.78	-0.172954401	0.0001064969	0.943	0.807144915342226	0.586	1.515	0.746	0.234453344568932	0.46	1.21
CCDC138	48.3231	35.6493	0.0785881525	0.0165888	0.0546829	1.53	0.0575241046	0.99	2.38	1.87	0.0188786041	1.11	3.17	0.0866659843	0.0535007285	1.158	0.546376803914139	0.719	1.865	1.697	0.0748473916258995	0.948	3.038
CCDC14	645.8924	620.4224	0.0945702663	0.0281166	0.0558912	1.53	0.0587680404	0.98	2.38	1.64	0.0304156453	1.05	2.58	0.2212638069	6.28630178638917e-07	0.983	0.946685795840463	0.598	1.615	1.118	0.668275078283717	0.672	1.859
CCDC142	181.374	207.0893	0.0041015019	0.0006387	0.00366	1.94	0.0044746947	1.23	3.07	2.09	0.0008789817	1.35	3.23	0.2368471191	9.13884883230087e-08	1.233	0.409488489145102	0.75	2.028	1.228	0.408378440722095	0.754	2
CCDC144A	11.0744	14.4394	0.0522163732	0.0134746	0.0404223	1.58	0.0430239433	1.01	2.47	1.72	0.0150387811	1.11	2.65	0.1324693581	0.0030882071	1.218	0.424428916029193	0.751	1.975	1.384	0.1854007634715	0.855	2.24
CCDC144B	14.8497	38.2672	0.1413194636	0.0072538	0.0673728	1.5	0.0703825522	0.97	2.33	1.9	0.0085606189	1.18	3.05	0.0726860479	0.1055576171	1.147	0.573909146885355	0.711	1.85	1.57	0.0832875129309266	0.942	2.616
CCDC144C	0.6904	0.8599	0.0017549883	0.0003831	0.0038204	1.91	0.0046284961	1.22	2.98	2.17	0.0005590515	1.4	3.37	0.1656672827	0.0002075312	1.298	0.289086090851051	0.802	2.101	1.428	0.143122267141964	0.886	2.302
CCDC144NL	1.3575	2.6898	0.0949641566	0.015115	0.7844155	1.06	0.7852962548	0.69	1.64	1.71	0.0168118968	1.1	2.67	0.0833547096	0.0633365925	1.054	0.826744968324703	0.658	1.689	1.539	0.0736292777882051	0.96	2.469
CCDC146	86.9131	123.8794	0.0619013648	0.0053346	0.0623752	1.52	0.0653413438	0.97	2.36	1.86	0.0063214042	1.19	2.92	0.0948675968	0.0344831931	1.464	0.121276403893641	0.904	2.37	1.735	0.0231364724832779	1.078	2.792
CCDC147	7.1102	5.1993	0.1312374824	0.0274354	0.55197	1.14	0.5538708638	0.74	1.77	1.8	0.0303922042	1.06	3.08	0.0801651923	0.0741742679	1.043	0.862544036661693	0.645	1.688	1.675	0.0890491231386663	0.924	3.037
CCDC148	6.9646	9.3407	0.0269754263	0.0034819	0.1586903	1.37	0.1620755519	0.88	2.12	1.89	0.0042136654	1.22	2.93	0.2151024043	1.29786322677403e-06	1.012	0.960875549832301	0.622	1.647	1.347	0.229904316966113	0.828	2.191
CCDC149	874.9631	808.38	0.151095572	0.0258281	0.0621049	0.66	0.0650939046	0.42	1.03	0.61	0.0279347903	0.4	0.95	-0.3808506315	1.3314828973733e-18	1.049	0.849783114824997	0.637	1.729	0.918	0.726543189492976	0.568	1.483
CCDC150	2.4645	3.4347	0.0001345974	2.57e-05	0.0009154	2.21	0.0012906589	1.36	3.58	2.52	5.1406e-05	1.61	3.95	0.176319689	7.75370810010057e-05	1.234	0.452521957215563	0.713	2.136	1.461	0.139610067838685	0.883	2.418
CCDC152	71.33	119.9343	0.1042238884	0.0073208	0.1157668	0.71	0.1190798287	0.45	1.09	0.43	0.0094190972	0.23	0.81	-0.0359791579	0.4235134299	0.952	0.840051293382624	0.593	1.53	0.541	0.0720866117887678	0.277	1.057
CCDC154	22.994	22.2742	0.0226201302	0.006405	0.033383	1.63	0.0358999064	1.03	2.58	1.91	0.0076162047	1.19	3.08	0.184797903	3.39557848405556e-05	1.303	0.292529973083712	0.796	2.134	1.604	0.0722844556902818	0.958	2.685
CCDC158	3.2362	1.3879	0.2649886565	0.0355859	0.602893	0.89	0.6045579619	0.58	1.38	1.91	0.0395440639	1.03	3.53	-0.0203339785	0.6511099308	0.952	0.83664436004189	0.596	1.52	1.994	0.0479404514501333	1.006	3.953
CCDC159	549.9346	515.3802	0.0421072868	0.0053164	0.0330135	0.62	0.035372323	0.4	0.97	0.54	0.0062487505	0.35	0.84	-0.1260807987	0.0048785526	0.792	0.340834661782785	0.489	1.28	0.618	0.0478040578908496	0.384	0.995
CCDC163P	17.2802	21.223	0.1767775215	0.0456105	0.0585256	1.52	0.0613992514	0.98	2.36	1.55	0.0482367839	1	2.4	0.1318373204	0.0032339668	1.128	0.617732639695746	0.702	1.813	1.135	0.601353018878754	0.706	1.823
CCDC18	18.674	18.7866	3.36133026256872e-07	1e-07	1e-07	3.75	7.43125517566057e-07	2.22	6.33	3.63	8.78313333174674e-07	2.17	6.06	0.3426079801	3.9107464913761e-15	2.22	0.00612448337733338	1.255	3.927	2.125	0.00820882700500833	1.215	3.716
CCDC24	309.2058	285.3056	0.0319097655	0.0043576	0.0174299	0.59	0.0192138382	0.38	0.92	0.53	0.0051927989	0.34	0.83	-0.0802093166	0.0740146343	0.644	0.0760846134932796	0.396	1.047	0.631	0.0556890380189441	0.394	1.011
CCDC25	873.7084	829.2683	0.0059082083	0.0014374	0.0015174	0.48	0.0020168841	0.3	0.76	0.48	0.0019104817	0.3	0.76	-0.1695674101	0.0001457083	0.552	0.0234767343497236	0.33	0.923	0.567	0.0277047914042293	0.342	0.94
CCDC28A	631.3204	581.9199	0.0711923533	0.0114312	0.2813661	0.79	0.2844567034	0.51	1.22	0.58	0.0128688012	0.37	0.89	-0.1496630863	0.0008169664	1.028	0.911043035969488	0.634	1.666	0.795	0.34405849244747	0.493	1.279
CCDC28B	54.8673	60.1956	0.0205758616	0.0054187	0.0352556	1.61	0.0377712064	1.03	2.53	1.85	0.0063931424	1.19	2.88	0.1075810293	0.016427117	1.245	0.375137878755474	0.767	2.023	1.358	0.214128093802109	0.838	2.201
CCDC30	55.3691	77.8689	0.267493414	0.0135674	0.2692741	1.28	0.27239441	0.83	1.97	1.86	0.0155459738	1.13	3.09	0.1190908721	0.007866864	1.048	0.844775948995019	0.654	1.682	1.378	0.256281733891773	0.792	2.397
CCDC39	11.6902	9.2782	0.1221265782	0.0301145	0.0791714	1.47	0.0822900817	0.95	2.29	1.69	0.032728673	1.04	2.74	0.1362565474	0.0023330362	1.22	0.411402608831351	0.759	1.963	1.539	0.122382752915569	0.891	2.661
CCDC41	191.7067	231.1192	0.027799435	0.0035764	0.0933613	1.45	0.0965959417	0.94	2.25	1.89	0.0043191793	1.22	2.93	0.24798944	2.11430228194348e-08	0.955	0.848696036117525	0.592	1.539	1.249	0.365690432680908	0.771	2.024
CCDC45	411.0117	468.0507	0.0589824149	0.0136655	0.0385144	1.59	0.0410953914	1.02	2.49	1.71	0.0152237631	1.11	2.64	0.1963731806	1.03451604538947e-05	1.085	0.747962618148678	0.659	1.788	1.179	0.499872885534722	0.731	1.9
CCDC48	120.4034	146.7066	0.170321966	0.0306042	0.2930994	0.79	0.29612688	0.51	1.22	0.58	0.0333513191	0.36	0.96	-0.1864991755	2.86406518891079e-05	0.974	0.913875897343644	0.603	1.572	0.908	0.729861872481549	0.525	1.57
CCDC50	1490.0676	1518.8746	0.0002254672	6.88e-05	6.6e-05	2.5	0.0001222679	1.57	3.98	2.45	0.0001242639	1.55	3.88	0.2759253795	3.90597872961827e-10	1.529	0.117824768067926	0.898	2.604	1.387	0.216055909428823	0.826	2.327
CCDC53	436.4153	367.2103	0.2127554771	0.0289584	0.6200009	0.9	0.6215861791	0.58	1.38	0.61	0.031236759	0.39	0.96	0.0138071307	0.758806231	0.977	0.9206639202256	0.612	1.559	0.705	0.165506522524568	0.429	1.156
CCDC55	667.798	602.6026	0.3179362812	0.0326959	0.2979644	1.26	0.3009798091	0.81	1.94	0.61	0.0352128302	0.39	0.97	0.035801111	0.4258126093	1.289	0.299608110818344	0.798	2.082	0.725	0.223422619422256	0.432	1.216
CCDC56	1433.5565	1585.4799	0.0005673332	7.26e-05	0.0011323	0.48	0.001513143	0.3	0.75	0.36	0.0001495147	0.21	0.61	-0.1738350501	9.8065365432682e-05	0.704	0.169123152014309	0.426	1.161	0.483	0.0141278850897691	0.27	0.864
CCDC59	336.7502	377.3307	0.1196117363	0.0198698	0.4795917	1.17	0.4818122243	0.76	1.81	1.67	0.0217589101	1.08	2.59	0.2288403823	2.50402877560822e-07	0.922	0.734944020587361	0.575	1.477	1.277	0.321260560669226	0.788	2.071
CCDC60	26.9687	29.8659	0.0026672715	0.0005683	0.0019548	0.49	0.0025204502	0.31	0.78	0.44	0.0008505664	0.27	0.71	-0.2334955754	1.4e-07	0.931	0.784283414488102	0.559	1.552	0.865	0.600981213415424	0.501	1.492
CCDC64	294.6096	271.2503	0.1441286966	0.0388668	0.1450107	1.38	0.1484032898	0.89	2.15	1.62	0.0416117122	1.02	2.58	0.1180036105	0.0084560845	1.274	0.319399568241663	0.791	2.053	1.613	0.0599049138823583	0.98	2.653
CCDC65	5.557	9.9108	0.2532446181	0.020293	0.6074094	1.12	0.6090531368	0.73	1.73	1.74	0.0224909024	1.08	2.81	0.0360588734	0.4224863885	1.201	0.449842416571429	0.747	1.929	1.736	0.0327255895890685	1.046	2.879
CCDC66	211.5782	198.1917	0.0027778299	0.0008266	0.1247809	1.41	0.1281310843	0.91	2.18	2.27	0.001198006	1.38	3.73	0.1791481148	5.91142712749612e-05	1.075	0.766917438119242	0.667	1.733	1.675	0.0639230420020518	0.971	2.891
CCDC69	546.3331	301.2974	0.1627017916	0.0094471	0.3942329	0.83	0.3968395301	0.54	1.28	0.55	0.0108636765	0.35	0.87	-0.1801398643	5.36972697157244e-05	1.002	0.99467495089401	0.623	1.612	0.897	0.676722766066363	0.538	1.495
CCDC7	37.4494	35.3122	0.0100387418	0.0021841	0.0119128	1.77	0.0134724741	1.13	2.79	2.1	0.002857898	1.29	3.43	0.2467966044	2.48150879554789e-08	1.116	0.656825992376307	0.689	1.807	1.398	0.200827940412554	0.837	2.336
CCDC72	1682.8959	3819.8138	0.9450508572	0.0329392	0.828817	1.05	0.8295148136	0.68	1.62	2.27	0.038833145	1.04	4.92	0.0937614369	0.0366526551	0.941	0.798356196261947	0.589	1.502	2.852	0.0164978193410301	1.211	6.716
CCDC73	36.3775	36.7981	0.0485928344	0.0085149	0.0171436	0.59	0.0189568425	0.38	0.92	0.55	0.0098076107	0.35	0.87	-0.0956192192	0.0330723023	0.714	0.171339860145497	0.441	1.157	0.671	0.110166416828346	0.411	1.095
CCDC75	27.6198	24.3118	0.1142851757	0.0303269	0.2255041	1.31	0.2287559853	0.85	2.02	1.64	0.0326757025	1.04	2.57	0.0328296725	0.4652421784	1.054	0.830063706883301	0.653	1.7	1.353	0.230806956311736	0.825	2.218
CCDC77	143.3447	116.6141	0.1535474102	0.0082697	0.6413037	0.9	0.6428016318	0.58	1.39	0.53	0.0096546652	0.33	0.86	-0.0131742717	0.7695422094	0.692	0.132579486343975	0.428	1.118	0.586	0.0392867307219355	0.353	0.974
CCDC78	41.7548	47.7471	0.0087447318	0.0026129	0.0113354	1.78	0.0128504007	1.13	2.8	1.97	0.0032584666	1.25	3.09	0.1941967712	1.3006314003156e-05	1.261	0.365790629631625	0.763	2.086	1.279	0.335854547392648	0.775	2.112
CCDC83	2.2795	1.8837	0.1254431016	0.0351892	0.1168134	1.41	0.1201223088	0.91	2.18	1.61	0.0377041894	1.03	2.53	0.0826177199	0.065717261	1.089	0.721828157892281	0.682	1.737	1.21	0.445359063190421	0.742	1.973
CCDC84	113.9686	103.346	0.0342475473	0.0092226	0.4130517	1.2	0.4155859815	0.77	1.86	1.89	0.0107685212	1.16	3.08	0.1117184563	0.0126979694	0.937	0.789665242832402	0.582	1.509	1.533	0.119842194471642	0.895	2.627
CCDC85A	31.0384	13.4331	0.2258444011	0.0053406	0.6716122	0.91	0.6729840132	0.59	1.41	0.51	0.0064862959	0.31	0.83	-0.1653760139	0.0002130192	1.163	0.52491261484693	0.73	1.853	0.669	0.136159820061344	0.394	1.135
CCDC85B	350.4307	308.1589	0.1612926297	0.0416991	0.3062001	1.26	0.3092343162	0.81	1.97	1.64	0.0446585475	1.01	2.66	-0.0059346762	0.8950058818	1.001	0.997847118787796	0.614	1.632	1.276	0.365336710368715	0.752	2.165
CCDC85C	1394.2893	1766.5544	0.2111286326	0.0223356	0.5212611	0.87	0.5232936428	0.56	1.34	0.52	0.0253680652	0.29	0.92	0.0519121381	0.2480216401	0.861	0.536318725752525	0.537	1.382	0.505	0.0345744238890904	0.268	0.952
CCDC88A	214.7145	279.1186	0.0089403183	0.0005005	0.32943	1.24	0.3323123051	0.8	1.92	2.14	0.0007095557	1.38	3.31	-0.0088600009	0.8438064788	1.24	0.372027565817477	0.774	1.986	2.014	0.00334898226714945	1.262	3.216
CCDC88B	174.6308	227.864	0.0241041428	0.0046853	0.1737592	1.36	0.1771783729	0.87	2.12	1.85	0.0055468321	1.2	2.85	-0.0267044765	0.5525502176	1.251	0.358256189469232	0.776	2.018	1.726	0.022244621522095	1.081	2.755
CCDC88C	1205.4232	970.2761	0.0025527965	0.0004073	0.0388443	1.58	0.0413181566	1.02	2.44	2.71	0.0007149908	1.52	4.84	0.0473409212	0.2921907636	1.435	0.133863679081698	0.895	2.303	2.506	0.00748703138273211	1.278	4.913
CCDC9	533.7043	552.5787	0.0091416974	0.0018618	0.0502457	0.65	0.0529800685	0.42	1.01	0.49	0.0023962424	0.31	0.78	-0.0231796683	0.6061869479	0.66	0.0819407023419447	0.414	1.054	0.525	0.00990348892856542	0.322	0.857
CCDC90B	678.083	580.4683	0.2208517127	0.0098248	0.238494	0.77	0.2417145484	0.5	1.19	0.54	0.0113648017	0.34	0.87	0.1577854417	0.0004141894	0.622	0.0484991275526074	0.388	0.997	0.51	0.0116239194544585	0.302	0.86
CCDC91	394.3936	390.0782	0.0175784438	0.00277	0.0047178	0.53	0.0056568424	0.34	0.83	0.51	0.0034433161	0.33	0.8	-0.0152319548	0.7348070057	0.667	0.105628517907377	0.409	1.089	0.607	0.0428363933293359	0.374	0.984
CCDC93	449.0127	431.0854	0.0043692302	0.0012926	0.0050709	1.87	0.006023904	1.2	2.93	2.12	0.0017415262	1.33	3.4	0.1611625459	0.0003092353	1.159	0.557898428111948	0.708	1.896	1.481	0.139369924305665	0.88	2.493
CCDC94	487.9201	452.5243	0.0675779624	0.0083444	0.1247956	0.71	0.1281081018	0.46	1.1	0.56	0.0095487453	0.36	0.87	-0.1501786543	0.0007832597	0.886	0.613914322925457	0.554	1.417	0.736	0.198379925426772	0.461	1.174
CCDC99	123.9092	134.4137	0.0008183983	0.0001862	0.0010633	2.11	0.001446314	1.33	3.35	2.27	0.0002946771	1.46	3.54	0.384567819	5.77990522452555e-19	1.262	0.37685979305516	0.753	2.115	1.259	0.357585974038125	0.771	2.056
CCK	36.5674	12.3702	0.0047859983	0.0003162	0.0457773	0.64	0.0485406626	0.41	1	0.46	0.0004657664	0.3	0.71	-0.1574626115	0.0004257939	0.958	0.863284101205538	0.589	1.559	0.815	0.39947271992008	0.506	1.312
CCKAR	0.3171	0.6481	0.1275286507	0.0225586	0.2389412	1.3	0.2421462327	0.84	2.01	1.66	0.0245758831	1.07	2.58	0.0976915834	0.0294347805	1.122	0.632980527916047	0.699	1.802	1.388	0.179360760523719	0.86	2.242
CCL15	0.5025	2.1978	0.2273184297	0.0200769	0.6874188	0.92	0.6887110861	0.59	1.41	1.74	0.0222664367	1.08	2.81	0.0574939364	0.2006956747	0.954	0.846921188617319	0.594	1.534	1.694	0.0419800724081801	1.019	2.816
CCL16	1.4859	2.7458	0.222303076	0.0356731	0.046808	1.56	0.0494879067	1	2.42	1.61	0.0382140812	1.03	2.54	0.0540418349	0.2291207725	1.74	0.0264526275425614	1.067	2.837	1.593	0.0684184444992428	0.965	2.627
CCL17	3.175	5.772	0.0265683718	0.0045726	0.1429664	1.38	0.1463475979	0.89	2.14	1.85	0.0054290604	1.2	2.85	0.1003918246	0.0252141351	1.289	0.313455451814741	0.787	2.11	1.834	0.0128966129621421	1.137	2.959
CCL18	36.6418	106.4281	0.3605572465	0.025971	0.1604375	1.36	0.1637955437	0.88	2.11	1.76	0.028655021	1.06	2.91	0.0292384336	0.5154825253	1.434	0.13971207170062	0.889	2.313	1.572	0.0896999624992821	0.932	2.65
CCL22	39.3182	59.332	0.0990160322	0.0185507	0.2170088	1.31	0.220285944	0.85	2.03	1.68	0.0203991803	1.08	2.61	0.0800643388	0.0745401912	1.387	0.177874153393512	0.862	2.231	1.678	0.030305988142015	1.05	2.681
CCL23	9.4708	17.5008	0.1872683112	0.0267941	0.9851417	1	0.9852023599	0.65	1.55	1.66	0.0291223882	1.05	2.63	-0.0348802918	0.4378187927	1.188	0.479285404272514	0.738	1.912	1.912	0.0123443137591362	1.151	3.177
CCL3	40.2488	17.9521	0.3496293197	0.0411689	0.8792747	1.03	0.8797670436	0.67	1.6	2.02	0.0463739027	1.01	4.05	0.1112543215	0.0130753218	0.903	0.681230313720953	0.556	1.467	2.034	0.0985529281266479	0.876	4.725
CCL3L3	1.4717	2.9395	0.1263125329	0.0243286	0.3934722	1.21	0.3960945534	0.78	1.87	1.64	0.026386646	1.06	2.54	0.0829861142	0.0645182166	1.111	0.671233916127311	0.683	1.806	1.412	0.155179696214936	0.877	2.273
CCNA1	1.2123	0.6649	0.0763779267	0.0129206	0.251192	1.29	0.2543735598	0.83	1.99	2	0.0152136646	1.14	3.51	0.0826421811	0.0656370813	1.338	0.228162309784319	0.833	2.148	1.942	0.0372033244350181	1.04	3.627
CCNA2	68.8125	73.8778	7.74808853458796e-07	3e-07	8e-07	3.37	3.60879832672634e-06	2.01	5.62	3.31	1.62409722348489e-06	2.03	5.39	0.3413777362	4.9682048721704e-15	1.573	0.108815207424707	0.904	2.736	1.754	0.0386781447500696	1.03	2.987
CCNB1	199.2444	231.5089	0.0020598402	0.0004258	0.0426351	1.57	0.0452840743	1.01	2.46	2.16	0.0006095821	1.39	3.36	0.3282456364	5.98772914459841e-14	0.972	0.911506574867277	0.592	1.596	1.118	0.655133410069506	0.685	1.826
CCNB1IP1	536.501	449.4885	0.2071445218	0.0179794	0.3476953	0.81	0.3505063303	0.53	1.26	0.59	0.0198770306	0.37	0.92	0.0795426283	0.0764566381	0.709	0.15722488435874	0.441	1.142	0.63	0.0648688424819154	0.386	1.029
CCNB2	103.4676	98.6425	0.013593749	0.0039397	0.0081619	1.82	0.0094381387	1.16	2.87	1.97	0.0048380026	1.23	3.15	0.2804091025	1.96990348114316e-10	1.139	0.613473016958236	0.687	1.89	1.126	0.656199009380272	0.668	1.9
CCND1	4709.9543	4564.6044	0.1215693082	0.0352133	0.0631036	1.51	0.0660760505	0.97	2.36	1.61	0.0377129676	1.03	2.53	0.0248929889	0.5798251119	1.336	0.246204836451565	0.819	2.18	1.441	0.153018491051543	0.873	2.379
CCNE1	24.652	46.5455	0.0421154803	0.0001097	0.0711316	1.51	0.0742699466	0.96	2.36	2.56	0.0002038591	1.56	4.21	0.263382472	2.48364558224628e-09	1.091	0.725536517473625	0.672	1.771	1.549	0.114498878209879	0.9	2.668
CCNE2	34.8462	39.7354	0.0147213016	0.003905	0.0289595	1.63	0.0312667959	1.05	2.55	1.88	0.0046966868	1.21	2.91	0.3248761687	1.11268034158869e-13	0.905	0.696810192711123	0.549	1.493	0.946	0.8208344125814	0.582	1.535
CCNF	153.0495	141.8966	0.0134187886	0.003938	0.017241	1.71	0.0190735596	1.09	2.67	2	0.0048748502	1.23	3.24	0.2407787327	5.5e-08	1.076	0.76482998864918	0.665	1.743	1.38	0.22565479714426	0.819	2.325
CCNG1	3613.1924	3369.8308	0.0090546174	0.0010998	0.0415013	0.63	0.0441611093	0.4	0.99	0.49	0.0014550831	0.32	0.76	-0.1466102321	0.0010456243	0.829	0.461170589157291	0.505	1.364	0.726	0.201457449870736	0.444	1.186
CCNI	5919.5703	5586.6419	0.0149072984	0.0042828	0.0774468	1.48	0.0805542881	0.95	2.3	1.96	0.0052102281	1.22	3.15	0.1070178921	0.0170025229	1.276	0.320640063917165	0.789	2.062	1.555	0.0938787279882402	0.928	2.606
CCNL2	2182.1904	1678.1782	0.0727170242	0.014763	0.0999943	1.45	0.1033564069	0.93	2.28	1.89	0.0169515729	1.12	3.2	0.1761911093	7.84914597793759e-05	1.141	0.602266781581825	0.694	1.877	1.653	0.0903738100930603	0.924	2.958
CCNO	85.3296	355.2725	0.6746476715	0.0275197	0.8931724	1.03	0.893605858	0.67	1.59	1.92	0.0310848808	1.06	3.48	0.1738879125	9.75797895519113e-05	1.116	0.644792003874002	0.699	1.782	2.052	0.0230556238337473	1.104	3.813
CCNT1	92.8962	80.5505	0.0706157096	0.0202221	0.0452377	1.55	0.0478680607	1	2.41	1.68	0.0221622302	1.08	2.63	-0.0469385987	0.2963159464	1.344	0.224854393197868	0.834	2.166	1.469	0.124826604546549	0.899	2.401
CCNT2	645.0229	729.6209	0.1977096764	0.0393792	0.1177525	1.41	0.1210565154	0.91	2.18	1.58	0.0419368418	1.02	2.45	0.0681883787	0.1289899498	0.915	0.709286745352384	0.572	1.463	1.08	0.753286155467693	0.669	1.744
CCNYL1	306.855	266.5424	0.192449094	0.0262309	0.4020599	0.83	0.4046276396	0.54	1.28	0.61	0.0283941867	0.39	0.95	0.0343226182	0.4451834813	0.81	0.37903120735049	0.507	1.295	0.726	0.198549231455947	0.446	1.183
CCPG1	2381.875	2937.8157	0.0519852874	0.0061195	0.2113168	0.75	0.2146699492	0.48	1.18	0.46	0.0077686532	0.26	0.81	-0.2319793257	1.69398588780218e-07	0.93	0.769268411423391	0.574	1.508	0.582	0.087561366896437	0.313	1.083
CCR1	47.0683	60.3887	0.0323133046	0.0061962	0.0422084	1.57	0.0448050546	1.01	2.43	1.81	0.0072189928	1.17	2.8	0.1204260236	0.0071936322	1.313	0.272063976464606	0.808	2.133	1.373	0.192159394304901	0.853	2.21
CCR2	27.6898	32.6428	0.0084260345	0.0018275	0.0174185	1.69	0.0192092207	1.09	2.63	1.97	0.0023158075	1.27	3.05	0.0463965062	0.3019354103	1.415	0.160581775958133	0.871	2.297	1.575	0.0640774762217506	0.974	2.548
CCR3	0.4708	0.3983	0.0730522154	0.0204619	0.2497799	1.29	0.2529712589	0.83	2	1.72	0.0225758075	1.08	2.74	0.0344391458	0.4436388142	1.362	0.213411128779586	0.837	2.215	1.611	0.0645468935471484	0.972	2.673
CCR4	7.7658	9.4205	0.080183646	0.0217818	0.0178591	1.7	0.0197235941	1.09	2.66	1.65	0.0237407017	1.07	2.55	0.026245211	0.5594054769	1.509	0.10324902195738	0.92	2.474	1.301	0.275076715984999	0.811	2.087
CCR8	1.6779	4.2553	0.3711870328	0.0405973	0.2383014	1.3	0.2415169856	0.84	2	1.66	0.0436208001	1.01	2.7	0.0985146028	0.0280884259	1.165	0.522516444650887	0.729	1.861	1.457	0.152161672133413	0.87	2.44
CCRL1	5.7851	6.5487	0.0176253777	0.0041547	0.0312594	1.63	0.033664721	1.04	2.55	1.87	0.0049730866	1.21	2.89	0.1426367327	0.0014317103	1.077	0.765584074554478	0.66	1.758	1.23	0.400626258341037	0.759	1.992
CCT2	2830.4624	2905.2691	0.1139937776	0.032756	0.0352986	1.6	0.0377471081	1.03	2.49	1.6	0.0350968203	1.03	2.48	0.1583486917	0.000394645	1.128	0.63020517452527	0.69	1.845	1.263	0.34371220919591	0.779	2.046
CCT3	6713.3566	8445.4101	0.4148283156	0.0421121	0.5481827	1.14	0.5500922795	0.74	1.77	1.64	0.0450767615	1.01	2.65	-0.015390291	0.7321554312	1.241	0.368927714277066	0.775	1.986	1.651	0.0689192764114278	0.962	2.835
CCT6B	86.3262	79.6499	0.0047433873	0.0004696	0.0565208	0.65	0.0593986355	0.42	1.02	0.47	0.000667948	0.3	0.72	-0.1003877514	0.0252200861	0.947	0.822928626923024	0.587	1.528	0.78	0.309724521154029	0.484	1.259
CCT6P1	85.9896	99.4598	0.0530588551	0.0107145	0.169364	1.36	0.172757804	0.87	2.11	1.74	0.0120854424	1.13	2.69	0.2014265336	6.02066363859283e-06	0.987	0.956067860880199	0.611	1.593	1.093	0.711574975098958	0.681	1.756
CD101	24.9034	29.568	0.0109625863	0.001918	0.0075282	1.82	0.0087206478	1.16	2.84	1.96	0.0024197853	1.27	3.02	0.063665898	0.1564245667	1.679	0.0354862691003934	1.036	2.722	1.707	0.0254769598179112	1.068	2.728
CD109	248.3707	183.0688	0.0590686988	0.0120879	0.0223933	1.66	0.0244062699	1.07	2.58	1.93	0.014056117	1.14	3.26	0.1343403604	0.0026910393	1.394	0.173291248356515	0.864	2.249	1.685	0.0873790356329589	0.926	3.065
CD14	449.8798	579.1098	0.0420751519	0.0086459	0.0953156	1.45	0.0985823138	0.93	2.26	1.77	0.0098710392	1.15	2.73	0.0193911318	0.6662879396	1.237	0.406139780782542	0.749	2.044	1.447	0.136073817744712	0.89	2.351
CD151	8496.2583	8692.4956	0.1308654329	0.0245184	0.0822927	0.68	0.0854423002	0.44	1.06	0.6	0.0266716696	0.39	0.94	-0.1027575712	0.0219561797	0.98	0.934863649317641	0.609	1.579	0.861	0.549379049208699	0.528	1.405
CD160	7.4924	7.6115	0.0187902026	0.0047745	0.0041945	1.9	0.0050282062	1.21	2.98	1.88	0.0056691744	1.2	2.93	0.0175344628	0.6965733935	1.523	0.0890222727059038	0.938	2.472	1.503	0.0981659118558909	0.927	2.436
CD163	181.3602	196.868	0.0057521385	0.0009233	0.0046951	1.88	0.0055962543	1.2	2.93	2.07	0.0012414481	1.33	3.21	0.1709312887	0.0001285196	1.595	0.0616355340996542	0.978	2.602	1.826	0.0161311193134298	1.118	2.983
CD164	8182.0524	6577.9547	0.2801542312	0.0374806	0.1747005	0.74	0.1780742037	0.48	1.15	0.63	0.0400380446	0.4	0.98	-0.0824752856	0.0661857361	0.898	0.660834129202834	0.554	1.455	0.756	0.253391142371391	0.468	1.222
CD180	28.5162	38.0952	0.0265970936	0.004502	0.0307661	1.63	0.0331301971	1.04	2.54	1.85	0.0053525573	1.2	2.86	0.1044794754	0.0198205785	1.717	0.0347666626459684	1.039	2.836	1.848	0.0097948676373947	1.16	2.944
CD19	1.9284	22.9189	0.3756996066	0.0138628	0.9644047	0.99	0.9645487802	0.64	1.53	1.93	0.0160529926	1.13	3.29	0.0540906931	0.2286994964	1.22	0.409056934522704	0.761	1.954	1.606	0.102493576326077	0.909	2.836
CD1B	0.58	0.6958	0.0813208266	0.0216999	0.0245894	1.65	0.0267261392	1.06	2.58	1.66	0.0236737536	1.07	2.56	0.0561032042	0.2118220977	1.58	0.0649411975200088	0.972	2.57	1.439	0.13302274662907	0.895	2.314
CD1C	23.562	33.1658	0.0126746845	0.0018058	0.0419294	1.57	0.0445200756	1.01	2.44	1.96	0.0022904208	1.27	3.03	0.0791591399	0.0778907321	1.492	0.0986545290334372	0.928	2.399	1.771	0.0161501199574583	1.112	2.822
CD1D	27.4245	30.1945	0.0064695432	0.0011105	0.0011446	2.07	0.001526183	1.32	3.25	2.04	0.0014650534	1.31	3.16	0.1051805274	0.0190043077	1.618	0.0552591145047118	0.989	2.647	1.589	0.054592992560939	0.991	2.547
CD1E	16.101	56.4857	0.5341077632	0.008736	0.2640483	1.28	0.2671775608	0.83	1.98	2.22	0.0110012625	1.2	4.11	0.0402218808	0.370899015	1.304	0.270802509749099	0.813	2.092	1.996	0.0341820284737632	1.053	3.782
CD2	97.214	110.9733	0.0793323808	0.0160208	0.0671618	1.5	0.0701592784	0.97	2.32	1.69	0.0177092709	1.1	2.62	0.1008596288	0.0245386823	1.282	0.310151398719488	0.793	2.071	1.536	0.0754563157093651	0.957	2.465
CD200R1	5.4054	5.7248	0.0222621963	0.0059612	0.0116771	1.75	0.0131474841	1.12	2.71	1.83	0.0069738075	1.18	2.84	0.0978710534	0.0291365636	1.333	0.245403703476932	0.821	2.166	1.322	0.256246669062291	0.817	2.139
CD209	28.1924	35.6493	0.0496529469	0.0089244	0.1847215	1.34	0.1880597628	0.87	2.08	1.78	0.0101801245	1.15	2.76	0.061596887	0.1703579928	1.124	0.623591898665765	0.704	1.794	1.644	0.042367966690916	1.017	2.656
CD226	7.6368	8.0851	0.0154600429	0.0037522	0.003144	1.93	0.0038382041	1.24	3	1.89	0.0045124071	1.22	2.93	0.1137963026	0.0111239358	1.616	0.0559938705749732	0.988	2.642	1.462	0.123963781113733	0.901	2.371
CD244	7.724	9.0222	0.1387213975	0.0286877	0.1925121	1.33	0.1958385778	0.86	2.06	1.61	0.030894007	1.04	2.49	0.0124229511	0.7823450609	1.314	0.25363826122963	0.822	2.102	1.734	0.0209125428948219	1.087	2.766
CD247	33.7995	48.3516	0.0487302659	0.0087453	0.0322434	1.61	0.034594607	1.04	2.5	1.78	0.0099877769	1.15	2.75	0.1061663826	0.0179060684	1.298	0.287839826722544	0.802	2.1	1.443	0.126219188430247	0.902	2.31
CD27	43.9916	54.695	0.0656020397	0.0177688	0.0886107	1.46	0.0918021301	0.94	2.26	1.68	0.019553919	1.09	2.59	0.0995013568	0.0265442833	1.356	0.21355811601103	0.839	2.191	1.542	0.0726828562931702	0.961	2.474
CD300A	55.5556	55.5556	0.0079777863	0.0020631	0.0020631	1.99	0.0026136207	1.27	3.11	1.99	0.0026136207	1.27	3.11	0.167536334	0.0001753466	1.602	0.0654944854096047	0.97	2.644	1.602	0.0654944854096047	0.97	2.644
CD300C	8.548	11.1328	0.0312866253	0.0049292	0.0301902	1.62	0.0325006124	1.04	2.52	1.84	0.0058261067	1.19	2.85	0.1699194463	0.000141076	1.307	0.284389456465545	0.8	2.135	1.364	0.193974548617907	0.854	2.18
CD300LB	8.0564	5.6118	0.0634625967	0.0117456	0.2817844	1.27	0.2848823798	0.82	1.98	1.96	0.0137747636	1.15	3.34	0.0287473255	0.5225648119	1.289	0.296824445109468	0.8	2.075	1.789	0.0470082538482341	1.008	3.175
CD300LF	17.982	19.4601	0.0016745864	0.0004391	0.0006558	2.16	0.0009289382	1.37	3.42	2.17	0.0006361535	1.39	3.38	0.1431241322	0.0013781513	1.801	0.0236148521385168	1.082	2.996	1.761	0.0255188937933851	1.072	2.894
CD300LG	4.7868	2.7548	0.000232564	6.8e-06	0.0076026	0.54	0.0088476109	0.34	0.86	0.38	1.58833260119895e-05	0.25	0.59	-0.050842985	0.2579096357	0.728	0.20970952201988	0.443	1.196	0.562	0.0180053329645817	0.349	0.906
CD302	1278.9731	1395.2751	0.062433883	0.0100748	0.0655595	0.66	0.0685544411	0.43	1.03	0.55	0.0115956058	0.34	0.87	-0.1975760274	9.10581996367174e-06	0.859	0.540674918913443	0.528	1.398	0.782	0.34672938174621	0.468	1.306
CD320	1607.0277	1604.4645	0.045672338	0.0074958	0.0087589	0.56	0.0100585239	0.36	0.87	0.55	0.0086893956	0.35	0.86	-0.2032148905	4.95465238425908e-06	0.948	0.834569700798935	0.573	1.569	0.919	0.741280986226653	0.555	1.521
CD33	19.9726	15.1515	0.0170000793	0.00369	0.0209081	1.67	0.0228988889	1.07	2.61	2.13	0.0047182484	1.26	3.6	0.120211859	0.0072980247	1.416	0.173478176790409	0.858	2.337	1.864	0.0401585007522589	1.028	3.378
CD34	634.1014	736.5471	0.0200430766	0.0049797	0.0267287	1.64	0.0289346567	1.05	2.56	1.85	0.0058839587	1.19	2.86	0.160529742	0.000326784	1.462	0.125053909340621	0.9	2.374	1.685	0.0319377627817782	1.046	2.715
CD37	152.3507	191.3423	0.0105263915	0.0021566	0.1062879	1.43	0.1095965576	0.92	2.22	1.94	0.002697271	1.26	3	0.1469021722	0.0010214431	1.24	0.386801661264956	0.762	2.018	1.609	0.0522109602058192	0.995	2.602
CD38	255.7529	63.4672	0.0015949387	4.71e-05	0.0273487	0.61	0.0296048306	0.39	0.95	0.42	8.52178626992162e-05	0.27	0.65	-0.3220482073	1.8606239987365e-13	1.031	0.902047230147906	0.633	1.68	0.773	0.292076795571683	0.479	1.248
CD3D	44.9859	52.7395	0.1685275006	0.0431583	0.0474758	1.55	0.0502119367	1	2.42	1.56	0.0457413302	1.01	2.4	0.0816397692	0.0689893385	1.347	0.227717521992791	0.83	2.185	1.287	0.297279670564905	0.801	2.066
CD3E	132.8671	133.8214	0.0394606629	0.0116422	0.0094476	1.79	0.0107967063	1.14	2.8	1.76	0.0131298204	1.13	2.74	0.10173513	0.0233164897	1.527	0.0942833895026967	0.93	2.509	1.536	0.0856032879926197	0.942	2.505
CD3EAP	467.1429	304.9635	0.9508956626	0.0438821	0.6775981	0.91	0.6789382523	0.59	1.41	0.51	0.0488237947	0.26	1	0.0459574259	0.3065385267	0.882	0.602384191839177	0.549	1.416	0.389	0.0106282513429167	0.188	0.803
CD3G	9.773	11.7713	0.1672564318	0.0446573	0.156013	1.37	0.1593560549	0.88	2.12	1.55	0.0472644636	1.01	2.4	0.0799704241	0.0748822594	1.326	0.2476296712851	0.822	2.138	1.475	0.107867170903143	0.918	2.37
CD4	366.9951	395.7672	0.0057549712	0.0014361	0.0030627	1.94	0.0037689885	1.24	3.03	2.01	0.0018633009	1.29	3.12	0.1586616247	0.0003841612	1.804	0.0208923811652679	1.093	2.976	1.59	0.0630255981920319	0.975	2.591
CD40	207.0308	55.9211	0.6632528002	0.0006322	0.5028301	1.16	0.5049441487	0.75	1.79	0.33	0.0011967266	0.17	0.65	-0.0036158703	0.9359130204	1.257	0.339313400552934	0.786	2.008	0.503	0.0902800689108046	0.227	1.114
CD40LG	9.2494	7.7394	0.054308096	0.0143458	0.1081292	1.43	0.1114432987	0.92	2.22	1.77	0.0161246643	1.11	2.82	0.0778125131	0.083100418	1.311	0.286613035608608	0.797	2.156	1.458	0.159935169832312	0.862	2.465
CD44	3854.4289	2845.4931	0.2343363326	0.0405398	0.0738648	0.67	0.0770031556	0.43	1.04	0.64	0.0430831073	0.41	0.99	-0.2271924249	3.06747037254744e-07	0.919	0.734509826175518	0.563	1.5	0.981	0.937946032280157	0.604	1.593
CD46	7050.5534	6323.7897	0.1360281781	0.0262608	0.1779589	0.74	0.1813745132	0.47	1.15	0.62	0.0283887696	0.4	0.95	-0.1906483016	1.87884537544278e-05	1.005	0.985581399581615	0.601	1.679	0.881	0.612653897037109	0.539	1.439
CD48	106.2793	127.4309	0.1142272703	0.023331	0.0932868	1.45	0.0965127812	0.94	2.25	1.64	0.0253504464	1.06	2.53	0.0910403423	0.0424876739	1.295	0.300465479077955	0.794	2.111	1.458	0.115364067771577	0.912	2.33
CD5	45.3546	48.6608	0.0378744608	0.0107968	0.0349431	1.6	0.0373759618	1.03	2.48	1.75	0.0122029903	1.13	2.71	0.1314503939	0.0033262554	1.601	0.0601706982819898	0.98	2.617	1.743	0.0268617985988514	1.066	2.85
CD52	121.5028	179.2991	0.068557973	0.0096836	0.5446881	1.14	0.5466122432	0.74	1.76	1.77	0.0110174298	1.14	2.74	0.1094663529	0.01462298	1.106	0.678215469452317	0.688	1.777	1.568	0.0623964913359767	0.977	2.516
CD53	244.1159	285.0348	0.0198153649	0.004852	0.0155272	1.71	0.0172389704	1.1	2.66	1.84	0.005742257	1.19	2.85	0.1545597149	0.0005446053	1.473	0.12336719703478	0.9	2.41	1.431	0.144777581411127	0.884	2.318
CD59	6331.5498	5016.1374	0.0503710751	0.0024477	0.4849005	0.86	0.4871326376	0.55	1.33	0.51	0.0030649045	0.33	0.8	-0.1500177738	0.000793637	1.043	0.859963086381227	0.653	1.666	0.817	0.434820615980233	0.493	1.356
CD6	57.7422	89.1365	0.1093190408	0.0153996	0.1458101	1.38	0.1491888833	0.89	2.14	1.71	0.0171052146	1.1	2.66	0.1181069056	0.0083984611	1.31	0.273128426858951	0.808	2.124	1.548	0.0697523976802879	0.965	2.481
CD63	10886.844	9615.1377	0.3497980543	0.0471021	0.5895506	0.89	0.5912737727	0.58	1.37	0.64	0.049921135	0.41	1	-0.0255039771	0.5705555957	0.987	0.954417729097112	0.62	1.57	0.834	0.472716528452007	0.507	1.37
CD68	653.1866	593.4778	0.001300503	0.0002881	0.0004028	2.26	0.0006065167	1.42	3.59	2.39	0.0004664617	1.47	3.9	0.2116061732	1.94010558935127e-06	2.005	0.0107023567934499	1.175	3.422	2.439	0.0026133208985251	1.365	4.357
CD7	57.83	66.0921	0.1303272172	0.0367957	0.1474782	1.38	0.1508602313	0.89	2.14	1.58	0.039233585	1.02	2.45	0.0453203863	0.3132989567	1.344	0.218753079092132	0.839	2.154	1.44	0.127852574228756	0.901	2.304
CD72	21.1055	24.0783	0.0322234226	0.008198	0.0487434	1.55	0.0515017454	1	2.41	1.79	0.0094100198	1.15	2.77	0.148318001	0.0009113231	1.376	0.200827786704067	0.844	2.242	1.488	0.109888874165776	0.914	2.421
CD74	15749.9032	22315.6405	0.1785525788	0.0306054	0.3189972	1.25	0.3219327353	0.81	1.93	1.61	0.032925835	1.04	2.51	0.0938214925	0.0365319635	1.193	0.478284434264718	0.732	1.943	1.34	0.227113041395783	0.834	2.153
CD80	3.357	3.3557	0.0012494294	0.0002518	0.0005756	2.2	0.0008296018	1.38	3.48	2.32	0.0003985536	1.46	3.69	0.195663299	1.11502645763774e-05	1.566	0.0844906428302699	0.941	2.608	1.675	0.0498828402752744	1	2.806
CD81	13527.4871	12501.4749	0.0888571582	0.0141406	0.1598573	0.73	0.1632312666	0.47	1.13	0.59	0.0157297446	0.38	0.9	-0.1002097586	0.0254813212	0.951	0.835086940776025	0.595	1.52	0.754	0.236256144618197	0.473	1.203
CD84	23.0831	27.1232	0.0002387609	4.47e-05	0.0011216	2.07	0.001500188	1.32	3.25	2.43	8.26495345187528e-05	1.56	3.79	0.1055707304	0.0185627926	1.952	0.00993306207959595	1.174	3.247	2.283	0.00100133954452887	1.396	3.733
CD86	60.472	95.7447	0.0367497802	0.0033008	0.0249417	1.65	0.0271103135	1.06	2.59	1.92	0.0040361637	1.23	2.99	0.209267027	2.52936026167635e-06	1.325	0.27098549380831	0.803	2.189	1.494	0.0995256795026034	0.927	2.41
CD9	11390.4052	11404.2646	0.001818222	0.0002861	0.0002631	0.43	0.0004172364	0.27	0.69	0.43	0.0004493785	0.27	0.69	-0.1409597209	0.0016309422	0.497	0.00801397449103188	0.297	0.834	0.503	0.00915357570329472	0.3	0.843
CD93	835.5151	1144.5932	0.0144320214	0.001868	0.0750088	1.49	0.0780955791	0.96	2.31	1.97	0.0023661626	1.27	3.04	0.1047981478	0.0194458232	1.227	0.399701613448095	0.762	1.978	1.597	0.0502150526414928	1	2.552
CD96	47.7941	58.6343	0.1548709323	0.0361326	0.1068772	1.43	0.1101711184	0.92	2.21	1.58	0.0385532573	1.02	2.44	0.0875935489	0.0509854819	1.187	0.492430215484724	0.727	1.937	1.334	0.232758446601387	0.831	2.14
CD97	661.5822	1344.9978	0.7267809867	0.0230684	0.7696483	1.07	0.7705936548	0.69	1.65	0.23	0.0383072297	0.06	0.92	-0.14329764	0.001359534	1.317	0.249223077199268	0.825	2.102	0.162	0.0733921575103294	0.022	1.188
CDA	25.8347	36.652	0.0296512735	0.0049829	0.0616235	1.52	0.0645472581	0.98	2.36	1.84	0.005886317	1.19	2.84	0.1159847813	0.009655322	1.421	0.158746463700435	0.872	2.316	1.879	0.00900322533384877	1.171	3.017
CDADC1	160.4057	152.9323	0.1239414362	0.0272724	0.0358253	0.62	0.0383628887	0.4	0.97	0.61	0.0294685024	0.4	0.95	-0.141204094	0.0016004082	0.645	0.0800783841114875	0.394	1.054	0.63	0.0584688075522949	0.39	1.017
CDAN1	503.2866	697.7429	0.5851522553	0.0155793	0.3081929	0.8	0.3111640707	0.52	1.23	2.04	0.0183717764	1.13	3.7	-0.0583489398	0.1940698755	0.695	0.138127873212926	0.43	1.124	1.421	0.354780477935197	0.675	2.994
CDC123	832.144	1050.9955	0.549594129	0.0312653	0.9765372	1.01	0.976632166	0.65	1.55	1.81	0.0344739773	1.04	3.13	0.0908486487	0.0429267304	0.919	0.723932038625544	0.573	1.472	1.168	0.620367765633654	0.632	2.16
CDC14B	471.3866	419.7171	0.2033019019	0.0381899	0.1328826	0.71	0.1362962397	0.46	1.11	0.63	0.0406556197	0.41	0.98	0.0172876205	0.7006376842	0.676	0.108563225869693	0.419	1.091	0.626	0.0512483938651382	0.391	1.003
CDC16	1331.9217	1288.4232	0.1937457418	0.0400407	0.2820244	0.79	0.2851028038	0.51	1.22	0.64	0.0425693013	0.41	0.99	-0.1695193438	0.0001463518	1.055	0.82630006328975	0.652	1.709	0.777	0.301882949785292	0.482	1.254
CDC20	73.4873	83.6227	1.17323436982581e-05	3.9e-06	5.2e-06	2.98	1.55911741009929e-05	1.82	4.9	2.87	1.11244613121286e-05	1.79	4.6	0.3914114242	1.20913090007627e-19	1.404	0.224779412825117	0.812	2.429	1.295	0.336595543596754	0.764	2.194
CDC20B	1.1679	0.3239	0.3500085712	0.0330408	0.6762508	0.91	0.6775919745	0.59	1.41	0.61	0.0355984634	0.38	0.97	-0.0009844447	0.9825345387	0.832	0.443063915469542	0.521	1.33	0.42	0.00152289087718191	0.246	0.718
CDC23	661.1887	673.0361	0.1492244442	0.0418838	0.1135011	1.42	0.1168020751	0.92	2.2	1.56	0.044447426	1.01	2.42	0.0776558902	0.0837242019	1.125	0.622279551194316	0.704	1.798	1.225	0.397183278789046	0.766	1.958
CDC25A	89.1626	123.5955	0.2655313743	0.0401633	0.2369928	1.3	0.2402250688	0.84	2.01	1.6	0.0428519191	1.02	2.53	0.083161136	0.0639548985	1.49	0.10063568476778	0.926	2.398	1.374	0.215807580242959	0.831	2.271
CDC25B	325.1418	334.4285	0.0001610334	5.38e-05	8.03e-05	2.46	0.0001458533	1.55	3.92	2.48	0.0001008444	1.57	3.91	0.2224051868	5.4836154648691e-07	1.853	0.0188580203755576	1.107	3.102	1.802	0.0219315583056052	1.089	2.983
CDC25C	13.0103	20.1239	0.0001543224	1.21e-05	0.0002027	2.45	0.0003418925	1.5	3.99	2.54	2.60685705635311e-05	1.65	3.93	0.3739139866	6.14227573881734e-18	1.147	0.609841343727098	0.678	1.94	1.282	0.32276079086452	0.784	2.097
CDC26	123.1196	122.6825	0.0236555066	0.0072893	0.00576	1.87	0.0068131404	1.19	2.94	1.84	0.0084914366	1.17	2.89	0.2398098391	6.23573100440568e-08	1.251	0.395093385134329	0.747	2.095	1.206	0.477843505422946	0.719	2.021
CDC34	986.8132	1091.4943	0.0737804187	0.0121205	0.1426275	0.72	0.1459827115	0.47	1.12	0.56	0.013733753	0.35	0.89	-0.0526584166	0.2412784187	0.772	0.286223140336064	0.479	1.242	0.634	0.0826594976784872	0.379	1.061
CDC37L1	449.5287	529.7036	0.0710472949	0.0071352	0.2350808	0.77	0.2383044259	0.5	1.19	0.45	0.0089943805	0.25	0.82	-0.0596601836	0.1842216885	0.921	0.736147945064223	0.572	1.485	0.543	0.0568803284171254	0.29	1.018
CDC42BPA	1734.9033	1270.3512	0.2908511267	0.0426942	0.3170486	1.25	0.3199862489	0.81	1.93	1.91	0.0471649201	1.01	3.6	0.1040526986	0.0203323011	1.037	0.881674335233715	0.641	1.679	1.351	0.365294344594137	0.705	2.589
CDC42BPB	3272.9996	3753.7993	0.1096034753	0.0133293	0.0744125	1.48	0.0774470376	0.96	2.3	1.75	0.0149847836	1.12	2.76	0.1216980296	0.0066006867	1.101	0.691073032411862	0.684	1.772	1.311	0.291611501264761	0.793	2.166
CDC42BPG	501.2732	644.0401	0.2422064133	0.0199385	0.5393885	1.15	0.5413345877	0.74	1.77	1.76	0.0221667136	1.08	2.85	0.0973744301	0.0299681816	1.005	0.984251861453628	0.624	1.619	1.262	0.376078563357967	0.754	2.11
CDC42EP2	369.9851	301.1305	0.0022317028	0.0001081	0.0082738	0.55	0.0094963479	0.36	0.87	0.43	0.0001789486	0.28	0.67	-0.2198507949	7.43713845562961e-07	0.953	0.850995955893233	0.58	1.569	0.71	0.161602609389184	0.44	1.147
CDC42EP4	1332.8059	1320.7547	0.0043792072	0.0009762	0.0016703	0.48	0.0021915733	0.3	0.77	0.47	0.0013445297	0.29	0.74	-0.2892948394	4.89000669726031e-11	0.721	0.21748721484876	0.428	1.213	0.691	0.164914129476578	0.41	1.164
CDC42EP5	400.5782	594.2603	0.0001585429	1.97e-05	0.0008277	0.47	0.001146228	0.3	0.74	0.32	5.65726077398354e-05	0.18	0.55	-0.3329747314	2.47685658842262e-14	0.776	0.330374802883189	0.466	1.293	0.547	0.0586227877120905	0.293	1.022
CDC42SE1	2633.0175	3938.997	0.1700968473	8.9e-06	0.6239251	1.11	0.6255019333	0.72	1.72	3.41	3.2081e-05	1.91	6.09	0.1342616785	0.0027067564	1.068	0.787871023800384	0.661	1.724	1.933	0.0445943381175959	1.016	3.678
CDC45	25.9233	24.8619	0.0010853719	0.0003392	0.0009333	2.17	0.0012971647	1.35	3.47	2.35	0.00053259	1.45	3.8	0.3353143302	1.59139619043771e-14	1.068	0.807838096057695	0.63	1.809	1.152	0.60895720087574	0.669	1.985
CDC6	81.1594	89.9281	0.1292007151	0.0355995	0.1416533	1.38	0.1450324202	0.89	2.15	1.58	0.0380065194	1.03	2.44	0.264895438	2e-09	0.857	0.526229913751173	0.531	1.382	0.89	0.634380414218065	0.551	1.438
CDCA2	12.6152	10.5184	0.0069661906	0.0014027	0.0064147	1.85	0.0075201157	1.18	2.89	2.28	0.0019821679	1.35	3.86	0.2957196291	1.73127885418521e-11	1.244	0.387229283637288	0.759	2.038	1.504	0.162115087146651	0.849	2.664
CDCA3	42.1364	56.0255	0.0015438395	0.0002505	0.0010239	2.16	0.0014094209	1.35	3.46	2.21	0.0003787186	1.43	3.42	0.3708227764	1.19984044929765e-17	1.141	0.622771743568156	0.675	1.93	1.217	0.427248584974912	0.75	1.975
CDCA4	174.8302	208.1117	4.83876202238986e-05	7e-07	0.0015345	2.07	0.0020197573	1.3	3.28	2.84	2.36036569378761e-06	1.84	4.39	0.3584109814	1.64287092138503e-16	1.219	0.449649759294557	0.73	2.036	1.626	0.0517348650413365	0.996	2.654
CDCA5	86.6142	83.3752	6.35893589687634e-06	2.5e-06	3.67e-05	2.68	7.8106e-05	1.64	4.37	3.33	9.953e-06	1.95	5.69	0.3339267997	2.06974495655359e-14	1.609	0.0830442022274155	0.94	2.754	2.059	0.0170621184077473	1.137	3.726
CDCA8	69.0971	70.1754	3.62268929996189e-05	1.06e-05	1.14e-05	2.8	2.8494917741817e-05	1.73	4.53	2.77	2.6361e-05	1.72	4.47	0.3577775882	1.871892290079e-16	1.464	0.167418781016652	0.852	2.513	1.437	0.182916487630689	0.843	2.452
CDCP2	0.3843	0.5495	0.1343981119	0.031937	0.0850229	1.47	0.0882220301	0.94	2.28	1.6	0.034239426	1.04	2.47	0.140118354	0.0017402035	1.231	0.409578897567677	0.751	2.018	1.343	0.225357662757942	0.834	2.163
CDH1	12267.853	13722.3823	0.0721138158	0.0103795	0.1480713	0.72	0.1515671557	0.45	1.13	0.51	0.0122182325	0.3	0.86	-0.187703921	2.53645942094535e-05	0.997	0.991587108878538	0.608	1.635	0.696	0.21284087156116	0.393	1.231
CDH10	46.7857	28.9575	0.3213731474	0.042385	0.5210934	1.15	0.5231284335	0.74	1.78	0.63	0.0450350007	0.41	0.99	0.1064909916	0.0175567921	1.128	0.622801004717513	0.698	1.821	0.85	0.51336611757407	0.523	1.382
CDH11	497.4008	514.9924	0.0039222897	0.0011347	0.0011125	2.08	0.0014934763	1.32	3.28	2.06	0.0015108077	1.32	3.22	0.2345097918	1.23116197484738e-07	1.616	0.0622182348106882	0.976	2.675	1.49	0.114825909547977	0.908	2.446
CDH13	161.3063	145.011	0.0198939652	0.0057375	0.2307322	1.3	0.2339822869	0.84	2.02	1.91	0.0068534222	1.2	3.07	0.2583311623	5.09343971481859e-09	1.094	0.709051103670749	0.683	1.75	1.718	0.0416622604891995	1.021	2.89
CDH18	0.694	0.3745	0.0392894034	0.0038646	0.1038544	0.7	0.1071654216	0.45	1.08	0.53	0.0046420443	0.35	0.82	-0.0845904623	0.0595044839	0.915	0.714989537743085	0.569	1.472	0.594	0.0324830684781231	0.369	0.957
CDH24	82.3529	82.366	0.0013776872	0.00045	0.0002028	2.37	0.0003321422	1.48	3.79	2.24	0.0006695591	1.41	3.57	0.335420942	1.55949695433121e-14	1.116	0.680148247050857	0.662	1.88	1.051	0.850389757905899	0.628	1.758
CDH5	360.9911	468.0498	0.004237056	0.0006019	0.0211413	1.68	0.0231554987	1.07	2.62	2.1	0.0008341618	1.36	3.24	0.2113914696	1.98816398489678e-06	1.459	0.126647154820791	0.899	2.369	1.953	0.00603166421702137	1.211	3.15
CDH6	25.4702	41.041	0.0054382324	8.41e-05	0.0061827	1.84	0.0072098102	1.18	2.86	2.4	0.0001464077	1.53	3.77	0.0960078434	0.0323623285	1.539	0.0766557910456985	0.955	2.48	1.963	0.00745825343765276	1.198	3.217
CDH8	1.2829	3.357	0.3123956227	0.0427296	0.5078274	1.16	0.5099207088	0.75	1.79	1.62	0.0456448319	1.01	2.59	-0.0558621193	0.2137952224	1.13	0.609786887229179	0.707	1.805	2.075	0.00552853169773859	1.239	3.475
CDHR2	0.3625	0.5605	0.0929263669	0.0225022	0.3453382	1.23	0.3481635329	0.8	1.91	1.64	0.0244831469	1.07	2.54	0.0370406502	0.4099571052	0.74	0.216559725825063	0.46	1.193	1.204	0.444044651570396	0.749	1.935
CDHR5	0.6998	0.7151	0.1966727851	0.0545148	0.0383797	1.59	0.0409380936	1.02	2.48	1.53	0.0573742584	0.99	2.39	0.0227150629	0.6134266187	1.504	0.107106952965637	0.916	2.469	1.45	0.138608814697662	0.887	2.371
CDK1	110.7621	110.2815	0.0001321729	4.84e-05	6.26e-05	2.61	0.0001236092	1.6	4.25	2.68	0.0001007665	1.63	4.4	0.3110061617	1.31615406680997e-12	1.386	0.23643898352064	0.807	2.381	1.486	0.157805468926277	0.858	2.574
CDK10	890.0956	1127.4667	0.0502958235	0.0082194	0.0531523	0.65	0.0559460356	0.42	1.01	0.49	0.0098895412	0.29	0.84	-0.1244222273	0.0054758136	0.789	0.328962578154448	0.491	1.269	0.53	0.0375763000693681	0.292	0.964
CDK11B	828.777	909.4964	0.2363862767	0.0370406	0.4004456	0.83	0.4030195689	0.54	1.28	0.59	0.0400678497	0.36	0.98	-0.0029304849	0.9480415184	0.877	0.583610747117212	0.548	1.403	0.603	0.0744123146864037	0.346	1.051
CDK13	829.0336	783.6883	0.0153826241	0.0044049	0.0339014	1.6	0.0362986	1.03	2.49	1.95	0.0053569782	1.22	3.13	0.171180929	0.0001255874	1.036	0.885368154365664	0.639	1.68	1.176	0.534889136746241	0.705	1.961
CDK14	579.6359	807.9014	0.2690723881	0.0196202	0.1321588	1.4	0.1355486945	0.9	2.18	1.77	0.0218603634	1.09	2.9	0.0988984172	0.0274788681	1.092	0.71449296522198	0.681	1.753	1.325	0.312865721555625	0.767	2.289
CDK15	0.9213	2.7447	0.2865996253	0.0103059	0.785064	1.06	0.785945131	0.69	1.64	1.93	0.0120814864	1.16	3.23	-0.0351158113	0.4347296099	1.259	0.335389934503771	0.788	2.014	2.148	0.00532903322895847	1.255	3.679
CDK16	1729.8808	1896.5012	0.0399616931	0.0071398	0.395823	1.21	0.398427114	0.78	1.87	1.8	0.0082483056	1.16	2.77	0.2654647925	1.83897922380894e-09	0.964	0.878224255808068	0.6	1.548	1.382	0.181046307544031	0.86	2.222
CDK17	666.9604	684.5228	0.1154672201	0.0304322	0.0315202	1.61	0.0338678383	1.04	2.51	1.61	0.0326981722	1.04	2.49	0.2484170713	2e-08	1.188	0.492413701128812	0.727	1.941	1.299	0.284569851455297	0.805	2.095
CDK18	175.3305	207.7102	0.0926107212	0.0200003	0.1608529	1.36	0.1642345367	0.88	2.12	1.66	0.0218712303	1.08	2.56	0.1580147617	0.0004061258	1.001	0.996654231476502	0.628	1.596	1.182	0.484887061682159	0.74	1.888
CDK19	2502.5071	4666.1475	0.3076906433	0.0372026	0.9261144	1.02	0.9264132133	0.66	1.57	1.65	0.0400078239	1.02	2.65	0.0178639834	0.6911613174	0.972	0.907165377112421	0.608	1.555	1.455	0.160194203096807	0.862	2.457
CDK2	499.6576	516.2408	0.1335117352	0.0367705	0.048773	1.55	0.0515230352	1	2.42	1.58	0.0392175929	1.02	2.45	0.2040871132	4.50260402962061e-06	1.171	0.521181056367426	0.723	1.899	1.188	0.477314980198727	0.739	1.908
CDK20	232.9217	211.5545	0.0083612189	0.00169	0.0635178	1.51	0.0664606297	0.97	2.34	2.34	0.0023899695	1.35	4.04	0.1596268144	0.0003534373	1.269	0.34233894723652	0.776	2.077	2.077	0.0255082406090654	1.094	3.943
CDK2AP2	1380.7911	2384.2303	0.4302239515	0.0238805	0.767148	0.94	0.7681067657	0.61	1.45	0.4	0.0297514056	0.17	0.91	0.037927534	0.3988304234	0.888	0.617280342360056	0.557	1.416	0.319	0.0155160486985772	0.126	0.805
CDK5R1	75.2735	95.3828	0.0734646195	0.0147249	0.0762645	1.49	0.0793846224	0.95	2.31	1.71	0.0163391713	1.1	2.64	0.108852932	0.0151898788	1.091	0.721162255835114	0.675	1.765	1.417	0.146119385747537	0.886	2.267
CDK5RAP1	416.2396	399.3071	0.0018872994	0.0003959	0.0040153	1.95	0.0049067282	1.22	3.11	2.58	0.0006736639	1.49	4.46	0.1650141235	0.000220027	1.633	0.0627269141317557	0.974	2.735	2.017	0.0245174371838251	1.094	3.717
CDK5RAP2	1254.902	1135.7091	0.1550487116	0.0325994	0.1398194	1.38	0.1431741609	0.9	2.14	1.76	0.035591659	1.04	2.97	0.0375166787	0.4039622335	1.296	0.29200673585652	0.8	2.098	1.48	0.186609883411676	0.827	2.65
CDK6	690.0826	404.307	0.0774182984	0.0047246	0.0643372	0.66	0.0673552362	0.42	1.03	0.53	0.0056543075	0.34	0.83	-0.0761345784	0.0899818031	1.025	0.920021951021981	0.633	1.66	0.878	0.608327658619414	0.535	1.442
CDK8	145.3676	136.3636	0.0138356134	0.0032528	0.1607818	1.36	0.1641294288	0.88	2.11	2	0.0040125417	1.25	3.19	0.1562617589	0.0004716694	1.073	0.770550068332072	0.667	1.728	1.619	0.0646437369624755	0.971	2.7
CDKN1A	1629.862	1825.3441	0.0163581698	0.0031899	0.0067324	0.55	0.007839943	0.35	0.85	0.5	0.0039592172	0.32	0.8	-0.0421974836	0.3478442765	0.629	0.0566546018032405	0.391	1.013	0.569	0.0274917570610183	0.344	0.939
CDKN1B	1410.3953	1688.9557	0.3225975862	0.0294351	0.6301251	1.11	0.6316709418	0.72	1.72	1.7	0.0320256808	1.05	2.75	0.1253050774	0.0051501682	0.862	0.543413985762057	0.534	1.392	1.036	0.895038439537533	0.609	1.765
CDKN2A	49.0279	144.2517	0.3963531882	0.0148586	0.1264082	1.41	0.1297741113	0.9	2.18	1.95	0.0171804521	1.13	3.38	0.1945796553	1.24952255179569e-05	1.214	0.429007070078519	0.75	1.965	1.669	0.0858153728225349	0.93	2.994
CDKN2B	154.7192	222.0135	0.0210953856	0.0018674	0.0092243	1.81	0.010589332	1.15	2.84	1.97	0.0023694994	1.27	3.06	0.2956770721	1.74337728266471e-11	1.293	0.328616927705295	0.772	2.166	1.389	0.177686640999209	0.861	2.241
CDKN2BAS	1.6779	3.4662	0.0536734177	0.0007302	0.0608908	1.52	0.063864436	0.98	2.37	2.24	0.0010553082	1.38	3.63	0.2517620827	1.26714762628071e-08	1.114	0.662751775005454	0.685	1.812	1.58	0.0872128168684031	0.935	2.669
CDKN2C	197.8627	230.9818	0.0024600704	0.0005659	0.0006923	2.19	0.0009855823	1.37	3.48	2.12	0.0007940197	1.37	3.28	0.3516673498	6.49470812222419e-16	1.527	0.11376292180313	0.904	2.579	1.416	0.159716131555481	0.872	2.301
CDKN2D	91.6061	90.4444	0.120299913	0.0300106	0.0485602	1.56	0.0513809021	1	2.45	1.64	0.032401712	1.04	2.58	0.3009205296	7.32788740514271e-12	1.142	0.596472897778367	0.699	1.864	1.206	0.458722982984004	0.735	1.977
CDKN3	24.7085	40.1815	2.46036142240379e-05	1.4e-06	0.004715	1.93	0.0056917965	1.21	3.08	2.78	4.05639239964284e-06	1.8	4.3	0.3825956927	9.01103353415981e-19	1.066	0.810989078722207	0.629	1.807	1.42	0.163274504403611	0.867	2.327
CDNF	45.821	42.4165	0.0002034328	2.01e-05	0.0030936	0.51	0.0038331848	0.32	0.8	0.39	4.18546069874681e-05	0.25	0.61	-0.2108579464	2.11257220700121e-06	0.689	0.142485429909166	0.418	1.134	0.591	0.0340803048884112	0.363	0.961
CDO1	95.3045	362.389	0.0258385621	0.0010236	0.3194618	0.8	0.3223953846	0.52	1.24	0.32	0.0019587561	0.15	0.66	-0.2239758046	4.53848106450389e-07	0.962	0.872159602497912	0.599	1.546	0.343	0.021701043106772	0.138	0.855
CDON	239.2027	474.1023	0.0101847139	5.43e-05	0.0239029	1.66	0.0260059531	1.06	2.59	2.5	0.0001028352	1.57	3.97	0.2742761234	5.00878768284221e-10	0.872	0.579520954099066	0.537	1.416	1.287	0.3518049835625	0.756	2.191
CDR2L	544.6527	394.2558	0.0155589344	0.0008933	0.0296983	1.64	0.0320527178	1.04	2.57	3.42	0.0018750753	1.58	7.42	0.257128348	6e-09	1.26	0.351455739694508	0.775	2.047	2.274	0.0584460589122561	0.971	5.324
CDRT4	276.4744	215.1354	0.1345644261	0.0126816	0.5915724	0.89	0.5932929207	0.57	1.37	0.57	0.0142762151	0.36	0.89	-0.0860927069	0.0551063106	0.951	0.836686453360334	0.593	1.527	0.763	0.28203938317748	0.466	1.249
CDSN	5.2592	6.7152	0.2070029258	0.0396108	0.4571877	1.18	0.4595084214	0.76	1.82	1.57	0.0421275542	1.02	2.44	0.0624483438	0.164515699	1.558	0.0671409286874078	0.969	2.505	1.719	0.0247857491045901	1.071	2.759
CDT1	74.0911	90.9879	0.0262702306	0.0071064	0.0395551	1.6	0.0422039829	1.02	2.52	1.81	0.0082102696	1.17	2.81	0.2842528848	1.08466905562044e-10	1.257	0.358045649592657	0.772	2.045	1.281	0.306832423393044	0.797	2.058
CDV3	2105.9273	2525.8993	0.0204063959	0.0002512	0.0268031	1.64	0.029001015	1.05	2.55	2.3	0.0003945198	1.45	3.63	0.271204135	7.92468401918883e-10	1.236	0.391347044559062	0.762	2.005	1.963	0.00762810193633019	1.196	3.223
CDX1	1.1583	1.6357	0.0092768856	0.0015756	0.0237452	1.66	0.0258504523	1.06	2.58	1.98	0.0020180526	1.28	3.05	0.164906802	0.0002221464	1.242	0.394244130236665	0.754	2.046	1.501	0.0918453119204106	0.936	2.406
CDYL	364.5256	387.5475	0.0030612651	0.0007357	0.0293995	1.62	0.0316583503	1.04	2.52	2.09	0.0010071252	1.35	3.24	0.2554484282	7.62202772993028e-09	1.224	0.431578687891285	0.74	2.026	1.618	0.0572043142624914	0.985	2.655
CEACAM1	610.28	409.6488	0.0480548599	0.0064987	0.0317564	0.62	0.0341536222	0.39	0.96	0.55	0.0075432525	0.36	0.85	-0.1665565187	0.0001915847	0.829	0.442022610315452	0.513	1.338	0.641	0.0643566787645914	0.4	1.027
CEACAM21	5.4001	5.8203	0.0554933603	0.015015	0.0497956	1.54	0.0525289391	1	2.39	1.71	0.0166624809	1.1	2.64	0.0707780731	0.1150501287	1.333	0.242210928202653	0.823	2.159	1.408	0.165327422525432	0.868	2.282
CEACAM4	1.6978	1.8123	0.0220300594	0.0048682	0.0172552	1.7	0.0190312009	1.09	2.64	1.86	0.0057507779	1.2	2.89	0.0443842869	0.3234092823	1.992	0.00837171418210836	1.193	3.324	2.041	0.00504537467888245	1.24	3.36
CEACAM5	18.7028	1.8467	0.2519727741	0.0052577	0.1054833	0.7	0.1087995299	0.45	1.08	0.5	0.0064055675	0.3	0.82	0.0754495647	0.0929194157	1.064	0.802531461255126	0.655	1.729	0.727	0.248947102800074	0.423	1.25
CEACAM7	0.6984	0.3612	0.1499437437	0.0195766	0.3076395	0.8	0.3106205331	0.52	1.23	0.6	0.0214712068	0.39	0.93	0.0321034743	0.4751773146	0.947	0.821625258733335	0.59	1.52	0.775	0.293906737474372	0.482	1.247
CEBPD	1150.748	1693.9655	0.0279701539	0.0044372	0.0697196	0.67	0.0727364624	0.43	1.04	0.49	0.0054800201	0.3	0.81	-0.0652840378	0.1461417438	0.991	0.969743961800816	0.622	1.58	0.781	0.358548724989917	0.46	1.324
CEBPE	0.6286	0.2755	0.0960292799	0.0162226	0.0503945	1.54	0.0531663299	0.99	2.4	1.99	0.018897831	1.12	3.54	0.0983323184	0.0283819686	1.525	0.0830338140970526	0.946	2.459	1.766	0.0866024275748463	0.922	3.383
CECR1	566.2773	413.7705	0.1446187151	0.0342353	0.2662909	1.28	0.2694144294	0.83	1.98	1.7	0.0370807128	1.03	2.79	0.0139609843	0.7562031223	1.355	0.213009570430809	0.84	2.186	1.813	0.040995642216968	1.025	3.207
CECR2	76.2894	41.5387	0.0496436278	0.0027524	0.7871736	0.94	0.7880457292	0.61	1.46	0.51	0.0034094439	0.33	0.8	-0.0930601418	0.0380872704	1.075	0.764563360977157	0.671	1.72	0.525	0.00962652061790644	0.323	0.855
CECR6	555.7006	302.8089	0.000432963	2e-06	0.0017157	0.48	0.0022452815	0.3	0.77	0.36	5.7591972774107e-06	0.23	0.56	-0.3063806471	2.91643765537155e-12	0.862	0.581805287824418	0.509	1.46	0.651	0.0907812154893646	0.397	1.07
CECR7	36.6263	30.2099	0.1398677902	0.0217726	0.1101473	0.7	0.1134408729	0.45	1.09	0.61	0.0237303086	0.39	0.94	-0.0124596503	0.7817182909	0.683	0.12537827411224	0.42	1.112	0.552	0.0183802236779148	0.337	0.905
CELF5	25.4854	24.7101	0.1077229766	0.0289394	0.0300729	1.62	0.0323985785	1.04	2.53	1.64	0.0312708077	1.05	2.57	0.171041384	0.0001272186	1.098	0.704338927593132	0.678	1.778	1.113	0.663230329006007	0.687	1.804
CELF6	50.0811	24.9561	0.1451439759	0.0262935	0.126723	1.4	0.1300602424	0.91	2.17	1.86	0.0294257114	1.06	3.26	-0.0195264666	0.6641007325	1.439	0.12849892290813	0.9	2.301	1.989	0.0253821601289723	1.088	3.635
CELSR1	595.456	434.4036	0.194206394	0.0253698	0.6763271	0.91	0.6776759697	0.59	1.41	0.61	0.0274912987	0.39	0.95	-0.0876768775	0.0507644372	1.069	0.779247790511006	0.67	1.707	0.609	0.0415375463072628	0.378	0.981
CELSR3	65.5106	111.5604	0.0176343873	0.0023912	0.0105918	1.78	0.0120396429	1.14	2.79	1.93	0.0029651927	1.25	2.98	0.264001465	2.27201511852351e-09	1.336	0.247651400118247	0.817	2.184	1.303	0.273899107211709	0.811	2.094
CEMP1	231.0396	191.2096	0.1164280367	0.0125397	0.2097302	1.33	0.2130847041	0.85	2.07	2.2	0.0153718115	1.16	4.16	0.0481897024	0.2836145542	0.956	0.857499643975609	0.588	1.555	1.857	0.0741714841811523	0.941	3.663
CEND1	20.6715	7.3572	0.1146067396	0.0014347	0.7548574	0.93	0.7558637765	0.6	1.44	0.46	0.0019462777	0.29	0.75	-0.1598347111	0.0003471266	1.138	0.593235956026826	0.709	1.826	0.812	0.45278758282001	0.471	1.399
CENPA	16.0605	25.3328	2.4306383696323e-05	1.6e-06	0.0001649	2.44	0.0002824435	1.51	3.96	2.76	4.71254234080121e-06	1.79	4.27	0.388840146	2.18587126618067e-19	1.216	0.481289676938863	0.706	2.093	1.601	0.0591240442030477	0.982	2.611
CENPBD1	348.0851	330.9863	0.0044670482	0.00069	0.0126611	0.57	0.014254526	0.36	0.89	0.47	0.0009614303	0.3	0.74	-0.2783871549	2.68640530106093e-10	0.836	0.483532386658823	0.507	1.379	0.718	0.192800162021425	0.437	1.182
CENPC1	333.8315	320.0447	0.0265747233	0.0075702	0.0101669	1.77	0.0115452127	1.14	2.75	1.84	0.0087845051	1.17	2.89	0.0510260206	0.2561977825	1.27	0.331079428115571	0.784	2.055	1.292	0.314148374164524	0.785	2.128
CENPE	52.379	73.0769	7.40586819591719e-07	0	1.17e-05	2.87	3.05643223152963e-05	1.75	4.72	3.2	2.48e-07	2.06	4.97	0.3658837349	3.44583026812509e-17	1.458	0.188946890157784	0.831	2.56	1.674	0.0398807633616338	1.024	2.735
CENPF	156.8472	189.9477	1.70062366320373e-05	4.1e-06	0.0001105	2.5	0.0001992531	1.54	4.04	2.75	1.08223537043095e-05	1.75	4.3	0.3450771059	2.4113263284454e-15	1.173	0.567537072204131	0.679	2.024	1.257	0.380933632928156	0.753	2.099
CENPH	78.904	89.0891	0.1237777828	0.0291941	0.30171	1.26	0.3047239215	0.81	1.95	1.61	0.0313967026	1.04	2.49	0.2497581326	1.66486720144976e-08	1.077	0.761452514499477	0.666	1.744	1.121	0.636412936148349	0.699	1.796
CENPI	4.3348	6.8296	8.53572993328463e-05	5.5e-06	0.0012323	2.07	0.0016403298	1.32	3.26	2.62	1.32523340007351e-05	1.7	4.05	0.3295460243	4.70444710366338e-14	1.3	0.312616041533724	0.781	2.163	1.492	0.106296419057525	0.918	2.425
CENPJ	122.2187	116.2814	0.0198400876	0.0055874	0.00875	1.82	0.0100716354	1.15	2.86	1.92	0.0066867584	1.2	3.08	0.2244717614	4.27408630148083e-07	0.903	0.697988408296147	0.538	1.514	0.927	0.782482309412605	0.54	1.591
CENPK	13.6986	14.9961	0.0046329435	0.0012168	0.0047077	1.9	0.0056445761	1.21	2.98	2.04	0.0016025367	1.31	3.17	0.3112777573	1.25553383574316e-12	1.181	0.517535935564385	0.714	1.952	1.256	0.357920804037247	0.773	2.042
CENPL	73.4568	91.7841	0.0013162889	7.37e-05	0.0022142	2.01	0.002816398	1.27	3.17	2.34	0.0001269829	1.51	3.61	0.3284344538	5.78206391831977e-14	1.328	0.271545836546818	0.801	2.201	1.375	0.192475257314151	0.852	2.219
CENPM	66.4894	35.035	0.3288187822	0.0340432	0.4499845	1.18	0.4523549115	0.76	1.84	2.15	0.0394159656	1.04	4.47	0.2215862137	6.04879275994401e-07	0.958	0.862021776330844	0.592	1.551	1.726	0.181401794838285	0.775	3.844
CENPN	1679.3591	1756.6412	0.0504495897	0.0122374	0.0157458	0.59	0.0174538699	0.38	0.91	0.57	0.0137854038	0.36	0.89	-0.0377325908	0.4012604763	0.767	0.276432968003544	0.476	1.236	0.757	0.263779450099592	0.464	1.234
CENPO	67.67	66.9315	0.0299385149	0.0088227	0.0113862	1.76	0.0128712246	1.13	2.76	1.81	0.0101520518	1.15	2.85	0.0814522711	0.0696316763	1.533	0.0852814385375418	0.942	2.493	1.571	0.072253724370083	0.96	2.57
CENPP	48.0403	42.6178	0.00208751	0.0004424	0.1215545	1.41	0.1249199137	0.91	2.2	2.47	0.0007154556	1.46	4.17	0.0462774894	0.3031785722	1.01	0.966170137728045	0.631	1.618	1.711	0.0569114258022691	0.984	2.973
CENPW	50.9305	51.9536	0.1170496467	0.0348211	0.0338402	1.62	0.036347166	1.03	2.55	1.61	0.0373275484	1.03	2.53	0.2609617199	3.51072621916996e-09	1.054	0.837252458505821	0.639	1.739	1.05	0.846054224454874	0.639	1.726
CEP110	271.8217	289.8796	0.012223871	0.0025913	0.0171123	1.69	0.018864057	1.09	2.63	1.93	0.0031969498	1.25	2.99	0.0980225207	0.0288868982	1.312	0.267413245107191	0.812	2.119	1.506	0.0906580688219373	0.937	2.42
CEP120	397.4302	244.1995	0.23988604	0.0002105	0.5978042	1.12	0.5994929194	0.73	1.73	0.36	0.0004039821	0.21	0.64	-0.0498544874	0.2672912204	1.029	0.904904793472632	0.642	1.651	0.299	0.000161167182337971	0.16	0.56
CEP135	97.9457	94.0717	0.0023321081	0.0006449	0.0007718	2.13	0.0010701436	1.35	3.36	2.22	0.0009294452	1.38	3.55	0.1780532965	6.56918337509232e-05	1.51	0.101161952165155	0.923	2.472	1.628	0.0639374813639526	0.972	2.726
CEP152	32.0403	31.9338	0.0055309904	0.0014113	0.0017237	2.03	0.0022289249	1.29	3.19	2.07	0.0018623207	1.31	3.26	0.1605445233	0.0003263637	1.293	0.312515377809826	0.785	2.127	1.297	0.314644781359537	0.782	2.151
CEP164	400.1811	460.339	0.0035330606	0.0006246	0.0322698	1.62	0.0347015832	1.04	2.55	2.09	0.0008628492	1.36	3.23	0.1624266706	0.0002767816	1.181	0.510388392365299	0.72	1.938	1.239	0.385177641797465	0.764	2.01
CEP170	447.1404	541.8391	0.0065530755	0.0005966	0.0250014	1.65	0.0271523663	1.06	2.57	2.1	0.0008311635	1.36	3.25	0.2077402692	3.00255342936783e-06	1.007	0.977562002041039	0.621	1.634	1.386	0.17833616604131	0.862	2.229
CEP170L	1.2255	0.7151	0.1977022104	0.0416104	0.0893761	1.45	0.0925430822	0.94	2.25	1.69	0.0448031011	1.01	2.83	0.1386787777	0.0019428243	1.068	0.784707092330617	0.668	1.707	1.17	0.586786374766763	0.664	2.063
CEP192	479.0007	499.6274	0.0243544164	0.0063712	0.007501	1.81	0.0086765029	1.16	2.83	1.82	0.007421212	1.17	2.83	0.0080038064	0.8587336662	1.273	0.326059315352152	0.786	2.062	1.439	0.133004409245285	0.895	2.312
CEP250	866.6661	920.2937	0.0064417617	0.0013696	0.0123022	1.74	0.0138234891	1.12	2.71	2	0.0017739764	1.3	3.09	0.1268218351	0.0046312183	1.289	0.309452345908588	0.79	2.104	1.57	0.0616054135312812	0.978	2.519
CEP290	464.9187	463.1489	0.0072246937	0.0015164	0.0012675	2.05	0.0016696526	1.31	3.21	2.03	0.0019679109	1.3	3.18	0.0303562698	0.4995493621	1.593	0.0581346728576965	0.984	2.578	1.593	0.0581346728576965	0.984	2.578
CEP350	803.5065	720.2843	0.0069023622	0.0017401	0.0026793	1.95	0.0033185058	1.25	3.05	2.13	0.0022973308	1.31	3.45	0.0361694647	0.4210639603	1.526	0.0884068327437828	0.938	2.482	1.572	0.103643364515591	0.912	2.711
CEP55	33.3717	35.3516	8.21770475654185e-06	3.6e-06	7.4e-06	2.98	2.1434e-05	1.8	4.94	2.99	1.11037404193493e-05	1.83	4.88	0.3364379494	1.28506746107204e-14	1.936	0.0211658081193039	1.104	3.396	1.76	0.0409735548867379	1.023	3.027
CEP68	506.6131	543.7725	0.0234783025	0.0045271	0.0817938	1.47	0.0849024576	0.95	2.27	1.86	0.0053666592	1.2	2.88	0.0191188313	0.6706972759	1.4	0.166537814344728	0.869	2.255	1.513	0.0854691317063388	0.944	2.425
CEP70	515.7834	569.0775	0.0263519355	0.0044721	0.0513278	1.54	0.0541118203	0.99	2.39	1.85	0.0053178417	1.2	2.86	0.263325193	2.50416950973855e-09	1.241	0.395811501425566	0.754	2.043	1.357	0.213052460586939	0.839	2.193
CEP72	53.0288	68.6661	0.0012723839	6.5e-05	0.0055709	1.88	0.0066146591	1.19	2.98	2.36	0.0001131282	1.53	3.64	0.2742387144	5.03702373612691e-10	1.196	0.491671105055631	0.718	1.993	1.522	0.0914197692462438	0.935	2.48
CEP78	165.2773	150.6946	0.0146155056	0.0033733	0.0230053	1.66	0.025080747	1.07	2.59	2.09	0.0042907638	1.26	3.46	0.2352265624	1.12400888686159e-07	0.908	0.701688056372714	0.553	1.49	1.059	0.844726916953882	0.599	1.871
CEP97	73.5422	79.0897	0.0086941333	0.0019904	0.0306126	1.61	0.0329050639	1.04	2.5	1.96	0.0025053395	1.27	3.04	0.0670919176	0.1352722072	1.223	0.406267837582139	0.761	1.965	1.635	0.0406532231350304	1.021	2.619
CERKL	26.0766	30.9332	0.0017772418	0.0002985	0.0047585	1.89	0.0056864609	1.2	2.96	2.19	0.0004440382	1.41	3.39	0.251350837	1.34041588389792e-08	1.263	0.355984804021287	0.769	2.075	1.471	0.116240446067436	0.909	2.38
CES2	1251.7241	936.3475	0.0238999233	0.0001291	0.5919093	0.89	0.5936306718	0.57	1.38	0.42	0.0002194335	0.26	0.66	-0.2512613454	1.35689504920151e-08	1.256	0.355649276944979	0.775	2.035	0.533	0.0155904868784986	0.32	0.888
CES3	9.4917	33.8983	0.3656004699	0.0302855	0.6874948	0.92	0.6887868556	0.59	1.41	1.72	0.0330529651	1.04	2.82	0.1168806995	0.0091056222	0.901	0.661480761945383	0.564	1.438	1.443	0.178720241576032	0.846	2.462
CES4	6.0941	2.4722	0.2102326179	0.0185884	0.8567348	0.96	0.8573169172	0.62	1.48	0.59	0.0205323991	0.37	0.92	-0.0753691535	0.0932692276	1.147	0.568559579131528	0.716	1.838	0.764	0.282565188812309	0.468	1.248
CES8	55.2741	31.4961	0.0155809407	0.0017042	0.0839811	0.68	0.0871754101	0.44	1.06	0.51	0.0021681929	0.33	0.78	-0.0661668318	0.1407536486	0.784	0.320038689341301	0.484	1.267	0.693	0.12610440094573	0.433	1.109
CETN2	1071.9008	918.6113	0.2547567599	0.0286823	0.8080793	0.95	0.8088616891	0.61	1.46	0.61	0.0309635804	0.39	0.96	-0.0375334917	0.4037514592	1.03	0.901228708873755	0.647	1.639	0.752	0.24602494417177	0.464	1.217
CETN4P	1.2733	1.003	0.2126049302	0.0350916	0.1994449	0.75	0.2027595999	0.49	1.16	0.63	0.0374872306	0.41	0.97	-0.0640132669	0.1541722587	0.901	0.668043806183733	0.561	1.449	0.782	0.304644309873986	0.488	1.251
CFDP1	894.0701	826.9332	0.0376650025	0.0058975	0.1052099	0.7	0.1085277774	0.45	1.08	0.55	0.0068938021	0.35	0.85	-0.206347263	3.50722854458209e-06	0.911	0.705918366198373	0.562	1.477	0.673	0.101879553321885	0.419	1.082
CFL2	898.3848	548.7654	0.3367173577	0.0261644	0.6718907	0.91	0.6732508648	0.59	1.41	0.59	0.0284773135	0.37	0.95	-0.1239504081	0.0056573412	0.896	0.648163286891208	0.558	1.438	0.755	0.284557387233385	0.451	1.264
CFLAR	656.851	801.8874	0.033456841	0.0011428	0.061665	1.51	0.0645911715	0.98	2.34	2.1	0.0015408794	1.33	3.32	0.1232698509	0.0059287156	1.124	0.631153966384405	0.697	1.813	1.564	0.081726109807439	0.945	2.589
CFP	18.7542	27.6382	0.032555593	0.0048842	0.0188105	1.68	0.0206901172	1.08	2.62	1.85	0.0057793361	1.19	2.86	0.027478777	0.5410864348	1.383	0.186316398845044	0.855	2.235	1.71	0.0249642543089524	1.07	2.733
CGN	1529.3992	1761.809	0.1881276166	0.0416451	0.2826699	1.27	0.2857360862	0.82	1.96	1.57	0.0442241773	1.01	2.42	0.0410102616	0.3615877244	1.361	0.213717586071211	0.837	2.21	1.658	0.0405243372570356	1.022	2.689
CGNL1	2938.0461	3016.1167	0.0549461344	0.0094873	0.0405282	0.63	0.0430940746	0.41	0.99	0.55	0.0108698311	0.35	0.87	-0.301452348	6.70461195392081e-12	1.01	0.968581573932974	0.624	1.635	0.863	0.563609448229732	0.524	1.422
CGRRF1	262.5963	229.854	0.0813590912	0.0050138	0.5480718	0.88	0.5499784289	0.57	1.35	0.54	0.005954643	0.34	0.84	-0.1396433157	0.0018048174	0.864	0.553549652854941	0.534	1.4	0.662	0.0930579701774183	0.41	1.071
CHAC2	28.4789	28.0851	0.098115713	0.0267603	0.0639889	1.51	0.0669146491	0.97	2.35	1.64	0.0289215548	1.05	2.57	0.155649053	0.000496809	1.788	0.0192151597231583	1.099	2.907	1.946	0.00821613292181919	1.188	3.187
CHADL	206.8246	237.0486	0.0437359233	0.0069587	0.1864845	0.75	0.1898143634	0.48	1.16	0.52	0.0082020943	0.32	0.85	-0.1300790512	0.0036729229	0.814	0.397445326113878	0.505	1.312	0.52	0.0159715578006638	0.306	0.885
CHAF1A	489.6696	508.2357	0.0137734819	0.002934	0.0055721	1.88	0.0066171402	1.19	2.98	1.94	0.0036208798	1.24	3.04	0.2586750498	4.85271946303393e-09	1.391	0.204368490652641	0.836	2.316	1.506	0.111647837968001	0.909	2.494
CHAF1B	138.7865	131.8765	0.0065452993	0.0016847	0.0235301	1.66	0.0256419376	1.06	2.6	2.14	0.0022577842	1.31	3.49	0.3658072703	3.50207262940655e-17	0.927	0.769161999083468	0.56	1.534	1.131	0.663683777436391	0.649	1.974
CHCHD3	669.6382	785.8555	0.0004100256	8e-07	0.0087205	1.81	0.0100444779	1.15	2.85	2.9	2.76419043243603e-06	1.86	4.52	0.3118577151	1.13508706679029e-12	1.1	0.715070493274163	0.659	1.838	1.377	0.209450448715512	0.835	2.27
CHCHD5	436.4848	383.2753	0.0232722831	0.0016079	0.0109319	0.57	0.0123619746	0.37	0.88	0.5	0.0020588144	0.33	0.78	-0.1231097311	0.0059942397	0.705	0.154197089604343	0.436	1.14	0.653	0.076567800810352	0.407	1.047
CHCHD7	604.2323	449.5836	0.1121740985	0.0003729	0.7937105	0.94	0.7945576862	0.61	1.46	0.41	0.0006002948	0.25	0.68	0.013082838	0.7710970158	1.262	0.33405152294023	0.787	2.022	0.564	0.0504609945790762	0.318	1.001
CHD1L	895.8021	986.1799	0.0755380476	0.0134217	0.130449	1.4	0.1337904395	0.9	2.16	1.72	0.0149815105	1.11	2.65	0.0401271861	0.3720273184	1.309	0.264926039833817	0.815	2.104	1.74	0.0228462852820693	1.08	2.804
CHD8	1772.4551	1627.6382	0.0479704003	0.0123416	0.0343279	1.59	0.0367087656	1.03	2.47	1.82	0.0140276763	1.13	2.94	-0.0127090082	0.7774633739	1.499	0.0923009382926884	0.936	2.403	1.314	0.300814084236817	0.783	2.205
CHD9	812.2075	791.8653	0.1586496081	0.0402989	0.0330177	1.6	0.0353305142	1.03	2.48	1.57	0.0428030907	1.01	2.44	-0.0856127977	0.056481005	1.49	0.0961222303383273	0.932	2.383	1.531	0.0779459078291042	0.953	2.459
CHEK1	127.2706	140.1793	0.0241840322	0.0057106	0.0557365	1.54	0.0586281527	0.98	2.39	1.83	0.0066947734	1.18	2.85	0.1472948511	0.0009897311	1.316	0.266866167955094	0.811	2.135	1.563	0.0665440720538936	0.97	2.518
CHERP	1574.9304	1993.4055	0.6015717933	0.0093058	0.4903919	1.16	0.4925624427	0.75	1.8	2.27	0.0117649756	1.2	4.3	0.1021235618	0.0227913408	0.944	0.815184309073999	0.582	1.531	1.146	0.712536885418246	0.556	2.362
CHGB	64.9714	29.1653	0.0556868622	0.0016997	0.4180471	0.84	0.4205505199	0.54	1.29	0.49	0.0022056796	0.31	0.77	0.0778051388	0.0831297034	0.825	0.43225938149491	0.51	1.334	0.557	0.0213486205455804	0.338	0.917
CHI3L2	38.2372	12.9925	0.166136836	0.0152648	0.2093019	0.76	0.2126170432	0.49	1.17	0.58	0.0170149482	0.37	0.91	-0.1402523131	0.0017223699	1.047	0.85026017892481	0.648	1.691	0.793	0.348898396551471	0.488	1.288
CHID1	2581.9415	2260.8392	0.0124535365	0.0006455	0.0181968	0.59	0.0200804316	0.38	0.92	0.48	0.0008929445	0.31	0.74	-0.2124261242	1.76660901268135e-06	0.788	0.334478859036347	0.485	1.279	0.746	0.232359174970744	0.461	1.206
CHKB	278.2585	392.209	0.2176024703	0.0106535	0.5205921	0.87	0.5226320891	0.56	1.34	0.38	0.0143460102	0.17	0.82	-0.1074304064	0.0165793259	0.848	0.487952973230839	0.532	1.352	0.657	0.294645039870963	0.299	1.442
CHKB.CPT1B	356.1754	353.954	0.0868300583	0.024538	0.0225393	1.68	0.0246569927	1.07	2.64	1.67	0.0267355415	1.06	2.63	0.108493579	0.0155308641	1.188	0.500538928504774	0.719	1.963	1.187	0.504045660028745	0.718	1.96
CHMP1A	2391.6165	2253.004	0.0060543665	0.0009554	0.0037269	0.52	0.0045200707	0.33	0.82	0.48	0.0012876546	0.31	0.75	-0.21970913	7.56308709405394e-07	0.674	0.118512084270253	0.41	1.106	0.621	0.0576362842906842	0.38	1.016
CHMP1B	1464.985	1238.8345	0.002937991	1.58e-05	0.0924212	0.69	0.0956549544	0.44	1.07	0.39	3.35421319562768e-05	0.25	0.61	-0.0880936525	0.049670841	0.719	0.179416014137323	0.444	1.164	0.422	0.000434476800141519	0.261	0.682
CHMP2A	2517.6607	2418.4971	0.0623708268	0.0098644	0.107012	0.7	0.1102958984	0.45	1.08	0.57	0.0111889518	0.37	0.88	-0.1097392496	0.0143768143	0.865	0.553973652591544	0.535	1.398	0.68	0.110041970717498	0.424	1.091
CHMP4A	1167.172	890.7691	0.1781362959	0.0072279	0.2270477	0.77	0.2302995099	0.5	1.18	0.53	0.0085213719	0.33	0.85	-0.1565031656	0.0004620933	0.834	0.454225265172978	0.518	1.343	0.763	0.307902295661422	0.453	1.284
CHMP4C	644.6541	769.3293	0.0051457553	0.0007571	0.0131937	1.74	0.0148012491	1.11	2.72	2.07	0.0010298194	1.34	3.19	0.2749988717	4.49253909488754e-10	1.344	0.233008883770694	0.827	2.186	1.41	0.156625815730647	0.876	2.269
CHMP5	1809.6552	1553.4044	0.0620817723	0.0027687	0.1250391	0.71	0.128442997	0.45	1.1	0.51	0.0034347582	0.33	0.8	0.0580311263	0.1965138072	0.692	0.130148902968293	0.43	1.115	0.594	0.0396792429202182	0.361	0.976
CHMP7	928.4505	984.375	0.1145695267	0.0186735	0.114769	0.7	0.1181178178	0.45	1.09	0.57	0.0207670052	0.35	0.92	-0.1668686205	0.0001862654	0.855	0.525797408781059	0.527	1.387	0.776	0.330519989682229	0.465	1.294
CHODL	42.8725	128.9322	0.5830870433	0.0356262	0.9354175	0.98	0.9356792858	0.64	1.52	0.39	0.0435221829	0.16	0.97	0.0448845117	0.3179805248	0.934	0.779615277130329	0.581	1.503	0.343	0.040134981934332	0.124	0.953
CHORDC1	508.7591	658.2224	0.2253365271	0.0270603	0.6570191	1.1	0.6584436953	0.71	1.7	1.68	0.0294573661	1.05	2.67	0.1984897442	8.26030984389476e-06	0.777	0.299321727840345	0.483	1.251	1.256	0.377659587246901	0.757	2.085
CHP	2880.7911	2658.8398	0.0114022507	0.0013593	0.0327794	0.61	0.0352446477	0.39	0.97	0.5	0.0017603093	0.32	0.77	-0.1301035055	0.0036664645	0.806	0.394920171992318	0.491	1.324	0.687	0.121558763245465	0.427	1.105
CHP2	13.0402	8.704	0.0041120606	0.0006284	0.006163	0.53	0.007278513	0.33	0.84	0.47	0.0008776842	0.3	0.73	-0.099358744	0.0267628322	0.688	0.152489060142292	0.413	1.148	0.627	0.0622087709447396	0.384	1.024
CHPF	4041.2194	4149.314	0.0087489512	0.0013563	0.004587	0.53	0.0054948922	0.34	0.83	0.48	0.0018107084	0.3	0.76	-0.1666384139	0.0001901753	0.94	0.80610009551662	0.575	1.537	0.799	0.388387714803466	0.48	1.33
CHPT1	1118.055	1021.7195	0.0006750916	0.00017	0.0018553	2.03	0.0023915714	1.29	3.21	2.67	0.000317345	1.57	4.57	0.2739378509	5.26981525366031e-10	1.445	0.147931304115602	0.878	2.379	1.686	0.072701269591305	0.953	2.982
CHRD	213.2132	89.4749	0.4990181335	0.0395909	0.8353525	1.05	0.8360239482	0.68	1.62	2.49	0.0476781116	1.01	6.17	-0.1531406162	0.0006132838	1.125	0.630811222834231	0.695	1.822	4.374	0.00457848176059965	1.577	12.13
CHRDL1	1080.3571	553.919	0.2226625623	0.0287394	0.2451607	0.77	0.2483724386	0.5	1.2	0.62	0.0310034297	0.4	0.96	-0.1450068596	0.0011881091	0.91	0.696115547115985	0.568	1.459	0.743	0.221354729443641	0.462	1.196
CHRFAM7A	18.0288	12.509	0.2673167899	0.0410449	0.5722482	0.88	0.5740510671	0.57	1.36	0.64	0.0436165225	0.41	0.99	0.0388021232	0.3880374377	0.908	0.68723212432578	0.568	1.452	0.714	0.168319681071193	0.442	1.153
CHRM1	1837.1472	975.3577	0.000259073	1.1e-06	0.0114377	0.57	0.0129458972	0.36	0.89	0.36	3.43167900129782e-06	0.23	0.55	-0.3708346187	1.19678304539819e-17	1.021	0.934664946543427	0.615	1.696	0.707	0.179999458474968	0.426	1.174
CHRM3	43.4868	73.0872	0.1709560877	0.0313965	0.1498293	0.73	0.1532208246	0.47	1.13	0.59	0.0340539826	0.37	0.96	-0.0356526018	0.4277359009	0.879	0.600047860311817	0.543	1.423	0.771	0.33542686194827	0.455	1.308
CHRM4	1.7025	3.0331	0.0828185851	0.0025842	0.6832106	1.09	0.6845239818	0.71	1.69	2.04	0.0033019426	1.27	3.29	0.0946699441	0.0348626152	0.849	0.49464601247923	0.531	1.358	1.07	0.809641873285588	0.616	1.861
CHRNA2	2249.0196	2034.9068	6.49366465140453e-05	8.4e-06	1.7e-05	0.36	3.9697e-05	0.22	0.59	0.37	2.06461156143645e-05	0.23	0.58	-0.3031061376	5.0794673748077e-12	0.462	0.00741236176354531	0.262	0.813	0.498	0.0098425370430811	0.294	0.846
CHRNA4	1.945	1.945	0.0106489798	0.0015564	0.0015564	0.49	0.0020189613	0.31	0.77	0.49	0.0020189613	0.31	0.77	-0.1471880309	0.0009982665	0.759	0.274348139763778	0.464	1.244	0.759	0.274348139763778	0.464	1.244
CHRNA6	0.5895	1.3879	0.3539954274	0.0389293	0.4732722	1.17	0.4755178946	0.76	1.81	1.64	0.0417206399	1.02	2.65	0.1228892291	0.0060855379	0.965	0.88172710745979	0.601	1.548	1.206	0.47113556262024	0.725	2.007
CHRNE	12.6056	7.7824	0.4476029005	0.0465046	0.3970188	0.83	0.3996092209	0.54	1.28	0.62	0.0494607848	0.39	1	0.1051392863	0.0190515026	0.829	0.435006869091047	0.517	1.328	0.582	0.0378950083697702	0.349	0.97
CHRNG	0.3292	0.5935	0.075339108	0.0095795	0.6747428	0.91	0.6760965389	0.59	1.41	0.51	0.0113127132	0.3	0.86	-0.0384561829	0.3922851819	0.734	0.202270575022458	0.456	1.181	0.439	0.00363176462276754	0.252	0.764
CHST1	24.2256	28.6117	0.0001191051	2.48e-05	0.0002774	2.31	0.0004345342	1.45	3.67	2.52	5.02246827760455e-05	1.61	3.94	0.3360457691	1.38476980072964e-14	1.341	0.263530540716497	0.802	2.241	1.58	0.06685673665269	0.969	2.578
CHST11	49.531	105.9673	0.5914591988	0.0185017	0.3248572	1.24	0.3277550155	0.8	1.92	2.01	0.0215147021	1.11	3.63	0.0955145401	0.0332657965	1.201	0.452959160081322	0.744	1.94	1.554	0.156299782316845	0.845	2.858
CHST13	2.9093	5.1777	0.1011431453	0.011564	0.1569196	1.37	0.1602855364	0.88	2.11	1.77	0.0130895909	1.13	2.77	0.1833622684	3.91548864757964e-05	1.063	0.800695931580498	0.662	1.705	1.271	0.341421172033382	0.776	2.083
CHST15	321.9888	651.2911	0.7312009173	0.0191629	0.6157753	1.12	0.6173903171	0.72	1.73	2.1	0.0226503133	1.11	3.98	0.0340363403	0.4489912784	1.242	0.361368358718471	0.78	1.979	2.682	0.003307788652053	1.389	5.179
CHST2	199.0984	138.3903	0.2864340683	0.0457678	0.6478254	0.9	0.6492945316	0.58	1.4	0.64	0.048398432	0.42	1	-0.1020489815	0.0228913692	1.092	0.713133478105179	0.683	1.748	0.771	0.285833663967329	0.478	1.243
CHST7	63.4039	74.0922	0.2135093365	0.0464539	0.1111929	1.42	0.114505974	0.92	2.2	1.55	0.0491055041	1	2.39	-0.0124086216	0.7825898262	1.94	0.0081182794591047	1.188	3.168	1.804	0.0141882517869877	1.126	2.891
CHTF18	249.5657	313.632	0.0117809632	0.0023823	0.005055	1.92	0.0060743468	1.21	3.07	1.94	0.0029545848	1.25	3	0.2465282022	2.57226409126727e-08	1.141	0.615575758114955	0.681	1.912	1.105	0.684516251575709	0.682	1.792
CHTF8	2518.7915	2628.2895	0.0810456905	0.0103124	0.1257763	0.7	0.1293116178	0.44	1.11	0.52	0.0120773956	0.31	0.87	-0.310061189	1.550222197667e-12	1.034	0.898194054385458	0.619	1.727	0.708	0.234799731303187	0.401	1.251
CIAO1	1685.3799	1799.0477	0.0299860944	0.002427	0.9846415	1	0.9847035243	0.65	1.54	1.96	0.0030307527	1.26	3.06	0.073090522	0.1036271767	0.946	0.817529247822639	0.588	1.52	1.438	0.144716346873347	0.883	2.344
CIAPIN1	746.4875	630.1676	0.1081001633	0.0096919	0.3258803	0.81	0.3287819937	0.52	1.24	0.56	0.0110504127	0.36	0.88	-0.088372686	0.0489497359	1.147	0.571992365223691	0.713	1.847	0.881	0.610686981628292	0.541	1.435
CIB1	3707.4075	3404.0072	0.0009184684	5.62e-05	0.0035405	0.52	0.0042855661	0.34	0.82	0.41	9.96455712064526e-05	0.27	0.65	-0.1162941001	0.00946229	0.668	0.101999450379704	0.412	1.083	0.609	0.0435755153506385	0.376	0.986
CIB2	166.8251	74.403	0.2886051748	0.0138402	0.6008616	0.89	0.6025335541	0.58	1.38	0.55	0.0156958279	0.34	0.89	-0.140507363	0.0016888781	1.142	0.586956119512478	0.708	1.841	0.968	0.904991109211867	0.567	1.652
CIDEB	261.6153	208.3884	0.1777685197	0.0161663	0.3277561	1.24	0.3306434212	0.8	1.92	2.38	0.0201432999	1.15	4.96	0.0119921789	0.7897124676	1.022	0.92696973330319	0.64	1.633	2.846	0.015258857115715	1.223	6.623
CIDEC	1.3899	1.497	0.1610930619	0.0296179	0.0442797	0.64	0.0469534944	0.41	0.99	0.61	0.0319507432	0.39	0.96	-0.0613987326	0.1717396018	0.937	0.788533181430359	0.583	1.507	0.91	0.701398998538811	0.562	1.473
CIITA	118.3076	146.3913	0.0258468171	0.0053039	0.0112864	1.76	0.01275642	1.13	2.74	1.83	0.0062377179	1.19	2.82	0.0809253206	0.0714631731	1.407	0.17389778963935	0.86	2.303	1.538	0.0736258767037745	0.96	2.466
CILP2	31.5934	20.5041	0.0154899612	0.002509	0.0169392	1.7	0.0187416907	1.09	2.66	2.36	0.0034962827	1.33	4.19	0.1280296275	0.0042522704	1.326	0.248560173062876	0.821	2.141	2.169	0.0122274065142557	1.184	3.974
CINP	516.4818	623.1609	0.102322119	0.0129438	0.2472262	0.77	0.2504168078	0.5	1.2	0.5	0.0152196523	0.28	0.87	-0.0279344678	0.5343955973	0.798	0.342697394575308	0.502	1.271	0.536	0.0449812900427905	0.292	0.986
CISD2	561.9508	576.536	0.0535401484	0.0128493	0.0318384	0.62	0.034199107	0.4	0.97	0.56	0.0145164233	0.36	0.89	-0.0238859295	0.5952553521	0.657	0.0859790555428925	0.407	1.061	0.595	0.0426505561564464	0.36	0.983
CISD3	1270.9548	1378.8483	0.0406138265	0.0068775	0.0918035	0.69	0.0949807297	0.44	1.07	0.53	0.0080835385	0.33	0.85	-0.0404514911	0.3681719757	0.791	0.329792322548367	0.493	1.268	0.657	0.100232841758532	0.398	1.084
CISH	180.6075	256.4589	0.0145102	0.0006543	0.9326644	0.98	0.9329367679	0.64	1.51	0.32	0.0012766634	0.16	0.64	-0.0608073743	0.1759124743	1.064	0.795693165689844	0.666	1.701	0.45	0.0366317447044113	0.212	0.952
CIT	70.7702	109.5236	8.23854367937094e-08	0	7.43e-05	2.58	0.0001431558	1.58	4.21	3.69	4.28334001600916e-09	2.39	5.7	0.359961315	1.19217612656973e-16	1.368	0.275005173908988	0.779	2.402	1.989	0.00537284188205404	1.226	3.227
CITED1	80.2387	23.3983	0.4731243636	0.0451873	0.4282841	0.84	0.4307363203	0.54	1.3	0.61	0.0482615237	0.37	1	0.0442474664	0.324904572	1.047	0.85035163251062	0.649	1.688	0.9	0.702201740764959	0.526	1.542
CITED4	193.0836	105.9817	0.2983281007	0.0163393	0.4232548	0.84	0.4257268685	0.54	1.29	0.56	0.0183938759	0.34	0.91	-0.1276193769	0.004377722	1.118	0.642020746874305	0.698	1.793	0.724	0.233866720273523	0.426	1.232
CIZ1	2171.2549	1869.7909	0.2685162808	0.0353732	0.2138387	1.32	0.21712371	0.85	2.03	2	0.03991621	1.03	3.88	0.1326424345	0.0030493477	0.965	0.882343586169669	0.599	1.554	1.633	0.177751745992098	0.8	3.333
CKAP2L	12.7827	20.7156	7.97454525841097e-06	6e-07	0.000187	2.38	0.0003093056	1.48	3.8	2.88	2.19007993840226e-06	1.86	4.46	0.3329156188	2.50457389970131e-14	1.371	0.245417758630622	0.805	2.335	1.513	0.0990391830447177	0.925	2.475
CKAP5	1946.2322	1900.9653	0.0578421196	0.0149341	0.0280672	1.63	0.0302682935	1.05	2.52	1.73	0.0166170872	1.1	2.72	0.2072223086	3.18150749124611e-06	1.192	0.473732588371543	0.737	1.93	1.294	0.305083015401585	0.791	2.117
CKB	12990.9856	12404.1857	0.0047625197	0.0007138	0.0104908	0.56	0.0119522777	0.36	0.88	0.47	0.000998634	0.3	0.74	-0.1560264604	0.0004811805	0.715	0.193700155207419	0.431	1.186	0.589	0.0409875418483743	0.355	0.979
CKM	23.7998	2.7322	0.0081243495	1.03e-05	0.0351231	0.62	0.0375924288	0.4	0.97	0.37	2.46493320573693e-05	0.23	0.59	-0.0521010317	0.2463025367	0.943	0.810778476251824	0.583	1.525	0.616	0.0681191889411979	0.366	1.037
CKMT1A	141.2631	206.8783	0.0472234209	0.006951	0.2045382	1.33	0.2078581456	0.85	2.05	1.81	0.008053154	1.17	2.81	-0.0782148749	0.0815151253	1.49	0.101154017841676	0.925	2.401	1.931	0.00765357254581769	1.191	3.133
CKMT1B	377.786	735.6003	0.495869509	0.0419016	0.6088836	0.89	0.6105312565	0.58	1.38	1.69	0.0451534602	1.01	2.82	0.0196980977	0.6613310247	1.002	0.993607534463036	0.614	1.636	1.192	0.56103159743338	0.66	2.152
CKMT2	47.2597	74.0741	0.089377221	0.0093338	0.3985589	0.83	0.4011528076	0.54	1.28	0.45	0.0116172716	0.25	0.84	-0.1029723843	0.021679298	1.311	0.268408714947077	0.812	2.116	0.653	0.233122932877545	0.324	1.316
CKS1B	225.9136	250.9012	0.0834434731	0.0136897	0.027194	1.63	0.0294101962	1.05	2.54	1.71	0.0152550313	1.11	2.64	0.2079496578	2.933e-06	1.005	0.984672192814251	0.603	1.675	1.142	0.587542605771238	0.707	1.844
CKS2	224.3346	258.9376	0.0007329169	0.0001445	0.0037049	1.97	0.004550422	1.23	3.14	2.32	0.0002350259	1.48	3.63	0.3188894073	3.28331357623794e-13	1.336	0.270039369539169	0.798	2.237	1.608	0.0583794732808192	0.983	2.63
CLASP1	1197.0489	1121.3172	0.0125185424	0.0033187	0.2258263	1.31	0.2290794943	0.84	2.03	2.01	0.0040811948	1.25	3.23	-0.0392916963	0.3820740197	1.53	0.0830867376626767	0.946	2.475	1.969	0.00935213774910778	1.181	3.283
CLCA2	8.3297	7.8818	0.0191430294	0.0041823	0.0058382	0.53	0.0069057453	0.34	0.84	0.52	0.0050607911	0.33	0.82	-0.0873421824	0.051657152	0.598	0.0407117145163197	0.365	0.978	0.585	0.033050194154677	0.357	0.958
CLCA4	6.7989	13.3929	0.0579611547	0.008394	0.1161664	0.7	0.1195566985	0.45	1.1	0.51	0.0099864056	0.3	0.85	-0.0555112462	0.2166904604	0.966	0.891095408524984	0.589	1.583	0.751	0.309855667156253	0.433	1.305
CLCC1	1238.173	1193.9218	0.2002542456	0.0411901	0.0716148	0.67	0.0747154633	0.43	1.04	0.64	0.043731992	0.41	0.99	-0.1425898321	0.0014369637	0.837	0.473445528705124	0.514	1.362	0.798	0.346129896737391	0.499	1.276
CLCN1	0.6799	0.9361	0.0537120181	0.0137511	0.0723313	1.49	0.0753997158	0.96	2.31	1.71	0.015320998	1.11	2.64	-0.0014072173	0.9750360206	1.34	0.226155620273619	0.834	2.152	1.743	0.0207276698583244	1.088	2.791
CLCN2	132.7434	148.2512	0.000327357	4.64e-05	0.0040046	1.92	0.0048557586	1.22	3.02	2.41	8.50277113116915e-05	1.55	3.73	0.265748758	1.76478263799338e-09	1.186	0.497899099879488	0.724	1.943	1.55	0.0717659082774462	0.962	2.499
CLCN5	189.5621	233.2423	0.104728853	0.0162858	0.2385679	1.3	0.2417825029	0.84	2	1.71	0.0180404879	1.1	2.66	0.0875841926	0.0510103513	1.113	0.656682036018987	0.694	1.786	1.374	0.194286934137728	0.85	2.219
CLCN6	431.0231	407.4682	0.1261578295	0.0295115	0.1306603	1.4	0.1340234358	0.9	2.17	1.66	0.0319812474	1.04	2.65	0.048707944	0.2784625651	1.059	0.814750747171681	0.654	1.715	1.269	0.350116240164861	0.77	2.091
CLCN7	1891.7913	2184.2402	0.1364617016	0.0212307	0.9092441	1.03	0.9096131591	0.66	1.59	0.54	0.0238328673	0.31	0.92	-0.0126063222	0.7792147576	1.089	0.723120885565062	0.68	1.744	0.557	0.0513402381202512	0.309	1.003
CLDN10	12.8328	5.8813	0.1087951323	0.0247631	0.4260958	1.19	0.4285575323	0.77	1.84	1.77	0.0273275914	1.07	2.93	-0.0248032878	0.5811919054	1.344	0.220530448409505	0.837	2.158	2.385	0.00250155547787617	1.357	4.189
CLDN12	1363.9328	2055.0551	0.4704997715	0.0354846	0.4168787	1.2	0.4193853476	0.77	1.85	1.74	0.038676808	1.03	2.94	0.0519947071	0.2472691601	1.136	0.59554448139034	0.71	1.818	1.402	0.260287042828677	0.778	2.525
CLDN15	123.6141	128.9256	0.0098298421	0.0029761	0.0070444	1.84	0.0082194114	1.17	2.9	1.94	0.0036692317	1.24	3.03	0.2971753852	1.36336002227569e-11	1.408	0.179217742084105	0.855	2.32	1.411	0.170340713756419	0.862	2.31
CLDN16	0.8271	0.3983	0.1528089219	0.0341853	0.6052696	0.89	0.6069259418	0.58	1.38	1.73	0.0371791372	1.03	2.89	-0.0172350875	0.7015037564	0.843	0.475268527032295	0.528	1.347	1.586	0.116587238896431	0.892	2.821
CLDN4	7874.0426	6324.5874	0.243447198	0.0343101	0.4045793	0.83	0.407137414	0.54	1.29	0.63	0.0367208169	0.4	0.97	0.031167899	0.4881462236	0.909	0.692716327379441	0.566	1.46	0.662	0.101081073955113	0.405	1.084
CLDN6	0.4268	0.8464	0.1765935247	0.0256805	0.6925968	1.09	0.6938665691	0.71	1.68	1.64	0.0278372009	1.06	2.55	0.0718406272	0.1096843733	0.819	0.407467436948082	0.511	1.313	1.396	0.168051374559707	0.869	2.244
CLDN8	986.9565	984.6154	0.1887588343	0.0357973	0.0409337	0.64	0.0435118126	0.41	0.99	0.63	0.0382511695	0.4	0.98	0.0803895452	0.0733655053	0.678	0.105063732535726	0.423	1.085	0.675	0.10210411017507	0.422	1.081
CLDN9	4.4679	9.4261	0.0853946298	0.0067458	0.1377034	1.39	0.1410922279	0.9	2.16	1.86	0.007914325	1.18	2.93	0.2156143439	1.223e-06	0.98	0.93371843536049	0.608	1.58	1.285	0.336233037889264	0.771	2.145
CLDND2	6.0281	4.5797	0.0679821998	0.0091282	0.303485	0.8	0.3064734173	0.51	1.23	0.57	0.0103892232	0.37	0.87	-0.0589319112	0.1896448766	0.937	0.785214165967764	0.588	1.493	0.699	0.135657400268133	0.436	1.119
CLEC10A	55.6452	68.3857	0.0702729197	0.017051	0.1263612	1.4	0.1297045953	0.91	2.17	1.68	0.0187966623	1.09	2.59	0.0087585891	0.845571717	1.316	0.264011531235091	0.813	2.13	1.683	0.0297939319239119	1.052	2.692
CLEC12A	6.6395	12.3513	0.0479294667	0.0015015	0.2017931	1.33	0.2051157145	0.86	2.05	2.07	0.0019839563	1.31	3.29	0.0364464204	0.4175140696	1.085	0.738486924903074	0.672	1.751	1.608	0.0674622242232032	0.966	2.674
CLEC12B	0.2946	0.6799	0.0546437226	0.0062253	0.0226241	1.66	0.0246643794	1.07	2.58	1.84	0.0072923286	1.18	2.86	0.0852776943	0.0574576826	1.454	0.131431720886774	0.894	2.364	1.466	0.118311348170743	0.907	2.369
CLEC14A	259.6941	305.8824	0.045259837	0.0109241	0.0325037	1.61	0.0349030691	1.03	2.51	1.74	0.012315314	1.13	2.7	0.1643934673	0.0002325504	1.482	0.116752168174708	0.907	2.421	1.459	0.120391167452536	0.906	2.351
CLEC16A	624.1186	632.9412	0.0721163549	0.0218652	0.0281981	1.63	0.0304617131	1.05	2.55	1.66	0.0238781148	1.07	2.59	0.0139596573	0.7562255631	1.362	0.208671023289052	0.841	2.206	1.349	0.221266645767131	0.835	2.178
CLEC2B	75.7522	77.377	0.083741336	0.023679	0.0241414	1.65	0.0262627381	1.06	2.58	1.65	0.0257667097	1.06	2.57	0.11631199	0.0094512314	1.345	0.234238243845474	0.825	2.192	1.408	0.167720483096147	0.866	2.29
CLEC2D	402.8388	383.6118	0.0068951758	0.0018691	0.0130068	1.77	0.0146590782	1.12	2.79	2.18	0.0025170556	1.31	3.6	0.2418398776	4.78495575196779e-08	1.209	0.46203207648275	0.729	2.003	1.568	0.113627237426074	0.898	2.738
CLEC3A	3.3146	1.1636	0.1358815799	0.0349742	0.1330056	1.4	0.136333188	0.9	2.16	1.66	0.0375524554	1.03	2.67	-0.0053228703	0.9057765308	1.468	0.115072258863219	0.911	2.368	1.659	0.0563344035283206	0.986	2.789
CLEC4A	20.3106	20.2085	0.0029583698	0.0008372	0.0008088	2.14	0.0011219975	1.35	3.38	2.13	0.0011576292	1.35	3.37	0.150190851	0.0007824781	1.673	0.0460113564976171	1.009	2.774	1.673	0.0460113564976171	1.009	2.774
CLEC4F	10.7258	15.0279	0.0910287715	0.0174592	0.0374178	1.59	0.0398901427	1.02	2.48	1.69	0.0192461998	1.09	2.61	0.126404146	0.0047692005	1.187	0.479163726674149	0.738	1.91	1.243	0.363411278141207	0.778	1.986
CLEC5A	9.405	5.651	0.0331330206	0.0041253	0.278069	1.27	0.2811627883	0.82	1.97	2.38	0.0056061713	1.29	4.39	0.2243725031	4.32578610585381e-07	1.126	0.621980825742801	0.703	1.805	1.632	0.138007441256754	0.854	3.117
CLEC7A	45.2084	52.1759	0.0020008334	0.0004753	0.0065247	1.84	0.0076289227	1.18	2.87	2.14	0.0006782337	1.38	3.31	0.2298238681	2.21676921931843e-07	1.324	0.265557267711327	0.808	2.171	1.363	0.215830538545392	0.835	2.224
CLIC1	7362.6438	6614.7022	0.0147261291	0.000865	0.0627331	0.66	0.0656424616	0.43	1.03	0.48	0.0011638459	0.31	0.75	-0.1010728926	0.0242359789	0.818	0.409413326791095	0.507	1.319	0.683	0.122874961678925	0.421	1.108
CLIC2	95.0035	113.2824	0.0635398937	0.0102537	0.2649573	1.28	0.2680852262	0.83	1.98	1.75	0.0116040152	1.13	2.7	0.1402315983	0.0017251166	1.103	0.686554512401794	0.684	1.78	1.542	0.0748275781587044	0.958	2.484
CLIP2	393.5051	420.0196	0.0153011497	0.0033165	0.0073361	1.82	0.0085097474	1.17	2.85	1.9	0.0040289905	1.23	2.94	0.0873845686	0.051543378	1.308	0.275197419144547	0.808	2.119	1.373	0.192827257820189	0.852	2.211
CLK1	1933.4422	1160.1732	0.1767963393	0.0066353	0.5779565	1.13	0.5797368288	0.73	1.75	3.65	0.011611682	1.34	9.99	0.1270314799	0.0045633303	0.751	0.24327504487452	0.464	1.215	2.588	0.114301693719579	0.795	8.427
CLK2	681.4932	669.6538	0.0112455178	0.0033124	0.0059752	1.87	0.0070463581	1.19	2.94	1.98	0.0041060245	1.24	3.15	0.2791687913	2.38352261469231e-10	1.295	0.322488798653219	0.776	2.163	1.485	0.14137650060264	0.877	2.517
CLK2P	12.0922	11.5274	0.119254629	0.0330065	0.1655839	1.36	0.1689420394	0.88	2.1	1.63	0.0354894867	1.03	2.56	0.2068828967	3.30425696577339e-06	0.801	0.361735023014542	0.496	1.291	0.955	0.854298761234811	0.582	1.565
CLN3	1481.9328	1933.0291	0.0783622507	0.0075205	0.102172	0.7	0.1054292356	0.45	1.08	0.47	0.009222558	0.27	0.83	-0.1582601366	0.0003976598	1.13	0.615598571894673	0.7	1.824	0.97	0.922950732384108	0.525	1.792
CLN5	757.7578	648.1056	0.0025204977	0.0002458	0.0251625	0.59	0.0274331029	0.37	0.94	0.45	0.0003709613	0.29	0.7	-0.3084823533	2.03515844931342e-12	0.932	0.780037512002649	0.568	1.528	0.597	0.0337492988931876	0.371	0.961
CLN6	825.7736	996.7213	0.1023598724	0.0139937	0.2145735	0.76	0.2178493821	0.49	1.18	0.52	0.0160855428	0.31	0.89	-0.0545609949	0.2246724489	0.776	0.286934454125715	0.487	1.237	0.63	0.107196334719366	0.36	1.105
CLN8	426.0708	346.9274	0.0015144937	5.89e-05	0.0309323	0.62	0.0332510739	0.4	0.96	0.42	0.0001047373	0.27	0.65	0.0072724539	0.871524522	0.626	0.0556831068093794	0.388	1.011	0.365	2.85441991657728e-05	0.227	0.585
CLNK	0.9476	0.8587	0.1402760275	0.0415835	0.060435	1.52	0.0633351939	0.98	2.35	1.58	0.0442007856	1.01	2.47	0.1382676952	0.0020045257	1.553	0.0811779248796959	0.947	2.546	1.703	0.0421721646499076	1.019	2.847
CLNS1A	1445.4916	1396.2005	0.0355062732	0.0102636	0.0512891	1.55	0.0540752293	0.99	2.41	1.82	0.0117553955	1.14	2.91	0.2883079823	5.722335107937e-11	0.907	0.694463397625197	0.558	1.475	0.968	0.900610790156011	0.579	1.618
CLOCK	246.7467	179.2453	0.0730875372	0.0169827	0.0453735	1.55	0.0480237266	1	2.4	1.83	0.0191656672	1.1	3.03	-0.0551154668	0.2199898795	1.577	0.0584469418894406	0.984	2.527	1.519	0.137552149904151	0.875	2.639
CLPB	240.7407	280.3017	0.0384226699	0.0057688	0.1619177	1.36	0.1652861915	0.88	2.11	1.83	0.006754163	1.18	2.83	0.1109655847	0.0133150295	1.256	0.347333412973378	0.781	2.018	1.52	0.0843251185468237	0.945	2.445
CLPTM1	3650.6616	4239.1079	0.0037125573	0.0002749	0.0229302	0.6	0.0249847644	0.39	0.94	0.34	0.0005500512	0.18	0.63	-0.1907263843	1.86383480246737e-05	0.833	0.449158238144596	0.518	1.338	0.404	0.00844587089341045	0.206	0.793
CLPTM1L	2495.7447	2599.2474	0.0046576981	0.0006699	0.0084785	0.56	0.0097329423	0.36	0.87	0.44	0.0009799706	0.27	0.72	-0.0558471746	0.213917969	0.934	0.784681341806649	0.573	1.522	0.718	0.229244313396893	0.418	1.232
CLRN3	0.3078	1.8832	0.2263373555	0.0008202	0.6694235	1.1	0.6707942435	0.71	1.7	2.51	0.0012958797	1.43	4.41	0.112537275	0.0120556338	0.881	0.59734842039124	0.551	1.409	1.449	0.22131070181222	0.8	2.625
CLSPN	8.0239	20.1419	0.002713715	5.3e-06	0.1539937	1.37	0.1573783853	0.89	2.12	2.77	1.39483946939301e-05	1.75	4.38	0.254769002	8.37566344817301e-09	0.876	0.590972200266146	0.542	1.418	1.668	0.0482089554239194	1.004	2.77
CLSTN1	10282.4944	7840.3187	0.3790993036	0.0159423	0.4136616	0.83	0.4161965681	0.54	1.29	0.54	0.0180837153	0.33	0.9	-0.2674331333	1.38091607335055e-09	1.026	0.920136871806748	0.622	1.691	0.835	0.523259488002967	0.48	1.452
CLSTN3	747.4003	839.3489	0.0524990877	0.0094544	0.1235489	1.41	0.1268945932	0.91	2.18	1.76	0.0107459932	1.14	2.71	0.1839982932	3.67648679189284e-05	1.035	0.886697620103697	0.643	1.666	1.228	0.405450102292058	0.757	1.99
CLTA	3032.1942	3354.1473	0.1394458998	0.0255484	0.061821	0.66	0.06474054	0.43	1.03	0.58	0.0279771986	0.36	0.94	-0.0086661799	0.8471809259	0.819	0.409919311611705	0.508	1.318	0.688	0.15525471585528	0.411	1.152
CLU	5870.7627	3028.0689	0.279995111	0.0264296	0.6495672	0.9	0.6510247287	0.59	1.4	0.6	0.0287209685	0.38	0.95	-0.1358344368	0.002407941	1.094	0.706194085233292	0.686	1.746	0.942	0.820289195920744	0.564	1.574
CLUAP1	468.6116	477.76	0.0374571369	0.0088983	0.0236113	1.65	0.0256754539	1.06	2.56	1.77	0.0101526221	1.15	2.74	0.0519989454	0.2472305782	1.504	0.100943399422451	0.924	2.448	1.711	0.0267319888526848	1.064	2.753
CLVS2	6.0541	2.3532	0.3225202322	0.045095	0.4097624	0.83	0.4123136223	0.54	1.29	0.64	0.047779657	0.41	1	-0.1227104348	0.0061604818	1.033	0.892132145922604	0.646	1.651	0.806	0.384065986087999	0.495	1.311
CLYBL	89.0481	91.5085	0.0178560655	0.0029659	0.0074551	0.54	0.0086666982	0.35	0.86	0.5	0.0036948668	0.32	0.8	-0.1941792113	1.30302240207079e-05	0.721	0.193495690511272	0.441	1.18	0.668	0.114227012968645	0.405	1.102
CMAH	92.9848	101.6393	0.0146011096	0.0040564	0.0203127	1.68	0.0222934897	1.08	2.63	1.89	0.0048861465	1.21	2.95	0.2346659122	1.20701480545479e-07	1.365	0.210101492908772	0.839	2.219	1.519	0.0922864304772488	0.934	2.471
CMAS	1078.6683	881.9048	0.0019078493	1.66e-05	0.1164259	0.71	0.1197474609	0.46	1.09	0.4	3.45372216897788e-05	0.26	0.61	-0.0438234103	0.3295674634	0.863	0.555674542416227	0.53	1.407	0.498	0.00515633957274229	0.306	0.812
CMC1	175.5783	185.2267	0.0205925883	0.0051784	0.0087511	1.81	0.0100524967	1.15	2.84	1.85	0.0061096478	1.19	2.87	0.1938080161	1.3545546318096e-05	1.422	0.168981797390062	0.861	2.349	1.726	0.0328604920314378	1.045	2.85
CMKLR1	165.4312	161.4971	0.0095425128	0.0027472	0.0062083	1.85	0.0072937755	1.18	2.9	1.98	0.00343491	1.25	3.12	0.1836001012	3.82444585884355e-05	1.412	0.190474480625476	0.842	2.368	1.584	0.0883764865108427	0.933	2.689
CMPK1	6322.7017	6052.5671	0.0236829062	0.0046594	0.0144949	0.58	0.0162004753	0.37	0.9	0.54	0.0055423444	0.35	0.83	-0.1109047599	0.013366017	0.67	0.112405899439754	0.408	1.099	0.668	0.106299104666181	0.41	1.09
CMPK2	93.9227	78.0045	0.0249618537	0.0048641	0.0814297	1.47	0.084558571	0.95	2.27	1.99	0.0059380672	1.22	3.25	0.1470795354	0.0010070052	1.154	0.555152406732216	0.717	1.86	1.634	0.0820052873573642	0.94	2.84
CMTM1	33.5249	35.6125	0.0130300278	0.0029958	0.0075089	1.81	0.0086589329	1.16	2.81	1.92	0.003656505	1.24	2.97	0.1511430879	0.0007236381	1.35	0.21297147054825	0.842	2.165	1.385	0.174418731644079	0.866	2.217
CMTM3	401.1799	493.3038	0.0229343986	0.0043962	0.0638482	1.52	0.0669033295	0.97	2.39	1.86	0.0052271235	1.2	2.87	0.1607651699	0.0003201494	1.303	0.293373976987511	0.795	2.136	1.628	0.0458062984816944	1.009	2.626
CMTM4	2047.8939	1910.5913	0.2155863624	0.0447323	0.0994455	0.69	0.102740119	0.45	1.08	0.64	0.0473856523	0.41	0.99	-0.0797373622	0.0757366709	0.796	0.361010043089064	0.488	1.298	0.742	0.2230982928823	0.46	1.199
CMTM5	3.8756	1.3151	0.0343044036	0.0009257	0.5008443	0.86	0.5029653654	0.56	1.33	0.48	0.0012556052	0.31	0.75	-0.1706244798	0.0001322114	1.353	0.224416510231408	0.831	2.205	0.763	0.297857869688464	0.459	1.269
CMTM7	169.8858	194.4192	0.0118547018	0.0029023	0.0129557	1.75	0.0145666718	1.12	2.75	1.92	0.0035590373	1.24	2.96	0.1646330773	0.0002276386	1.623	0.0528802246593265	0.994	2.651	1.799	0.0157305410439538	1.117	2.898
CNDP2	8852.2092	7385.538	0.0784968434	0.0121472	0.0929856	0.69	0.0962590311	0.44	1.07	0.58	0.0136127609	0.38	0.89	-0.1758107088	8.13802177615665e-05	0.942	0.814970460754593	0.569	1.557	0.821	0.411797504932363	0.513	1.315
CNGB1	0.4255	0.3668	0.0509590624	0.0097552	0.0251459	0.61	0.0273030147	0.39	0.95	0.56	0.0111067748	0.36	0.88	-0.1061022596	0.0179757775	0.758	0.250511276841511	0.473	1.216	0.673	0.0991572704627683	0.421	1.077
[truncated: 7,425 more rows]
